# Supplementary material for: Spatiotemporal transcriptomic map of glial cell response in a mouse model of acute brain ischemia
Source: Proc Natl Acad Sci U S A. 2024 Nov 5;121(46):e2404203121. doi: 10.1073/pnas.2404203121 (PMC11573666; doi:10.1073/pnas.2404203121)
Supplement: Supplementary file 2 — Dataset S01 (XLSX) [file pnas.2404203121.sd01.xlsx]

## Sheet: Isocortex L1-4
p_val	avg_log2FC	pct.1	pct.2	p_val_adj	cluster	gene
1.96733e-118	2.29721	0.995	0.628	3.6006e-114	Isocortex L1-4	Lamp5
4.72815e-122	1.99819	1	0.948	8.65346e-118	Isocortex L1-4	Nrgn
4.23678e-105	1.69408	1	0.811	7.75416e-101	Isocortex L1-4	Cabp1
2.51409e-118	1.66927	1	0.981	4.60128e-114	Isocortex L1-4	Atp1a1
5.64456e-105	1.64851	1	0.812	1.03307e-100	Isocortex L1-4	Mef2c
1.56185e-119	1.62042	1	0.997	2.8585e-115	Isocortex L1-4	Camk2n1
2.12208e-96	1.53958	0.991	0.571	3.88383e-92	Isocortex L1-4	Igfbp6
7.94153e-60	1.49783	0.741	0.254	1.45346e-55	Isocortex L1-4	Vip
1.53057e-61	1.33122	0.884	0.413	2.80125e-57	Isocortex L1-4	Kcnab3
3.03784e-80	1.31696	1	0.756	5.55985e-76	Isocortex L1-4	Itpka
4.26539e-110	1.2974	0.815	0.197	7.80652e-106	Isocortex L1-4	Ddit4l
6.22623e-83	1.29254	1	0.783	1.13953e-78	Isocortex L1-4	Stx1a
6.66174e-82	1.25979	0.968	0.481	1.21923e-77	Isocortex L1-4	Egr3
1.42141e-86	1.23889	1	0.931	2.60146e-82	Isocortex L1-4	Rgs4
5.18242e-85	1.19908	1	0.776	9.48486e-81	Isocortex L1-4	Kalrn
2.13689e-79	1.18315	0.995	0.678	3.91093e-75	Isocortex L1-4	Dusp14
3.41823e-79	1.1811	1	0.885	6.25604e-75	Isocortex L1-4	Nrn1
1.21418e-75	1.17551	0.958	0.462	2.2222e-71	Isocortex L1-4	Krt12
1.38556e-82	1.17302	1	0.92	2.53585e-78	Isocortex L1-4	Camk2a
5.06255e-68	1.15946	0.995	0.754	9.26547e-64	Isocortex L1-4	Egr1
2.30882e-84	1.15644	1	0.871	4.22561e-80	Isocortex L1-4	R3hdm1
4.70801e-81	1.15482	1	0.998	8.61659e-77	Isocortex L1-4	1110008P14Rik
1.57043e-85	1.15355	0.903	0.348	2.87421e-81	Isocortex L1-4	Kcnh7
1.33082e-70	1.14032	1	0.976	2.43567e-66	Isocortex L1-4	Cck
1.20351e-76	1.13121	0.935	0.421	2.20266e-72	Isocortex L1-4	Epop
1.16331e-83	1.11942	1	0.994	2.12908e-79	Isocortex L1-4	Scn1b
9.45597e-87	1.10517	0.94	0.305	1.73063e-82	Isocortex L1-4	Gm11549
2.88764e-83	1.10309	1	0.974	5.28496e-79	Isocortex L1-4	Atp2b2
3.47335e-93	1.10145	0.926	0.324	6.35693e-89	Isocortex L1-4	Mlip
9.2662e-81	1.09352	0.926	0.386	1.6959e-76	Isocortex L1-4	Cd34
8.34274e-72	1.08838	0.981	0.638	1.52689e-67	Isocortex L1-4	Olfm2
1.60363e-76	1.08403	0.995	0.451	2.93496e-72	Isocortex L1-4	Slc30a3
1.35526e-75	1.07431	1	0.91	2.4804e-71	Isocortex L1-4	Lingo1
3.31459e-88	1.0695	0.838	0.263	6.06636e-84	Isocortex L1-4	Dact2
8.61389e-72	1.06382	1	0.925	1.57651e-67	Isocortex L1-4	Psd
5.96542e-73	1.05785	1	0.825	1.09179e-68	Isocortex L1-4	Zbtb18
4.80072e-38	1.05694	0.995	0.849	8.78628e-34	Isocortex L1-4	Npy
3.18159e-65	1.04225	0.991	0.812	5.82295e-61	Isocortex L1-4	Ngef
2.78649e-66	1.0406	0.972	0.537	5.09984e-62	Isocortex L1-4	Rtn4r
1.49162e-67	1.03916	0.94	0.408	2.72996e-63	Isocortex L1-4	Cpne9
9.17165e-67	1.03731	0.981	0.644	1.6786e-62	Isocortex L1-4	Golga7b
6.49751e-49	1.03407	0.968	0.708	1.18917e-44	Isocortex L1-4	Kcnip2
3.60011e-66	1.03381	0.977	0.558	6.58891e-62	Isocortex L1-4	Mical2
4.88934e-60	1.01403	0.981	0.683	8.94846e-56	Isocortex L1-4	Ephx4
1.59035e-54	1.0135	0.921	0.508	2.91067e-50	Isocortex L1-4	Arc
2.49805e-71	1.01325	1	0.866	4.57193e-67	Isocortex L1-4	Brinp1
4.66842e-63	1.00319	0.977	0.616	8.54413e-59	Isocortex L1-4	Camkk2
1.15264e-67	0.996686	0.986	0.86	2.10956e-63	Isocortex L1-4	Cacnb3
2.32835e-48	0.996214	0.944	0.646	4.26134e-44	Isocortex L1-4	Cacng3
1.62681e-87	0.996019	0.699	0.157	2.97739e-83	Isocortex L1-4	Rspo1
2.55998e-61	0.994699	0.949	0.55	4.68527e-57	Isocortex L1-4	Car10
6.06226e-82	0.988639	1	0.992	1.10952e-77	Isocortex L1-4	Ppp3ca
3.04431e-59	0.988233	0.949	0.537	5.57169e-55	Isocortex L1-4	Jdp2
1.50122e-73	0.98593	1	0.995	2.74753e-69	Isocortex L1-4	Olfm1
2.45846e-47	0.978103	0.912	0.548	4.49948e-43	Isocortex L1-4	Nrep
4.92892e-74	0.977957	1	0.94	9.02091e-70	Isocortex L1-4	Osbpl1a
6.90716e-69	0.974089	1	0.89	1.26415e-64	Isocortex L1-4	Hpca
8.30821e-60	0.973868	0.944	0.466	1.52057e-55	Isocortex L1-4	Kcnh3
1.67661e-61	0.968574	0.986	0.659	3.06853e-57	Isocortex L1-4	Ier5
1.3514e-55	0.95655	1	0.855	2.47333e-51	Isocortex L1-4	Lmo4
1.74431e-45	0.947993	0.912	0.584	3.19243e-41	Isocortex L1-4	Rasgrf2
1.56573e-60	0.945972	0.87	0.388	2.86561e-56	Isocortex L1-4	Kcnv1
1.67901e-62	0.944912	0.94	0.458	3.07292e-58	Isocortex L1-4	Inka2
1.11103e-59	0.941513	0.963	0.469	2.03341e-55	Isocortex L1-4	Tbr1
4.91943e-61	0.928931	0.903	0.412	9.00354e-57	Isocortex L1-4	Fmnl1
3.09625e-58	0.924046	1	0.865	5.66676e-54	Isocortex L1-4	Pantr1
7.72089e-59	0.919504	0.931	0.438	1.41308e-54	Isocortex L1-4	Fhl2
4.07752e-56	0.91218	0.968	0.667	7.46268e-52	Isocortex L1-4	Grin2a
6.4832e-51	0.899232	0.931	0.605	1.18656e-46	Isocortex L1-4	Sorbs2
4.11426e-74	0.8991	1	0.998	7.52991e-70	Isocortex L1-4	Snap25
1.62717e-59	0.898695	0.981	0.844	2.97804e-55	Isocortex L1-4	Rbfox3
1.76365e-56	0.89416	1	0.816	3.22783e-52	Isocortex L1-4	AI593442
5.42645e-53	0.894025	0.931	0.543	9.93148e-49	Isocortex L1-4	Osbp2
3.44011e-52	0.882973	1	0.905	6.2961e-48	Isocortex L1-4	Nptxr
4.46342e-88	0.880085	0.773	0.187	8.16895e-84	Isocortex L1-4	9130024F11Rik
1.88687e-51	0.878435	0.931	0.525	3.45335e-47	Isocortex L1-4	Sytl2
1.58784e-54	0.867187	0.819	0.348	2.90607e-50	Isocortex L1-4	Kcnq5
6.49173e-55	0.863056	0.963	0.682	1.18812e-50	Isocortex L1-4	Kcnj9
8.61009e-59	0.860801	1	0.862	1.57582e-54	Isocortex L1-4	Pip5k1c
3.19737e-56	0.859963	0.986	0.773	5.85183e-52	Isocortex L1-4	Mast3
8.53518e-65	0.85943	1	0.99	1.56211e-60	Isocortex L1-4	Chn1
4.79118e-53	0.857462	0.991	0.834	8.76881e-49	Isocortex L1-4	Mal2
4.88155e-50	0.856958	0.94	0.487	8.93421e-46	Isocortex L1-4	Chrm1
1.5239e-47	0.855759	0.958	0.632	2.78905e-43	Isocortex L1-4	Homer1
8.00818e-49	0.850776	0.931	0.573	1.46566e-44	Isocortex L1-4	Necab3
7.724e-48	0.848877	0.856	0.458	1.41365e-43	Isocortex L1-4	Kctd1
2.35596e-57	0.847483	0.778	0.287	4.31187e-53	Isocortex L1-4	Cux2
2.75155e-52	0.845729	0.972	0.613	5.0359e-48	Isocortex L1-4	Rasl11b
1.50133e-59	0.843235	1	0.895	2.74774e-55	Isocortex L1-4	Dgkz
1.50316e-64	0.843026	1	0.991	2.75107e-60	Isocortex L1-4	Arpp19
2.48589e-56	0.839625	1	0.914	4.54967e-52	Isocortex L1-4	Sptbn2
4.43411e-45	0.838162	1	0.815	8.1153e-41	Isocortex L1-4	Fam131a
3.00513e-48	0.833749	0.963	0.734	5.49998e-44	Isocortex L1-4	Cdk2ap1
7.39422e-46	0.833305	0.903	0.497	1.35329e-41	Isocortex L1-4	A2ml1
3.02446e-51	0.830869	0.852	0.402	5.53536e-47	Isocortex L1-4	Pou6f1
7.62772e-58	0.828782	1	0.897	1.39603e-53	Isocortex L1-4	Phf24
1.64517e-45	0.82604	0.935	0.516	3.01099e-41	Isocortex L1-4	Cnksr2
3.66219e-52	0.822652	0.958	0.595	6.70254e-48	Isocortex L1-4	Kcnb1
1.02212e-65	0.818458	1	0.974	1.87068e-61	Isocortex L1-4	Actr1b
6.081e-56	0.815127	1	0.968	1.11294e-51	Isocortex L1-4	Gabra1
7.44837e-53	0.813443	0.986	0.937	1.3632e-48	Isocortex L1-4	Id2
3.30168e-71	0.809598	0.662	0.163	6.04274e-67	Isocortex L1-4	Ovol2
1.11959e-91	0.807578	0.583	0.097	2.04907e-87	Isocortex L1-4	A830009L08Rik
5.67281e-45	0.807321	0.894	0.461	1.03824e-40	Isocortex L1-4	Satb1
8.05198e-49	0.806683	0.903	0.501	1.47367e-44	Isocortex L1-4	Lmtk2
3.50979e-47	0.8053	0.977	0.817	6.42362e-43	Isocortex L1-4	Ppme1
7.15802e-56	0.80031	0.819	0.325	1.31006e-51	Isocortex L1-4	Rassf3
3.57237e-47	0.799008	0.963	0.722	6.53816e-43	Isocortex L1-4	Zdhhc8
5.61334e-66	0.797968	0.704	0.204	1.02735e-61	Isocortex L1-4	Kcns1
2.38195e-34	0.793407	1	0.889	4.35945e-30	Isocortex L1-4	Slc17a7
1.76392e-35	0.791409	0.843	0.468	3.22833e-31	Isocortex L1-4	Nr4a1
3.17647e-42	0.787825	1	0.945	5.81357e-38	Isocortex L1-4	Ctxn1
1.05625e-42	0.787447	0.949	0.612	1.93315e-38	Isocortex L1-4	Lrrc4c
1.9627e-77	0.785031	0.574	0.111	3.59213e-73	Isocortex L1-4	Tcap
9.46567e-77	0.783304	0.639	0.141	1.73241e-72	Isocortex L1-4	Tmem215
3.19522e-43	0.782948	0.903	0.578	5.8479e-39	Isocortex L1-4	Nlk
4.97038e-43	0.782733	0.907	0.561	9.09679e-39	Isocortex L1-4	Prkca
1.03486e-41	0.782108	0.926	0.64	1.89399e-37	Isocortex L1-4	Sipa1l1
7.9952e-57	0.781898	1	0.954	1.46328e-52	Isocortex L1-4	Ccl27a
1.02979e-80	0.781159	1	0.998	1.88471e-76	Isocortex L1-4	Clstn1
1.94709e-50	0.778826	1	0.935	3.56356e-46	Isocortex L1-4	Fxyd7
7.33684e-75	0.776219	0.713	0.184	1.34279e-70	Isocortex L1-4	Pdzrn3
8.33702e-43	0.771584	0.995	0.853	1.52584e-38	Isocortex L1-4	Adcy1
4.25462e-52	0.76757	0.847	0.358	7.78681e-48	Isocortex L1-4	Tbc1d30
9.82004e-44	0.766215	0.977	0.736	1.79726e-39	Isocortex L1-4	Fbxw7
2.36317e-46	0.765545	0.898	0.463	4.32508e-42	Isocortex L1-4	Sema7a
8.91466e-51	0.763522	1	0.924	1.63156e-46	Isocortex L1-4	Nat8l
1.59722e-52	0.763232	0.833	0.363	2.92322e-48	Isocortex L1-4	Pak7
1.00158e-35	0.758334	0.88	0.574	1.8331e-31	Isocortex L1-4	Aifm3
1.75359e-43	0.75725	0.875	0.448	3.20942e-39	Isocortex L1-4	Car4
2.12807e-49	0.755491	0.991	0.875	3.89479e-45	Isocortex L1-4	Camta2
9.83337e-36	0.754677	0.903	0.624	1.7997e-31	Isocortex L1-4	Cux1
2.05172e-45	0.752672	0.907	0.506	3.75506e-41	Isocortex L1-4	Ttl
9.58892e-56	0.752047	1	0.971	1.75496e-51	Isocortex L1-4	Arl6ip5
1.53982e-64	0.750632	1	0.994	2.81818e-60	Isocortex L1-4	Ppp3r1
2.3241e-36	0.750195	0.898	0.608	4.25356e-32	Isocortex L1-4	Hivep2
1.62149e-64	0.749548	0.718	0.201	2.96764e-60	Isocortex L1-4	Satb2
6.15385e-74	0.747702	0.616	0.136	1.12628e-69	Isocortex L1-4	Stard8
1.00235e-46	0.747057	0.981	0.902	1.83451e-42	Isocortex L1-4	Baalc
4.46911e-54	0.744871	0.852	0.322	8.17936e-50	Isocortex L1-4	Neurod2
3.06331e-32	0.741958	0.847	0.511	5.60647e-28	Isocortex L1-4	Junb
2.82516e-31	0.741939	0.875	0.64	5.17061e-27	Isocortex L1-4	Ccng1
1.24459e-43	0.74033	0.991	0.856	2.27785e-39	Isocortex L1-4	Tmem14a
5.54596e-43	0.740043	0.944	0.62	1.01502e-38	Isocortex L1-4	Kcnj3
5.60517e-42	0.736827	0.958	0.708	1.02586e-37	Isocortex L1-4	Camkk1
1.05606e-42	0.735333	0.986	0.744	1.9328e-38	Isocortex L1-4	Arhgef25
8.97944e-41	0.733035	0.88	0.493	1.64342e-36	Isocortex L1-4	Tmem198
8.24827e-47	0.732168	0.995	0.861	1.5096e-42	Isocortex L1-4	Camk2g
9.42513e-32	0.731708	0.986	0.9	1.72499e-27	Isocortex L1-4	Enc1
2.68864e-40	0.727404	0.968	0.75	4.92075e-36	Isocortex L1-4	Unc13a
4.19506e-52	0.726668	1	0.969	7.67779e-48	Isocortex L1-4	Kifc2
5.56066e-41	0.719255	0.94	0.562	1.01771e-36	Isocortex L1-4	Prmt8
3.80216e-44	0.718535	0.87	0.431	6.95872e-40	Isocortex L1-4	Synpo
4.03302e-56	0.71463	1	0.978	7.38123e-52	Isocortex L1-4	Cx3cl1
1.02416e-43	0.714121	0.806	0.366	1.87441e-39	Isocortex L1-4	Gpr26
1.61997e-51	0.712326	1	0.981	2.96487e-47	Isocortex L1-4	Fbxl16
1.74517e-62	0.711727	1	0.989	3.19401e-58	Isocortex L1-4	Vsnl1
2.92045e-43	0.711121	1	0.885	5.34501e-39	Isocortex L1-4	Itpr1
2.8025e-47	0.710841	0.713	0.273	5.12913e-43	Isocortex L1-4	Arhgap15
8.03708e-47	0.708225	1	0.944	1.47095e-42	Isocortex L1-4	Dmtn
2.79507e-35	0.707451	1	0.928	5.11553e-31	Isocortex L1-4	Crip2
1.23952e-34	0.703206	0.907	0.567	2.26856e-30	Isocortex L1-4	D430041D05Rik
3.94279e-56	0.700655	1	0.985	7.2161e-52	Isocortex L1-4	Fabp3
1.57251e-43	0.699063	0.991	0.861	2.87801e-39	Isocortex L1-4	Dlgap1
8.40507e-40	0.69876	0.843	0.442	1.5383e-35	Isocortex L1-4	Acta1
1.18745e-37	0.698203	0.94	0.66	2.17326e-33	Isocortex L1-4	Btbd8
6.64111e-39	0.696979	0.903	0.515	1.21546e-34	Isocortex L1-4	Rtn4rl1
8.93008e-42	0.69614	0.954	0.63	1.63438e-37	Isocortex L1-4	Pip4k2c
5.07461e-39	0.693981	0.819	0.432	9.28755e-35	Isocortex L1-4	Plekho1
2.23416e-54	0.693805	0.694	0.229	4.08895e-50	Isocortex L1-4	Anxa11
1.77384e-39	0.692048	0.958	0.665	3.24647e-35	Isocortex L1-4	Asap1
4.06458e-35	0.688556	0.731	0.36	7.439e-31	Isocortex L1-4	Rasgef1c
2.72623e-40	0.687232	0.653	0.258	4.98955e-36	Isocortex L1-4	Ankrd35
2.19851e-59	0.686929	1	0.985	4.02371e-55	Isocortex L1-4	Cyfip2
9.38867e-36	0.68661	0.898	0.626	1.71831e-31	Isocortex L1-4	Spcs3
7.70609e-39	0.685469	0.986	0.81	1.41037e-34	Isocortex L1-4	Slc39a10
4.6522e-70	0.685355	1	1	8.51446e-66	Isocortex L1-4	Calm2
1.74755e-34	0.683239	0.921	0.641	3.19837e-30	Isocortex L1-4	Lrrc8b
2.49738e-42	0.681576	0.995	0.912	4.5707e-38	Isocortex L1-4	Adgrb2
9.58211e-34	0.681477	0.954	0.729	1.75372e-29	Isocortex L1-4	Cacna2d1
1.08155e-37	0.680903	0.954	0.76	1.97946e-33	Isocortex L1-4	Mras
2.02228e-42	0.68061	0.995	0.923	3.70117e-38	Isocortex L1-4	Mat2b
4.7642e-53	0.679733	0.644	0.202	8.71943e-49	Isocortex L1-4	Cited4
8.17259e-40	0.679274	0.981	0.86	1.49575e-35	Isocortex L1-4	Frrs1l
5.50323e-50	0.677688	1	0.985	1.0072e-45	Isocortex L1-4	Ensa
1.07827e-43	0.67762	0.824	0.343	1.97345e-39	Isocortex L1-4	Ipcef1
1.63586e-37	0.675583	0.986	0.752	2.99396e-33	Isocortex L1-4	Cacnb4
7.53462e-43	0.675007	0.708	0.274	1.37899e-38	Isocortex L1-4	Bhlhe22
1.61683e-35	0.674483	0.884	0.512	2.95912e-31	Isocortex L1-4	Syndig1
2.14267e-37	0.674301	0.944	0.742	3.92152e-33	Isocortex L1-4	Jph3
3.0919e-31	0.673701	0.782	0.447	5.6588e-27	Isocortex L1-4	Dusp6
9.91611e-40	0.672306	0.87	0.452	1.81485e-35	Isocortex L1-4	Ephb6
3.76132e-45	0.672101	1	0.848	6.88396e-41	Isocortex L1-4	Arpp21
9.03943e-38	0.671841	0.995	0.827	1.6544e-33	Isocortex L1-4	Ptk2b
1.79447e-35	0.671513	0.968	0.703	3.28423e-31	Isocortex L1-4	Tyro3
4.12528e-35	0.671411	0.944	0.706	7.55009e-31	Isocortex L1-4	B4galt2
2.25765e-59	0.66898	1	0.985	4.13194e-55	Isocortex L1-4	Prkar1b
7.04923e-47	0.664283	1	0.952	1.29015e-42	Isocortex L1-4	Mtpn
1.71973e-35	0.662926	0.972	0.746	3.14746e-31	Isocortex L1-4	Mgll
5.35927e-33	0.662036	0.963	0.708	9.80854e-29	Isocortex L1-4	Sec14l1
2.18285e-34	0.661539	0.968	0.663	3.99506e-30	Isocortex L1-4	2010300C02Rik
1.45514e-51	0.660417	1	0.987	2.6632e-47	Isocortex L1-4	C1qtnf4
1.86786e-35	0.660129	0.986	0.787	3.41855e-31	Isocortex L1-4	Plcb1
9.54368e-36	0.65903	0.894	0.508	1.74669e-31	Isocortex L1-4	Pde8b
2.1795e-35	0.658205	0.815	0.422	3.98892e-31	Isocortex L1-4	Gtdc1
1.7478e-64	0.654439	1	1	3.19882e-60	Isocortex L1-4	Scg5
3.12659e-62	0.653086	0.458	0.084	5.72228e-58	Isocortex L1-4	Robo3
1.22431e-43	0.651955	1	0.952	2.24074e-39	Isocortex L1-4	Adgrb1
1.68607e-56	0.65171	0.551	0.138	3.08585e-52	Isocortex L1-4	Wnt10a
1.53397e-32	0.648935	0.88	0.566	2.80748e-28	Isocortex L1-4	Rilpl1
8.23473e-40	0.647902	1	0.949	1.50712e-35	Isocortex L1-4	Prkcb
7.4844e-30	0.64536	0.866	0.571	1.36979e-25	Isocortex L1-4	Syne1
1.07577e-35	0.643763	0.769	0.369	1.96887e-31	Isocortex L1-4	Fhod3
1.43118e-33	0.643426	0.926	0.637	2.61934e-29	Isocortex L1-4	Btbd10
1.78082e-34	0.642826	0.833	0.471	3.25926e-30	Isocortex L1-4	Pradc1
1.06271e-48	0.641952	0.657	0.215	1.94497e-44	Isocortex L1-4	Emx1
1.21615e-63	0.63979	1	0.998	2.22581e-59	Isocortex L1-4	Ywhah
6.93997e-41	0.638733	0.708	0.287	1.27015e-36	Isocortex L1-4	Kcnh1
6.02709e-31	0.637645	0.741	0.392	1.10308e-26	Isocortex L1-4	Banp
5.25764e-58	0.637085	0.565	0.14	9.62253e-54	Isocortex L1-4	C130074G19Rik
8.17418e-34	0.635916	0.741	0.339	1.49604e-29	Isocortex L1-4	Cckbr
2.1323e-38	0.631392	1	0.954	3.90253e-34	Isocortex L1-4	Zfp365
2.33277e-30	0.631208	0.981	0.733	4.26943e-26	Isocortex L1-4	Rprml
4.66062e-27	0.62979	1	0.841	8.52988e-23	Isocortex L1-4	Ddn
1.1907e-31	0.628091	0.833	0.484	2.17922e-27	Isocortex L1-4	Pitpnm2
1.85627e-23	0.625421	0.731	0.411	3.39734e-19	Isocortex L1-4	Cadps2
8.21195e-32	0.625418	0.671	0.283	1.50295e-27	Isocortex L1-4	Dkkl1
5.27087e-25	0.625075	1	0.985	9.64674e-21	Isocortex L1-4	Nrsn1
7.76577e-51	0.624424	1	0.987	1.42129e-46	Isocortex L1-4	Ndrg3
3.19897e-31	0.62157	0.843	0.52	5.85476e-27	Isocortex L1-4	Galt
1.69266e-27	0.621041	0.755	0.438	3.09791e-23	Isocortex L1-4	Lhx2
1.79962e-28	0.619454	0.972	0.657	3.29367e-24	Isocortex L1-4	Dkk3
4.85779e-34	0.618877	0.815	0.423	8.89072e-30	Isocortex L1-4	Mtcl1
1.02678e-30	0.618311	0.884	0.577	1.87922e-26	Isocortex L1-4	Mir9-3hg
5.21261e-36	0.618007	1	0.907	9.54011e-32	Isocortex L1-4	Gabrg2
5.2695e-33	0.617759	0.87	0.515	9.64423e-29	Isocortex L1-4	Sun1
2.21372e-29	0.616641	0.931	0.745	4.05154e-25	Isocortex L1-4	Gfra4
1.07623e-35	0.616208	0.995	0.943	1.96972e-31	Isocortex L1-4	Tpm1
3.2694e-30	0.615712	0.972	0.77	5.98366e-26	Isocortex L1-4	Rab15
2.34999e-38	0.615366	0.745	0.332	4.30096e-34	Isocortex L1-4	Adrb1
8.20642e-30	0.614988	0.829	0.517	1.50194e-25	Isocortex L1-4	Klhl23
4.27093e-72	0.614938	0.431	0.061	7.81666e-68	Isocortex L1-4	Ntn5
3.77351e-33	0.612796	0.75	0.375	6.90628e-29	Isocortex L1-4	Abcd2
5.27494e-29	0.612744	0.935	0.649	9.65419e-25	Isocortex L1-4	Cds1
4.51232e-31	0.612464	0.801	0.403	8.25846e-27	Isocortex L1-4	Stac2
3.68486e-27	0.61145	0.755	0.414	6.74404e-23	Isocortex L1-4	Gsg1l
5.012e-23	0.610986	0.954	0.801	9.17296e-19	Isocortex L1-4	Calb1
1.09342e-23	0.610547	0.894	0.682	2.00118e-19	Isocortex L1-4	Pdlim7
7.26274e-40	0.609849	0.602	0.219	1.32923e-35	Isocortex L1-4	Kcnk4
1.49342e-35	0.60953	0.977	0.741	2.73325e-31	Isocortex L1-4	Rims3
1.60244e-38	0.608875	0.773	0.364	2.93278e-34	Isocortex L1-4	Lrrc4
2.33764e-56	0.60856	1	0.994	4.27835e-52	Isocortex L1-4	Napa
1.40091e-32	0.60831	0.986	0.817	2.56395e-28	Isocortex L1-4	Coro1a
6.50438e-33	0.607952	0.986	0.849	1.19043e-28	Isocortex L1-4	Ociad2
4.89772e-39	0.607695	1	0.958	8.96382e-35	Isocortex L1-4	Pop5
4.79399e-30	0.607156	0.634	0.289	8.77396e-26	Isocortex L1-4	Pamr1
9.35777e-46	0.604658	0.681	0.235	1.71266e-41	Isocortex L1-4	Prdm8
1.04749e-24	0.603997	0.903	0.632	1.91711e-20	Isocortex L1-4	Erc2
4.78119e-33	0.603255	0.995	0.905	8.75053e-29	Isocortex L1-4	Mmd
4.54426e-35	0.602194	1	0.956	8.3169e-31	Isocortex L1-4	Pcsk2
1.7541e-40	0.60175	1	0.959	3.21035e-36	Isocortex L1-4	Ttc9b
2.07785e-35	0.601665	1	0.933	3.80288e-31	Isocortex L1-4	Snn
6.75063e-34	0.601064	0.843	0.456	1.2355e-29	Isocortex L1-4	Fbxo34
1.4093e-32	0.600705	0.676	0.316	2.5793e-28	Isocortex L1-4	Rnd1
2.30953e-28	0.60063	0.907	0.596	4.2269e-24	Isocortex L1-4	Miat
3.54081e-37	0.598914	0.736	0.324	6.48039e-33	Isocortex L1-4	Cacna1i
7.39319e-29	0.598662	0.935	0.683	1.3531e-24	Isocortex L1-4	Herc3
2.1728e-29	0.598285	0.657	0.324	3.97666e-25	Isocortex L1-4	Zfp945
8.10267e-33	0.597902	1	0.975	1.48295e-28	Isocortex L1-4	Ppp1r1a
2.79956e-33	0.597565	0.764	0.39	5.12376e-29	Isocortex L1-4	Ing2
5.36442e-29	0.59523	0.81	0.46	9.81795e-25	Isocortex L1-4	Rasgef1b
1.02008e-48	0.593883	0.5	0.128	1.86695e-44	Isocortex L1-4	Tuba8
9.61737e-30	0.593114	0.931	0.666	1.76017e-25	Isocortex L1-4	Epha4
1.75222e-28	0.592733	0.898	0.632	3.20692e-24	Isocortex L1-4	Iqsec2
2.40891e-26	0.592413	0.713	0.396	4.40878e-22	Isocortex L1-4	Dlk2
4.61322e-30	0.592183	0.977	0.744	8.44311e-26	Isocortex L1-4	Plk2
3.44182e-31	0.591626	0.926	0.579	6.29923e-27	Isocortex L1-4	Gabrd
5.60142e-31	0.590492	0.801	0.433	1.02517e-26	Isocortex L1-4	Dnajc21
6.05776e-27	0.587629	0.87	0.586	1.10869e-22	Isocortex L1-4	Syt16
1.25249e-36	0.586025	0.681	0.268	2.2923e-32	Isocortex L1-4	Grm2
1.26338e-30	0.583443	0.819	0.443	2.31224e-26	Isocortex L1-4	Acsl5
4.27885e-27	0.582701	0.917	0.638	7.83115e-23	Isocortex L1-4	Gm10419
1.29935e-27	0.581631	0.903	0.678	2.37806e-23	Isocortex L1-4	Rgs7
5.37481e-29	0.581326	0.991	0.929	9.83698e-25	Isocortex L1-4	Cyp46a1
6.92131e-29	0.581317	0.949	0.736	1.26674e-24	Isocortex L1-4	Hlf
3.3251e-30	0.579599	0.81	0.435	6.0856e-26	Isocortex L1-4	Ryr2
2.92091e-34	0.579374	0.991	0.909	5.34585e-30	Isocortex L1-4	Dlgap3
1.93365e-35	0.578614	0.778	0.363	3.53897e-31	Isocortex L1-4	Extl1
1.42516e-26	0.577095	0.921	0.681	2.60832e-22	Isocortex L1-4	Pcdh7
3.70112e-33	0.575486	0.981	0.896	6.77379e-29	Isocortex L1-4	Strn4
4.16054e-39	0.574125	1	0.965	7.61461e-35	Isocortex L1-4	Nrxn1
5.09053e-40	0.573607	0.648	0.234	9.31668e-36	Isocortex L1-4	Ankrd33b
1.88692e-28	0.572765	0.963	0.732	3.45344e-24	Isocortex L1-4	Scn8a
6.58927e-34	0.570614	0.991	0.9	1.20597e-29	Isocortex L1-4	Dlg4
3.75476e-30	0.569751	0.681	0.325	6.87197e-26	Isocortex L1-4	Mtus2
4.46673e-33	0.569182	0.745	0.345	8.175e-29	Isocortex L1-4	Flrt2
1.20939e-28	0.569066	0.972	0.794	2.21343e-24	Isocortex L1-4	Actr3b
9.43032e-30	0.568751	0.954	0.748	1.72594e-25	Isocortex L1-4	R3hdm2
8.63671e-24	0.567919	0.935	0.794	1.58069e-19	Isocortex L1-4	Gucy1b1
1.03168e-35	0.566756	1	0.96	1.88819e-31	Isocortex L1-4	Mapk10
3.77897e-26	0.565168	0.944	0.729	6.91627e-22	Isocortex L1-4	Gpr158
8.98581e-29	0.564428	0.986	0.864	1.64458e-24	Isocortex L1-4	Serpini1
1.3742e-40	0.562618	0.588	0.199	2.51506e-36	Isocortex L1-4	Crhr1
6.70784e-24	0.562187	0.741	0.435	1.22767e-19	Isocortex L1-4	Hecw1
3.41986e-28	0.562058	0.958	0.802	6.25903e-24	Isocortex L1-4	Sorl1
2.99498e-39	0.559411	1	0.976	5.48142e-35	Isocortex L1-4	Grin1
1.95016e-54	0.558494	0.449	0.09	3.56918e-50	Isocortex L1-4	Igfn1
3.50046e-30	0.558415	0.968	0.835	6.40654e-26	Isocortex L1-4	Tmem191c
9.02356e-28	0.558046	0.963	0.772	1.65149e-23	Isocortex L1-4	Opcml
9.93388e-34	0.55672	0.722	0.32	1.8181e-29	Isocortex L1-4	Sidt1
4.44189e-33	0.55622	0.653	0.278	8.12955e-29	Isocortex L1-4	Gm1976
1.65971e-25	0.555248	0.972	0.849	3.03761e-21	Isocortex L1-4	Vstm2l
2.58005e-28	0.554383	0.755	0.403	4.722e-24	Isocortex L1-4	Gfod1
7.4113e-26	0.553291	0.958	0.724	1.35642e-21	Isocortex L1-4	Nr2f1
3.73745e-32	0.553237	0.995	0.889	6.84027e-28	Isocortex L1-4	Diras2
1.77943e-27	0.551808	0.977	0.856	3.25671e-23	Isocortex L1-4	Cap2
2.76094e-25	0.551152	0.981	0.874	5.05307e-21	Isocortex L1-4	Trim37
3.63112e-20	0.550446	0.796	0.517	6.64567e-16	Isocortex L1-4	Cobl
2.73889e-36	0.549989	0.532	0.177	5.01271e-32	Isocortex L1-4	Frzb
2.27652e-25	0.54784	0.662	0.344	4.16648e-21	Isocortex L1-4	Pak6
1.13633e-27	0.547594	0.926	0.69	2.07972e-23	Isocortex L1-4	Exd2
3.72321e-29	0.546727	1	0.95	6.81422e-25	Isocortex L1-4	Nudt4
4.69963e-27	0.546559	0.574	0.254	8.60127e-23	Isocortex L1-4	Net1
2.97281e-25	0.544456	0.986	0.931	5.44083e-21	Isocortex L1-4	Tsnax
4.2684e-22	0.544377	0.894	0.659	7.81203e-18	Isocortex L1-4	Sept11
2.20509e-26	0.543911	0.986	0.863	4.03576e-22	Isocortex L1-4	R3hdm4
1.34899e-25	0.543702	0.977	0.892	2.46892e-21	Isocortex L1-4	Lin7b
1.54473e-19	0.543675	0.769	0.488	2.82716e-15	Isocortex L1-4	Gucy1a1
7.25501e-37	0.542623	0.722	0.303	1.32781e-32	Isocortex L1-4	Smad3
4.50959e-53	0.542152	1	1	8.25344e-49	Isocortex L1-4	Nptn
4.57383e-37	0.542073	1	0.981	8.37102e-33	Isocortex L1-4	Tmem59l
5.37051e-23	0.541304	0.75	0.441	9.8291e-19	Isocortex L1-4	Slc30a4
1.53825e-28	0.540839	0.718	0.361	2.81531e-24	Isocortex L1-4	Arhgap20
1.10726e-28	0.540817	0.704	0.348	2.02651e-24	Isocortex L1-4	Mapk11
2.57064e-25	0.539239	0.917	0.607	4.70478e-21	Isocortex L1-4	Josd1
1.72103e-31	0.537933	0.671	0.293	3.14983e-27	Isocortex L1-4	Tmem44
1.6624e-24	0.536506	0.495	0.202	3.04252e-20	Isocortex L1-4	Dcdc2a
3.41578e-58	0.536308	1	0.997	6.25156e-54	Isocortex L1-4	Tspan7
2.10047e-28	0.536288	0.898	0.508	3.84427e-24	Isocortex L1-4	Mpped1
2.12853e-24	0.535708	0.852	0.578	3.89564e-20	Isocortex L1-4	Cdk5r2
1.41208e-22	0.535585	0.745	0.41	2.5844e-18	Isocortex L1-4	Plcxd2
1.48604e-28	0.535406	0.722	0.358	2.71974e-24	Isocortex L1-4	Akap5
4.24921e-38	0.534798	0.995	0.974	7.77691e-34	Isocortex L1-4	Ccdc124
1.30773e-23	0.534469	0.912	0.738	2.3934e-19	Isocortex L1-4	Brsk2
1.22743e-35	0.533529	1	0.974	2.24644e-31	Isocortex L1-4	Abr
4.14008e-67	0.533468	1	1	7.57717e-63	Isocortex L1-4	Calm1
9.5093e-37	0.533013	1	0.966	1.74039e-32	Isocortex L1-4	Slc12a5
3.76291e-28	0.532472	1	0.951	6.88687e-24	Isocortex L1-4	Pkig
6.78675e-23	0.532147	0.764	0.483	1.24211e-18	Isocortex L1-4	Rragd
8.11215e-20	0.532035	0.852	0.634	1.48469e-15	Isocortex L1-4	Arfgef3
6.5684e-31	0.531215	0.722	0.328	1.20215e-26	Isocortex L1-4	Tmem121b
2.03364e-23	0.529754	0.935	0.735	3.72198e-19	Isocortex L1-4	Tcf4
1.971e-31	0.529188	0.574	0.217	3.60733e-27	Isocortex L1-4	Cbln4
3.60081e-26	0.528707	0.991	0.845	6.5902e-22	Isocortex L1-4	Bsn
5.95315e-24	0.528328	0.898	0.657	1.08955e-19	Isocortex L1-4	D1Ertd622e
1.60731e-22	0.523793	0.875	0.532	2.94169e-18	Isocortex L1-4	Kcnj4
3.55391e-27	0.523665	0.778	0.419	6.50436e-23	Isocortex L1-4	Phyhip
3.09197e-27	0.523487	1	0.925	5.65892e-23	Isocortex L1-4	Ube2ql1
1.11731e-30	0.52277	0.616	0.257	2.0449e-26	Isocortex L1-4	Gm2464
1.51883e-27	0.522683	0.764	0.402	2.77976e-23	Isocortex L1-4	Ccsap
2.36153e-28	0.522572	1	0.954	4.32206e-24	Isocortex L1-4	Camk2n2
7.78833e-26	0.521114	0.972	0.889	1.42542e-21	Isocortex L1-4	St3gal5
8.43338e-28	0.521089	0.977	0.818	1.54348e-23	Isocortex L1-4	Cdk17
2.56468e-30	0.520622	1	0.973	4.69387e-26	Isocortex L1-4	Dclk1
4.65261e-29	0.519925	1	0.946	8.5152e-25	Isocortex L1-4	Gria2
2.3108e-25	0.519925	0.995	0.88	4.22922e-21	Isocortex L1-4	Sv2b
9.17164e-24	0.518607	0.861	0.532	1.67859e-19	Isocortex L1-4	Slitrk1
1.26047e-23	0.518265	0.912	0.664	2.30691e-19	Isocortex L1-4	Itgav
1.48253e-25	0.51788	0.796	0.456	2.71332e-21	Isocortex L1-4	Lzts3
3.6284e-40	0.517249	1	0.996	6.64069e-36	Isocortex L1-4	Pin1
1.49316e-26	0.516691	0.736	0.397	2.73277e-22	Isocortex L1-4	Znfx1
2.16456e-32	0.516123	1	0.98	3.96158e-28	Isocortex L1-4	Nudt3
5.5581e-29	0.51577	0.995	0.93	1.01724e-24	Isocortex L1-4	Cbx6
1.03826e-50	0.515743	1	1	1.90022e-46	Isocortex L1-4	Ypel3
1.4814e-32	0.515517	0.611	0.236	2.71126e-28	Isocortex L1-4	Nwd2
1.59e-34	0.514174	0.995	0.985	2.91002e-30	Isocortex L1-4	Ppp2r2c
1.37905e-23	0.512805	0.819	0.465	2.52395e-19	Isocortex L1-4	Igfbp4
2.4667e-25	0.512788	0.991	0.841	4.51455e-21	Isocortex L1-4	Tmem132a
2.86129e-38	0.512715	0.481	0.142	5.23673e-34	Isocortex L1-4	Fosl2
2.99647e-33	0.511486	0.407	0.115	5.48414e-29	Isocortex L1-4	Npnt
5.14306e-25	0.511204	0.824	0.494	9.41282e-21	Isocortex L1-4	Aopep
1.12051e-52	0.510934	0.426	0.084	2.05075e-48	Isocortex L1-4	Hkdc1
1.12172e-18	0.510847	0.88	0.667	2.05297e-14	Isocortex L1-4	Bhlhe40
1.16265e-22	0.510658	0.759	0.446	2.12789e-18	Isocortex L1-4	Nfix
6.13427e-23	0.510432	0.921	0.747	1.12269e-18	Isocortex L1-4	Begain
9.52805e-19	0.510173	0.741	0.435	1.74382e-14	Isocortex L1-4	Gfra2
1.68322e-27	0.50783	0.662	0.314	3.08062e-23	Isocortex L1-4	Thrb
2.30661e-33	0.507754	0.616	0.242	4.22156e-29	Isocortex L1-4	A330009N23Rik
5.09211e-26	0.5076	0.648	0.319	9.31958e-22	Isocortex L1-4	Pknox2
9.69308e-20	0.506889	0.87	0.616	1.77403e-15	Isocortex L1-4	Scrt1
1.703e-22	0.506544	0.931	0.687	3.11683e-18	Isocortex L1-4	Atrnl1
9.29145e-23	0.506354	0.773	0.421	1.70052e-18	Isocortex L1-4	Rasl10a
4.93826e-28	0.506311	0.801	0.432	9.038e-24	Isocortex L1-4	Tafa2
4.0201e-34	0.503995	1	0.99	7.35759e-30	Isocortex L1-4	Syt1
1.81491e-21	0.50373	0.926	0.751	3.32165e-17	Isocortex L1-4	Pgbd5
1.42612e-30	0.502586	1	0.982	2.61009e-26	Isocortex L1-4	Pak1
4.73395e-20	0.502265	0.856	0.617	8.66408e-16	Isocortex L1-4	Efna3
3.78254e-25	0.502173	0.634	0.309	6.92281e-21	Isocortex L1-4	Slitrk4
8.73224e-35	0.501964	1	0.985	1.59817e-30	Isocortex L1-4	Wsb2
1.70845e-23	0.501451	0.944	0.713	3.1268e-19	Isocortex L1-4	Mrtfb
1.2511e-20	0.500368	0.81	0.522	2.28977e-16	Isocortex L1-4	Speg
5.95477e-21	0.499816	0.782	0.473	1.08984e-16	Isocortex L1-4	Nol4
4.4292e-29	0.497927	1	0.967	8.10632e-25	Isocortex L1-4	Lancl1
3.39226e-25	0.496798	0.731	0.39	6.20851e-21	Isocortex L1-4	Shf
9.61766e-21	0.496712	0.639	0.352	1.76023e-16	Isocortex L1-4	Rims4
1.22839e-24	0.495816	0.843	0.485	2.24819e-20	Isocortex L1-4	Ptprj
1.00433e-19	0.494979	0.815	0.53	1.83812e-15	Isocortex L1-4	Stxbp6
4.88186e-23	0.494027	0.977	0.856	8.93477e-19	Isocortex L1-4	Ppp1r9a
1.48706e-22	0.493711	0.912	0.648	2.72161e-18	Isocortex L1-4	Lpcat4
2.67341e-22	0.492025	0.884	0.631	4.89287e-18	Isocortex L1-4	Vopp1
8.04873e-18	0.491075	0.769	0.53	1.47308e-13	Isocortex L1-4	Phf20l1
1.3384e-33	0.490818	1	0.99	2.44954e-29	Isocortex L1-4	Emc4
1.27236e-24	0.490454	0.968	0.889	2.32868e-20	Isocortex L1-4	Tspan5
4.54206e-19	0.4902	0.856	0.615	8.31288e-15	Isocortex L1-4	Ppp1r37
4.20286e-53	0.489413	0.403	0.074	7.69208e-49	Isocortex L1-4	Hspb3
1.33798e-28	0.488242	0.977	0.639	2.44877e-24	Isocortex L1-4	Nptx1
1.38892e-24	0.487287	0.662	0.329	2.542e-20	Isocortex L1-4	Ier2
1.58652e-31	0.487072	1	0.988	2.90365e-27	Isocortex L1-4	Ptprn
1.03933e-18	0.486206	0.597	0.326	1.90218e-14	Isocortex L1-4	Rorb
5.98044e-23	0.485199	0.847	0.526	1.09454e-18	Isocortex L1-4	Cacna1a
1.66671e-21	0.484994	0.926	0.697	3.05041e-17	Isocortex L1-4	S100a6
1.16248e-19	0.483117	0.824	0.548	2.12757e-15	Isocortex L1-4	Msra
1.3845e-25	0.482787	0.565	0.249	2.53391e-21	Isocortex L1-4	Chrm3
5.18066e-17	0.482279	0.949	0.863	9.48163e-13	Isocortex L1-4	Cxcl14
1.15368e-19	0.479845	0.991	0.906	2.11146e-15	Isocortex L1-4	Nell2
1.1663e-23	0.479063	0.986	0.796	2.13457e-19	Isocortex L1-4	Phactr1
3.06332e-23	0.478928	0.685	0.363	5.60648e-19	Isocortex L1-4	Mpp3
5.45981e-40	0.478725	0.56	0.177	9.99255e-36	Isocortex L1-4	Tmem132d
2.06628e-17	0.478307	0.884	0.678	3.7817e-13	Isocortex L1-4	Ubl7
4.64885e-20	0.478029	0.894	0.719	8.50832e-16	Isocortex L1-4	Tspan17
9.53696e-24	0.477954	0.833	0.546	1.74545e-19	Isocortex L1-4	Rhobtb2
5.86096e-20	0.477719	0.685	0.38	1.07267e-15	Isocortex L1-4	Plch2
1.57423e-24	0.477171	0.509	0.214	2.88115e-20	Isocortex L1-4	Ltk
5.72835e-20	0.476785	0.972	0.813	1.0484e-15	Isocortex L1-4	Cplx2
7.15703e-30	0.476451	0.426	0.136	1.30988e-25	Isocortex L1-4	B230216N24Rik
6.21837e-27	0.475894	0.745	0.361	1.13809e-22	Isocortex L1-4	Plxnd1
1.44276e-20	0.474857	0.713	0.419	2.64054e-16	Isocortex L1-4	Foxo3
4.86524e-20	0.473668	0.856	0.537	8.90436e-16	Isocortex L1-4	Bcl11a
3.35215e-23	0.47326	0.912	0.632	6.1351e-19	Isocortex L1-4	Sphkap
3.08278e-79	0.472696	0.361	0.034	5.6421e-75	Isocortex L1-4	Adam33
9.77731e-23	0.472624	0.653	0.329	1.78944e-18	Isocortex L1-4	Ptprk
2.36156e-20	0.472413	0.861	0.611	4.32212e-16	Isocortex L1-4	Fbxl15
1.64902e-20	0.471597	0.685	0.373	3.01803e-16	Isocortex L1-4	Sel1l3
4.89095e-16	0.471338	0.94	0.857	8.95142e-12	Isocortex L1-4	Gria3
2.25308e-25	0.471335	0.653	0.319	4.12359e-21	Isocortex L1-4	Epha10
2.41597e-34	0.47124	0.611	0.221	4.4217e-30	Isocortex L1-4	Cbln2
8.53944e-38	0.469327	0.407	0.103	1.56289e-33	Isocortex L1-4	Kcnh4
5.66241e-20	0.469075	0.921	0.722	1.03633e-15	Isocortex L1-4	Hapln4
5.00991e-19	0.468837	0.759	0.491	9.16913e-15	Isocortex L1-4	Map9
7.421e-21	0.468015	0.699	0.379	1.35819e-16	Isocortex L1-4	Man1c1
6.08708e-49	0.466715	0.398	0.078	1.11406e-44	Isocortex L1-4	Psrc1
3.14849e-22	0.466329	0.852	0.575	5.76236e-18	Isocortex L1-4	Rapgef1
5.38261e-19	0.465997	0.866	0.612	9.85124e-15	Isocortex L1-4	Cinp
3.83206e-22	0.465974	0.778	0.446	7.01343e-18	Isocortex L1-4	Tmem218
1.08701e-21	0.465732	0.977	0.876	1.98944e-17	Isocortex L1-4	Dbn1
7.0005e-23	0.46464	0.981	0.869	1.28123e-18	Isocortex L1-4	Kcnab2
2.56773e-29	0.464244	0.995	0.962	4.69945e-25	Isocortex L1-4	Efhd2
4.72297e-21	0.463901	0.884	0.647	8.64399e-17	Isocortex L1-4	Mapk14
1.17353e-20	0.463892	0.829	0.517	2.1478e-16	Isocortex L1-4	Ppfia2
3.41081e-23	0.463661	0.995	0.948	6.24246e-19	Isocortex L1-4	Sort1
1.02077e-35	0.463323	1	0.991	1.86822e-31	Isocortex L1-4	Dnm1
4.74548e-54	0.463012	0.347	0.052	8.68517e-50	Isocortex L1-4	Tspan11
1.62683e-17	0.462999	0.773	0.528	2.97742e-13	Isocortex L1-4	Bcl7a
1.03172e-26	0.462783	0.995	0.926	1.88825e-22	Isocortex L1-4	Cdk5r1
8.48304e-19	0.462405	0.958	0.746	1.55257e-14	Isocortex L1-4	Baiap2
1.58787e-19	0.462259	0.611	0.311	2.90613e-15	Isocortex L1-4	Tafa1
2.0218e-19	0.461183	0.884	0.66	3.70031e-15	Isocortex L1-4	Carmil2
3.31736e-20	0.460591	0.958	0.758	6.07142e-16	Isocortex L1-4	Stard10
1.65658e-16	0.459834	0.87	0.719	3.03187e-12	Isocortex L1-4	Fbxw2
1.75718e-32	0.45948	0.56	0.199	3.216e-28	Isocortex L1-4	A830036E02Rik
9.39333e-20	0.459106	0.898	0.654	1.71917e-15	Isocortex L1-4	Adcy2
1.09642e-20	0.458858	0.727	0.411	2.00668e-16	Isocortex L1-4	Cav2
2.98666e-17	0.45866	0.676	0.399	5.46618e-13	Isocortex L1-4	Cst6
4.9351e-51	0.458024	0.31	0.044	9.03223e-47	Isocortex L1-4	Cyp39a1
1.46501e-14	0.457872	0.796	0.587	2.68126e-10	Isocortex L1-4	Akt2
1.95053e-25	0.457847	0.708	0.353	3.56987e-21	Isocortex L1-4	Poc1a
5.19838e-36	0.457289	1	0.996	9.51407e-32	Isocortex L1-4	Apbb1
2.38644e-19	0.457107	0.958	0.851	4.36766e-15	Isocortex L1-4	Snph
5.33144e-19	0.456683	0.769	0.452	9.7576e-15	Isocortex L1-4	Etl4
3.95901e-31	0.456631	1	0.989	7.24578e-27	Isocortex L1-4	Abhd8
4.85206e-21	0.456471	0.981	0.885	8.88025e-17	Isocortex L1-4	Klhdc3
5.03219e-34	0.456367	1	0.992	9.20991e-30	Isocortex L1-4	Tuba4a
6.30089e-16	0.456164	0.875	0.707	1.15319e-11	Isocortex L1-4	Tspoap1
1.20243e-23	0.456085	0.759	0.419	2.20068e-19	Isocortex L1-4	Shank2
9.71442e-24	0.455221	0.62	0.299	1.77793e-19	Isocortex L1-4	Kcnj11
3.68426e-34	0.455196	1	1	6.74294e-30	Isocortex L1-4	Rtn1
1.15762e-24	0.454907	0.63	0.294	2.11867e-20	Isocortex L1-4	Tmem145
9.70735e-21	0.453568	0.926	0.714	1.77664e-16	Isocortex L1-4	Gas7
1.22139e-19	0.453493	0.792	0.511	2.23539e-15	Isocortex L1-4	Ankrd24
1.42084e-24	0.453146	0.991	0.968	2.60041e-20	Isocortex L1-4	Ly6e
1.24743e-21	0.452671	0.759	0.437	2.28305e-17	Isocortex L1-4	Hecw2
5.19736e-20	0.45229	0.81	0.512	9.5122e-16	Isocortex L1-4	Cacna2d3
2.6513e-22	0.451794	0.662	0.337	4.85241e-18	Isocortex L1-4	Rgs6
2.75733e-19	0.451552	0.782	0.49	5.04647e-15	Isocortex L1-4	Srpk1
4.76243e-18	0.450789	0.671	0.363	8.71619e-14	Isocortex L1-4	Egr4
1.69318e-34	0.450783	0.449	0.132	3.09885e-30	Isocortex L1-4	Neurod1
3.1347e-21	0.450571	0.722	0.397	5.73713e-17	Isocortex L1-4	Dgkh
7.72641e-21	0.450385	0.981	0.863	1.41409e-16	Isocortex L1-4	Wasf1
4.39437e-19	0.449802	0.81	0.508	8.04258e-15	Isocortex L1-4	Fbxo41
1.14782e-18	0.449684	0.833	0.532	2.10074e-14	Isocortex L1-4	Fam81a
2.34782e-20	0.449618	0.639	0.339	4.29699e-16	Isocortex L1-4	4933439C10Rik
4.46853e-22	0.448266	0.995	0.935	8.17831e-18	Isocortex L1-4	Adap1
1.93515e-17	0.447766	0.875	0.657	3.54171e-13	Isocortex L1-4	Map3k10
1.11559e-21	0.447658	0.824	0.476	2.04176e-17	Isocortex L1-4	Tmem178
4.10568e-17	0.447552	0.843	0.621	7.51422e-13	Isocortex L1-4	Usp2
1.81607e-19	0.447027	0.981	0.935	3.32376e-15	Isocortex L1-4	Chst1
1.38169e-20	0.446404	0.88	0.539	2.52877e-16	Isocortex L1-4	Foxg1
3.17567e-21	0.446129	0.704	0.379	5.81212e-17	Isocortex L1-4	Foxp1
7.65823e-16	0.445885	0.625	0.377	1.40161e-11	Isocortex L1-4	Fos
1.8387e-18	0.445157	0.907	0.687	3.36519e-14	Isocortex L1-4	Acap3
3.27767e-38	0.445125	1	0.999	5.99879e-34	Isocortex L1-4	Rtn4
2.51106e-20	0.444909	0.958	0.796	4.59575e-16	Isocortex L1-4	Parp6
2.79152e-17	0.443974	0.764	0.508	5.10904e-13	Isocortex L1-4	Dab2ip
5.51259e-24	0.443709	0.468	0.182	1.00891e-19	Isocortex L1-4	Tnnc1
1.53663e-16	0.443329	0.801	0.56	2.81235e-12	Isocortex L1-4	Crtc1
2.64717e-26	0.443073	1	0.98	4.84485e-22	Isocortex L1-4	Syn1
1.24508e-41	0.443053	0.394	0.088	2.27874e-37	Isocortex L1-4	C730002L08Rik
4.37313e-27	0.442667	0.727	0.343	8.00371e-23	Isocortex L1-4	Cort
1.93714e-16	0.442165	0.884	0.654	3.54535e-12	Isocortex L1-4	Srgap3
1.23834e-17	0.441628	0.759	0.505	2.2664e-13	Isocortex L1-4	Pik3r1
1.42164e-21	0.44104	0.662	0.344	2.60189e-17	Isocortex L1-4	Ttll11
1.41779e-18	0.440699	0.681	0.389	2.59484e-14	Isocortex L1-4	Sorcs3
1.01004e-19	0.440693	0.644	0.334	1.84858e-15	Isocortex L1-4	Bdnf
2.37556e-20	0.440396	0.764	0.451	4.34776e-16	Isocortex L1-4	Srrm3
9.04061e-24	0.439676	0.556	0.247	1.65461e-19	Isocortex L1-4	C030017B01Rik
2.7952e-19	0.439281	0.639	0.355	5.11578e-15	Isocortex L1-4	Numb
2.04108e-17	0.437903	0.88	0.666	3.73559e-13	Isocortex L1-4	Add2
5.40094e-26	0.437193	1	0.979	9.88479e-22	Isocortex L1-4	Purb
4.2584e-27	0.437001	1	0.996	7.79372e-23	Isocortex L1-4	Arf3
3.0254e-24	0.436948	0.5	0.204	5.53709e-20	Isocortex L1-4	Nectin3
2.61062e-20	0.436695	0.972	0.826	4.77796e-16	Isocortex L1-4	Marc2
8.29069e-45	0.436376	0.352	0.066	1.51736e-40	Isocortex L1-4	Gm12371
2.29848e-32	0.435712	1	0.986	4.20667e-28	Isocortex L1-4	Eef1a2
8.06763e-22	0.435111	0.602	0.294	1.47654e-17	Isocortex L1-4	2810455O05Rik
7.84312e-19	0.435034	0.907	0.682	1.43545e-14	Isocortex L1-4	B4galnt1
2.28919e-16	0.434812	0.796	0.54	4.18968e-12	Isocortex L1-4	Dnajb5
8.25387e-18	0.434702	0.778	0.483	1.51062e-13	Isocortex L1-4	Nova1
1.0035e-17	0.43434	0.926	0.756	1.83661e-13	Isocortex L1-4	Znhit3
1.37197e-18	0.434328	0.759	0.461	2.51098e-14	Isocortex L1-4	Dab1
5.12758e-29	0.433882	1	0.984	9.3845e-25	Isocortex L1-4	Sult4a1
6.24758e-19	0.433052	0.796	0.489	1.14343e-14	Isocortex L1-4	Prr7
1.00228e-20	0.431791	0.995	0.952	1.83438e-16	Isocortex L1-4	Arhgef4
6.5986e-17	0.431551	0.875	0.664	1.20768e-12	Isocortex L1-4	Stx6
4.75034e-20	0.431518	0.648	0.355	8.69408e-16	Isocortex L1-4	Plaat1
3.718e-17	0.430356	0.764	0.475	6.80469e-13	Isocortex L1-4	Cd302
9.18718e-18	0.429819	0.81	0.532	1.68144e-13	Isocortex L1-4	Faah
1.05119e-22	0.428902	0.593	0.276	1.92389e-18	Isocortex L1-4	Afap1l1
7.88244e-10	0.42809	0.662	0.451	1.44264e-05	Isocortex L1-4	Nptx2
8.34611e-19	0.42792	0.722	0.419	1.5275e-14	Isocortex L1-4	Dipk2a
1.8885e-22	0.42787	0.593	0.277	3.45633e-18	Isocortex L1-4	Nuak1
2.21422e-18	0.427452	0.958	0.794	4.05246e-14	Isocortex L1-4	Asphd2
2.46155e-28	0.427115	0.509	0.187	4.50512e-24	Isocortex L1-4	Frmd6
8.03955e-15	0.426908	0.769	0.523	1.4714e-10	Isocortex L1-4	Fzd3
8.699e-18	0.426899	0.838	0.555	1.59209e-13	Isocortex L1-4	Mark1
3.13901e-30	0.426703	1	1	5.74501e-26	Isocortex L1-4	Gpm6a
2.87366e-19	0.425542	0.824	0.523	5.25937e-15	Isocortex L1-4	Rnf166
2.60426e-22	0.425484	0.62	0.299	4.76632e-18	Isocortex L1-4	Zfp703
3.63067e-14	0.425241	0.847	0.669	6.64485e-10	Isocortex L1-4	Fbxo45
6.96846e-26	0.425005	0.472	0.177	1.27537e-21	Isocortex L1-4	Wnt9a
2.37735e-24	0.424783	0.62	0.28	4.35103e-20	Isocortex L1-4	Medag
1.09152e-16	0.424783	0.949	0.803	1.9977e-12	Isocortex L1-4	Cadm3
7.43168e-16	0.424607	0.921	0.741	1.36015e-11	Isocortex L1-4	Neurl1a
5.44581e-22	0.424556	0.546	0.246	9.96693e-18	Isocortex L1-4	Dio2
4.6111e-20	0.424222	0.787	0.449	8.43924e-16	Isocortex L1-4	Rab40b
3.20905e-17	0.424125	0.88	0.616	5.87321e-13	Isocortex L1-4	Hs2st1
1.26217e-23	0.423057	0.616	0.288	2.31003e-19	Isocortex L1-4	Car7
7.92415e-18	0.422927	0.847	0.6	1.45028e-13	Isocortex L1-4	Sac3d1
1.35549e-15	0.421947	0.903	0.728	2.48081e-11	Isocortex L1-4	Shisa5
1.21497e-20	0.421558	0.991	0.889	2.22363e-16	Isocortex L1-4	Tceal6
7.73048e-20	0.421119	0.495	0.227	1.41483e-15	Isocortex L1-4	Npy1r
7.42931e-16	0.421067	0.917	0.772	1.35971e-11	Isocortex L1-4	Arhgef17
3.55106e-24	0.420579	1	0.985	6.49915e-20	Isocortex L1-4	Rundc3a
1.54112e-19	0.42046	0.602	0.31	2.82057e-15	Isocortex L1-4	Tmem196
1.10344e-26	0.420356	1	0.996	2.01951e-22	Isocortex L1-4	Rbm3
4.45429e-16	0.420123	0.944	0.812	8.15223e-12	Isocortex L1-4	Khdrbs3
6.67439e-16	0.4198	0.792	0.564	1.22155e-11	Isocortex L1-4	Sesn1
2.62896e-23	0.419687	0.727	0.371	4.81152e-19	Isocortex L1-4	Kitl
1.72509e-15	0.419481	0.727	0.466	3.15725e-11	Isocortex L1-4	Lratd1
5.77976e-31	0.419329	1	1	1.05781e-26	Isocortex L1-4	Fkbp1a
2.6963e-15	0.419238	0.819	0.571	4.93477e-11	Isocortex L1-4	Zfp148
1.20269e-17	0.41813	0.986	0.935	2.20117e-13	Isocortex L1-4	Fam168b
8.99354e-21	0.418034	0.625	0.316	1.646e-16	Isocortex L1-4	Lrrk2
1.60428e-19	0.418022	0.579	0.297	2.93615e-15	Isocortex L1-4	Ift122
1.31304e-16	0.417945	0.903	0.708	2.40313e-12	Isocortex L1-4	Mxi1
1.17704e-16	0.417722	0.926	0.742	2.15422e-12	Isocortex L1-4	Dlg3
3.67446e-16	0.41735	0.926	0.748	6.725e-12	Isocortex L1-4	Fbxo31
6.15886e-19	0.417085	0.981	0.832	1.12719e-14	Isocortex L1-4	Strbp
1.1583e-15	0.416707	0.894	0.686	2.11993e-11	Isocortex L1-4	Large1
1.9671e-21	0.416376	1	0.989	3.60019e-17	Isocortex L1-4	Mapk1
4.07873e-18	0.416205	0.704	0.391	7.4649e-14	Isocortex L1-4	Cpne5
2.30301e-11	0.415846	0.745	0.479	4.21497e-07	Isocortex L1-4	Cnih3
2.27535e-15	0.415748	0.81	0.575	4.16434e-11	Isocortex L1-4	Zmynd8
1.36066e-30	0.415744	1	1	2.49028e-26	Isocortex L1-4	Tsc22d1
1.41484e-17	0.415503	0.537	0.276	2.58944e-13	Isocortex L1-4	Vwa5b2
6.07293e-17	0.415483	0.856	0.624	1.11147e-12	Isocortex L1-4	Camk1d
1.07949e-20	0.415097	0.995	0.964	1.97568e-16	Isocortex L1-4	Nkiras1
2.11346e-17	0.414734	0.731	0.429	3.86806e-13	Isocortex L1-4	Grasp
3.2479e-20	0.41473	0.681	0.372	5.94431e-16	Isocortex L1-4	Igsf9b
4.18976e-28	0.414582	0.426	0.14	7.66809e-24	Isocortex L1-4	Prr16
2.29987e-26	0.414133	1	0.993	4.20922e-22	Isocortex L1-4	Arf5
4.06227e-25	0.413907	0.528	0.217	7.43477e-21	Isocortex L1-4	Abcc8
1.06317e-13	0.41378	0.87	0.739	1.94581e-09	Isocortex L1-4	Pcmtd1
6.02239e-20	0.413324	0.606	0.31	1.10222e-15	Isocortex L1-4	Camk1g
2.19006e-14	0.412734	0.852	0.645	4.00824e-10	Isocortex L1-4	Umad1
1.9703e-19	0.412724	0.699	0.392	3.60604e-15	Isocortex L1-4	Tdg
8.01187e-23	0.412403	1	0.97	1.46633e-18	Isocortex L1-4	Map1a
6.62335e-16	0.412382	0.912	0.82	1.21221e-11	Isocortex L1-4	Spire1
5.67312e-15	0.412025	0.912	0.726	1.03829e-10	Isocortex L1-4	Pik3r2
1.82439e-21	0.412023	1	0.977	3.33899e-17	Isocortex L1-4	Nap1l1
1.32881e-22	0.411363	0.366	0.123	2.43199e-18	Isocortex L1-4	Crh
1.11767e-16	0.41111	0.829	0.575	2.04556e-12	Isocortex L1-4	Irak1bp1
1.50584e-16	0.410935	0.519	0.264	2.75599e-12	Isocortex L1-4	Jsrp1
4.09571e-33	0.410653	0.384	0.103	7.49598e-29	Isocortex L1-4	Glt8d2
1.10274e-19	0.410199	0.991	0.89	2.01823e-15	Isocortex L1-4	Syt13
1.62095e-22	0.409811	1	0.977	2.96667e-18	Isocortex L1-4	Sirpa
1.5156e-28	0.409616	1	0.994	2.77385e-24	Isocortex L1-4	Tagln3
2.45062e-16	0.408955	0.736	0.461	4.48512e-12	Isocortex L1-4	Trank1
1.12737e-19	0.407943	0.981	0.935	2.06332e-15	Isocortex L1-4	Mapk9
2.65902e-17	0.407625	0.778	0.49	4.86653e-13	Isocortex L1-4	Cacna1b
2.02826e-13	0.407384	0.764	0.55	3.71212e-09	Isocortex L1-4	Nr1d1
1.45749e-20	0.407212	0.995	0.964	2.66751e-16	Isocortex L1-4	Chchd6
1.38343e-17	0.406801	0.764	0.464	2.53196e-13	Isocortex L1-4	Fcho1
1.28168e-17	0.406771	0.579	0.313	2.34573e-13	Isocortex L1-4	Cdh22
8.21957e-14	0.406113	0.787	0.549	1.50435e-09	Isocortex L1-4	Fam217b
1.37351e-14	0.406046	0.704	0.468	2.5138e-10	Isocortex L1-4	Adgrl2
3.00445e-28	0.40586	0.398	0.124	5.49875e-24	Isocortex L1-4	Catsperz
2.10263e-22	0.405599	0.505	0.214	3.84824e-18	Isocortex L1-4	Ptgfrn
1.17654e-26	0.405422	1	0.992	2.1533e-22	Isocortex L1-4	Gng3
2.57221e-20	0.405112	0.644	0.333	4.70765e-16	Isocortex L1-4	Uvrag
4.30763e-20	0.405051	0.644	0.336	7.88383e-16	Isocortex L1-4	Plekhg5
1.60919e-16	0.405034	0.495	0.249	2.94514e-12	Isocortex L1-4	Sertm1
2.86773e-17	0.40482	0.935	0.828	5.24852e-13	Isocortex L1-4	Dpp10
1.04764e-15	0.404383	0.745	0.485	1.9174e-11	Isocortex L1-4	Sptb
1.09516e-24	0.404318	1	0.966	2.00435e-20	Isocortex L1-4	Chgb
5.07277e-15	0.404016	0.921	0.796	9.28418e-11	Isocortex L1-4	Dock3
4.02208e-27	0.403994	0.532	0.202	7.3612e-23	Isocortex L1-4	Pcdh20
4.63985e-17	0.403914	0.917	0.727	8.49185e-13	Isocortex L1-4	Cyth2
7.1495e-17	0.402818	0.769	0.473	1.3085e-12	Isocortex L1-4	Rapgefl1
2.50614e-17	0.402781	0.995	0.874	4.58673e-13	Isocortex L1-4	Pde2a
2.36604e-24	0.40275	1	0.994	4.33034e-20	Isocortex L1-4	Sptan1
6.87219e-16	0.402385	0.792	0.534	1.25775e-11	Isocortex L1-4	Brinp2
9.09102e-19	0.401897	0.454	0.202	1.66384e-14	Isocortex L1-4	Eif4ebp1
2.12297e-17	0.401756	0.972	0.88	3.88545e-13	Isocortex L1-4	Rnf126
1.05893e-24	0.401673	0.509	0.204	1.93805e-20	Isocortex L1-4	Fbxo27
2.21348e-13	0.401659	0.833	0.596	4.05111e-09	Isocortex L1-4	Plec
1.19054e-24	0.401598	0.514	0.207	2.17893e-20	Isocortex L1-4	Rnf144b
1.85073e-20	0.401482	0.981	0.925	3.3872e-16	Isocortex L1-4	Trim9
1.07634e-38	0.400866	0.755	0.264	1.96991e-34	Isocortex L1-4	Trbc2
1.68465e-16	0.400563	0.819	0.516	3.08326e-12	Isocortex L1-4	Dagla
2.15276e-43	0.400554	0.319	0.055	3.93998e-39	Isocortex L1-4	Cd6
1.25845e-15	0.400469	0.778	0.492	2.30322e-11	Isocortex L1-4	Gprin1
2.03651e-21	0.399921	0.995	0.982	3.72722e-17	Isocortex L1-4	B3gat3
2.33884e-20	0.399682	0.542	0.253	4.28054e-16	Isocortex L1-4	Slc16a7
6.18794e-18	0.399239	0.944	0.729	1.13252e-13	Isocortex L1-4	Tacc1
1.12399e-18	0.399224	0.991	0.9	2.05713e-14	Isocortex L1-4	Epb41l1
4.66366e-14	0.399014	0.81	0.588	8.53543e-10	Isocortex L1-4	Etv5
1.54065e-14	0.398927	0.931	0.768	2.8197e-10	Isocortex L1-4	Lgi1
5.18324e-17	0.398865	0.917	0.694	9.48636e-13	Isocortex L1-4	Kcna2
5.85272e-16	0.398638	0.968	0.883	1.07116e-11	Isocortex L1-4	Fam234b
8.28385e-17	0.398107	0.931	0.677	1.51611e-12	Isocortex L1-4	Cdkl5
1.0514e-21	0.397856	0.421	0.162	1.92428e-17	Isocortex L1-4	Sowahb
1.487e-18	0.397695	0.722	0.419	2.72151e-14	Isocortex L1-4	Plvap
3.4533e-15	0.397649	0.875	0.699	6.32023e-11	Isocortex L1-4	Ppfia3
5.41946e-34	0.39751	1	0.997	9.91869e-30	Isocortex L1-4	Rab3a
4.89849e-27	0.397463	0.361	0.107	8.96521e-23	Isocortex L1-4	Vasn
5.70001e-17	0.397192	0.921	0.623	1.04322e-12	Isocortex L1-4	Celf5
3.69274e-18	0.397158	0.551	0.279	6.75845e-14	Isocortex L1-4	Gm45716
2.999e-17	0.396985	0.963	0.871	5.48877e-13	Isocortex L1-4	Fscn1
1.51873e-17	0.396902	0.963	0.835	2.77958e-13	Isocortex L1-4	Fgf12
3.19911e-15	0.396535	0.954	0.862	5.855e-11	Isocortex L1-4	Klf9
5.06506e-19	0.39474	0.565	0.277	9.27007e-15	Isocortex L1-4	St6gal2
8.18572e-23	0.394394	1	0.987	1.49815e-18	Isocortex L1-4	Ptn
1.39487e-18	0.394319	0.991	0.939	2.55289e-14	Isocortex L1-4	Adgrl1
4.73478e-25	0.394204	1	0.987	8.6656e-21	Isocortex L1-4	Stxbp1
3.13424e-14	0.393509	0.722	0.464	5.73628e-10	Isocortex L1-4	Zfp239
1.08307e-15	0.393256	0.69	0.43	1.98223e-11	Isocortex L1-4	Kbtbd11
5.40773e-20	0.392922	0.579	0.288	9.89724e-16	Isocortex L1-4	Drp2
1.15057e-13	0.392225	0.796	0.553	2.10577e-09	Isocortex L1-4	Tmem250-ps
1.2802e-17	0.39221	0.551	0.281	2.34302e-13	Isocortex L1-4	Slc9a5
6.76594e-17	0.392177	0.88	0.617	1.2383e-12	Isocortex L1-4	Shank1
1.42481e-15	0.390732	0.917	0.724	2.60769e-11	Isocortex L1-4	Serf1
2.4832e-19	0.390575	0.671	0.363	4.54475e-15	Isocortex L1-4	Dennd5b
1.57802e-20	0.390485	0.542	0.25	2.8881e-16	Isocortex L1-4	Nupr1
1.25719e-24	0.389732	1	0.991	2.30091e-20	Isocortex L1-4	Atp6v1g2
2.1854e-17	0.388619	0.681	0.393	3.99972e-13	Isocortex L1-4	Uxs1
3.40172e-47	0.388437	1	1	6.22583e-43	Isocortex L1-4	Selenow
3.91367e-16	0.388354	0.606	0.344	7.16279e-12	Isocortex L1-4	Lurap1l
2.49608e-17	0.388303	0.972	0.898	4.56832e-13	Isocortex L1-4	Arhgef9
6.25157e-17	0.388198	0.949	0.869	1.14416e-12	Isocortex L1-4	Zmiz2
8.71322e-17	0.388165	0.63	0.345	1.59469e-12	Isocortex L1-4	Kcnc3
2.09184e-17	0.38812	0.972	0.897	3.82849e-13	Isocortex L1-4	Matk
2.63439e-14	0.387914	0.949	0.767	4.82146e-10	Isocortex L1-4	Negr1
6.20949e-65	0.387819	1	1	1.13646e-60	Isocortex L1-4	Cox8a
1.96028e-19	0.387429	0.759	0.433	3.5877e-15	Isocortex L1-4	Mb21d2
2.51183e-17	0.387341	0.69	0.39	4.59714e-13	Isocortex L1-4	Hcn1
2.66816e-15	0.387271	0.935	0.794	4.88327e-11	Isocortex L1-4	Coro2b
1.1201e-12	0.386948	0.796	0.568	2.05001e-08	Isocortex L1-4	Rab33a
3.75082e-25	0.386504	0.542	0.218	6.86474e-21	Isocortex L1-4	Tshz3
3.66969e-15	0.386503	0.782	0.52	6.71628e-11	Isocortex L1-4	Ablim1
1.51694e-11	0.385827	0.528	0.313	2.7763e-07	Isocortex L1-4	Myh7
5.7939e-17	0.385763	0.616	0.336	1.0604e-12	Isocortex L1-4	Cdc40
4.13455e-13	0.38568	0.921	0.749	7.56706e-09	Isocortex L1-4	B230217C12Rik
2.42756e-19	0.385556	0.995	0.955	4.44293e-15	Isocortex L1-4	Gls
9.50531e-18	0.384874	0.634	0.353	1.73966e-13	Isocortex L1-4	Sema4f
2.33583e-14	0.3844	0.815	0.568	4.27503e-10	Isocortex L1-4	Kcnt1
1.24376e-33	0.384369	0.319	0.071	2.27633e-29	Isocortex L1-4	Chrdl1
7.56715e-16	0.384236	0.926	0.762	1.38494e-11	Isocortex L1-4	Trak1
3.03677e-22	0.384202	0.995	0.967	5.5579e-18	Isocortex L1-4	Ift20
4.19223e-29	0.383795	0.444	0.143	7.67262e-25	Isocortex L1-4	Boc
7.30219e-17	0.383609	0.935	0.778	1.33645e-12	Isocortex L1-4	Fgfr1op2
3.22487e-20	0.383562	1	0.98	5.90215e-16	Isocortex L1-4	Pld3
1.21397e-15	0.383557	0.833	0.564	2.22182e-11	Isocortex L1-4	Mir124a-1hg
9.14102e-23	0.382739	0.384	0.136	1.67299e-18	Isocortex L1-4	C77080
3.17409e-15	0.380947	0.931	0.775	5.80921e-11	Isocortex L1-4	Spred1
3.87663e-13	0.380835	0.801	0.557	7.09501e-09	Isocortex L1-4	Ntrk3
3.10781e-11	0.380806	0.769	0.589	5.68791e-07	Isocortex L1-4	Ifrd1
9.50444e-29	0.380728	0.991	0.686	1.7395e-24	Isocortex L1-4	Vxn
8.35397e-14	0.380549	0.968	0.878	1.52894e-09	Isocortex L1-4	Gabrb3
1.53854e-14	0.380137	0.639	0.386	2.81583e-10	Isocortex L1-4	Pdk1
2.93337e-19	0.379347	0.519	0.236	5.36865e-15	Isocortex L1-4	1110032F04Rik
1.97131e-20	0.378159	0.431	0.175	3.60789e-16	Isocortex L1-4	Kazald1
1.80063e-13	0.377922	0.856	0.668	3.29552e-09	Isocortex L1-4	Map3k12
2.10214e-19	0.377531	0.972	0.78	3.84734e-15	Isocortex L1-4	Btbd3
6.35178e-20	0.377385	0.514	0.237	1.1625e-15	Isocortex L1-4	Cyb561d1
3.88426e-21	0.377305	0.523	0.232	7.10898e-17	Isocortex L1-4	Nyap2
4.15665e-14	0.377165	0.838	0.619	7.60751e-10	Isocortex L1-4	Acd
7.27291e-14	0.377039	0.667	0.42	1.33109e-09	Isocortex L1-4	Zfp511
1.18343e-19	0.376078	0.991	0.959	2.16592e-15	Isocortex L1-4	Tef
8.09963e-17	0.375556	0.954	0.657	1.48239e-12	Isocortex L1-4	Gda
6.06243e-17	0.375118	0.556	0.279	1.10955e-12	Isocortex L1-4	3110039M20Rik
1.24706e-13	0.374998	0.75	0.503	2.28236e-09	Isocortex L1-4	Dgkd
1.78092e-13	0.374731	0.912	0.75	3.25945e-09	Isocortex L1-4	Tmem65
8.90135e-29	0.374288	1	0.995	1.62912e-24	Isocortex L1-4	Slc1a2
9.77467e-19	0.372411	0.616	0.315	1.78896e-14	Isocortex L1-4	Atf6
6.81345e-20	0.371641	0.431	0.175	1.247e-15	Isocortex L1-4	Incenp
3.41406e-12	0.371224	0.87	0.698	6.24841e-08	Isocortex L1-4	Dusp8
2.8585e-13	0.371195	0.852	0.635	5.23162e-09	Isocortex L1-4	Csnk2a2
9.25597e-14	0.371095	0.644	0.403	1.69403e-09	Isocortex L1-4	Osbpl6
3.92796e-16	0.3709	0.824	0.533	7.18896e-12	Isocortex L1-4	Ppm1l
1.92772e-12	0.370626	0.866	0.687	3.52811e-08	Isocortex L1-4	Ipo9
1.1571e-20	0.370461	0.472	0.199	2.11772e-16	Isocortex L1-4	Gcnt2
7.42845e-16	0.370455	1	0.951	1.35955e-11	Isocortex L1-4	Cdk16
2.35005e-17	0.370279	0.681	0.376	4.30106e-13	Isocortex L1-4	Sept9
1.13249e-32	0.370063	0.259	0.049	2.07267e-28	Isocortex L1-4	Clec18a
1.56948e-13	0.369942	0.968	0.83	2.87246e-09	Isocortex L1-4	Arnt2
3.28006e-13	0.369549	0.681	0.429	6.00317e-09	Isocortex L1-4	Lrrc57
5.1063e-15	0.368753	0.787	0.51	9.34555e-11	Isocortex L1-4	Plekha6
1.8781e-14	0.36872	0.843	0.582	3.43729e-10	Isocortex L1-4	Magi2
2.1424e-12	0.368165	0.773	0.547	3.92101e-08	Isocortex L1-4	Dusp1
8.17537e-17	0.368091	0.583	0.311	1.49626e-12	Isocortex L1-4	Rnf169
4.82156e-18	0.367866	0.546	0.265	8.82443e-14	Isocortex L1-4	Unc5d
9.17174e-14	0.367771	0.847	0.628	1.67861e-09	Isocortex L1-4	Klc2
1.05722e-16	0.367219	0.991	0.943	1.93493e-12	Isocortex L1-4	Git1
3.75206e-20	0.366887	0.481	0.208	6.86701e-16	Isocortex L1-4	A830082K12Rik
1.82467e-13	0.366871	0.806	0.573	3.33951e-09	Isocortex L1-4	Brd9
1.9353e-16	0.366845	0.62	0.343	3.54198e-12	Isocortex L1-4	C130071C03Rik
5.77119e-13	0.366675	0.722	0.471	1.05624e-08	Isocortex L1-4	Fam241b
1.19463e-13	0.366216	0.977	0.904	2.18642e-09	Isocortex L1-4	Tln1
9.62853e-21	0.366019	0.796	0.42	1.76221e-16	Isocortex L1-4	Ano3
2.68588e-14	0.365842	0.546	0.301	4.9157e-10	Isocortex L1-4	Arl15
3.60274e-17	0.365544	0.537	0.27	6.59374e-13	Isocortex L1-4	Mxra7
1.84272e-22	0.365211	0.495	0.203	3.37254e-18	Isocortex L1-4	Kcnt2
2.98025e-14	0.365121	0.917	0.75	5.45445e-10	Isocortex L1-4	Dlg1
5.67035e-14	0.364492	0.88	0.678	1.03779e-09	Isocortex L1-4	Rap1gap2
1.76397e-11	0.363743	0.773	0.54	3.22841e-07	Isocortex L1-4	Lrfn5
2.89088e-14	0.363523	0.681	0.426	5.29088e-10	Isocortex L1-4	Nav3
2.8787e-13	0.363407	0.657	0.415	5.26859e-09	Isocortex L1-4	Mapk6
8.85763e-20	0.363075	0.481	0.209	1.62112e-15	Isocortex L1-4	Chrd
9.76631e-14	0.36307	0.931	0.881	1.78743e-09	Isocortex L1-4	Rnf157
3.45359e-14	0.362934	0.699	0.441	6.32076e-10	Isocortex L1-4	Plcl2
3.11911e-13	0.362503	0.755	0.518	5.7086e-09	Isocortex L1-4	Lmna
1.15243e-17	0.3624	0.477	0.221	2.10918e-13	Isocortex L1-4	Gpr150
8.45326e-28	0.3622	0.394	0.12	1.54712e-23	Isocortex L1-4	Evc2
9.33675e-13	0.361995	0.912	0.72	1.70881e-08	Isocortex L1-4	Palm
5.19212e-16	0.361851	0.977	0.954	9.50262e-12	Isocortex L1-4	Gm16286
2.18111e-14	0.361542	0.995	0.951	3.99187e-10	Isocortex L1-4	Sept3
9.9381e-13	0.361456	0.801	0.58	1.81887e-08	Isocortex L1-4	Rmnd5b
5.17016e-17	0.361218	0.995	0.966	9.46243e-13	Isocortex L1-4	Atp2b1
6.32673e-12	0.360794	0.903	0.761	1.15792e-07	Isocortex L1-4	Pten
2.58852e-12	0.360322	0.694	0.46	4.73751e-08	Isocortex L1-4	Rnf19b
5.03522e-14	0.360305	0.769	0.517	9.21546e-10	Isocortex L1-4	Stim2
1.64399e-21	0.360271	0.454	0.181	3.00883e-17	Isocortex L1-4	Nog
1.60981e-29	0.36012	1	1	2.94628e-25	Isocortex L1-4	Snrpn
1.62951e-47	0.359891	0.218	0.02	2.98232e-43	Isocortex L1-4	Gm765
1.10166e-12	0.359602	0.903	0.76	2.01625e-08	Isocortex L1-4	Susd4
2.77354e-22	0.359362	1	0.986	5.07613e-18	Isocortex L1-4	Snhg11
2.38977e-13	0.359171	0.884	0.705	4.37375e-09	Isocortex L1-4	Rtf2
2.02533e-16	0.358965	0.653	0.368	3.70676e-12	Isocortex L1-4	Gls2
8.72181e-14	0.358873	0.898	0.734	1.59627e-09	Isocortex L1-4	Brwd1
5.95065e-17	0.358507	0.625	0.34	1.08909e-12	Isocortex L1-4	Prkab2
1.72989e-14	0.358354	0.727	0.474	3.16605e-10	Isocortex L1-4	St3gal3
6.55893e-15	0.358197	0.741	0.474	1.20042e-10	Isocortex L1-4	Smg7
4.49838e-14	0.357794	0.87	0.648	8.23294e-10	Isocortex L1-4	Asb13
5.79372e-18	0.357707	1	0.99	1.06037e-13	Isocortex L1-4	Basp1
5.12884e-12	0.357227	0.88	0.716	9.3868e-08	Isocortex L1-4	Rab11fip4
4.93364e-14	0.357175	0.981	0.938	9.02954e-10	Isocortex L1-4	Cadm2
5.2751e-23	0.356628	1	0.99	9.6545e-19	Isocortex L1-4	Rab6b
4.66686e-12	0.356408	0.782	0.567	8.54129e-08	Isocortex L1-4	Seh1l
7.29852e-14	0.356236	0.963	0.868	1.33578e-09	Isocortex L1-4	Fam107a
2.00699e-19	0.355568	1	0.987	3.67319e-15	Isocortex L1-4	Cspg5
1.0353e-12	0.355406	0.926	0.761	1.8948e-08	Isocortex L1-4	Ilrun
3.92498e-12	0.355389	0.639	0.393	7.1835e-08	Isocortex L1-4	Cartpt
3.97865e-12	0.355069	0.815	0.598	7.28173e-08	Isocortex L1-4	Ubqln4
2.57599e-12	0.35501	0.764	0.537	4.71458e-08	Isocortex L1-4	Ing1
1.32603e-15	0.354659	0.56	0.298	2.42691e-11	Isocortex L1-4	Myo1b
2.95674e-14	0.354644	0.968	0.843	5.41142e-10	Isocortex L1-4	Grk2
7.6119e-14	0.354635	0.63	0.376	1.39313e-09	Isocortex L1-4	Rasal2
2.64006e-17	0.354377	1	0.985	4.83184e-13	Isocortex L1-4	Sncb
9.49282e-12	0.35413	0.792	0.571	1.73738e-07	Isocortex L1-4	Fam98c
1.61083e-13	0.353873	0.847	0.611	2.94815e-09	Isocortex L1-4	Arhgef2
3.94748e-17	0.353687	0.486	0.231	7.22468e-13	Isocortex L1-4	Fam78b
8.01954e-17	0.353142	0.972	0.928	1.46774e-12	Isocortex L1-4	Srpk2
1.47437e-13	0.353031	0.981	0.892	2.69839e-09	Isocortex L1-4	Car11
2.32709e-10	0.353005	0.699	0.496	4.25905e-06	Isocortex L1-4	Rgl1
8.11117e-20	0.352672	1	0.993	1.48451e-15	Isocortex L1-4	Ssu72
1.3452e-12	0.352611	0.917	0.752	2.46199e-08	Isocortex L1-4	Ubtf
1.20995e-20	0.352441	1	0.998	2.21446e-16	Isocortex L1-4	Stmn1
3.84233e-13	0.352133	0.801	0.521	7.03223e-09	Isocortex L1-4	Gpd1
2.00955e-26	0.351986	0.356	0.105	3.67788e-22	Isocortex L1-4	Tcf19
1.69377e-10	0.351614	0.838	0.649	3.09994e-06	Isocortex L1-4	Slc2a13
1.6375e-17	0.351072	0.495	0.233	2.99696e-13	Isocortex L1-4	Sema3a
7.1752e-16	0.351063	0.972	0.935	1.31321e-11	Isocortex L1-4	Pi4ka
2.65522e-12	0.350913	0.829	0.63	4.85959e-08	Isocortex L1-4	Ptges2
4.23089e-23	0.350692	1	0.995	7.74338e-19	Isocortex L1-4	Rab6a
1.25265e-10	0.35052	0.708	0.498	2.29261e-06	Isocortex L1-4	Magi1
1.06637e-12	0.350504	0.838	0.607	1.95167e-08	Isocortex L1-4	Cdk19
1.48571e-13	0.349945	0.602	0.36	2.71914e-09	Isocortex L1-4	Wdr73
5.79593e-26	0.349784	1	0.996	1.06077e-21	Isocortex L1-4	Stmn3
2.98485e-15	0.349593	0.995	0.957	5.46287e-11	Isocortex L1-4	Tceal3
9.36866e-28	0.349328	1	1	1.71465e-23	Isocortex L1-4	Myl12b
5.34301e-18	0.349056	0.546	0.264	9.77879e-14	Isocortex L1-4	Zfpm1
4.33359e-13	0.349056	0.935	0.791	7.93133e-09	Isocortex L1-4	Mib1
2.98396e-17	0.34892	0.995	0.931	5.46125e-13	Isocortex L1-4	Rnf112
3.32632e-09	0.348495	0.806	0.685	6.08782e-05	Isocortex L1-4	Prex1
4.96988e-14	0.348183	0.62	0.36	9.09588e-10	Isocortex L1-4	Gm42517
1.63412e-12	0.347913	0.727	0.47	2.99076e-08	Isocortex L1-4	Acvr1b
5.78467e-14	0.347148	0.944	0.837	1.05871e-09	Isocortex L1-4	Elmo2
1.02874e-22	0.346852	0.435	0.164	1.88279e-18	Isocortex L1-4	Setbp1
5.74312e-13	0.346663	0.787	0.556	1.05111e-08	Isocortex L1-4	Sgsm3
3.96423e-13	0.346305	0.782	0.537	7.25533e-09	Isocortex L1-4	Stxbp5
6.80118e-13	0.345975	0.931	0.778	1.24475e-08	Isocortex L1-4	Atcay
7.35492e-16	0.345864	0.995	0.965	1.3461e-11	Isocortex L1-4	Smim10l1
3.49138e-23	0.345614	0.375	0.126	6.38993e-19	Isocortex L1-4	Mkx
6.30398e-14	0.345558	0.986	0.954	1.15375e-09	Isocortex L1-4	Polr2i
1.6196e-15	0.345541	0.611	0.335	2.9642e-11	Isocortex L1-4	Rin1
4.6597e-12	0.34547	0.963	0.874	8.52818e-08	Isocortex L1-4	Smarca2
1.86324e-12	0.345413	0.662	0.425	3.4101e-08	Isocortex L1-4	Stradb
1.42093e-14	0.345387	0.995	0.925	2.60059e-10	Isocortex L1-4	Tceal5
7.03981e-15	0.344693	0.713	0.436	1.28843e-10	Isocortex L1-4	Mir22hg
2.57307e-16	0.344507	0.759	0.433	4.70924e-12	Isocortex L1-4	A830018L16Rik
1.02003e-11	0.344379	0.671	0.458	1.86686e-07	Isocortex L1-4	Vps33a
8.84687e-14	0.344212	0.662	0.399	1.61915e-09	Isocortex L1-4	Slc8a2
5.11594e-12	0.34385	0.968	0.844	9.36319e-08	Isocortex L1-4	Dusp3
1.07473e-13	0.343329	0.681	0.422	1.96696e-09	Isocortex L1-4	Zfp180
4.7924e-15	0.342932	0.537	0.284	8.77106e-11	Isocortex L1-4	Pdzd2
8.63492e-17	0.342761	0.458	0.211	1.58036e-12	Isocortex L1-4	Slitrk2
5.84739e-11	0.342655	0.741	0.518	1.07019e-06	Isocortex L1-4	Cnnm1
1.05846e-14	0.342352	0.977	0.895	1.93719e-10	Isocortex L1-4	Rph3a
1.45771e-13	0.342343	0.602	0.35	2.66789e-09	Isocortex L1-4	Plxna4
7.30909e-41	0.34212	1	0.998	1.33771e-36	Isocortex L1-4	Pcsk1n
2.50692e-15	0.341921	0.472	0.232	4.58816e-11	Isocortex L1-4	Disp3
3.70088e-13	0.34161	0.704	0.449	6.77335e-09	Isocortex L1-4	Gm27032
2.88472e-12	0.341373	0.764	0.542	5.27962e-08	Isocortex L1-4	Nfkbib
2.57634e-13	0.341176	0.546	0.313	4.71522e-09	Isocortex L1-4	Mtmr12
5.88811e-13	0.341122	0.602	0.361	1.07764e-08	Isocortex L1-4	Ccdc22
2.53463e-13	0.340846	0.954	0.852	4.63889e-09	Isocortex L1-4	Abi2
2.38211e-11	0.340698	0.903	0.783	4.35975e-07	Isocortex L1-4	Ap3m2
2.52988e-12	0.340659	0.856	0.662	4.63019e-08	Isocortex L1-4	Asph
5.70305e-13	0.340601	0.87	0.642	1.04377e-08	Isocortex L1-4	Fkbp1b
9.23978e-17	0.340366	0.995	0.979	1.69106e-12	Isocortex L1-4	Abhd17a
1.00941e-15	0.34024	1	0.978	1.84743e-11	Isocortex L1-4	Kif5c
1.62908e-12	0.339832	0.903	0.675	2.98154e-08	Isocortex L1-4	Mmp17
1.68907e-10	0.339624	0.852	0.713	3.09134e-06	Isocortex L1-4	Zfp428
4.88266e-11	0.338951	0.88	0.684	8.93624e-07	Isocortex L1-4	Slc23a2
2.40154e-15	0.338903	0.458	0.217	4.3953e-11	Isocortex L1-4	Npas4
2.17048e-12	0.338487	0.801	0.582	3.97241e-08	Isocortex L1-4	Porcn
3.62116e-11	0.33833	0.792	0.566	6.62744e-07	Isocortex L1-4	Fmr1
5.87593e-19	0.338126	1	0.994	1.07541e-14	Isocortex L1-4	Atp6v1c1
2.06626e-14	0.338082	0.657	0.382	3.78167e-10	Isocortex L1-4	Lzts1
1.53863e-13	0.33777	0.542	0.313	2.81599e-09	Isocortex L1-4	Ier5l
6.3023e-19	0.337506	1	0.973	1.15345e-14	Isocortex L1-4	Camk2b
3.62047e-14	0.33744	0.981	0.925	6.62619e-10	Isocortex L1-4	Yaf2
1.86368e-11	0.336983	0.694	0.484	3.4109e-07	Isocortex L1-4	Ica1l
5.07225e-11	0.336113	0.917	0.776	9.28324e-07	Isocortex L1-4	Rtn2
1.48243e-16	0.336039	0.995	0.978	2.71314e-12	Isocortex L1-4	Glrb
1.56299e-11	0.33495	0.671	0.454	2.86058e-07	Isocortex L1-4	Daglb
3.37825e-17	0.334859	0.352	0.139	6.18288e-13	Isocortex L1-4	Plcd3
2.43794e-15	0.334592	0.963	0.852	4.46192e-11	Isocortex L1-4	Nbea
1.30222e-10	0.33457	0.912	0.799	2.38332e-06	Isocortex L1-4	Mcrs1
5.02579e-12	0.334333	0.787	0.562	9.1982e-08	Isocortex L1-4	Ift57
6.50506e-13	0.334246	0.63	0.377	1.19056e-08	Isocortex L1-4	Actn1
2.2915e-12	0.3342	0.926	0.802	4.1939e-08	Isocortex L1-4	Srm
1.49199e-17	0.333994	1	0.973	2.73064e-13	Isocortex L1-4	Ramp1
2.90427e-11	0.333784	0.894	0.777	5.31539e-07	Isocortex L1-4	Sptbn4
1.01555e-10	0.333403	0.787	0.581	1.85866e-06	Isocortex L1-4	Lrrc73
6.66297e-13	0.333333	0.833	0.603	1.21946e-08	Isocortex L1-4	Rapgef5
2.27463e-15	0.333332	0.514	0.257	4.16303e-11	Isocortex L1-4	Mn1
4.16343e-11	0.333195	0.838	0.633	7.61991e-07	Isocortex L1-4	Cpeb4
1.24628e-10	0.332479	0.773	0.547	2.28093e-06	Isocortex L1-4	Zdhhc2
4.23069e-12	0.332377	0.713	0.477	7.743e-08	Isocortex L1-4	Ankrd34a
2.455e-12	0.332204	0.935	0.795	4.49313e-08	Isocortex L1-4	Flot2
3.92286e-13	0.332173	0.694	0.443	7.17961e-09	Isocortex L1-4	Alad
1.08706e-12	0.332059	0.685	0.438	1.98954e-08	Isocortex L1-4	Abcb9
7.28327e-18	0.331611	1	0.967	1.33298e-13	Isocortex L1-4	Arpc3
6.1598e-13	0.331569	0.833	0.602	1.12737e-08	Isocortex L1-4	Numbl
8.6684e-13	0.331496	0.815	0.577	1.58649e-08	Isocortex L1-4	Twf2
4.79505e-15	0.331363	0.745	0.452	8.77589e-11	Isocortex L1-4	Gm47163
8.26288e-11	0.33133	0.463	0.27	1.51227e-06	Isocortex L1-4	Gpr135
1.43986e-11	0.331068	0.773	0.561	2.63523e-07	Isocortex L1-4	Apba2
6.78263e-11	0.330981	0.681	0.462	1.24136e-06	Isocortex L1-4	Dusp7
4.08122e-13	0.330966	0.991	0.945	7.46946e-09	Isocortex L1-4	Tusc2
2.30169e-17	0.330814	0.421	0.18	4.21256e-13	Isocortex L1-4	Maf
6.15572e-14	0.330771	0.648	0.376	1.12662e-09	Isocortex L1-4	Plxdc1
3.41389e-13	0.330565	0.602	0.358	6.2481e-09	Isocortex L1-4	Rps6ka3
5.77415e-17	0.330145	0.532	0.26	1.05678e-12	Isocortex L1-4	Dcbld2
1.82135e-12	0.33005	0.866	0.627	3.33344e-08	Isocortex L1-4	Tecpr1
1.11915e-11	0.329944	0.907	0.8	2.04827e-07	Isocortex L1-4	Raly
6.53205e-20	0.329625	0.264	0.078	1.1955e-15	Isocortex L1-4	Trpc6
3.97349e-18	0.329463	1	0.997	7.27228e-14	Isocortex L1-4	Atp6v1d
5.05861e-13	0.329312	0.537	0.305	9.25827e-09	Isocortex L1-4	Arhgap32
2.45487e-10	0.329253	0.824	0.65	4.49291e-06	Isocortex L1-4	Rpusd1
1.79609e-12	0.329001	0.87	0.686	3.2872e-08	Isocortex L1-4	Nlgn2
2.40719e-14	0.328986	0.463	0.234	4.40563e-10	Isocortex L1-4	Gm15631
4.48984e-12	0.328665	0.764	0.509	8.21731e-08	Isocortex L1-4	Otud5
9.05442e-15	0.328347	0.653	0.37	1.65714e-10	Isocortex L1-4	Zfyve28
2.38143e-12	0.328225	0.981	0.919	4.3585e-08	Isocortex L1-4	Gnl1
9.84913e-18	0.328143	0.5	0.23	1.80259e-13	Isocortex L1-4	Lrrc75a
1.01598e-09	0.328078	0.847	0.663	1.85945e-05	Isocortex L1-4	Lancl2
2.38218e-12	0.327754	0.986	0.92	4.35987e-08	Isocortex L1-4	Ubald1
1.9158e-10	0.327753	0.796	0.605	3.5063e-06	Isocortex L1-4	Tlk1
3.7462e-12	0.327727	0.713	0.486	6.8563e-08	Isocortex L1-4	Eif4enif1
7.01789e-22	0.327627	1	0.999	1.28441e-17	Isocortex L1-4	Ndufs3
3.16626e-21	0.327171	1	0.995	5.79489e-17	Isocortex L1-4	Npdc1
3.63744e-12	0.326888	0.662	0.426	6.65724e-08	Isocortex L1-4	Sobp
9.10205e-13	0.326296	0.963	0.945	1.66586e-08	Isocortex L1-4	Lysmd2
1.38787e-11	0.326037	0.662	0.426	2.54008e-07	Isocortex L1-4	Smpd4
4.34358e-11	0.32594	0.917	0.736	7.94961e-07	Isocortex L1-4	Smyd2
1.54604e-10	0.325881	0.648	0.444	2.82956e-06	Isocortex L1-4	Tfip11
8.24285e-13	0.325808	0.699	0.444	1.50861e-08	Isocortex L1-4	Tenm4
5.32519e-14	0.325492	0.995	0.964	9.74616e-10	Isocortex L1-4	Habp4
3.56893e-15	0.325243	0.491	0.245	6.53186e-11	Isocortex L1-4	Trerf1
1.432e-12	0.325131	0.694	0.426	2.62084e-08	Isocortex L1-4	Fam189a1
2.09646e-14	0.32501	0.486	0.25	3.83693e-10	Isocortex L1-4	Mchr1
1.24453e-14	0.324954	0.542	0.292	2.27774e-10	Isocortex L1-4	Zfp697
1.53272e-12	0.324617	0.667	0.428	2.80518e-08	Isocortex L1-4	Diaph1
3.5331e-11	0.32432	0.917	0.728	6.46627e-07	Isocortex L1-4	Akap8l
1.52123e-32	0.3242	1	1	2.78415e-28	Isocortex L1-4	Ldhb
1.32507e-08	0.324168	0.37	0.214	0.000242514	Isocortex L1-4	Plk5
2.37578e-12	0.324151	0.602	0.368	4.34816e-08	Isocortex L1-4	Inip
1.50332e-11	0.323732	0.921	0.77	2.75137e-07	Isocortex L1-4	Sprn
2.01034e-09	0.323684	0.671	0.474	3.67932e-05	Isocortex L1-4	Mpp2
1.25701e-17	0.323438	0.329	0.123	2.30059e-13	Isocortex L1-4	Ephb3
1.97192e-12	0.323427	0.977	0.935	3.60901e-08	Isocortex L1-4	Rbbp7
8.75398e-11	0.323345	0.625	0.418	1.60215e-06	Isocortex L1-4	Tubgcp2
3.32784e-11	0.322882	0.935	0.799	6.09062e-07	Isocortex L1-4	Rock2
1.98447e-12	0.322674	0.755	0.505	3.63198e-08	Isocortex L1-4	Pmepa1
8.72828e-13	0.32265	0.981	0.927	1.59745e-08	Isocortex L1-4	Rell2
1.66133e-23	0.322406	0.301	0.085	3.04057e-19	Isocortex L1-4	Gm43674
2.4365e-10	0.322075	0.671	0.462	4.45929e-06	Isocortex L1-4	Scn1a
3.79221e-31	0.322024	1	1	6.94051e-27	Isocortex L1-4	Calm3
3.74036e-11	0.321937	0.769	0.54	6.84561e-07	Isocortex L1-4	Jakmip1
6.43097e-12	0.321738	0.958	0.875	1.177e-07	Isocortex L1-4	Jpt1
2.46507e-20	0.321666	0.31	0.1	4.51158e-16	Isocortex L1-4	Neu2
1.356e-15	0.321351	1	0.999	2.48175e-11	Isocortex L1-4	Sub1
2.90449e-13	0.321282	0.653	0.393	5.3158e-09	Isocortex L1-4	Snx11
5.04967e-11	0.321207	0.699	0.473	9.24191e-07	Isocortex L1-4	St8sia5
1.15298e-14	0.321173	0.671	0.382	2.11018e-10	Isocortex L1-4	Coch
1.51947e-19	0.32097	1	0.999	2.78093e-15	Isocortex L1-4	Higd1a
6.92775e-14	0.320562	0.519	0.273	1.26792e-09	Isocortex L1-4	Coro6
6.74028e-19	0.320188	0.583	0.276	1.23361e-14	Isocortex L1-4	Adcyap1
4.25239e-12	0.320077	0.444	0.239	7.78272e-08	Isocortex L1-4	Zfp316
1.68787e-11	0.319999	0.931	0.815	3.08914e-07	Isocortex L1-4	Cnot7
4.51502e-15	0.319965	1	0.988	8.26339e-11	Isocortex L1-4	Epn1
3.40627e-14	0.319627	0.542	0.293	6.23416e-10	Isocortex L1-4	Htatip2
2.06085e-11	0.319574	0.88	0.715	3.77177e-07	Isocortex L1-4	Avpi1
1.02931e-14	0.319487	0.991	0.937	1.88384e-10	Isocortex L1-4	Camta1
4.05362e-24	0.319408	0.306	0.086	7.41893e-20	Isocortex L1-4	Barx2
3.20592e-13	0.319386	0.56	0.328	5.86747e-09	Isocortex L1-4	Lyst
5.73668e-11	0.31924	0.63	0.407	1.04993e-06	Isocortex L1-4	Dpysl4
3.50432e-12	0.318897	0.921	0.776	6.41361e-08	Isocortex L1-4	Nmt1
2.11857e-10	0.318375	0.949	0.925	3.87741e-06	Isocortex L1-4	Csnk1g2
3.15006e-13	0.318279	0.676	0.413	5.76523e-09	Isocortex L1-4	Pitpnm3
6.13684e-11	0.318086	0.917	0.731	1.12316e-06	Isocortex L1-4	Camsap2
6.28236e-11	0.317505	0.889	0.772	1.1498e-06	Isocortex L1-4	Nt5c3
3.14514e-11	0.317436	0.671	0.426	5.75623e-07	Isocortex L1-4	Creg2
2.6643e-17	0.31688	1	0.999	4.8762e-13	Isocortex L1-4	Mrps21
2.25162e-11	0.316472	0.847	0.615	4.12091e-07	Isocortex L1-4	Nedd4l
7.07598e-15	0.316439	0.657	0.366	1.29505e-10	Isocortex L1-4	Mfsd4a
2.21381e-11	0.316331	0.986	0.935	4.05172e-07	Isocortex L1-4	Bend6
1.98049e-11	0.316029	0.81	0.579	3.62468e-07	Isocortex L1-4	Nr2c2
2.29108e-15	0.31594	0.394	0.176	4.19313e-11	Isocortex L1-4	Lingo2
1.23464e-13	0.315867	0.551	0.307	2.25964e-09	Isocortex L1-4	Lurap1
5.77486e-14	0.315763	0.671	0.403	1.05691e-09	Isocortex L1-4	Sestd1
4.40455e-11	0.31552	0.745	0.518	8.06121e-07	Isocortex L1-4	Lrrfip1
8.70788e-10	0.314893	0.731	0.539	1.59372e-05	Isocortex L1-4	Map4k3
1.7302e-09	0.314625	0.819	0.634	3.16662e-05	Isocortex L1-4	Shroom2
1.99671e-10	0.314583	0.491	0.297	3.65438e-06	Isocortex L1-4	Otub2
1.57854e-08	0.314528	0.806	0.632	0.000288905	Isocortex L1-4	Hipk3
4.20285e-10	0.314447	0.741	0.517	7.69205e-06	Isocortex L1-4	Cacna1e
5.78261e-12	0.314335	0.977	0.916	1.05833e-07	Isocortex L1-4	Dlgap4
3.81033e-15	0.314236	0.625	0.342	6.97367e-11	Isocortex L1-4	Bmp1
8.80701e-14	0.314193	0.963	0.857	1.61186e-09	Isocortex L1-4	Atxn7l3
1.54685e-10	0.314117	0.861	0.656	2.83105e-06	Isocortex L1-4	Adam11
2.19533e-12	0.313803	0.537	0.302	4.01789e-08	Isocortex L1-4	Sertad1
1.43229e-15	0.313776	0.995	0.992	2.62137e-11	Isocortex L1-4	Arl1
1.5922e-12	0.313622	0.991	0.952	2.91405e-08	Isocortex L1-4	Stx1b
6.23957e-10	0.313603	0.588	0.39	1.14197e-05	Isocortex L1-4	Mfap3l
2.50862e-10	0.313572	0.736	0.529	4.59127e-06	Isocortex L1-4	Dgke
6.4735e-19	0.313549	0.31	0.105	1.18478e-14	Isocortex L1-4	Fstl4
4.02643e-13	0.313504	0.972	0.865	7.36917e-09	Isocortex L1-4	Slc6a17
4.21403e-10	0.313283	0.676	0.454	7.71252e-06	Isocortex L1-4	Rimbp2
8.5011e-19	0.313196	0.296	0.098	1.55587e-14	Isocortex L1-4	Igtp
4.22496e-12	0.313105	0.657	0.415	7.73252e-08	Isocortex L1-4	Luzp1
4.38761e-10	0.312736	0.884	0.704	8.03021e-06	Isocortex L1-4	Ptk2
6.87552e-11	0.312611	0.944	0.863	1.25836e-06	Isocortex L1-4	Scn2a
1.27621e-24	0.312268	1	0.999	2.33572e-20	Isocortex L1-4	Gabarapl1
1.82164e-08	0.312246	0.625	0.454	0.000333397	Isocortex L1-4	Rabl2
1.38923e-27	0.312101	1	1	2.54257e-23	Isocortex L1-4	Mdh1
1.92739e-12	0.312062	0.565	0.328	3.52751e-08	Isocortex L1-4	Spats2
6.17548e-11	0.312045	0.935	0.867	1.13024e-06	Isocortex L1-4	Ap4s1
5.79628e-12	0.312031	0.694	0.448	1.06083e-07	Isocortex L1-4	Akap7
3.63479e-12	0.311987	0.505	0.286	6.65239e-08	Isocortex L1-4	Zfp827
2.06028e-10	0.311878	0.935	0.895	3.77073e-06	Isocortex L1-4	Llph
2.86116e-09	0.311623	0.898	0.728	5.23649e-05	Isocortex L1-4	Tesc
2.40355e-13	0.311401	0.986	0.901	4.39897e-09	Isocortex L1-4	Elmod1
5.92416e-14	0.311072	0.995	0.985	1.08424e-09	Isocortex L1-4	Cuedc2
2.40556e-18	0.310961	0.375	0.145	4.40265e-14	Isocortex L1-4	Kctd15
1.4555e-10	0.310663	0.829	0.641	2.66385e-06	Isocortex L1-4	Dctpp1
1.81e-08	0.310461	0.819	0.701	0.000331266	Isocortex L1-4	Rps19bp1
3.0912e-10	0.310444	0.653	0.427	5.65751e-06	Isocortex L1-4	Abracl
5.81121e-12	0.310438	0.986	0.966	1.06357e-07	Isocortex L1-4	Sh3glb2
1.37548e-16	0.310346	0.676	0.347	2.5174e-12	Isocortex L1-4	Neurod6
3.78611e-08	0.310273	0.755	0.575	0.000692935	Isocortex L1-4	Neurl4
5.61512e-10	0.309931	0.806	0.573	1.02768e-05	Isocortex L1-4	Nsd2
4.01321e-13	0.309422	0.532	0.296	7.34498e-09	Isocortex L1-4	Fam174b
6.47656e-11	0.309346	0.611	0.381	1.18534e-06	Isocortex L1-4	Gpr22
9.42114e-10	0.308792	0.949	0.929	1.72426e-05	Isocortex L1-4	Prxl2b
1.41376e-09	0.308592	0.722	0.512	2.58747e-05	Isocortex L1-4	Cox11
1.66279e-10	0.308587	0.833	0.61	3.04324e-06	Isocortex L1-4	Pam
1.31183e-09	0.308219	0.801	0.607	2.40092e-05	Isocortex L1-4	Tmem25
8.26636e-12	0.307969	0.713	0.466	1.51291e-07	Isocortex L1-4	Hdac4
8.35658e-10	0.307951	0.773	0.569	1.52942e-05	Isocortex L1-4	Tmem240
1.18135e-13	0.307796	0.981	0.945	2.16211e-09	Isocortex L1-4	Gsk3a
4.44288e-20	0.307756	0.31	0.1	8.13137e-16	Isocortex L1-4	Spag5
2.57688e-14	0.307317	0.574	0.308	4.71621e-10	Isocortex L1-4	Ext1
2.23448e-17	0.306901	1	0.999	4.08954e-13	Isocortex L1-4	Pomp
2.03305e-08	0.306831	0.704	0.517	0.00037209	Isocortex L1-4	Sgsm2
2.69893e-21	0.306733	1	1	4.93958e-17	Isocortex L1-4	Atp6v1e1
4.45138e-08	0.306204	0.736	0.586	0.000814692	Isocortex L1-4	Sbno1
8.88727e-12	0.305717	0.986	0.941	1.62655e-07	Isocortex L1-4	Rnf208
4.50076e-13	0.30559	0.977	0.81	8.23729e-09	Isocortex L1-4	Rgs7bp
4.43968e-10	0.305542	0.824	0.655	8.12551e-06	Isocortex L1-4	Lasp1
1.10458e-10	0.305487	0.87	0.663	2.0216e-06	Isocortex L1-4	Extl3
3.23083e-05	0.305202	0.495	0.359	0.591307	Isocortex L1-4	Yjefn3
2.2208e-22	0.305167	1	1	4.0645e-18	Isocortex L1-4	Atpif1
2.34198e-11	0.305012	0.519	0.306	4.28629e-07	Isocortex L1-4	Spats2l
1.23002e-09	0.304994	0.912	0.834	2.25119e-05	Isocortex L1-4	Eif4g3
3.67626e-09	0.304913	0.759	0.549	6.72829e-05	Isocortex L1-4	Gm3764
6.26163e-10	0.304703	0.944	0.837	1.146e-05	Isocortex L1-4	Nefm
2.49132e-21	0.304702	0.968	0.831	4.55962e-17	Isocortex L1-4	Pdp1
5.08082e-09	0.304439	0.806	0.658	9.29892e-05	Isocortex L1-4	Rab35
1.66218e-13	0.304426	0.537	0.293	3.04211e-09	Isocortex L1-4	D630045J12Rik
7.20088e-12	0.304294	0.481	0.264	1.3179e-07	Isocortex L1-4	Cntn3
4.93179e-16	0.304112	1	0.992	9.02617e-12	Isocortex L1-4	Ldha
3.99269e-11	0.303925	0.907	0.774	7.30742e-07	Isocortex L1-4	Rasl10b
7.80126e-12	0.303902	0.718	0.477	1.42779e-07	Isocortex L1-4	Fbxl17
3.5459e-13	0.30379	0.949	0.901	6.4897e-09	Isocortex L1-4	Ube2e2
4.4441e-15	0.303566	0.481	0.231	8.13359e-11	Isocortex L1-4	Atp6ap1l
2.40455e-13	0.303552	0.713	0.443	4.4008e-09	Isocortex L1-4	Atf7ip
4.90042e-12	0.303312	0.986	0.946	8.96875e-08	Isocortex L1-4	Fdx2
2.60667e-10	0.303058	0.694	0.466	4.77074e-06	Isocortex L1-4	Arhgef3
1.58433e-11	0.303031	0.769	0.534	2.89965e-07	Isocortex L1-4	Ypel4
3.53849e-10	0.30302	0.94	0.83	6.47614e-06	Isocortex L1-4	Smarcd1
3.58334e-08	0.302874	0.806	0.696	0.000655823	Isocortex L1-4	Dmac1
5.43927e-14	0.302808	0.421	0.203	9.95496e-10	Isocortex L1-4	Mapk4
3.17569e-13	0.30217	0.412	0.201	5.81214e-09	Isocortex L1-4	Rras2
8.15026e-22	0.302142	1	1	1.49166e-17	Isocortex L1-4	Uqcc2
1.99606e-10	0.301912	0.944	0.857	3.65318e-06	Isocortex L1-4	Svop
2.64524e-13	0.301885	0.454	0.23	4.84132e-09	Isocortex L1-4	Cpne8
2.86715e-09	0.301619	0.759	0.583	5.24746e-05	Isocortex L1-4	Borcs5
2.52125e-10	0.30137	0.935	0.838	4.6144e-06	Isocortex L1-4	Bax
3.28498e-11	0.30137	0.593	0.36	6.01216e-07	Isocortex L1-4	Glcci1
2.33321e-12	0.301237	0.625	0.376	4.27025e-08	Isocortex L1-4	Mical3
1.24023e-08	0.301094	0.741	0.559	0.000226987	Isocortex L1-4	Kat2a
2.0756e-08	0.300939	0.731	0.554	0.000379876	Isocortex L1-4	Arhgap26
9.4204e-20	0.300853	0.324	0.109	1.72412e-15	Isocortex L1-4	Herc6
2.6444e-12	0.300736	0.509	0.284	4.83978e-08	Isocortex L1-4	Unc13b
3.54387e-09	0.300523	0.806	0.611	6.48599e-05	Isocortex L1-4	Cop1
1.88067e-12	0.300458	0.625	0.381	3.442e-08	Isocortex L1-4	Myrip
2.7996e-09	0.300415	0.759	0.555	5.12382e-05	Isocortex L1-4	Zc2hc1a
2.2089e-10	0.300315	0.718	0.493	4.04272e-06	Isocortex L1-4	Atmin
5.28218e-11	0.300306	0.727	0.478	9.66745e-07	Isocortex L1-4	Upf3a
6.02492e-10	0.300237	0.907	0.78	1.10268e-05	Isocortex L1-4	Extl2
1.13133e-07	0.300064	0.87	0.727	0.00207056	Isocortex L1-4	Ralgapa1
9.46274e-13	0.299974	0.995	0.978	1.73187e-08	Isocortex L1-4	Arpc4
8.88167e-09	0.299936	0.856	0.689	0.000162552	Isocortex L1-4	Pdpk1
1.07415e-17	0.299845	0.315	0.111	1.96592e-13	Isocortex L1-4	Adamtsl2
4.3476e-26	0.299744	0.264	0.061	7.95698e-22	Isocortex L1-4	Rskr
1.46867e-10	0.299439	0.949	0.914	2.68795e-06	Isocortex L1-4	Mcts1
1.44834e-09	0.299119	0.861	0.679	2.65075e-05	Isocortex L1-4	Ski
2.05428e-10	0.298899	0.713	0.486	3.75973e-06	Isocortex L1-4	Myh14
3.9407e-09	0.298794	0.875	0.752	7.21227e-05	Isocortex L1-4	Kpna1
2.77177e-08	0.298205	0.769	0.581	0.000507289	Isocortex L1-4	Pou3f3
8.63182e-18	0.298112	0.375	0.145	1.57979e-13	Isocortex L1-4	Arhgap10
2.36109e-13	0.298016	0.523	0.29	4.32127e-09	Isocortex L1-4	Ccdc9
1.72183e-09	0.297898	0.912	0.777	3.15129e-05	Isocortex L1-4	Mef2d
1.18884e-11	0.297755	0.685	0.442	2.17581e-07	Isocortex L1-4	Brms1
1.80747e-12	0.297619	0.991	0.972	3.30804e-08	Isocortex L1-4	Zfr
1.71628e-12	0.297252	0.491	0.266	3.14113e-08	Isocortex L1-4	Pip5k1b
5.1657e-15	0.297093	1	0.954	9.45427e-11	Isocortex L1-4	Snca
7.25899e-15	0.296534	0.495	0.245	1.32854e-10	Isocortex L1-4	Osbpl3
4.32361e-10	0.29647	0.856	0.654	7.91308e-06	Isocortex L1-4	Ssx2ip
1.80272e-09	0.296422	0.889	0.734	3.29933e-05	Isocortex L1-4	Fastk
4.92481e-10	0.296414	0.935	0.806	9.01339e-06	Isocortex L1-4	Ggt7
5.1095e-09	0.296071	0.884	0.761	9.35141e-05	Isocortex L1-4	Atg9a
2.92961e-10	0.295987	0.611	0.398	5.36178e-06	Isocortex L1-4	Epc2
9.61949e-09	0.295972	0.838	0.709	0.000176056	Isocortex L1-4	Dnajb1
3.29705e-09	0.295704	0.926	0.84	6.03425e-05	Isocortex L1-4	Gars
2.72897e-09	0.295645	0.843	0.638	4.99455e-05	Isocortex L1-4	Lrrc49
1.79843e-11	0.295633	0.569	0.341	3.29148e-07	Isocortex L1-4	Tspyl5
1.29663e-11	0.295189	0.676	0.431	2.37309e-07	Isocortex L1-4	Ppm1h
1.32042e-11	0.295169	0.56	0.332	2.41664e-07	Isocortex L1-4	1810055G02Rik
1.64622e-21	0.29503	0.264	0.072	3.01291e-17	Isocortex L1-4	Myh7b
5.99891e-09	0.295026	0.745	0.564	0.000109792	Isocortex L1-4	Thap7
2.6987e-10	0.294979	0.713	0.48	4.93917e-06	Isocortex L1-4	Paqr9
9.54367e-19	0.29493	0.264	0.079	1.74668e-14	Isocortex L1-4	Ptgs2
1.00524e-10	0.294774	0.977	0.921	1.8398e-06	Isocortex L1-4	Polr2c
2.90596e-15	0.294651	0.347	0.144	5.31849e-11	Isocortex L1-4	Pou3f2
1.52781e-08	0.294267	0.889	0.748	0.00027962	Isocortex L1-4	St6galnac6
1.5963e-09	0.293991	0.718	0.511	2.92155e-05	Isocortex L1-4	Rims1
2.81908e-11	0.293649	0.44	0.239	5.15947e-07	Isocortex L1-4	Prcd
3.05412e-15	0.293571	0.394	0.172	5.58965e-11	Isocortex L1-4	Wnt4
6.74955e-12	0.293249	0.602	0.363	1.2353e-07	Isocortex L1-4	Zc3h7a
5.84967e-09	0.293203	0.755	0.557	0.000107061	Isocortex L1-4	Abhd6
4.02667e-07	0.293187	0.81	0.664	0.0073696	Isocortex L1-4	Arfgap1
1.96777e-19	0.292939	1	0.998	3.60141e-15	Isocortex L1-4	H2afz
1.56376e-08	0.292803	0.718	0.542	0.0002862	Isocortex L1-4	Grin2b
1.66597e-08	0.292276	0.81	0.644	0.000304905	Isocortex L1-4	Cntnap1
6.03357e-20	0.2921	0.329	0.11	1.10426e-15	Isocortex L1-4	Etnk2
1.95409e-08	0.291842	0.782	0.609	0.000357638	Isocortex L1-4	Bag5
6.73786e-12	0.291016	0.421	0.214	1.23316e-07	Isocortex L1-4	Mafb
9.90551e-15	0.291011	1	0.987	1.81291e-10	Isocortex L1-4	Meg3
4.41171e-10	0.290948	0.676	0.455	8.07432e-06	Isocortex L1-4	Srrd
8.809e-13	0.290928	0.565	0.316	1.61222e-08	Isocortex L1-4	Aqp11
4.09513e-12	0.290788	0.977	0.955	7.49491e-08	Isocortex L1-4	Bod1
1.35388e-10	0.290661	0.991	0.974	2.47788e-06	Isocortex L1-4	Csnk2b
2.76719e-10	0.290629	0.958	0.895	5.06452e-06	Isocortex L1-4	Jph4
1.37818e-08	0.290587	0.806	0.61	0.000252234	Isocortex L1-4	Akt1s1
4.7524e-10	0.290162	0.926	0.828	8.69785e-06	Isocortex L1-4	Tpgs1
5.64761e-09	0.290023	0.56	0.356	0.000103363	Isocortex L1-4	Cxcl12
2.98534e-09	0.289886	0.611	0.41	5.46377e-05	Isocortex L1-4	E2f4
8.30286e-12	0.289696	0.94	0.742	1.51959e-07	Isocortex L1-4	Ak5
2.45593e-10	0.289224	0.514	0.308	4.49484e-06	Isocortex L1-4	Fam135b
7.60685e-10	0.289035	0.921	0.749	1.39221e-05	Isocortex L1-4	Senp2
1.64695e-09	0.289009	0.819	0.62	3.01424e-05	Isocortex L1-4	Lage3
2.20659e-10	0.288886	0.69	0.464	4.03849e-06	Isocortex L1-4	Tbc1d24
4.44813e-15	0.288817	1	0.994	8.14097e-11	Isocortex L1-4	Abhd12
4.89291e-14	0.288644	0.319	0.133	8.95501e-10	Isocortex L1-4	Myo16
2.60259e-10	0.288271	0.5	0.299	4.76327e-06	Isocortex L1-4	Ccne1
6.77763e-11	0.288269	0.981	0.944	1.24044e-06	Isocortex L1-4	Cdipt
2.95369e-09	0.288207	0.778	0.57	5.40584e-05	Isocortex L1-4	Cacnb1
2.07723e-09	0.287885	0.829	0.618	3.80175e-05	Isocortex L1-4	Trappc12
7.14536e-08	0.287679	0.88	0.736	0.00130774	Isocortex L1-4	Coq9
4.32556e-08	0.28735	0.722	0.537	0.000791664	Isocortex L1-4	Nfyb
7.3469e-09	0.287184	0.801	0.619	0.000134463	Isocortex L1-4	Mrpl2
8.78748e-12	0.287096	0.537	0.313	1.60828e-07	Isocortex L1-4	Mest
4.53981e-09	0.286361	0.704	0.495	8.30877e-05	Isocortex L1-4	Mark2
2.96906e-10	0.286358	0.972	0.879	5.43397e-06	Isocortex L1-4	Kcnq2
2.43248e-10	0.286294	0.685	0.457	4.45192e-06	Isocortex L1-4	Nlgn1
7.02517e-13	0.286152	0.991	0.987	1.28575e-08	Isocortex L1-4	Pcmt1
1.22575e-12	0.286118	0.463	0.239	2.24338e-08	Isocortex L1-4	Flrt3
9.05364e-12	0.286046	0.523	0.294	1.657e-07	Isocortex L1-4	Vps37b
2.13788e-11	0.28552	0.662	0.424	3.91274e-07	Isocortex L1-4	Pip5k1a
7.9892e-08	0.285385	0.583	0.409	0.00146218	Isocortex L1-4	Gon4l
6.63434e-11	0.285375	0.463	0.258	1.21422e-06	Isocortex L1-4	Sult2b1
2.88458e-10	0.285239	0.815	0.609	5.27936e-06	Isocortex L1-4	Mgat4b
1.35223e-11	0.284967	0.56	0.329	2.47485e-07	Isocortex L1-4	Celsr3
2.35266e-12	0.284938	0.991	0.97	4.30584e-08	Isocortex L1-4	Trappc6b
3.48291e-35	0.284926	0.25	0.041	6.37442e-31	Isocortex L1-4	Mei1
2.31065e-11	0.284926	0.977	0.942	4.22896e-07	Isocortex L1-4	Ppp1r9b
3.28696e-09	0.284814	0.944	0.813	6.0158e-05	Isocortex L1-4	Schip1
9.97199e-11	0.28411	0.958	0.914	1.82507e-06	Isocortex L1-4	Polr2e
8.71765e-10	0.283992	0.759	0.547	1.5955e-05	Isocortex L1-4	Cpeb1
1.98561e-10	0.283984	0.977	0.883	3.63406e-06	Isocortex L1-4	Nrcam
8.38114e-10	0.283812	0.815	0.607	1.53392e-05	Isocortex L1-4	Fbh1
9.66275e-08	0.283716	0.88	0.734	0.00176848	Isocortex L1-4	Ccny
8.18147e-09	0.283706	0.639	0.438	0.000149737	Isocortex L1-4	Elk1
6.4815e-14	0.283674	0.995	0.987	1.18624e-09	Isocortex L1-4	Spag9
1.23132e-08	0.283666	0.856	0.724	0.000225356	Isocortex L1-4	Stoml1
2.40505e-12	0.283582	0.759	0.473	4.40172e-08	Isocortex L1-4	Il34
2.56712e-09	0.283549	0.676	0.459	4.69834e-05	Isocortex L1-4	Tmem245
7.08559e-11	0.283501	0.486	0.272	1.2968e-06	Isocortex L1-4	Cntnap5a
4.83977e-13	0.283349	0.458	0.234	8.85775e-09	Isocortex L1-4	Spaca6
1.27414e-09	0.283103	0.699	0.488	2.33194e-05	Isocortex L1-4	Cttnbp2
1.10068e-08	0.283009	0.741	0.578	0.000201446	Isocortex L1-4	Bdh1
3.78475e-10	0.282912	0.588	0.367	6.92685e-06	Isocortex L1-4	Gadd45b
2.27029e-05	0.282638	0.644	0.518	0.415508	Isocortex L1-4	Atp2b4
8.12445e-10	0.282585	0.583	0.375	1.48694e-05	Isocortex L1-4	Bicdl1
8.54845e-09	0.282505	0.704	0.493	0.000156454	Isocortex L1-4	Ankrd45
2.66309e-10	0.282224	0.792	0.555	4.87399e-06	Isocortex L1-4	Vps50
5.27599e-09	0.282204	0.824	0.659	9.65612e-05	Isocortex L1-4	Arhgap21
7.83973e-07	0.282119	0.713	0.566	0.0143483	Isocortex L1-4	Foxk2
2.79936e-09	0.282106	0.574	0.374	5.12339e-05	Isocortex L1-4	Tmtc1
5.60918e-10	0.282096	0.519	0.323	1.02659e-05	Isocortex L1-4	Ciart
2.8284e-10	0.281763	0.977	0.947	5.17654e-06	Isocortex L1-4	Kif1bp
6.35612e-09	0.281628	0.611	0.426	0.00011633	Isocortex L1-4	Rce1
6.59499e-10	0.281614	0.463	0.272	1.20702e-05	Isocortex L1-4	2700081O15Rik
2.61047e-08	0.281407	0.81	0.596	0.000477768	Isocortex L1-4	Tanc2
2.62836e-10	0.281333	1	0.967	4.81043e-06	Isocortex L1-4	Hagh
1.94311e-07	0.280822	0.829	0.705	0.00355627	Isocortex L1-4	Nudt18
2.84806e-17	0.280641	0.315	0.113	5.21253e-13	Isocortex L1-4	Gucy2g
6.47506e-08	0.280525	0.796	0.63	0.00118507	Isocortex L1-4	Cby1
1.10861e-09	0.280321	0.523	0.323	2.02898e-05	Isocortex L1-4	Inha
8.95321e-09	0.280209	0.861	0.701	0.000163862	Isocortex L1-4	Ap1ar
4.16975e-12	0.280161	0.384	0.189	7.63147e-08	Isocortex L1-4	Cdh6
6.59512e-12	0.280066	0.616	0.373	1.20704e-07	Isocortex L1-4	Crem
3.00521e-12	0.280025	0.421	0.214	5.50014e-08	Isocortex L1-4	Rfc5
7.01061e-10	0.279945	0.75	0.517	1.28308e-05	Isocortex L1-4	Rhof
1.0553e-10	0.279063	0.468	0.267	1.93141e-06	Isocortex L1-4	Eef2k
1.22556e-08	0.279057	0.847	0.709	0.000224301	Isocortex L1-4	Spsb3
1.43055e-07	0.278736	0.713	0.537	0.0026182	Isocortex L1-4	Fbxo33
1.49716e-22	0.278731	1	0.997	2.7401e-18	Isocortex L1-4	Rnf187
3.00487e-10	0.278579	0.569	0.351	5.49952e-06	Isocortex L1-4	Kcns2
1.79e-08	0.278425	0.88	0.736	0.000327605	Isocortex L1-4	Hspa12a
5.75655e-11	0.278415	0.995	0.98	1.05356e-06	Isocortex L1-4	Arpc2
3.58689e-08	0.278346	0.769	0.572	0.000656473	Isocortex L1-4	Arl4a
3.47892e-11	0.27831	0.991	0.976	6.36712e-07	Isocortex L1-4	Zfand5
5.18632e-09	0.278215	0.532	0.345	9.49201e-05	Isocortex L1-4	Tvp23a
3.50673e-29	0.278163	0.227	0.041	6.41803e-25	Isocortex L1-4	Pparg
1.13385e-08	0.278113	0.648	0.453	0.000207518	Isocortex L1-4	Atp9b
7.54479e-09	0.278006	0.62	0.417	0.000138085	Isocortex L1-4	Coq4
1.44001e-10	0.2779	0.634	0.399	2.6355e-06	Isocortex L1-4	Zbtb45
2.53609e-13	0.277779	1	0.994	4.64154e-09	Isocortex L1-4	Nckap1
1.89994e-08	0.277483	0.792	0.635	0.000347727	Isocortex L1-4	Sept6
3.33962e-11	0.277372	0.852	0.572	6.11217e-07	Isocortex L1-4	Kcnc4
3.97933e-07	0.277316	0.694	0.529	0.00728297	Isocortex L1-4	Btf3l4
1.63878e-08	0.277293	0.741	0.549	0.00029993	Isocortex L1-4	Zfp523
1.7322e-09	0.277281	0.958	0.88	3.17028e-05	Isocortex L1-4	Gpr162
3.55473e-09	0.277258	0.713	0.493	6.50586e-05	Isocortex L1-4	Sigmar1
1.70361e-08	0.277243	0.912	0.798	0.000311795	Isocortex L1-4	Ntm
4.06846e-09	0.27716	0.657	0.459	7.4461e-05	Isocortex L1-4	Usp12
4.63899e-12	0.27676	0.532	0.299	8.49027e-08	Isocortex L1-4	Spry2
8.53972e-10	0.276617	0.963	0.904	1.56294e-05	Isocortex L1-4	Peg13
2.97633e-08	0.276326	0.644	0.463	0.000544727	Isocortex L1-4	Ogfod2
8.76494e-09	0.276262	0.708	0.503	0.000160416	Isocortex L1-4	Ash1l
1.35049e-15	0.27624	0.31	0.117	2.47166e-11	Isocortex L1-4	Vipr1
3.44912e-08	0.276202	0.931	0.796	0.000631258	Isocortex L1-4	Bap1
8.226e-09	0.276058	0.426	0.254	0.000150552	Isocortex L1-4	Phka2
2.39567e-08	0.275318	0.843	0.664	0.000438456	Isocortex L1-4	Tbrg1
1.4005e-12	0.275302	1	0.993	2.56319e-08	Isocortex L1-4	Pfkm
3.3329e-11	0.274936	0.574	0.345	6.09987e-07	Isocortex L1-4	Rbpj
7.38972e-19	0.274684	1	1	1.35247e-14	Isocortex L1-4	Map1lc3a
2.47625e-08	0.274676	0.574	0.395	0.000453204	Isocortex L1-4	Zbtb22
5.98295e-10	0.274557	0.671	0.456	1.095e-05	Isocortex L1-4	Prkci
1.59026e-10	0.274509	0.759	0.499	2.9105e-06	Isocortex L1-4	Unc5a
1.96411e-10	0.274234	0.736	0.507	3.59471e-06	Isocortex L1-4	Pcnx2
2.49974e-12	0.274143	0.421	0.212	4.57502e-08	Isocortex L1-4	Nkapd1
2.53716e-09	0.274133	0.69	0.476	4.64351e-05	Isocortex L1-4	Robo2
3.60106e-11	0.274127	0.602	0.356	6.59066e-07	Isocortex L1-4	Tiam2
6.71836e-07	0.274079	0.833	0.713	0.0122959	Isocortex L1-4	Pex11b
3.95702e-08	0.274023	0.824	0.65	0.000724214	Isocortex L1-4	Bcl7b
7.30678e-11	0.273768	0.685	0.46	1.33729e-06	Isocortex L1-4	Cpsf2
4.07824e-09	0.273652	0.889	0.678	7.46399e-05	Isocortex L1-4	Fut9
3.20803e-12	0.273529	0.338	0.155	5.87133e-08	Isocortex L1-4	Sh3bp1
6.83804e-11	0.273423	0.681	0.439	1.2515e-06	Isocortex L1-4	Rnf8
1.21698e-12	0.273141	1	0.996	2.22732e-08	Isocortex L1-4	Eloc
1.49451e-10	0.273094	0.505	0.294	2.73524e-06	Isocortex L1-4	Slc35f4
3.08431e-09	0.272873	0.458	0.277	5.64491e-05	Isocortex L1-4	Gm19531
5.72848e-08	0.272284	0.718	0.548	0.00104843	Isocortex L1-4	Myo18a
5.96435e-13	0.272275	0.366	0.168	1.0916e-08	Isocortex L1-4	Gm9885
3.19052e-07	0.27224	0.875	0.774	0.00583929	Isocortex L1-4	Plppr2
6.93216e-10	0.272152	0.486	0.283	1.26872e-05	Isocortex L1-4	Ypel1
1.76175e-07	0.271408	0.856	0.707	0.00322435	Isocortex L1-4	Ppp2r5a
1.64915e-10	0.271343	0.602	0.377	3.01828e-06	Isocortex L1-4	Zfp131
2.22943e-08	0.270854	0.833	0.643	0.000408031	Isocortex L1-4	Ube3b
4.85225e-14	0.270744	0.356	0.154	8.88059e-10	Isocortex L1-4	Cdc25b
2.44468e-08	0.270053	0.88	0.721	0.000447425	Isocortex L1-4	Dlg2
4.17096e-32	0.270011	0.25	0.045	7.6337e-28	Isocortex L1-4	Plekha4
3.31869e-14	0.269907	1	0.998	6.07387e-10	Isocortex L1-4	Ptms
3.33596e-08	0.269705	0.847	0.695	0.000610547	Isocortex L1-4	Agrn
1.75942e-09	0.269688	0.551	0.346	3.22009e-05	Isocortex L1-4	Brinp3
5.47803e-11	0.269661	0.412	0.22	1.00259e-06	Isocortex L1-4	Ubxn11
4.92202e-15	0.269643	0.306	0.117	9.00829e-11	Isocortex L1-4	Dapk2
7.7799e-08	0.26964	0.87	0.776	0.00142388	Isocortex L1-4	Fbxo11
8.63438e-07	0.269505	0.616	0.468	0.0158026	Isocortex L1-4	Csrnp3
8.65429e-16	0.269488	1	0.995	1.58391e-11	Isocortex L1-4	Atp6v0e2
4.13913e-08	0.269448	0.755	0.576	0.000757543	Isocortex L1-4	Nfic
1.26022e-09	0.26941	0.546	0.338	2.30646e-05	Isocortex L1-4	Raph1
6.26732e-17	0.269381	0.319	0.116	1.14704e-12	Isocortex L1-4	Kcnj2
5.39697e-10	0.269151	0.477	0.282	9.87753e-06	Isocortex L1-4	Ythdc2
3.17818e-10	0.268992	0.537	0.326	5.8167e-06	Isocortex L1-4	Ciz1
6.99513e-09	0.268592	0.815	0.624	0.000128025	Isocortex L1-4	Chmp6
1.64817e-08	0.268506	0.856	0.675	0.000301649	Isocortex L1-4	Gnaz
4.49104e-09	0.268304	0.968	0.888	8.21951e-05	Isocortex L1-4	Kcnk1
8.12937e-09	0.26827	0.843	0.667	0.000148784	Isocortex L1-4	Pi4k2a
1.11969e-11	0.268175	0.44	0.232	2.04926e-07	Isocortex L1-4	Eepd1
9.26206e-08	0.267842	0.718	0.549	0.00169514	Isocortex L1-4	Mib2
3.40071e-10	0.267599	0.977	0.946	6.22399e-06	Isocortex L1-4	Atf4
7.53258e-09	0.267591	0.806	0.636	0.000137861	Isocortex L1-4	Znrd1
4.71591e-10	0.267432	0.986	0.908	8.63105e-06	Isocortex L1-4	Klhdc2
2.01235e-08	0.267391	0.463	0.29	0.0003683	Isocortex L1-4	Arntl
4.73456e-11	0.267328	0.463	0.254	8.66519e-07	Isocortex L1-4	Csmd2
9.87437e-08	0.267262	0.796	0.622	0.00180721	Isocortex L1-4	Ppp1r12a
1.19735e-10	0.267215	0.778	0.525	2.19138e-06	Isocortex L1-4	Impdh1
1.30034e-09	0.267011	0.986	0.909	2.37988e-05	Isocortex L1-4	Oip5os1
1.04135e-09	0.266798	0.583	0.372	1.90589e-05	Isocortex L1-4	Fam171a2
1.17486e-12	0.266651	0.523	0.283	2.15024e-08	Isocortex L1-4	Nrip1
2.25931e-08	0.266635	0.94	0.8	0.000413498	Isocortex L1-4	Jak1
1.14881e-13	0.266497	0.606	0.323	2.10254e-09	Isocortex L1-4	Rbp4
1.32299e-08	0.266423	0.468	0.289	0.000242133	Isocortex L1-4	Snapc4
5.68502e-11	0.266264	0.542	0.318	1.04047e-06	Isocortex L1-4	Eif2d
1.22003e-08	0.266077	0.944	0.901	0.000223291	Isocortex L1-4	Mrpl58
4.29219e-12	0.265623	1	0.995	7.85556e-08	Isocortex L1-4	Pitpna
3.18285e-25	0.26561	0.222	0.045	5.82526e-21	Isocortex L1-4	Cldn22
1.26436e-09	0.265495	0.593	0.379	2.31403e-05	Isocortex L1-4	Zfp821
1.31942e-15	0.265437	1	0.999	2.41481e-11	Isocortex L1-4	Ube2m
2.21221e-10	0.265415	0.995	0.972	4.04879e-06	Isocortex L1-4	Tspan13
6.09158e-07	0.265028	0.792	0.647	0.0111488	Isocortex L1-4	Ranbp3
2.55715e-12	0.264406	0.324	0.144	4.6801e-08	Isocortex L1-4	1700001O22Rik
9.28207e-09	0.264308	0.671	0.464	0.00016988	Isocortex L1-4	Elovl4
1.81005e-09	0.264181	0.509	0.309	3.31276e-05	Isocortex L1-4	Lactb
8.83618e-13	0.264102	0.995	0.976	1.6172e-08	Isocortex L1-4	Gng13
1.14726e-27	0.264091	0.231	0.045	2.09971e-23	Isocortex L1-4	Tle6
1.14972e-08	0.26403	0.736	0.526	0.000210422	Isocortex L1-4	Tmem132b
1.95421e-11	0.263976	0.986	0.933	3.57659e-07	Isocortex L1-4	Reep2
3.5251e-08	0.263491	0.481	0.31	0.000645164	Isocortex L1-4	Prkab1
6.38471e-10	0.263429	0.514	0.305	1.16853e-05	Isocortex L1-4	Fxyd5
1.4555e-07	0.263384	0.875	0.765	0.00266386	Isocortex L1-4	Pgs1
1.20671e-08	0.263379	0.792	0.607	0.000220853	Isocortex L1-4	Ntpcr
1.34093e-08	0.263326	0.894	0.74	0.000245417	Isocortex L1-4	Prickle2
5.77939e-10	0.263245	0.963	0.901	1.05774e-05	Isocortex L1-4	Psd3
2.37207e-15	0.263237	0.375	0.156	4.34136e-11	Isocortex L1-4	Dusp5
7.07921e-09	0.263214	0.782	0.573	0.000129564	Isocortex L1-4	Tub
2.98683e-08	0.26321	0.949	0.861	0.00054665	Isocortex L1-4	Dact3
3.06894e-08	0.263062	0.944	0.816	0.000561678	Isocortex L1-4	Fam49a
5.11964e-11	0.262941	0.972	0.915	9.36997e-07	Isocortex L1-4	Pacsin1
1.45941e-06	0.262922	0.833	0.703	0.02671	Isocortex L1-4	Stk32c
4.78157e-09	0.262742	0.861	0.68	8.75122e-05	Isocortex L1-4	Kcnmb4
2.26813e-10	0.262552	0.481	0.272	4.15113e-06	Isocortex L1-4	Npas2
6.10118e-09	0.262459	0.574	0.382	0.000111664	Isocortex L1-4	Ift172
2.92626e-08	0.262089	0.759	0.575	0.000535565	Isocortex L1-4	Lrp3
3.06546e-08	0.262064	0.815	0.598	0.000561041	Isocortex L1-4	Prickle1
8.0887e-12	0.261992	1	0.959	1.48039e-07	Isocortex L1-4	Aak1
1.55296e-07	0.261972	0.667	0.491	0.00284223	Isocortex L1-4	Bop1
4.77765e-09	0.261836	0.444	0.26	8.74405e-05	Isocortex L1-4	Htr2a
1.11565e-07	0.261811	0.944	0.843	0.00204186	Isocortex L1-4	Yars
3.46673e-22	0.261593	0.255	0.065	6.34482e-18	Isocortex L1-4	Inhba
1.32275e-11	0.261593	0.806	0.562	2.4209e-07	Isocortex L1-4	Cox6a2
2.27671e-11	0.261593	0.301	0.135	4.16684e-07	Isocortex L1-4	Sntg1
1.71103e-09	0.261402	0.949	0.885	3.13152e-05	Isocortex L1-4	Hmgn3
1.88626e-07	0.261334	0.852	0.741	0.00345223	Isocortex L1-4	Ykt6
4.60708e-09	0.261245	0.926	0.8	8.43188e-05	Isocortex L1-4	Znrf1
9.6282e-26	0.260974	0.245	0.054	1.76215e-21	Isocortex L1-4	Il12a
3.93663e-08	0.260709	0.977	0.919	0.000720482	Isocortex L1-4	Ube2e3
1.46582e-11	0.260612	0.491	0.269	2.68274e-07	Isocortex L1-4	L3mbtl3
1.44038e-08	0.260385	0.963	0.911	0.000263618	Isocortex L1-4	Rad23b
3.82043e-08	0.260075	0.736	0.552	0.000699215	Isocortex L1-4	Pisd
2.92523e-08	0.259962	0.787	0.582	0.000535376	Isocortex L1-4	Mosmo
4.61822e-09	0.259826	0.546	0.35	8.45226e-05	Isocortex L1-4	Cacng2
2.00788e-10	0.259485	0.782	0.538	3.67483e-06	Isocortex L1-4	Tmem56
9.70297e-10	0.259362	0.565	0.356	1.77584e-05	Isocortex L1-4	Sart3
5.67959e-08	0.259317	0.829	0.677	0.00103948	Isocortex L1-4	Ncor1
1.96895e-08	0.259282	0.722	0.519	0.000360357	Isocortex L1-4	Tmem68
1.09142e-09	0.259012	0.681	0.445	1.99752e-05	Isocortex L1-4	Fam189b
2.21223e-07	0.25895	0.606	0.433	0.00404882	Isocortex L1-4	Krr1
1.48881e-09	0.258947	0.958	0.888	2.72482e-05	Isocortex L1-4	Pdap1
3.22045e-10	0.258905	0.477	0.274	5.89407e-06	Isocortex L1-4	Eml4
2.28154e-07	0.258811	0.894	0.807	0.00417567	Isocortex L1-4	Smarca4
2.76352e-09	0.258558	0.644	0.426	5.0578e-05	Isocortex L1-4	Clcn2
1.55394e-08	0.258379	0.644	0.448	0.000284403	Isocortex L1-4	Commd10
7.28542e-08	0.258105	0.741	0.543	0.00133338	Isocortex L1-4	Hgsnat
3.58427e-10	0.258019	0.431	0.239	6.55993e-06	Isocortex L1-4	Siae
3.72862e-08	0.25788	0.759	0.585	0.000682412	Isocortex L1-4	Rgcc
5.05183e-08	0.25775	0.63	0.433	0.000924586	Isocortex L1-4	Vti1a
5.64441e-17	0.2577	0.269	0.088	1.03304e-12	Isocortex L1-4	Gm3510
9.59994e-09	0.257682	0.792	0.594	0.000175698	Isocortex L1-4	Pard6a
7.63339e-10	0.257519	0.597	0.368	1.39706e-05	Isocortex L1-4	Gpr153
1.27147e-07	0.257509	0.889	0.745	0.00232705	Isocortex L1-4	Wdr82
4.45558e-08	0.257054	0.801	0.614	0.00081546	Isocortex L1-4	Slmap
1.38785e-07	0.25705	0.63	0.451	0.00254005	Isocortex L1-4	Zfp451
3.6069e-09	0.256886	0.574	0.363	6.60135e-05	Isocortex L1-4	Spata2l
1.23615e-06	0.256815	0.889	0.796	0.022624	Isocortex L1-4	Armcx1
3.44409e-09	0.256734	0.972	0.915	6.30337e-05	Isocortex L1-4	Commd4
1.01342e-16	0.256671	1	1	1.85477e-12	Isocortex L1-4	Ckb
3.2235e-07	0.256484	0.875	0.757	0.00589965	Isocortex L1-4	Inpp4a
1.66296e-12	0.256451	0.366	0.169	3.04356e-08	Isocortex L1-4	Lrrc55
1.72978e-08	0.256014	0.412	0.245	0.000316585	Isocortex L1-4	Ripply2
1.74734e-18	0.255907	0.273	0.085	3.19798e-14	Isocortex L1-4	Acot5
9.54256e-08	0.255902	0.991	0.941	0.00174648	Isocortex L1-4	Mrpl48
1.30535e-11	0.255874	0.366	0.177	2.38905e-07	Isocortex L1-4	Zbtb34
1.66424e-08	0.255845	0.671	0.469	0.00030459	Isocortex L1-4	Tbce
6.48394e-08	0.255792	0.653	0.472	0.00118669	Isocortex L1-4	Spred2
3.34235e-11	0.255633	0.995	0.967	6.11716e-07	Isocortex L1-4	Hnrnpdl
4.21141e-07	0.255345	0.852	0.741	0.00770773	Isocortex L1-4	Tmub2
1.71854e-09	0.255274	0.611	0.396	3.14526e-05	Isocortex L1-4	Bcor
5.1932e-08	0.255205	0.847	0.72	0.000950459	Isocortex L1-4	Arrb1
1.70598e-10	0.255198	0.403	0.211	3.12228e-06	Isocortex L1-4	Trhde
1.06689e-08	0.254952	0.634	0.419	0.000195262	Isocortex L1-4	Snapc2
1.73259e-08	0.25474	0.546	0.359	0.000317098	Isocortex L1-4	Fam133b
9.02371e-07	0.254684	0.935	0.858	0.0165152	Isocortex L1-4	Hnrnpa0
2.14134e-09	0.254591	0.616	0.403	3.91908e-05	Isocortex L1-4	Pias1
1.0653e-09	0.254555	0.995	0.955	1.94971e-05	Isocortex L1-4	Ptprs
4.0943e-12	0.25448	0.977	0.868	7.49338e-08	Isocortex L1-4	Gabbr2
1.74041e-06	0.254414	0.806	0.646	0.031853	Isocortex L1-4	Dhps
1.16263e-09	0.254365	0.773	0.531	2.12784e-05	Isocortex L1-4	Map6d1
3.974e-07	0.254344	0.907	0.794	0.00727321	Isocortex L1-4	Gm47283
2.87577e-10	0.254177	0.426	0.234	5.26324e-06	Isocortex L1-4	Slc25a37
5.78431e-06	0.254093	0.861	0.789	0.105864	Isocortex L1-4	Ubl4a
1.04041e-09	0.254045	0.356	0.186	1.90416e-05	Isocortex L1-4	Nphp4
1.21182e-11	0.253899	0.403	0.204	2.21788e-07	Isocortex L1-4	Clec11a
3.80997e-06	0.253699	0.648	0.5	0.0697301	Isocortex L1-4	Brap
5.89228e-10	0.253511	0.491	0.281	1.07841e-05	Isocortex L1-4	Efnb2
4.0799e-09	0.253224	0.509	0.314	7.46703e-05	Isocortex L1-4	Arhgef10l
1.92525e-07	0.253198	0.745	0.572	0.00352359	Isocortex L1-4	Cse1l
1.53598e-07	0.253181	0.407	0.251	0.00281115	Isocortex L1-4	Klf10
1.83501e-09	0.253091	0.935	0.86	3.35843e-05	Isocortex L1-4	Rusc1
9.15872e-08	0.252998	0.676	0.48	0.00167623	Isocortex L1-4	Rab11fip3
1.70775e-14	0.252977	1	0.998	3.12553e-10	Isocortex L1-4	Tcf25
6.83904e-10	0.252959	0.472	0.269	1.25168e-05	Isocortex L1-4	Zfp46
1.77646e-08	0.252938	0.884	0.74	0.000325128	Isocortex L1-4	Ugcg
2.81072e-33	0.252769	1	1	5.14419e-29	Isocortex L1-4	Gapdh
5.83521e-37	0.252336	0.213	0.027	1.06796e-32	Isocortex L1-4	Gm29674
5.17256e-09	0.2523	0.481	0.294	9.46681e-05	Isocortex L1-4	Syt12
4.70881e-08	0.25222	0.875	0.725	0.000861807	Isocortex L1-4	Fndc5
4.31981e-10	0.252097	0.583	0.362	7.90611e-06	Isocortex L1-4	Cdc42bpb
1.66564e-13	0.252012	0.38	0.172	3.04846e-09	Isocortex L1-4	Gm43672
2.1177e-08	0.25188	0.486	0.31	0.000387582	Isocortex L1-4	Orc2
1.78891e-10	0.2518	0.56	0.339	3.27405e-06	Isocortex L1-4	Abhd2
1.23913e-07	0.25175	0.662	0.476	0.00226785	Isocortex L1-4	Dock4
1.01113e-09	0.251747	0.449	0.26	1.85057e-05	Isocortex L1-4	Nubp1
2.67487e-41	0.251625	0.199	0.02	4.89554e-37	Isocortex L1-4	Mylk3
1.58863e-08	0.251613	0.931	0.867	0.00029075	Isocortex L1-4	Bud31
1.31937e-09	0.25155	0.384	0.206	2.41471e-05	Isocortex L1-4	4930570G19Rik
3.67744e-08	0.251545	0.606	0.413	0.000673046	Isocortex L1-4	Smyd5
2.2157e-09	0.251543	0.463	0.275	4.05518e-05	Isocortex L1-4	Mapkbp1
2.37706e-10	0.251445	0.412	0.224	4.35049e-06	Isocortex L1-4	Irf2
4.93535e-08	0.250973	0.639	0.435	0.000903267	Isocortex L1-4	Txnrd2
6.34176e-07	0.250943	0.931	0.846	0.0116067	Isocortex L1-4	Suds3
1.46372e-09	0.250903	0.991	0.97	2.67889e-05	Isocortex L1-4	Tmed9
2.34076e-06	0.250903	0.741	0.602	0.0428406	Isocortex L1-4	Btbd6
3.49331e-09	0.250872	1	0.984	6.39346e-05	Isocortex L1-4	Lamtor4
4.68656e-05	0.250747	0.796	0.711	0.857734	Isocortex L1-4	Naa50
1.28334e-07	0.250701	0.755	0.557	0.00234878	Isocortex L1-4	Cgrrf1
1.6553e-07	0.250691	0.606	0.417	0.00302954	Isocortex L1-4	Wdyhv1
1.38843e-10	0.250548	0.644	0.4	2.5411e-06	Isocortex L1-4	Cep83
1.46881e-07	0.250529	0.963	0.93	0.00268821	Isocortex L1-4	Banf1
3.80475e-07	0.250516	0.639	0.463	0.00696346	Isocortex L1-4	Cars
5.26585e-10	0.250322	0.426	0.234	9.63756e-06	Isocortex L1-4	Cdkn2aip
6.11218e-07	0.250259	0.921	0.8	0.0111865	Isocortex L1-4	Adam22
4.32961e-07	0.250129	0.792	0.632	0.00792406	Isocortex L1-4	Stk19

## Sheet: Isocortex L5
p_val	avg_log2FC	pct.1	pct.2	p_val_adj	cluster	gene
1.18575e-78	1.39849	0.874	0.369	2.17017e-74	Isocortex L5	Myl4
1.32828e-88	1.1997	1	0.998	2.43102e-84	Isocortex L5	1110008P14Rik
1.45301e-95	1.17639	0.853	0.259	2.6593e-91	Isocortex L5	Dkkl1
2.47173e-107	1.13359	0.803	0.201	4.52376e-103	Isocortex L5	Fezf2
3.6106e-66	1.09352	1	0.81	6.60811e-62	Isocortex L5	Mef2c
5.04189e-69	1.06836	1	0.682	9.22766e-65	Isocortex L5	Vxn
6.51169e-73	1.06512	0.954	0.498	1.19177e-68	Isocortex L5	Mpped1
3.40618e-69	1.01783	0.929	0.453	6.23399e-65	Isocortex L5	Satb1
4.08005e-67	0.994588	0.996	0.679	7.4673e-63	Isocortex L5	Ephx4
7.72612e-53	0.98002	1	0.888	1.41403e-48	Isocortex L5	Slc17a7
3.0558e-85	0.956454	0.861	0.248	5.59272e-81	Isocortex L5	Trbc2
2.17728e-53	0.950083	0.979	0.653	3.98486e-49	Isocortex L5	Dkk3
6.11796e-60	0.948286	1	0.861	1.11971e-55	Isocortex L5	Serpini1
5.96005e-72	0.943671	1	0.954	1.09081e-67	Isocortex L5	Ccl27a
1.17279e-62	0.932357	0.983	0.798	2.14644e-58	Isocortex L5	Sorl1
1.38861e-78	0.930062	1	0.972	2.54143e-74	Isocortex L5	Dclk1
2.08043e-50	0.923283	0.996	0.781	3.80761e-46	Isocortex L5	Stx1a
4.6483e-55	0.913126	1	0.948	8.50731e-51	Isocortex L5	Nrgn
6.45832e-76	0.904035	0.824	0.269	1.182e-71	Isocortex L5	Hs3st2
1.77465e-53	0.900877	0.866	0.419	3.24797e-49	Isocortex L5	Gfra2
1.64421e-52	0.897071	0.958	0.615	3.00923e-48	Isocortex L5	Pde1a
3.06703e-70	0.897016	0.882	0.305	5.61327e-66	Isocortex L5	Gm11549
1.64507e-66	0.884099	0.811	0.298	3.0108e-62	Isocortex L5	Rbp4
9.03065e-51	0.882301	0.832	0.397	1.65279e-46	Isocortex L5	Plcxd2
8.60036e-51	0.865606	0.803	0.33	1.57404e-46	Isocortex L5	Cort
8.89654e-48	0.845483	0.954	0.629	1.62824e-43	Isocortex L5	Lamp5
2.64923e-54	0.84077	0.954	0.556	4.84862e-50	Isocortex L5	Mical2
1.9875e-29	0.835512	0.803	0.463	3.63751e-25	Isocortex L5	Igfbp4
5.69871e-48	0.830351	0.874	0.462	1.04298e-43	Isocortex L5	Cnih3
4.22805e-41	0.820839	1	0.976	7.73818e-37	Isocortex L5	Cck
3.34845e-49	0.810701	0.996	0.81	6.12833e-45	Isocortex L5	Cabp1
1.014e-37	0.798824	0.828	0.415	1.85582e-33	Isocortex L5	Crym
6.72069e-44	0.79458	1	0.954	1.23002e-39	Isocortex L5	Snca
6.53519e-48	0.789992	0.836	0.395	1.19607e-43	Isocortex L5	Stac2
2.04522e-67	0.780423	0.895	0.32	3.74316e-63	Isocortex L5	Neurod6
5.44293e-52	0.775241	0.836	0.371	9.96165e-48	Isocortex L5	Hcn1
9.38614e-57	0.774409	1	0.994	1.71785e-52	Isocortex L5	Scn1b
6.7322e-43	0.769023	1	0.986	1.23213e-38	Isocortex L5	Cplx1
4.00452e-45	0.765092	0.983	0.815	7.32907e-41	Isocortex L5	Fam131a
6.40497e-48	0.75398	1	0.851	1.17224e-43	Isocortex L5	Adcy1
3.23218e-52	0.733476	1	0.948	5.91554e-48	Isocortex L5	Prkcb
2.52119e-44	0.73328	0.958	0.631	4.61429e-40	Isocortex L5	Fkbp1b
3.28631e-53	0.732098	1	0.989	6.0146e-49	Isocortex L5	Chn1
1.19849e-59	0.726013	1	0.998	2.19347e-55	Isocortex L5	Snap25
1.11106e-48	0.720533	0.996	0.888	2.03345e-44	Isocortex L5	Diras2
4.26738e-52	0.713487	1	0.953	7.81016e-48	Isocortex L5	Zfp365
1.28957e-41	0.712434	0.992	0.854	2.36017e-37	Isocortex L5	Lmo4
6.33936e-35	0.705517	0.966	0.755	1.16023e-30	Isocortex L5	Egr1
1.33183e-38	0.704711	0.895	0.464	2.43752e-34	Isocortex L5	Krt12
6.0884e-38	0.702372	0.996	0.884	1.1143e-33	Isocortex L5	Nrn1
1.07208e-54	0.698977	1	0.985	1.96211e-50	Isocortex L5	Nrsn1
2.35258e-38	0.694751	0.996	0.878	4.3057e-34	Isocortex L5	Sv2b
3.53543e-38	0.692806	0.878	0.47	6.47055e-34	Isocortex L5	Doc2a
5.53518e-40	0.686614	0.945	0.664	1.01305e-35	Isocortex L5	Asap1
1.78995e-34	0.685619	0.798	0.445	3.27596e-30	Isocortex L5	Slc5a5
1.92256e-40	0.684575	0.979	0.568	3.51867e-36	Isocortex L5	Igfbp6
3.52098e-43	0.682139	0.882	0.447	6.44409e-39	Isocortex L5	Ephb6
3.2308e-43	0.681996	0.992	0.824	5.91301e-39	Isocortex L5	Zbtb18
6.39172e-38	0.679892	0.979	0.665	1.16981e-33	Isocortex L5	Mmp17
6.35372e-52	0.671327	0.672	0.236	1.16286e-47	Isocortex L5	Amn
4.1902e-34	0.670853	0.983	0.73	7.66891e-30	Isocortex L5	Rprml
6.52257e-35	0.66531	0.933	0.631	1.19376e-30	Isocortex L5	Homer1
2.73732e-51	0.6623	1	0.982	5.00984e-47	Isocortex L5	Pak1
2.41701e-60	0.655175	0.613	0.163	4.42362e-56	Isocortex L5	Ovol2
9.27942e-45	0.654416	1	0.959	1.69832e-40	Isocortex L5	Ttc9b
3.01353e-48	0.652469	0.769	0.291	5.51536e-44	Isocortex L5	Tafa1
2.66865e-45	0.651109	1	0.961	4.88416e-41	Isocortex L5	Efhd2
5.73009e-30	0.650441	0.756	0.417	1.04872e-25	Isocortex L5	Parm1
1.47713e-38	0.649305	0.92	0.575	2.70345e-34	Isocortex L5	Galnt9
8.92638e-39	0.648416	0.891	0.465	1.63371e-34	Isocortex L5	Tmem178
6.65794e-38	0.647275	0.983	0.833	1.21854e-33	Isocortex L5	Mal2
5.6185e-33	0.645085	0.929	0.67	1.0283e-28	Isocortex L5	Kcnmb4
1.76124e-31	0.638725	0.92	0.648	3.22343e-27	Isocortex L5	Cds1
3.11216e-55	0.636971	0.664	0.201	5.69587e-51	Isocortex L5	Satb2
5.46968e-27	0.634665	0.845	0.594	1.00106e-22	Isocortex L5	Efr3a
6.551e-45	0.626166	0.996	0.967	1.19896e-40	Isocortex L5	Ly6e
2.61449e-26	0.625507	0.454	0.18	4.78505e-22	Isocortex L5	Tnnc1
2.48935e-35	0.623953	0.95	0.659	4.55602e-31	Isocortex L5	Ier5
3.9364e-39	0.616483	1	0.934	7.20439e-35	Isocortex L5	Fxyd7
1.66781e-34	0.616206	0.971	0.832	3.05242e-30	Isocortex L5	Fgf12
5.03092e-39	0.613492	0.584	0.209	9.20759e-35	Isocortex L5	Crhbp
1.24615e-34	0.6118	0.996	0.909	2.28071e-30	Isocortex L5	Lingo1
1.01997e-36	0.610819	0.979	0.855	1.86676e-32	Isocortex L5	Cap2
5.46544e-34	0.60998	0.992	0.9	1.00028e-29	Isocortex L5	Pgm2l1
1.95106e-46	0.602846	1	0.985	3.57083e-42	Isocortex L5	Fabp3
1.0773e-31	0.602007	0.975	0.777	1.97168e-27	Isocortex L5	Kalrn
8.36954e-35	0.601515	0.765	0.374	1.53179e-30	Isocortex L5	Ldb2
1.14283e-26	0.60104	0.748	0.424	2.09161e-22	Isocortex L5	Kcnab3
1.48752e-11	0.598674	0.752	0.562	2.72247e-07	Isocortex L5	Nrep
2.50726e-31	0.597705	1	0.754	4.58878e-27	Isocortex L5	Itpka
1.90644e-55	0.597444	0.66	0.194	3.48916e-51	Isocortex L5	9130024F11Rik
1.59044e-34	0.597304	0.866	0.461	2.91082e-30	Isocortex L5	Inka2
5.26621e-38	0.597089	0.987	0.886	9.63823e-34	Isocortex L5	Tspan5
2.08922e-47	0.594115	1	0.986	3.8237e-43	Isocortex L5	Mgst3
7.25699e-37	0.593854	1	0.94	1.32817e-32	Isocortex L5	Osbpl1a
1.2848e-33	0.591694	1	0.859	2.35145e-29	Isocortex L5	Dlgap1
3.99049e-36	0.589817	0.996	0.913	7.30339e-32	Isocortex L5	Sptbn2
4.37209e-25	0.589067	0.882	0.61	8.00181e-21	Isocortex L5	Rab3b
6.06875e-46	0.583999	1	0.99	1.1107e-41	Isocortex L5	Syt1
8.25536e-31	0.583899	0.92	0.531	1.5109e-26	Isocortex L5	Foxg1
3.5045e-38	0.579923	0.676	0.281	6.41394e-34	Isocortex L5	Pamr1
1.39074e-28	0.576928	0.987	0.849	2.54532e-24	Isocortex L5	Npy
9.91534e-34	0.57692	0.845	0.454	1.81471e-29	Isocortex L5	St8sia5
6.80071e-31	0.576379	0.979	0.861	1.24467e-26	Isocortex L5	Camk2g
4.17337e-33	0.574801	1	0.889	7.6381e-29	Isocortex L5	Lin7b
3.15207e-34	0.572895	0.924	0.48	5.76892e-30	Isocortex L5	Egr3
2.73052e-54	0.569441	1	1	4.9974e-50	Isocortex L5	Calm2
7.92427e-32	0.569259	0.912	0.575	1.4503e-27	Isocortex L5	Etv5
4.16936e-35	0.567959	0.996	0.884	7.63077e-31	Isocortex L5	Itpr1
1.98471e-26	0.567313	0.845	0.499	3.63241e-22	Isocortex L5	A2ml1
1.8553e-35	0.566051	0.933	0.468	3.39557e-31	Isocortex L5	Tbr1
8.89558e-69	0.564788	1	0.996	1.62807e-64	Isocortex L5	Stmn3
1.96628e-41	0.564698	0.668	0.254	3.59868e-37	Isocortex L5	Coro6
1.2362e-50	0.564361	1	0.998	2.26249e-46	Isocortex L5	Stmn1
3.97326e-31	0.562302	0.992	0.897	7.27186e-27	Isocortex L5	Phf24
6.86324e-28	0.561707	0.937	0.738	1.25611e-23	Isocortex L5	Fbxw7
1.3643e-26	0.559927	0.954	0.844	2.49694e-22	Isocortex L5	Tmem132a
2.65514e-31	0.557962	0.916	0.538	4.85943e-27	Isocortex L5	Rtn4r
1.49065e-28	0.557459	0.908	0.651	2.72818e-24	Isocortex L5	Adcy2
8.20259e-48	0.555595	1	0.985	1.50124e-43	Isocortex L5	Sncb
2.91091e-36	0.555408	1	0.992	5.32755e-32	Isocortex L5	Ldha
1.73171e-28	0.55533	0.836	0.518	3.16938e-24	Isocortex L5	Galt
1.2172e-28	0.554837	0.739	0.387	2.22772e-24	Isocortex L5	Gm13205
2.90215e-40	0.553579	1	0.975	5.31152e-36	Isocortex L5	Gng13
2.00172e-39	0.551807	1	0.989	3.66355e-35	Isocortex L5	Vsnl1
8.0609e-29	0.549948	0.777	0.402	1.47531e-24	Isocortex L5	Cadps2
8.42486e-30	0.549932	0.996	0.925	1.54192e-25	Isocortex L5	Rell2
5.93e-33	0.549093	0.996	0.87	1.08531e-28	Isocortex L5	R3hdm1
5.44071e-33	0.54882	0.992	0.908	9.95758e-29	Isocortex L5	Oip5os1
2.89068e-23	0.548133	0.811	0.516	5.29052e-19	Isocortex L5	Arc
4.29534e-31	0.544508	0.857	0.441	7.86134e-27	Isocortex L5	Fhl2
6.08401e-19	0.542804	0.702	0.398	1.1135e-14	Isocortex L5	Ccn3
3.19507e-28	0.541486	0.769	0.423	5.84761e-24	Isocortex L5	Gtdc1
2.31354e-33	0.54079	0.857	0.424	4.23425e-29	Isocortex L5	Epop
6.06882e-32	0.539408	0.752	0.367	1.11072e-27	Isocortex L5	Fhod3
1.63527e-30	0.534809	0.882	0.547	2.99287e-26	Isocortex L5	Sulf2
1.25608e-53	0.534462	0.555	0.145	2.29888e-49	Isocortex L5	Sowahb
4.21979e-43	0.534386	1	0.991	7.72306e-39	Isocortex L5	Atp6v1g2
1.20029e-26	0.533297	0.849	0.539	2.19678e-22	Isocortex L5	Arhgap26
1.92618e-39	0.532072	0.777	0.325	3.52529e-35	Isocortex L5	Neurod2
7.76979e-46	0.529208	0.487	0.132	1.42203e-41	Isocortex L5	Gm19410
2.48228e-38	0.523773	0.676	0.263	4.54308e-34	Isocortex L5	3110039M20Rik
3.6594e-26	0.522311	0.966	0.818	6.69744e-22	Isocortex L5	Coro1a
5.25565e-28	0.521398	0.979	0.863	9.61889e-24	Isocortex L5	Pip5k1c
1.55726e-36	0.520883	0.992	0.97	2.8501e-32	Isocortex L5	Arhgdig
6.72263e-29	0.516243	0.882	0.458	1.23038e-24	Isocortex L5	Slc30a3
6.61636e-32	0.515153	0.647	0.276	1.21093e-27	Isocortex L5	Arhgap15
9.24912e-35	0.513651	0.996	0.969	1.69277e-30	Isocortex L5	Kifc2
1.73801e-31	0.512675	0.996	0.955	3.1809e-27	Isocortex L5	Gls
1.59543e-21	0.512435	0.55	0.26	2.91996e-17	Isocortex L5	Syt2
3.35842e-28	0.510881	0.996	0.855	6.14657e-24	Isocortex L5	Ppp2r2b
3.68384e-34	0.50996	1	0.99	6.74216e-30	Isocortex L5	Basp1
8.71882e-26	0.509105	0.95	0.754	1.59572e-21	Isocortex L5	Cacnb4
5.86059e-25	0.508387	0.739	0.414	1.07261e-20	Isocortex L5	Dipk2a
3.46938e-44	0.508117	1	0.992	6.34966e-40	Isocortex L5	Gng3
1.47796e-24	0.505705	0.971	0.787	2.70496e-20	Isocortex L5	Plcb1
4.06299e-55	0.505211	1	1	7.43608e-51	Isocortex L5	Snrpn
3.58186e-28	0.504919	0.727	0.366	6.55551e-24	Isocortex L5	Sel1l3
1.17969e-25	0.504907	0.87	0.553	2.15906e-21	Isocortex L5	Pde4a
5.16497e-27	0.504805	1	0.968	9.45293e-23	Isocortex L5	Gabra1
3.24185e-18	0.504296	0.916	0.721	5.93323e-14	Isocortex L5	Hapln4
7.43615e-23	0.504118	0.916	0.756	1.36096e-18	Isocortex L5	S100a10
7.58807e-32	0.503555	1	0.95	1.38877e-27	Isocortex L5	Sept3
8.80601e-32	0.503243	1	0.979	1.61168e-27	Isocortex L5	Syn1
1.8215e-28	0.502566	0.723	0.354	3.3337e-24	Isocortex L5	Egr4
2.64688e-21	0.501856	0.849	0.581	4.84432e-17	Isocortex L5	Nlk
3.14539e-29	0.501585	0.803	0.418	5.7567e-25	Isocortex L5	Fmnl1
7.50708e-25	0.500902	0.95	0.765	1.37395e-20	Isocortex L5	Sprn
3.48578e-32	0.500657	1	0.974	6.37967e-28	Isocortex L5	Napb
8.56141e-23	0.499927	0.962	0.843	1.56691e-18	Isocortex L5	Dusp3
4.48567e-35	0.497847	1	0.969	8.20968e-31	Isocortex L5	Oxr1
1.07195e-23	0.497169	0.857	0.547	1.96187e-19	Isocortex L5	Osbp2
2.68674e-18	0.496838	0.567	0.268	4.91727e-14	Isocortex L5	Vip
5.43471e-28	0.496257	0.71	0.341	9.9466e-24	Isocortex L5	Mlip
7.67336e-43	0.495255	1	0.998	1.40438e-38	Isocortex L5	Clstn1
1.05331e-37	0.495234	1	0.984	1.92776e-33	Isocortex L5	Sult4a1
5.80627e-28	0.495173	1	0.997	1.06266e-23	Isocortex L5	Camk2n1
5.87386e-37	0.495026	1	0.985	1.07503e-32	Isocortex L5	Prkar1b
1.07714e-54	0.494861	1	0.997	1.97138e-50	Isocortex L5	Rab3a
8.01177e-26	0.49485	0.832	0.474	1.46631e-21	Isocortex L5	Kcnh3
9.68153e-24	0.494827	0.861	0.568	1.77191e-19	Isocortex L5	D430041D05Rik
4.92265e-23	0.493924	0.908	0.62	9.00943e-19	Isocortex L5	Camkk2
1.04369e-21	0.49301	0.933	0.714	1.91015e-17	Isocortex L5	Hrh3
1.17799e-24	0.492935	0.971	0.832	2.15596e-20	Isocortex L5	Strbp
1.76941e-23	0.492471	0.777	0.471	3.23838e-19	Isocortex L5	Nr4a1
2.3649e-21	0.492382	0.916	0.658	4.32824e-17	Isocortex L5	Gda
1.44239e-32	0.491517	1	0.985	2.63986e-28	Isocortex L5	Ensa
1.89609e-15	0.489691	0.786	0.562	3.47023e-11	Isocortex L5	Cox6a2
1.01248e-25	0.489434	0.975	0.86	1.85305e-21	Isocortex L5	Frrs1l
4.75078e-24	0.489402	0.887	0.595	8.69487e-20	Isocortex L5	Miat
8.82836e-60	0.489254	1	1	1.61577e-55	Isocortex L5	Atpif1
4.20191e-23	0.488975	0.895	0.606	7.69034e-19	Isocortex L5	Hivep2
2.33329e-24	0.48888	0.929	0.646	4.27038e-20	Isocortex L5	Golga7b
1.94965e-57	0.487976	1	1	3.56824e-53	Isocortex L5	Mdh1
1.24946e-23	0.487208	0.811	0.476	2.28676e-19	Isocortex L5	Rab26
7.90453e-22	0.487186	0.723	0.42	1.44669e-17	Isocortex L5	Fam189a1
1.18369e-34	0.487181	1	1	2.1664e-30	Isocortex L5	Rtn1
5.60431e-22	0.48718	0.92	0.749	1.0257e-17	Isocortex L5	R3hdm2
5.54221e-25	0.486671	0.87	0.519	1.01433e-20	Isocortex L5	Cnksr2
1.39273e-27	0.485419	0.718	0.357	2.54898e-23	Isocortex L5	Mpp3
1.33113e-33	0.485067	1	0.981	2.43623e-29	Isocortex L5	Atp1a1
2.18284e-42	0.484775	1	0.994	3.99503e-38	Isocortex L5	Tagln3
1.44686e-18	0.484604	0.887	0.676	2.64805e-14	Isocortex L5	Rap1gap2
2.88924e-22	0.481801	0.958	0.79	5.28788e-18	Isocortex L5	Lynx1
8.75043e-26	0.481717	0.66	0.328	1.6015e-21	Isocortex L5	Cacna1i
1.24726e-23	0.480734	0.613	0.307	2.28274e-19	Isocortex L5	Camk1g
7.1458e-24	0.478731	0.924	0.641	1.30782e-19	Isocortex L5	Olfm2
2.04444e-22	0.478426	0.853	0.535	3.74173e-18	Isocortex L5	Bcl11a
1.02463e-29	0.476258	0.996	0.964	1.87528e-25	Isocortex L5	Nkiras1
7.85755e-32	0.474972	0.412	0.124	1.43809e-27	Isocortex L5	Tcap
1.44195e-21	0.474343	0.761	0.447	2.63906e-17	Isocortex L5	Acta1
1.69703e-18	0.472224	0.845	0.593	3.10591e-14	Isocortex L5	Kcnf1
5.0905e-42	0.470185	1	0.991	9.31663e-38	Isocortex L5	Dnm1
8.37653e-24	0.469167	0.971	0.796	1.53307e-19	Isocortex L5	Phactr1
1.54859e-23	0.468125	0.966	0.791	2.83423e-19	Isocortex L5	Ntm
2.21882e-24	0.466463	1	0.93	4.06089e-20	Isocortex L5	Rgs4
2.38978e-19	0.466094	0.954	0.812	4.37378e-15	Isocortex L5	Slc39a10
5.43664e-19	0.464662	0.983	0.866	9.95013e-15	Isocortex L5	Pantr1
3.55033e-36	0.464551	1	0.987	6.49781e-32	Isocortex L5	Stxbp1
2.91547e-25	0.464115	0.992	0.843	5.3359e-21	Isocortex L5	Bsn
8.88755e-29	0.463691	0.588	0.255	1.6266e-24	Isocortex L5	Bend5
5.81713e-38	0.463599	1	0.99	1.06465e-33	Isocortex L5	Rab6b
3.09325e-24	0.461234	0.651	0.324	5.66126e-20	Isocortex L5	Sidt1
1.50923e-28	0.460944	0.739	0.347	2.7622e-24	Isocortex L5	Ipcef1
4.53272e-54	0.460713	1	1	8.29579e-50	Isocortex L5	Atp6v0c
2.86701e-30	0.459768	0.634	0.267	5.24721e-26	Isocortex L5	Adcyap1
3.90034e-25	0.45656	0.727	0.391	7.13841e-21	Isocortex L5	Cst6
1.82699e-45	0.455812	1	1	3.34375e-41	Isocortex L5	Ndfip1
2.0313e-34	0.454724	1	1	3.71768e-30	Isocortex L5	Dynll1
4.01643e-27	0.4545	0.626	0.295	7.35088e-23	Isocortex L5	Zfp703
2.24926e-25	0.454377	0.992	0.898	4.11659e-21	Isocortex L5	Psd3
1.4044e-20	0.453037	0.895	0.637	2.57034e-16	Isocortex L5	Btbd10
1.25765e-27	0.451806	1	0.977	2.30175e-23	Isocortex L5	Syngr1
1.02554e-32	0.450932	1	0.988	1.87695e-28	Isocortex L5	Stmn2
1.6618e-17	0.450823	0.853	0.603	3.04142e-13	Isocortex L5	Kcnb1
2.76188e-22	0.450547	0.941	0.708	5.05479e-18	Isocortex L5	Sec14l1
1.30031e-24	0.44999	0.983	0.924	2.37982e-20	Isocortex L5	Mat2b
3.17618e-22	0.449674	0.861	0.525	5.81305e-18	Isocortex L5	Fam81a
9.61571e-24	0.449142	1	0.935	1.75987e-19	Isocortex L5	Id2
1.29182e-12	0.449015	0.773	0.584	2.36429e-08	Isocortex L5	Cnr1
3.74869e-19	0.448838	0.79	0.509	6.86086e-15	Isocortex L5	Lmtk2
2.43103e-29	0.446896	0.567	0.228	4.44927e-25	Isocortex L5	1110032F04Rik
2.42549e-22	0.446677	0.803	0.465	4.43913e-18	Isocortex L5	Il34
2.2213e-18	0.444374	0.912	0.715	4.06542e-14	Isocortex L5	Tspan17
1.96359e-18	0.442443	0.769	0.501	3.59376e-14	Isocortex L5	Pcnx2
2.09015e-21	0.439063	0.63	0.333	3.82538e-17	Isocortex L5	Ankrd9
3.37156e-22	0.438601	0.748	0.425	6.17063e-18	Isocortex L5	Garnl3
4.65505e-26	0.437496	0.634	0.299	8.51967e-22	Isocortex L5	Ext1
4.76459e-25	0.43687	0.559	0.246	8.72015e-21	Isocortex L5	Htr2a
3.84974e-20	0.43665	0.761	0.446	7.0458e-16	Isocortex L5	Dusp6
3.7352e-24	0.435606	0.996	0.928	6.83616e-20	Isocortex L5	Smim13
2.34563e-33	0.434972	1	0.992	4.29297e-29	Isocortex L5	Tuba4a
1.56978e-30	0.433376	1	0.987	2.87301e-26	Isocortex L5	Ndrg3
3.3727e-18	0.433156	0.987	0.933	6.17271e-14	Isocortex L5	Slc24a2
2.11603e-11	0.43277	0.933	0.837	3.87276e-07	Isocortex L5	Nefm
1.12959e-21	0.43262	0.794	0.446	2.06737e-17	Isocortex L5	Etl4
2.80795e-22	0.432613	0.803	0.462	5.13912e-18	Isocortex L5	Robo2
4.91062e-23	0.4323	0.739	0.404	8.98741e-19	Isocortex L5	B3galt2
1.13564e-18	0.431605	0.916	0.67	2.07845e-14	Isocortex L5	Grin2a
2.71626e-24	0.431572	0.71	0.356	4.9713e-20	Isocortex L5	Kcnq5
1.48399e-26	0.425292	0.542	0.229	2.716e-22	Isocortex L5	Zdhhc23
4.9424e-18	0.423878	0.945	0.857	9.04558e-14	Isocortex L5	Smap1
4.01585e-40	0.423466	1	1	7.3498e-36	Isocortex L5	Atp1b1
6.75401e-17	0.423397	0.908	0.678	1.23612e-12	Isocortex L5	Etv1
9.35756e-24	0.4233	0.689	0.341	1.71262e-19	Isocortex L5	Cckbr
4.43725e-19	0.422092	0.882	0.654	8.12106e-15	Isocortex L5	Hmgcr
1.12521e-19	0.421561	0.87	0.576	2.05936e-15	Isocortex L5	Mir9-3hg
1.56424e-22	0.42107	0.702	0.369	2.86288e-18	Isocortex L5	Gpr22
1.16568e-24	0.420033	1	0.991	2.13344e-20	Isocortex L5	Arpp19
1.01835e-24	0.419309	0.992	0.968	1.86379e-20	Isocortex L5	Lancl1
2.61499e-20	0.419014	0.681	0.379	4.78595e-16	Isocortex L5	Abcd2
2.47103e-18	0.418207	1	0.944	4.52249e-14	Isocortex L5	Ctxn1
9.77775e-23	0.417694	1	0.922	1.78952e-18	Isocortex L5	Trim9
1.25e-19	0.417174	1	0.924	2.28774e-15	Isocortex L5	Psd
5.1906e-23	0.416398	0.676	0.361	9.49983e-19	Isocortex L5	Mfsd4a
2.12559e-17	0.416241	0.903	0.777	3.89026e-13	Isocortex L5	Opcml
3.69859e-24	0.415948	0.996	0.964	6.76917e-20	Isocortex L5	AI413582
6.64065e-31	0.41566	0.534	0.201	1.21537e-26	Isocortex L5	Chrd
8.67099e-19	0.415555	0.958	0.853	1.58696e-14	Isocortex L5	Asns
2.11012e-17	0.415452	0.882	0.658	3.86193e-13	Isocortex L5	Sept11
9.04204e-24	0.41486	0.584	0.272	1.65487e-19	Isocortex L5	Slit2
1.25709e-20	0.414783	0.958	0.81	2.30073e-16	Isocortex L5	Khdrbs3
2.96107e-44	0.414166	1	1	5.41936e-40	Isocortex L5	Tpi1
9.79207e-24	0.41345	0.613	0.296	1.79214e-19	Isocortex L5	Tmem44
1.0855e-29	0.41066	1	0.994	1.98668e-25	Isocortex L5	Atp6v1c1
6.24441e-21	0.410158	0.996	0.974	1.14285e-16	Isocortex L5	Atp2b2
3.98998e-30	0.409948	0.5	0.179	7.30245e-26	Isocortex L5	Prss12
1.07448e-16	0.409675	0.891	0.667	1.96652e-12	Isocortex L5	Elavl4
1.08504e-18	0.408521	0.693	0.414	1.98584e-14	Isocortex L5	Pou6f1
6.02013e-18	0.407822	0.979	0.852	1.10181e-13	Isocortex L5	Gria3
5.92887e-19	0.407563	0.958	0.882	1.0851e-14	Isocortex L5	Pvalb
3.26133e-21	0.406355	0.58	0.289	5.96888e-17	Isocortex L5	Car7
1.55105e-22	0.406068	0.761	0.398	2.83873e-18	Isocortex L5	Cd34
4.62514e-26	0.40577	1	0.985	8.46493e-22	Isocortex L5	Cyfip2
1.77839e-13	0.405587	0.836	0.638	3.25481e-09	Isocortex L5	Ifitm10
5.53898e-17	0.405327	0.765	0.504	1.01374e-12	Isocortex L5	Rims1
5.37373e-21	0.404964	0.987	0.96	9.83499e-17	Isocortex L5	Ckmt1
3.04755e-25	0.404739	0.513	0.208	5.57764e-21	Isocortex L5	Nr4a2
2.37265e-42	0.404564	1	0.997	4.34242e-38	Isocortex L5	Vamp2
1.76233e-18	0.40371	0.903	0.648	3.22541e-14	Isocortex L5	Cacng3
1.43997e-17	0.403667	0.937	0.778	2.63544e-13	Isocortex L5	Ap3m2
2.54477e-20	0.402537	0.996	0.905	4.65744e-16	Isocortex L5	Mmd
2.25816e-16	0.401507	0.794	0.536	4.13288e-12	Isocortex L5	Sytl2
9.50997e-16	0.401446	0.887	0.701	1.74051e-11	Isocortex L5	Kcnip3
4.03271e-26	0.400914	0.542	0.223	7.38067e-22	Isocortex L5	Emx1
4.0499e-19	0.39996	0.702	0.406	7.41212e-15	Isocortex L5	Gfod1
1.11926e-21	0.398593	0.987	0.925	2.04847e-17	Isocortex L5	Ube2ql1
1.09753e-18	0.397761	0.718	0.436	2.0087e-14	Isocortex L5	Plcl2
1.03885e-37	0.396632	1	1	1.9013e-33	Isocortex L5	Atp6v1e1
1.47433e-19	0.39539	0.756	0.446	2.69831e-15	Isocortex L5	Acsl5
1.11016e-17	0.395133	0.924	0.682	2.03182e-13	Isocortex L5	Herc3
1.50952e-21	0.395106	0.475	0.206	2.76272e-17	Isocortex L5	Mafb
2.53687e-15	0.395051	0.891	0.682	4.64299e-11	Isocortex L5	Pcdh7
2.2822e-16	0.394203	0.874	0.659	4.17689e-12	Isocortex L5	Chd5
2.37102e-18	0.393099	0.861	0.569	4.33944e-14	Isocortex L5	Syne1
8.8842e-17	0.390642	0.706	0.419	1.62599e-12	Isocortex L5	Hsd11b1
3.84628e-14	0.390237	0.874	0.71	7.03945e-10	Isocortex L5	Ptp4a3
1.13616e-19	0.389549	0.769	0.45	2.07941e-15	Isocortex L5	Jcad
2.5168e-24	0.388767	1	0.988	4.60625e-20	Isocortex L5	Mllt11
3.19464e-19	0.38851	0.979	0.742	5.84683e-15	Isocortex L5	Baiap2
2.25678e-25	0.388269	0.584	0.257	4.13036e-21	Isocortex L5	Gm2464
1.34034e-13	0.388018	0.853	0.671	2.45309e-09	Isocortex L5	Epha4
8.50778e-22	0.387749	0.609	0.3	1.55709e-17	Isocortex L5	Zfp385b
7.60284e-16	0.387278	0.857	0.584	1.39147e-11	Isocortex L5	Syt16
4.75436e-13	0.384468	0.647	0.411	8.70143e-09	Isocortex L5	Kcnk2
1.10595e-16	0.384111	0.824	0.547	2.0241e-12	Isocortex L5	Jdp2
7.77616e-18	0.383997	0.672	0.376	1.42319e-13	Isocortex L5	Gpr26
6.30913e-20	0.383993	0.996	0.974	1.1547e-15	Isocortex L5	Actr1b
1.99352e-20	0.382568	0.992	0.898	3.64855e-16	Isocortex L5	Enc1
4.63002e-19	0.382487	0.996	0.96	8.47387e-15	Isocortex L5	Mapk10
2.2562e-16	0.3816	0.882	0.696	4.12929e-12	Isocortex L5	Kcna2
2.40648e-26	0.381598	1	0.99	4.40434e-22	Isocortex L5	Emc4
2.38935e-18	0.381267	0.655	0.347	4.373e-14	Isocortex L5	Tiam2
7.46452e-21	0.38107	0.996	0.967	1.36616e-16	Isocortex L5	Bnip3
1.46605e-16	0.38106	0.983	0.908	2.68317e-12	Isocortex L5	Gabrg2
1.85609e-48	0.380288	1	1	3.39701e-44	Isocortex L5	Aldoa
4.27227e-15	0.379727	0.647	0.396	7.8191e-11	Isocortex L5	Shf
2.25957e-15	0.37961	0.866	0.636	4.13547e-11	Isocortex L5	Cntnap1
1.69458e-17	0.379255	0.971	0.86	3.10142e-13	Isocortex L5	Cacnb3
1.00615e-17	0.378345	0.857	0.531	1.84146e-13	Isocortex L5	Kcnj4
1.20508e-19	0.377876	1	0.976	2.20553e-15	Isocortex L5	Snap91
1.60563e-16	0.376518	0.597	0.333	2.93863e-12	Isocortex L5	Ier2
1.57068e-24	0.376337	1	0.985	2.87467e-20	Isocortex L5	Syp
7.01724e-19	0.376051	0.672	0.368	1.28429e-14	Isocortex L5	Kcnh7
6.71326e-30	0.375936	0.433	0.141	1.22866e-25	Isocortex L5	Boc
3.21345e-51	0.375922	1	1	5.88125e-47	Isocortex L5	Cfl1
6.85812e-20	0.375791	0.798	0.471	1.25517e-15	Isocortex L5	Pradc1
1.73445e-20	0.375483	0.996	0.967	3.17439e-16	Isocortex L5	Arpc3
3.33928e-17	0.375318	0.718	0.434	6.11154e-13	Isocortex L5	A830018L16Rik
3.96472e-17	0.375179	0.643	0.368	7.25624e-13	Isocortex L5	Crem
1.749e-21	0.374873	0.987	0.905	3.20101e-17	Isocortex L5	Nptxr
8.18317e-25	0.374846	1	0.966	1.49768e-20	Isocortex L5	Chgb
2.13224e-26	0.373557	1	0.996	3.90243e-22	Isocortex L5	Apbb1
1.14951e-21	0.373284	0.664	0.33	2.10383e-17	Isocortex L5	Tmem121b
9.10681e-21	0.372831	1	0.975	1.66673e-16	Isocortex L5	Sh3gl2
4.72065e-23	0.372762	1	0.988	8.63974e-19	Isocortex L5	Cend1
9.96614e-16	0.372021	0.803	0.497	1.824e-11	Isocortex L5	Chrm1
3.39051e-24	0.371976	1	0.985	6.20531e-20	Isocortex L5	Rap1gds1
2.12204e-17	0.369396	0.689	0.397	3.88376e-13	Isocortex L5	Dgkh
7.01422e-29	0.368746	1	0.999	1.28374e-24	Isocortex L5	Nme1
5.80727e-20	0.368622	0.668	0.349	1.06285e-15	Isocortex L5	Mapk11
2.76858e-14	0.368446	0.777	0.559	5.06706e-10	Isocortex L5	Mark1
7.41597e-14	0.368414	0.769	0.569	1.35727e-09	Isocortex L5	1700021F05Rik
4.11014e-18	0.368251	0.685	0.394	7.52237e-14	Isocortex L5	Slc6a7
1.12868e-15	0.367595	0.718	0.46	2.06571e-11	Isocortex L5	Rabggta
6.73286e-15	0.367456	0.689	0.436	1.23225e-10	Isocortex L5	Mir22hg
2.48051e-17	0.366614	0.992	0.894	4.53983e-13	Isocortex L5	Matk
1.03439e-32	0.366399	0.378	0.104	1.89314e-28	Isocortex L5	Gucy2g
1.83509e-16	0.365406	0.689	0.414	3.35859e-12	Isocortex L5	1700001L19Rik
8.66864e-20	0.365127	1	0.973	1.58654e-15	Isocortex L5	Ccdc124
1.28137e-13	0.36508	0.853	0.645	2.34517e-09	Isocortex L5	Rpusd1
9.56372e-17	0.365034	0.782	0.499	1.75035e-12	Isocortex L5	Gabra5
4.26014e-33	0.364921	1	1	7.79691e-29	Isocortex L5	Cox5a
1.13986e-15	0.364454	0.849	0.609	2.08617e-11	Isocortex L5	Clec2l
8.5517e-21	0.363949	0.992	0.966	1.56513e-16	Isocortex L5	Myo5a
3.88548e-15	0.363208	0.664	0.394	7.1112e-11	Isocortex L5	Il11ra1
1.44029e-17	0.362704	0.66	0.372	2.63602e-13	Isocortex L5	Extl1
2.93718e-22	0.362526	0.5	0.216	5.37563e-18	Isocortex L5	Gpr150
8.64219e-16	0.362158	0.664	0.404	1.58169e-11	Isocortex L5	Kcnn2
9.99806e-14	0.361607	0.874	0.686	1.82984e-09	Isocortex L5	Large1
1.00881e-17	0.361265	0.563	0.3	1.84632e-13	Isocortex L5	Fam135b
3.78859e-18	0.361162	1	0.92	6.93387e-14	Isocortex L5	Camk2a
4.57468e-15	0.361024	0.891	0.687	8.37258e-11	Isocortex L5	Acap3
6.44097e-14	0.360498	0.815	0.631	1.17883e-09	Isocortex L5	Sept6
1.15574e-14	0.359998	0.87	0.618	2.11524e-10	Isocortex L5	Lrrc4c
9.22766e-15	0.359804	0.706	0.449	1.68885e-10	Isocortex L5	Rimbp2
5.32105e-67	0.359787	1	1	9.73858e-63	Isocortex L5	Ppia
5.58935e-62	0.359292	1	1	1.02296e-57	Isocortex L5	Gapdh
1.16152e-22	0.358713	1	0.994	2.12581e-18	Isocortex L5	Ppp3r1
3.94662e-17	0.358698	0.971	0.922	7.2231e-13	Isocortex L5	Ppp5c
2.86182e-13	0.358436	0.857	0.622	5.23771e-09	Isocortex L5	Rasl11b
3.39684e-13	0.357736	0.681	0.447	6.2169e-09	Isocortex L5	Akap7
7.47735e-16	0.357048	0.639	0.368	1.3685e-11	Isocortex L5	Rpp25
1.37654e-14	0.356301	0.945	0.815	2.51935e-10	Isocortex L5	Cep19
1.59389e-14	0.356219	0.689	0.43	2.91715e-10	Isocortex L5	St6galnac5
7.96941e-17	0.35618	0.966	0.869	1.45856e-12	Isocortex L5	Brinp1
1.22309e-12	0.355955	0.866	0.665	2.23849e-08	Isocortex L5	Btbd8
9.91437e-29	0.355778	0.366	0.108	1.81453e-24	Isocortex L5	Dtl
1.28137e-14	0.354617	0.782	0.525	2.34516e-10	Isocortex L5	Fbxl2
3.31809e-18	0.354175	0.559	0.277	6.07278e-14	Isocortex L5	Grm2
1.20766e-08	0.353855	0.559	0.377	0.000221025	Isocortex L5	Plxnd1
3.3983e-18	0.3538	0.962	0.889	6.21957e-14	Isocortex L5	St3gal5
5.60345e-12	0.353526	0.853	0.679	1.02554e-07	Isocortex L5	Eif1ad
7.73096e-19	0.353407	0.609	0.316	1.41492e-14	Isocortex L5	Thrb
1.91019e-15	0.353404	0.584	0.336	3.49602e-11	Isocortex L5	Wwox
5.81489e-14	0.353278	0.824	0.578	1.06424e-09	Isocortex L5	Cdk5r2
1.39011e-16	0.352943	0.592	0.331	2.54417e-12	Isocortex L5	Exog
1.39241e-36	0.352916	1	1	2.54839e-32	Isocortex L5	Pgam1
2.28159e-13	0.351639	0.857	0.649	4.17576e-09	Isocortex L5	Lasp1
1.67854e-14	0.351104	0.702	0.442	3.07206e-10	Isocortex L5	Ttc39b
1.23089e-14	0.351102	0.987	0.943	2.25278e-10	Isocortex L5	Git1
8.20124e-16	0.350981	0.975	0.926	1.50099e-11	Isocortex L5	Nat8l
6.39034e-18	0.35097	0.992	0.911	1.16956e-13	Isocortex L5	Sst
9.46498e-13	0.350524	0.933	0.759	1.73228e-08	Isocortex L5	Kcna6
2.30892e-20	0.350427	0.462	0.201	4.22578e-16	Isocortex L5	Cntnap4
3.48752e-13	0.350315	0.765	0.518	6.38285e-09	Isocortex L5	Ttl
1.99139e-16	0.350284	0.647	0.374	3.64464e-12	Isocortex L5	Tbc1d30
2.5309e-13	0.349579	0.702	0.454	4.63206e-09	Isocortex L5	Gm47163
2.55474e-25	0.349247	1	0.998	4.67569e-21	Isocortex L5	Ywhah
8.42486e-13	0.349185	0.79	0.557	1.54192e-08	Isocortex L5	Apba2
1.95984e-17	0.348893	0.983	0.953	3.5869e-13	Isocortex L5	Stx1b
1.33363e-17	0.348295	0.987	0.933	2.44081e-13	Isocortex L5	Pi4ka
1.48267e-15	0.348178	0.966	0.876	2.71358e-11	Isocortex L5	Rnf157
3.63226e-13	0.347239	0.912	0.748	6.64777e-09	Isocortex L5	Fbxo31
2.77884e-15	0.347084	0.769	0.493	5.08584e-11	Isocortex L5	Tmem42
1.53627e-13	0.346166	0.807	0.562	2.81167e-09	Isocortex L5	Car10
1.75236e-12	0.345957	0.727	0.489	3.20716e-08	Isocortex L5	Sigmar1
8.52882e-16	0.34524	0.664	0.379	1.56095e-11	Isocortex L5	Lzts1
8.97768e-14	0.344758	0.945	0.844	1.6431e-09	Isocortex L5	Acyp1
1.53068e-12	0.344502	0.912	0.749	2.80144e-08	Isocortex L5	B230217C12Rik
8.57157e-25	0.344435	1	1	1.56877e-20	Isocortex L5	Gde1
1.98666e-12	0.344363	0.891	0.687	3.63598e-08	Isocortex L5	Dusp14
7.11722e-14	0.344191	0.878	0.639	1.30259e-09	Isocortex L5	Gm10419
4.84579e-12	0.344037	0.933	0.866	8.86876e-08	Isocortex L5	Tango2
1.04091e-12	0.34401	0.878	0.754	1.90507e-08	Isocortex L5	Arhgef25
5.91505e-14	0.342884	0.954	0.866	1.08257e-09	Isocortex L5	Slc6a17
4.68928e-26	0.342646	1	0.999	8.58232e-22	Isocortex L5	Higd1a
9.65915e-22	0.342527	1	0.984	1.76782e-17	Isocortex L5	Rundc3a
1.80725e-15	0.342414	0.966	0.846	3.30763e-11	Isocortex L5	Vgf
1.0947e-16	0.342375	0.689	0.402	2.00353e-12	Isocortex L5	Myadm
2.74634e-22	0.342084	1	0.994	5.02635e-18	Isocortex L5	Olfm1
4.62843e-13	0.341924	0.664	0.423	8.47096e-09	Isocortex L5	Abracl
5.67763e-15	0.341802	0.983	0.953	1.03912e-10	Isocortex L5	Arhgef4
1.28025e-16	0.340793	0.5	0.252	2.34312e-12	Isocortex L5	Sult2b1
2.26109e-22	0.340685	1	0.996	4.13824e-18	Isocortex L5	Atp6v0d1
1.14327e-17	0.340443	0.454	0.21	2.09241e-13	Isocortex L5	Crhr1
1.26026e-13	0.340336	0.824	0.595	2.30653e-09	Isocortex L5	Ubqln4
1.35625e-12	0.340324	0.912	0.799	2.4822e-08	Isocortex L5	Parp6
6.09903e-12	0.339203	0.945	0.856	1.11624e-07	Isocortex L5	Svop
8.76147e-12	0.339105	0.836	0.659	1.60352e-07	Isocortex L5	Map3k10
1.45726e-15	0.338835	0.639	0.367	2.66708e-11	Isocortex L5	Gls2
1.04254e-17	0.338185	0.685	0.369	1.90805e-13	Isocortex L5	Plxdc1
9.61687e-12	0.338019	0.857	0.645	1.76008e-07	Isocortex L5	Adora1
6.55249e-20	0.337965	0.311	0.106	1.19924e-15	Isocortex L5	Rspo2
4.22239e-29	0.337491	1	0.997	7.72782e-25	Isocortex L5	Pfn2
7.33645e-13	0.337095	0.84	0.649	1.34272e-08	Isocortex L5	Asb13
6.66422e-12	0.336803	0.798	0.574	1.21969e-07	Isocortex L5	Prmt8
2.21376e-14	0.336316	0.567	0.309	4.05163e-10	Isocortex L5	Pou3f1
1.7259e-16	0.33608	0.739	0.439	3.15874e-12	Isocortex L5	Ryr2
1.54835e-11	0.335367	0.651	0.448	2.83379e-07	Isocortex L5	Slc30a4
1.27682e-17	0.334991	0.639	0.349	2.33683e-13	Isocortex L5	Rims4
1.95828e-16	0.33483	0.471	0.233	3.58405e-12	Isocortex L5	Zc3h8
3.02798e-14	0.334267	0.681	0.404	5.54182e-10	Isocortex L5	Kcnv1
6.35807e-24	0.334131	1	0.999	1.16365e-19	Isocortex L5	Ube2m
1.38379e-19	0.334041	1	0.917	2.53261e-15	Isocortex L5	Rasgrp1
9.0984e-31	0.334007	1	1	1.66519e-26	Isocortex L5	Map1lc3a
3.31956e-20	0.333113	0.378	0.146	6.07547e-16	Isocortex L5	Trmt9b
4.21229e-22	0.333004	0.542	0.235	7.70933e-18	Isocortex L5	Klf10
4.40634e-21	0.33285	0.458	0.189	8.06449e-17	Isocortex L5	Sstr2
5.36492e-22	0.33263	1	1	9.81888e-18	Isocortex L5	Dctn3
7.14604e-14	0.332431	1	0.978	1.30787e-09	Isocortex L5	Nefl
1.38958e-14	0.332319	0.693	0.417	2.54321e-10	Isocortex L5	Arap2
1.13845e-30	0.332198	1	1	2.08359e-26	Isocortex L5	Ap2m1
3.25067e-20	0.332118	0.958	0.637	5.94938e-16	Isocortex L5	Nptx1
5.9704e-13	0.332021	0.941	0.756	1.0927e-08	Isocortex L5	Pten
1.36939e-15	0.331891	0.996	0.952	2.50626e-11	Isocortex L5	Pfkp
1.2557e-13	0.331678	0.962	0.898	2.29818e-09	Isocortex L5	Dgkz
2.01097e-13	0.331113	0.689	0.433	3.68049e-09	Isocortex L5	Mtcl1
1.63708e-45	0.330954	0.197	0.018	2.99618e-41	Isocortex L5	Gm11730
6.18876e-35	0.330896	1	1	1.13267e-30	Isocortex L5	Cox7b
3.07311e-20	0.330538	1	0.994	5.62441e-16	Isocortex L5	Abhd12
1.68673e-15	0.330405	1	0.98	3.08705e-11	Isocortex L5	Pld3
3.39564e-10	0.330171	0.828	0.651	6.21471e-06	Isocortex L5	Bcap29
8.19227e-19	0.330134	0.521	0.244	1.49935e-14	Isocortex L5	Ankrd33b
2.39205e-10	0.329988	0.895	0.742	4.37794e-06	Isocortex L5	Neurl1a
1.00541e-12	0.329904	0.849	0.635	1.8401e-08	Isocortex L5	Iqsec2
1.24202e-16	0.329368	0.613	0.339	2.27315e-12	Isocortex L5	4933439C10Rik
2.06703e-10	0.329325	0.782	0.587	3.78308e-06	Isocortex L5	Polr3k
3.18746e-15	0.32919	0.735	0.441	5.83368e-11	Isocortex L5	Synpo
8.01e-16	0.328582	0.445	0.218	1.46599e-11	Isocortex L5	Bcl6
3.60051e-14	0.328504	0.672	0.42	6.58966e-10	Isocortex L5	Clcn2
4.51561e-15	0.328405	0.971	0.863	8.26447e-11	Isocortex L5	Wasf1
3.12296e-50	0.328151	1	1	5.71563e-46	Isocortex L5	Cox6c
1.68529e-21	0.328124	1	0.999	3.08441e-17	Isocortex L5	Fkbp3
1.51323e-13	0.328054	0.853	0.598	2.76951e-09	Isocortex L5	Rapgef5
5.99452e-14	0.32794	0.929	0.752	1.09712e-09	Isocortex L5	Unc13a
8.96683e-14	0.327775	0.95	0.877	1.64111e-09	Isocortex L5	Trim37
2.2771e-15	0.32756	0.702	0.424	4.16755e-11	Isocortex L5	Hnmt
8.58066e-17	0.327047	0.458	0.217	1.57043e-12	Isocortex L5	Ltk
1.80781e-34	0.326597	1	1	3.30865e-30	Isocortex L5	Atp5md
2.21136e-13	0.325471	0.979	0.865	4.04724e-09	Isocortex L5	Lrp11
5.41675e-14	0.324922	0.761	0.518	9.91374e-10	Isocortex L5	Cobl
7.5654e-12	0.324866	0.937	0.801	1.38462e-07	Isocortex L5	Celsr2
4.38572e-19	0.324428	0.5	0.228	8.02674e-15	Isocortex L5	Lrrc75a
5.92816e-17	0.324407	0.374	0.16	1.08497e-12	Isocortex L5	Opn3
7.0798e-16	0.324037	0.433	0.207	1.29574e-11	Isocortex L5	Kcnt2
1.51384e-21	0.323981	0.345	0.119	2.77064e-17	Isocortex L5	Npnt
1.31372e-10	0.323923	0.882	0.71	2.40438e-06	Isocortex L5	B4galt2
1.90941e-22	0.323732	1	0.995	3.4946e-18	Isocortex L5	Rab6a
6.13384e-14	0.323271	0.723	0.459	1.12262e-09	Isocortex L5	Slitrk5
1.02273e-11	0.323163	0.756	0.535	1.87179e-07	Isocortex L5	Faah
1.13974e-09	0.322078	0.891	0.732	2.08596e-05	Isocortex L5	Uchl5
1.0516e-11	0.321872	0.824	0.629	1.92464e-07	Isocortex L5	Klc2
3.68865e-15	0.321774	0.983	0.945	6.75096e-11	Isocortex L5	Atf4
1.92855e-17	0.321192	1	0.976	3.52963e-13	Isocortex L5	Grin1
5.69834e-18	0.320856	0.454	0.203	1.04291e-13	Isocortex L5	Trhde
7.8341e-13	0.320727	0.643	0.403	1.4338e-08	Isocortex L5	Msrb2
3.72231e-20	0.320708	1	0.994	6.81257e-16	Isocortex L5	Idh3a
1.41776e-16	0.320642	0.55	0.287	2.59479e-12	Isocortex L5	Slc35f4
6.93617e-11	0.320164	0.878	0.738	1.26946e-06	Isocortex L5	Smyd2
6.30342e-11	0.319715	0.899	0.752	1.15365e-06	Isocortex L5	Mgll
1.24987e-19	0.319512	1	0.986	2.28751e-15	Isocortex L5	Eef1a2
2.53192e-12	0.319056	0.966	0.886	4.63393e-08	Isocortex L5	Klhdc3
2.40166e-15	0.318388	0.529	0.28	4.39553e-11	Isocortex L5	Nuak1
1.30511e-10	0.317968	0.992	0.95	2.38862e-06	Isocortex L5	Nudt4
9.79678e-12	0.317764	0.836	0.627	1.79301e-07	Isocortex L5	Ptges2
3.84608e-12	0.317748	0.559	0.346	7.03909e-08	Isocortex L5	Clec16a
2.33068e-13	0.317724	0.424	0.22	4.26562e-09	Isocortex L5	Ptgfrn
1.27215e-40	0.317233	0.286	0.049	2.3283e-36	Isocortex L5	Gm13306
9.0985e-23	0.317186	0.307	0.094	1.66521e-18	Isocortex L5	Hkdc1
3.77615e-12	0.316531	0.819	0.61	6.91111e-08	Isocortex L5	Uap1
5.24678e-12	0.316119	0.521	0.302	9.60266e-08	Isocortex L5	Tmem145
4.22827e-12	0.316044	0.765	0.549	7.73857e-08	Isocortex L5	Clstn2
2.15782e-25	0.315904	1	1	3.94924e-21	Isocortex L5	Pgk1
1.57905e-12	0.315764	0.887	0.689	2.88998e-08	Isocortex L5	Atrnl1
8.23033e-19	0.315004	0.576	0.282	1.50631e-14	Isocortex L5	Gm1976
2.30719e-17	0.314308	0.45	0.204	4.22261e-13	Isocortex L5	Dcdc2a
9.58893e-16	0.314048	0.592	0.325	1.75497e-11	Isocortex L5	Rab27b
3.68252e-13	0.312956	0.66	0.397	6.73974e-09	Isocortex L5	Slc8a2
4.5943e-12	0.312882	0.954	0.846	8.40848e-08	Isocortex L5	Rbfox3
6.49344e-13	0.312819	0.655	0.402	1.18843e-08	Isocortex L5	Dpysl4
7.89773e-18	0.312779	0.437	0.19	1.44544e-13	Isocortex L5	Elfn1
5.72487e-13	0.312756	0.529	0.304	1.04777e-08	Isocortex L5	Slc2a6
3.196e-11	0.311382	0.983	0.95	5.84933e-07	Isocortex L5	Epdr1
1.84331e-14	0.311365	1	0.978	3.37363e-10	Isocortex L5	Cx3cl1
2.37559e-12	0.311195	0.752	0.503	4.34781e-08	Isocortex L5	Tmem198
3.72928e-11	0.311027	0.693	0.461	6.82533e-07	Isocortex L5	Tstd3
5.0461e-12	0.310971	0.765	0.532	9.23537e-08	Isocortex L5	Cacna1a
1.3961e-12	0.310535	0.937	0.868	2.55514e-08	Isocortex L5	Dtnbp1
1.55464e-24	0.310516	1	1	2.84529e-20	Isocortex L5	Ypel3
3.71145e-10	0.310435	0.845	0.668	6.79269e-06	Isocortex L5	Bhlhe40
2.52724e-13	0.31043	0.529	0.302	4.62536e-09	Isocortex L5	Kcnh1
9.675e-15	0.31011	0.597	0.34	1.77072e-10	Isocortex L5	Prkab2
4.906e-13	0.309873	0.739	0.479	8.97896e-09	Isocortex L5	Brd3os
1.12095e-16	0.309825	0.996	0.985	2.05156e-12	Isocortex L5	Cuedc2
8.68043e-15	0.309715	0.71	0.435	1.58869e-10	Isocortex L5	Hivep1
3.89457e-15	0.309497	0.5	0.261	7.12784e-11	Isocortex L5	Slc7a1
3.18593e-50	0.309483	1	1	5.8309e-46	Isocortex L5	Cox8a
9.89565e-12	0.309368	0.983	0.935	1.8111e-07	Isocortex L5	Slc25a22
8.53707e-16	0.309248	0.534	0.278	1.56245e-11	Isocortex L5	Gm45716
2.80844e-12	0.309232	0.697	0.454	5.14e-08	Isocortex L5	Cars
5.00563e-13	0.308993	0.966	0.876	9.16131e-09	Isocortex L5	Pde2a
3.26973e-14	0.308402	0.979	0.926	5.98426e-10	Isocortex L5	Tceal5
1.91338e-11	0.308334	0.87	0.698	3.50187e-07	Isocortex L5	Stk32c
1.80476e-21	0.307932	0.336	0.116	3.30308e-17	Isocortex L5	Cd164l2
4.92595e-13	0.307822	0.954	0.908	9.01547e-09	Isocortex L5	Atp6v1h
7.0177e-13	0.307581	0.929	0.807	1.28438e-08	Isocortex L5	Prkcg
2.2435e-22	0.307527	1	0.996	4.10605e-18	Isocortex L5	Klc1
3.44945e-16	0.307511	0.462	0.219	6.31319e-12	Isocortex L5	Pdlim1
4.17712e-22	0.30734	0.332	0.11	7.64497e-18	Isocortex L5	Lamc2
2.69419e-11	0.307241	0.79	0.578	4.93091e-07	Isocortex L5	Twf2
5.82654e-12	0.30715	0.933	0.772	1.06637e-07	Isocortex L5	Rab15
5.37358e-13	0.307037	0.731	0.477	9.83473e-09	Isocortex L5	Sema7a
8.41878e-18	0.307005	0.492	0.227	1.5408e-13	Isocortex L5	Kcnk4
8.44789e-13	0.306797	0.689	0.442	1.54613e-08	Isocortex L5	Plekho1
4.10514e-14	0.306527	0.987	0.947	7.51323e-10	Isocortex L5	Gria2
1.24108e-15	0.305701	0.5	0.259	2.27142e-11	Isocortex L5	2900026A02Rik
6.67015e-29	0.305378	1	1	1.22077e-24	Isocortex L5	Rtn3
7.8609e-14	0.304937	0.45	0.233	1.4387e-09	Isocortex L5	Gm15631
2.09098e-09	0.304122	0.735	0.556	3.82691e-05	Isocortex L5	Nop16
2.04306e-10	0.304078	0.584	0.381	3.73921e-06	Isocortex L5	Lrrc4
3.11471e-10	0.303962	0.819	0.615	5.70055e-06	Isocortex L5	Cinp
1.56798e-20	0.303039	0.336	0.117	2.86972e-16	Isocortex L5	Tmem200a
2.33938e-11	0.302973	0.92	0.778	4.28153e-07	Isocortex L5	Pclo
1.12038e-10	0.302862	0.861	0.678	2.05052e-06	Isocortex L5	Ubl7
1.85248e-13	0.302684	0.958	0.85	3.39041e-09	Isocortex L5	Snph
4.18435e-21	0.302594	0.391	0.146	7.6582e-17	Isocortex L5	Galntl6
3.99699e-09	0.302205	0.945	0.851	7.31529e-05	Isocortex L5	Vstm2l
6.32374e-11	0.302189	0.908	0.78	1.15737e-06	Isocortex L5	Fgfr1op2
1.24146e-18	0.302128	0.487	0.22	2.27213e-14	Isocortex L5	Tox
1.15786e-09	0.302108	0.714	0.531	2.11911e-05	Isocortex L5	Fsd1
1.91316e-10	0.302079	0.899	0.797	3.50147e-06	Isocortex L5	Ube2w
1.99271e-10	0.301792	0.58	0.373	3.64706e-06	Isocortex L5	Arhgap20
1.39704e-15	0.301228	1	0.995	2.55687e-11	Isocortex L5	Rnf14
7.40813e-15	0.301218	0.971	0.946	1.35584e-10	Isocortex L5	Tusc2
2.58788e-21	0.301077	1	1	4.73633e-17	Isocortex L5	Scg5
2.01888e-13	0.300997	0.731	0.469	3.69496e-09	Isocortex L5	Neto1
1.92979e-17	0.300985	0.525	0.255	3.5319e-13	Isocortex L5	Pcsk1
2.15265e-15	0.300863	0.525	0.268	3.93977e-11	Isocortex L5	Ankrd35
1.47811e-15	0.300773	1	0.977	2.70523e-11	Isocortex L5	Sirpa
5.08591e-14	0.300743	0.424	0.21	9.30823e-10	Isocortex L5	A830036E02Rik
2.88624e-13	0.300583	0.979	0.93	5.2824e-09	Isocortex L5	Cadps
2.90594e-11	0.3004	0.773	0.567	5.31844e-07	Isocortex L5	Gpd1l
7.17515e-11	0.300144	0.727	0.5	1.3132e-06	Isocortex L5	Unc5a
2.52471e-17	0.300015	1	0.997	4.62073e-13	Isocortex L5	Atp6v1d
2.55379e-11	0.299967	0.954	0.884	4.67394e-07	Isocortex L5	Nrcam
1.32545e-14	0.299943	0.458	0.227	2.42585e-10	Isocortex L5	Cpne8
4.83462e-13	0.29989	0.676	0.411	8.84831e-09	Isocortex L5	Me3
3.14182e-22	0.29958	1	0.999	5.75015e-18	Isocortex L5	Cyc1
1.13145e-15	0.298754	0.445	0.207	2.07077e-11	Isocortex L5	Pdzrn3
7.54388e-12	0.298575	0.828	0.6	1.38068e-07	Isocortex L5	B3galnt1
1.64821e-16	0.298572	1	0.993	3.01656e-12	Isocortex L5	Arf5
5.54475e-12	0.298515	0.651	0.413	1.0148e-07	Isocortex L5	Pitpnm3
2.32508e-11	0.298425	0.689	0.453	4.25536e-07	Isocortex L5	Tmem218
5.00111e-16	0.298288	0.403	0.182	9.15303e-12	Isocortex L5	Wnt9a
1.54545e-12	0.298181	0.979	0.965	2.82849e-08	Isocortex L5	Chchd6
9.63565e-14	0.298019	1	0.959	1.76352e-09	Isocortex L5	Aak1
6.78217e-12	0.297956	0.433	0.239	1.24127e-07	Isocortex L5	Nyap2
1.78303e-10	0.297918	0.769	0.541	3.2633e-06	Isocortex L5	Lgals1
4.72295e-10	0.296982	0.845	0.63	8.64394e-06	Isocortex L5	Gmpr
2.02682e-09	0.296701	0.748	0.559	3.70949e-05	Isocortex L5	Psmf1
1.95695e-10	0.296536	0.891	0.736	3.5816e-06	Isocortex L5	Ykt6
1.10228e-13	0.296388	0.576	0.331	2.01739e-09	Isocortex L5	Nrg3
4.19445e-11	0.296244	0.807	0.59	7.67668e-07	Isocortex L5	Gipc1
3.09201e-11	0.295881	0.613	0.385	5.65899e-07	Isocortex L5	Plch2
3.6627e-10	0.295725	0.874	0.728	6.70348e-06	Isocortex L5	Pik3r2
7.59275e-37	0.295444	1	1	1.38962e-32	Isocortex L5	Atp5b
2.59783e-15	0.295337	0.588	0.318	4.75455e-11	Isocortex L5	Neurl1b
7.22856e-11	0.295266	0.92	0.874	1.32297e-06	Isocortex L5	Ctnnd2
6.01784e-13	0.295136	0.975	0.936	1.10139e-08	Isocortex L5	Adap1
6.26193e-11	0.294653	0.769	0.553	1.14606e-06	Isocortex L5	Ankrd13d
3.21439e-10	0.294581	0.571	0.366	5.88298e-06	Isocortex L5	Sbk1
9.33182e-14	0.294578	0.55	0.31	1.70791e-09	Isocortex L5	Ier5l
2.8634e-16	0.294419	1	0.988	5.24059e-12	Isocortex L5	Epn1
3.45707e-14	0.294365	0.508	0.269	6.32712e-10	Isocortex L5	Tigar
1.38033e-11	0.294336	0.958	0.945	2.52627e-07	Isocortex L5	Haghl
1.24029e-10	0.294213	0.803	0.583	2.26998e-06	Isocortex L5	Plpp6
2.81589e-22	0.294208	0.286	0.083	5.15364e-18	Isocortex L5	Urah
6.98363e-16	0.294168	0.466	0.223	1.27814e-11	Isocortex L5	Tshz3
2.34735e-22	0.294114	1	1	4.29613e-18	Isocortex L5	Calm1
3.57703e-12	0.29323	0.567	0.33	6.54668e-08	Isocortex L5	Grik3
1.75717e-11	0.293074	0.706	0.462	3.21596e-07	Isocortex L5	Arhgef3
3.98583e-09	0.292906	0.824	0.651	7.29487e-05	Isocortex L5	Isca1
2.14196e-10	0.292869	0.727	0.528	3.92021e-06	Isocortex L5	Dgke
1.8611e-18	0.292797	1	0.997	3.40618e-14	Isocortex L5	Atp6v1b2
5.2491e-16	0.292608	1	0.998	9.6069e-12	Isocortex L5	Tmsb10
3.1895e-13	0.292606	0.983	0.913	5.83742e-09	Isocortex L5	Pacsin1
2.29833e-13	0.292546	0.979	0.939	4.20641e-09	Isocortex L5	Mrps18a
2.28676e-11	0.29238	0.676	0.43	4.18523e-07	Isocortex L5	Epha7
5.12631e-12	0.292309	0.563	0.348	9.38218e-08	Isocortex L5	Ank1
1.07544e-15	0.292281	0.471	0.226	1.96827e-11	Isocortex L5	Prss23
1.73504e-09	0.292163	0.899	0.758	3.17548e-05	Isocortex L5	Slc8a1
4.8701e-26	0.292121	0.235	0.052	8.91326e-22	Isocortex L5	Prss22
7.15606e-15	0.292096	0.84	0.575	1.3097e-10	Isocortex L5	Fam163b
6.48315e-18	0.29204	1	0.978	1.18655e-13	Isocortex L5	Trnp1
7.68005e-09	0.292035	0.853	0.686	0.00014056	Isocortex L5	B4galnt1
5.58959e-10	0.291423	0.92	0.761	1.02301e-05	Isocortex L5	Mras
9.81819e-15	0.291171	1	0.994	1.79693e-10	Isocortex L5	Atp6v1a
1.17476e-22	0.290637	1	1	2.15004e-18	Isocortex L5	Myl12b
1.00576e-10	0.290498	0.958	0.898	1.84075e-06	Isocortex L5	Dipk1b
2.79426e-11	0.289989	0.773	0.546	5.11405e-07	Isocortex L5	Fam57b
1.36758e-21	0.289499	1	0.998	2.50295e-17	Isocortex L5	Pcp4
1.0188e-13	0.289208	0.508	0.279	1.86461e-09	Isocortex L5	Rgs11
1.0649e-10	0.289088	0.773	0.551	1.94898e-06	Isocortex L5	Msra
5.22657e-21	0.288684	1	0.997	9.56567e-17	Isocortex L5	Tspan7
1.768e-09	0.288055	0.937	0.857	3.2358e-05	Isocortex L5	Azin1
2.05232e-19	0.288028	0.366	0.138	3.75615e-15	Isocortex L5	1700001O22Rik
2.19459e-14	0.287986	0.529	0.285	4.01653e-10	Isocortex L5	Cenpw
2.7163e-13	0.287972	0.563	0.325	4.97138e-09	Isocortex L5	Pknox2
7.17638e-09	0.287742	0.853	0.655	0.000131342	Isocortex L5	Srgap3
9.41658e-13	0.286565	0.987	0.937	1.72342e-08	Isocortex L5	Hk1
5.35837e-09	0.286469	0.777	0.6	9.80689e-05	Isocortex L5	Prickle1
5.37187e-19	0.286316	0.349	0.129	9.83159e-15	Isocortex L5	Rspo3
5.35225e-13	0.286315	1	0.977	9.79569e-09	Isocortex L5	Nap1l1
5.8681e-16	0.286221	1	0.996	1.07398e-11	Isocortex L5	Prelid1
2.3844e-10	0.286119	0.739	0.512	4.36393e-06	Isocortex L5	Ccdc149
7.19337e-33	0.285995	1	1	1.31653e-28	Isocortex L5	Uqcrq
3.8591e-11	0.285723	0.992	0.925	7.06292e-07	Isocortex L5	Tusc3
6.48623e-15	0.285582	0.403	0.188	1.18711e-10	Isocortex L5	Hunk
1.77465e-28	0.28552	1	1	3.24797e-24	Isocortex L5	Uqcr10
6.41892e-13	0.284891	0.996	0.911	1.17479e-08	Isocortex L5	Adgrb2
2.7145e-15	0.284761	1	0.992	4.96807e-11	Isocortex L5	Snap47
3.22856e-09	0.284518	0.769	0.59	5.90892e-05	Isocortex L5	Mapk8
3.19918e-10	0.283915	0.702	0.492	5.85514e-06	Isocortex L5	Rpp14
1.93274e-10	0.283474	0.979	0.932	3.53729e-06	Isocortex L5	Ndfip2
2.35733e-09	0.283337	0.748	0.551	4.31438e-05	Isocortex L5	Mrps18b
3.74324e-14	0.283081	0.58	0.327	6.85088e-10	Isocortex L5	Dffa
3.39598e-09	0.282689	0.891	0.78	6.21532e-05	Isocortex L5	Dexi
1.86826e-08	0.28247	0.857	0.703	0.00034193	Isocortex L5	Slc20a1
2.19646e-09	0.282267	0.71	0.525	4.01996e-05	Isocortex L5	Zfp260
8.68102e-09	0.28157	0.782	0.615	0.00015888	Isocortex L5	Dhcr24
5.5501e-13	0.281025	0.521	0.286	1.01578e-08	Isocortex L5	Ankrd29
4.0077e-23	0.280631	1	1	7.33489e-19	Isocortex L5	Chchd10
6.31846e-13	0.2806	0.714	0.435	1.1564e-08	Isocortex L5	Hecw1
2.59956e-11	0.280582	0.517	0.307	4.75772e-07	Isocortex L5	Kcnj11
6.69787e-41	0.280294	1	1	1.22584e-36	Isocortex L5	Hspa8
1.17376e-08	0.2801	0.857	0.742	0.000214821	Isocortex L5	Armcx3
5.44704e-11	0.280092	0.693	0.466	9.96918e-07	Isocortex L5	Spred2
5.14687e-11	0.279673	0.975	0.89	9.4198e-07	Isocortex L5	Tceal6
7.09897e-11	0.279316	0.975	0.962	1.29925e-06	Isocortex L5	Bag1
1.62799e-12	0.279025	0.618	0.382	2.97954e-08	Isocortex L5	Pih1d1
6.62582e-10	0.278986	0.601	0.397	1.21266e-05	Isocortex L5	Hivep3
5.59854e-09	0.278982	0.908	0.736	0.000102464	Isocortex L5	Tcf4
1.38653e-10	0.278818	0.718	0.479	2.53762e-06	Isocortex L5	Ica1l
4.7946e-15	0.278779	0.403	0.185	8.77508e-11	Isocortex L5	E2f1
6.58786e-13	0.278599	0.42	0.214	1.20571e-08	Isocortex L5	Rnf144b
1.89507e-07	0.278393	0.761	0.623	0.00346836	Isocortex L5	Ctnna2
5.83814e-16	0.278274	0.29	0.11	1.0685e-11	Isocortex L5	Scube1
9.90102e-13	0.278178	1	0.984	1.81208e-08	Isocortex L5	Ppp2r2c
5.65767e-09	0.278172	0.782	0.597	0.000103547	Isocortex L5	Fjx1
9.12926e-13	0.277992	1	0.985	1.67084e-08	Isocortex L5	Wsb2
7.03556e-15	0.277117	1	0.995	1.28765e-10	Isocortex L5	Ube2b
6.37137e-50	0.276808	1	1	1.16609e-45	Isocortex L5	Cox4i1
1.50835e-21	0.27673	1	1	2.76058e-17	Isocortex L5	Cycs
1.01523e-11	0.276556	0.983	0.968	1.85807e-07	Isocortex L5	Ift20
7.35705e-16	0.276527	1	0.998	1.34649e-11	Isocortex L5	Cox14
1.59508e-09	0.276392	0.929	0.712	2.91932e-05	Isocortex L5	Gas7
1.28294e-11	0.276138	0.571	0.353	2.34803e-07	Isocortex L5	Tm7sf2
2.02743e-09	0.276074	0.828	0.64	3.71059e-05	Isocortex L5	Pip4k2c
1.99982e-07	0.275933	0.899	0.787	0.00366007	Isocortex L5	Ssbp3
4.9771e-11	0.275602	0.697	0.46	9.10909e-07	Isocortex L5	Krt222
1.67129e-12	0.275558	0.992	0.967	3.0588e-08	Isocortex L5	Nars
9.23621e-11	0.275385	0.975	0.945	1.69041e-06	Isocortex L5	Ola1
1.67719e-10	0.27513	0.794	0.581	3.0696e-06	Isocortex L5	Aifm3
1.12311e-09	0.275036	0.929	0.912	2.05552e-05	Isocortex L5	Nhp2
2.52828e-09	0.274953	0.79	0.566	4.62725e-05	Isocortex L5	Rab33a
3.76581e-11	0.274922	0.66	0.409	6.89218e-07	Isocortex L5	Ccsap
8.16606e-15	0.274908	1	0.994	1.49455e-10	Isocortex L5	Sptan1
2.45184e-09	0.27485	0.882	0.747	4.48736e-05	Isocortex L5	St6galnac6
1.11173e-10	0.274795	0.849	0.615	2.03469e-06	Isocortex L5	Efna3
8.7358e-16	0.274627	1	0.997	1.59883e-11	Isocortex L5	Rnf11
4.78541e-11	0.274402	0.689	0.454	8.75826e-07	Isocortex L5	Nlgn1
2.45461e-09	0.274374	0.882	0.725	4.49243e-05	Isocortex L5	Ralgapa1
9.62498e-13	0.274312	1	0.987	1.76156e-08	Isocortex L5	Cspg5
3.52985e-09	0.274067	0.803	0.602	6.46033e-05	Isocortex L5	Sac3d1
2.22739e-27	0.274045	1	1	4.07657e-23	Isocortex L5	Uqcr11
4.98627e-09	0.273809	0.916	0.8	9.12586e-05	Isocortex L5	Rock2
5.94081e-12	0.273746	0.996	0.944	1.08729e-07	Isocortex L5	Dmtn
8.81286e-13	0.27372	0.689	0.421	1.61293e-08	Isocortex L5	Creg2
5.15706e-11	0.273516	0.618	0.401	9.43844e-07	Isocortex L5	Cep83
1.01238e-10	0.273496	0.714	0.476	1.85286e-06	Isocortex L5	Rapgefl1
2.18444e-08	0.273461	0.576	0.396	0.000399796	Isocortex L5	Lnpk
1.49845e-09	0.273415	0.672	0.464	2.74246e-05	Isocortex L5	Fnbp1l
2.18295e-13	0.273303	1	0.969	3.99524e-09	Isocortex L5	Rnf227
1.11497e-11	0.273145	0.979	0.906	2.04061e-07	Isocortex L5	Gnb5
1.79178e-17	0.272983	1	0.992	3.27932e-13	Isocortex L5	Eno2
1.18116e-16	0.272976	1	0.996	2.16177e-12	Isocortex L5	Pin1
7.25101e-12	0.272756	0.723	0.467	1.32708e-07	Isocortex L5	Cyb5r4
2.00888e-26	0.272345	1	1	3.67664e-22	Isocortex L5	Atp5d
8.75169e-12	0.272228	1	0.983	1.60174e-07	Isocortex L5	Syn2
1.18049e-10	0.272187	0.697	0.461	2.16052e-06	Isocortex L5	Tbc1d24
6.15231e-09	0.272121	0.723	0.519	0.0001126	Isocortex L5	Slc7a4
4.22113e-10	0.271859	0.756	0.52	7.7255e-06	Isocortex L5	Shfl
2.64389e-07	0.271853	0.761	0.583	0.00483884	Isocortex L5	Fam3c
4.4885e-10	0.271704	0.706	0.478	8.21486e-06	Isocortex L5	Pim2
8.50007e-14	0.271628	1	0.988	1.55568e-09	Isocortex L5	Ptprn
1.42519e-14	0.271615	1	0.998	2.60839e-10	Isocortex L5	Rheb
2.18563e-10	0.271372	0.592	0.378	4.00014e-06	Isocortex L5	Igsf9b
1.36818e-14	0.270836	0.37	0.165	2.50404e-10	Isocortex L5	BC030500
7.34225e-12	0.270669	0.962	0.814	1.34378e-07	Isocortex L5	Ngef
3.18559e-12	0.270375	1	0.981	5.83027e-08	Isocortex L5	Fbxl16
5.11315e-11	0.270325	0.983	0.913	9.35808e-07	Isocortex L5	Syt4
4.55075e-11	0.270289	0.408	0.221	8.32879e-07	Isocortex L5	Arx
1.50074e-19	0.270272	1	1	2.74665e-15	Isocortex L5	Tmsb4x
4.59583e-09	0.270267	0.622	0.426	8.41129e-05	Isocortex L5	Atp11b
2.33729e-26	0.27004	0.176	0.029	4.27771e-22	Isocortex L5	Akr1c18
2.73411e-07	0.269978	0.63	0.46	0.00500397	Isocortex L5	Cpne4
2.1666e-29	0.269753	1	1	3.9653e-25	Isocortex L5	Cox7a2
2.6972e-11	0.26974	0.992	0.957	4.93642e-07	Isocortex L5	Tceal3
2.82812e-09	0.26962	0.962	0.902	5.17603e-05	Isocortex L5	Napg
2.70195e-11	0.269589	0.613	0.38	4.94512e-07	Isocortex L5	Myrip
4.58689e-14	0.269025	0.525	0.279	8.39493e-10	Isocortex L5	Stk40
2.51498e-09	0.268871	0.962	0.902	4.60291e-05	Isocortex L5	Dlg4
9.84639e-10	0.268855	0.962	0.928	1.80209e-05	Isocortex L5	Snx10
1.8163e-10	0.268676	0.95	0.832	3.3242e-06	Isocortex L5	Madd
1.01421e-10	0.268508	0.954	0.812	1.8562e-06	Isocortex L5	Dpy19l1
1.52209e-12	0.268344	0.517	0.292	2.78573e-08	Isocortex L5	Zfp697
6.56182e-12	0.268046	0.983	0.939	1.20094e-07	Isocortex L5	Adgrl1
8.18422e-12	0.267893	1	0.986	1.49788e-07	Isocortex L5	Pcmt1
7.79268e-16	0.267843	0.311	0.121	1.42622e-11	Isocortex L5	Kcns3
1.8133e-09	0.267547	0.979	0.9	3.3187e-05	Isocortex L5	Epb41l1
2.14371e-13	0.267533	0.366	0.172	3.92341e-09	Isocortex L5	4930452B06Rik
8.95355e-09	0.267079	0.92	0.773	0.000163868	Isocortex L5	Sptbn4
9.15915e-07	0.267004	0.408	0.265	0.0167631	Isocortex L5	Wfdc18
2.9319e-13	0.266895	0.454	0.233	5.36597e-09	Isocortex L5	Galnt14
2.26282e-13	0.266499	0.529	0.288	4.14142e-09	Isocortex L5	Zfp367
9.92611e-10	0.266472	0.929	0.766	1.81668e-05	Isocortex L5	Actl6b
5.08873e-09	0.266417	0.794	0.588	9.31339e-05	Isocortex L5	Atg101
7.02848e-29	0.266376	1	1	1.28635e-24	Isocortex L5	Ndufa4
7.29043e-09	0.266339	0.845	0.702	0.000133429	Isocortex L5	Nudt18
3.25623e-11	0.266079	0.517	0.304	5.95955e-07	Isocortex L5	Rassf5
6.21115e-11	0.265872	0.655	0.426	1.13677e-06	Isocortex L5	Nav3
2.96442e-13	0.265791	0.513	0.278	5.42548e-09	Isocortex L5	Aars2
2.04162e-10	0.265611	0.962	0.903	3.73657e-06	Isocortex L5	Baalc
3.32004e-24	0.265432	1	1	6.07633e-20	Isocortex L5	Atp5mpl
1.47551e-14	0.265426	0.899	0.665	2.70049e-10	Isocortex L5	Kcnab1
9.394e-09	0.265225	0.714	0.518	0.000171929	Isocortex L5	Wwc1
1.67855e-09	0.265074	0.954	0.899	3.07209e-05	Isocortex L5	Strn4
1.49889e-09	0.265064	0.559	0.359	2.74328e-05	Isocortex L5	Tdp2
2.38008e-11	0.264997	0.424	0.231	4.35602e-07	Isocortex L5	Chac1
3.42125e-11	0.264823	0.538	0.322	6.26158e-07	Isocortex L5	Rita1
2.56844e-13	0.264627	0.492	0.256	4.70077e-09	Isocortex L5	Lypd6
1.52751e-21	0.264584	0.252	0.069	2.79564e-17	Isocortex L5	Adamts13
1.61166e-14	0.264546	1	0.994	2.94966e-10	Isocortex L5	Got1
1.74212e-11	0.264488	0.622	0.385	3.18843e-07	Isocortex L5	Ttbk1
9.60303e-10	0.26431	0.626	0.402	1.75755e-05	Isocortex L5	Phlda1
5.9066e-16	0.264035	0.361	0.151	1.08103e-11	Isocortex L5	Dcx
1.37355e-12	0.264015	0.987	0.931	2.51388e-08	Isocortex L5	Rnf112
1.85377e-16	0.263603	0.311	0.119	3.39277e-12	Isocortex L5	Kcnmb4os2
1.14208e-11	0.26352	0.752	0.498	2.09023e-07	Isocortex L5	Coq10b
6.58872e-10	0.263464	0.975	0.921	1.20587e-05	Isocortex L5	Polr2c
5.72307e-09	0.26267	0.71	0.527	0.000104744	Isocortex L5	Eif2ak1
2.74205e-08	0.262454	0.79	0.576	0.00050185	Isocortex L5	Kcnc4
2.45287e-11	0.262304	0.529	0.311	4.48924e-07	Isocortex L5	Lrrc14
2.41301e-12	0.262179	0.403	0.203	4.4163e-08	Isocortex L5	Gcnt2
4.23059e-15	0.262166	0.319	0.129	7.74282e-11	Isocortex L5	Mkx
1.55209e-07	0.262166	0.689	0.534	0.00284063	Isocortex L5	Ifngr2
2.94771e-19	0.262136	0.252	0.076	5.39489e-15	Isocortex L5	Gcnt4
3.42923e-09	0.261979	0.353	0.19	6.27618e-05	Isocortex L5	Rspo1
5.60503e-15	0.261652	1	0.994	1.02583e-10	Isocortex L5	Napa
6.10765e-08	0.261589	0.723	0.553	0.00111782	Isocortex L5	Polr2h
1.65404e-11	0.261382	0.462	0.256	3.02723e-07	Isocortex L5	Slc36a1
3.00917e-09	0.261326	0.945	0.901	5.50739e-05	Isocortex L5	Ube2e2
2.82415e-09	0.261079	0.996	0.94	5.16875e-05	Isocortex L5	Usp14
1.43524e-09	0.260876	0.676	0.473	2.62678e-05	Isocortex L5	Acvr1b
3.04675e-09	0.260644	0.576	0.381	5.57615e-05	Isocortex L5	Sorcs1
2.26613e-13	0.260369	1	0.999	4.14747e-09	Isocortex L5	Sh3bgrl3
4.92018e-08	0.260077	0.878	0.723	0.000900492	Isocortex L5	Sms
1.61711e-20	0.259736	1	1	2.95964e-16	Isocortex L5	Pebp1
1.25159e-10	0.259709	0.983	0.946	2.29066e-06	Isocortex L5	Fdx2
5.54395e-11	0.259705	0.668	0.44	1.01465e-06	Isocortex L5	Slc7a8
6.44821e-12	0.259599	0.996	0.972	1.18015e-07	Isocortex L5	Tspan13
6.54801e-14	0.259558	0.504	0.258	1.19842e-09	Isocortex L5	Net1
6.6634e-09	0.259348	0.87	0.721	0.000121954	Isocortex L5	Stoml1
2.29115e-09	0.259308	0.903	0.737	4.19326e-05	Isocortex L5	Scn8a
1.2778e-08	0.259018	0.748	0.551	0.000233864	Isocortex L5	Ppm1k
1.89887e-05	0.258851	0.685	0.554	0.347531	Isocortex L5	Zdhhc2
5.85029e-18	0.258633	0.265	0.085	1.07072e-13	Isocortex L5	Hspb3
1.80855e-09	0.258608	0.937	0.816	3.31e-05	Isocortex L5	Fam49a
1.86618e-07	0.258526	0.723	0.565	0.00341548	Isocortex L5	Crbn
1.17302e-11	0.258448	0.433	0.234	2.14686e-07	Isocortex L5	Fam78b
1.13472e-08	0.258433	0.689	0.477	0.000207676	Isocortex L5	Ankrd34a
7.13774e-15	0.258316	1	1	1.30635e-10	Isocortex L5	Tubb4b
1.44718e-13	0.258131	0.517	0.274	2.64863e-09	Isocortex L5	Fgf9
4.03891e-12	0.258119	0.311	0.142	7.39202e-08	Isocortex L5	C77080
5.18655e-09	0.257636	0.874	0.714	9.49242e-05	Isocortex L5	Avpi1
6.41785e-11	0.257589	0.416	0.222	1.17459e-06	Isocortex L5	Ptpre
1.06942e-12	0.257378	0.592	0.343	1.95725e-08	Isocortex L5	Lurap1l
3.48738e-09	0.257323	0.941	0.895	6.38261e-05	Isocortex L5	Glrx2
8.47508e-08	0.256995	0.878	0.745	0.00155111	Isocortex L5	Rnf115
1.00767e-11	0.256969	0.966	0.861	1.84424e-07	Isocortex L5	Reps2
1.01663e-08	0.256833	0.639	0.447	0.000186063	Isocortex L5	Ndufaf1
6.21473e-11	0.25662	0.597	0.375	1.13742e-06	Isocortex L5	2210408F21Rik
9.95091e-08	0.256548	0.622	0.445	0.00182122	Isocortex L5	Mb21d2
8.98489e-11	0.256538	0.643	0.401	1.64442e-06	Isocortex L5	Igsf21
7.6147e-11	0.256282	0.714	0.466	1.39364e-06	Isocortex L5	Fbxo34
1.19818e-09	0.255953	0.899	0.777	2.19292e-05	Isocortex L5	Rtn2
1.41763e-09	0.255858	0.387	0.218	2.59455e-05	Isocortex L5	Gm15706
6.07752e-14	0.255849	0.353	0.156	1.11231e-09	Isocortex L5	Kcng2
9.66529e-09	0.255687	0.92	0.823	0.000176894	Isocortex L5	Slc4a10
6.73923e-09	0.255596	0.95	0.899	0.000123341	Isocortex L5	Flot1
2.23735e-12	0.255585	0.588	0.346	4.09481e-08	Isocortex L5	Cdkl2
5.84376e-10	0.255492	0.979	0.948	1.06952e-05	Isocortex L5	Necap1
4.09812e-10	0.255461	0.777	0.529	7.50038e-06	Isocortex L5	Nfib
1.36781e-11	0.255308	0.361	0.18	2.50336e-07	Isocortex L5	Incenp
1.94575e-23	0.25529	1	1	3.56111e-19	Isocortex L5	Atp5k
2.3175e-08	0.255273	0.681	0.491	0.000424149	Isocortex L5	Rnft2
1.14112e-08	0.254986	0.668	0.468	0.000208847	Isocortex L5	Hdac4
1.88406e-07	0.254969	0.794	0.613	0.00344821	Isocortex L5	Snrpb2
1.30276e-10	0.254916	0.634	0.407	2.38432e-06	Isocortex L5	Tmem251
4.41902e-07	0.254783	0.916	0.867	0.0080877	Isocortex L5	Trappc1
1.58186e-30	0.254657	1	1	2.89513e-26	Isocortex L5	Cox6a1
1.1442e-20	0.254414	0.66	0.337	2.09412e-16	Isocortex L5	Ighm
1.17798e-14	0.254354	0.349	0.15	2.15593e-10	Isocortex L5	Iqgap2
4.61154e-08	0.254339	0.891	0.748	0.000844004	Isocortex L5	Sfxn3
1.8372e-09	0.254318	0.605	0.387	3.36244e-05	Isocortex L5	Foxp1
4.80465e-18	0.254225	0.269	0.088	8.79346e-14	Isocortex L5	Ccdc155
1.73104e-11	0.254074	0.5	0.285	3.16816e-07	Isocortex L5	Arntl
1.13592e-10	0.254043	0.479	0.279	2.07897e-06	Isocortex L5	Ddx55
2.24853e-08	0.253989	0.739	0.544	0.000411526	Isocortex L5	Dnajb5
2.76746e-13	0.253834	0.353	0.159	5.065e-09	Isocortex L5	C130074G19Rik
3.62357e-11	0.253795	0.483	0.27	6.63186e-07	Isocortex L5	Cntnap5a
4.11676e-11	0.253762	0.563	0.344	7.53449e-07	Isocortex L5	Klhl8
8.84139e-09	0.253617	0.529	0.338	0.000161815	Isocortex L5	Raph1
2.16645e-14	0.253594	0.357	0.157	3.96504e-10	Isocortex L5	Trib1
2.15005e-11	0.253411	0.996	0.989	3.93502e-07	Isocortex L5	Sod2
7.54766e-15	0.253266	0.277	0.105	1.38137e-10	Isocortex L5	Htr1a
2.63145e-07	0.252906	0.685	0.522	0.00481609	Isocortex L5	Acat2
5.62148e-10	0.252639	0.941	0.882	1.02884e-05	Isocortex L5	Rnf126
9.59882e-13	0.252595	1	0.997	1.75678e-08	Isocortex L5	Uqcrc1
3.64452e-15	0.252293	0.353	0.147	6.6702e-11	Isocortex L5	Lypd6b
2.10317e-12	0.252103	0.996	0.978	3.84923e-08	Isocortex L5	Abhd17a
7.16703e-11	0.251996	0.714	0.473	1.31171e-06	Isocortex L5	St3gal3
5.04349e-09	0.251865	0.815	0.602	9.23059e-05	Isocortex L5	Numbl
6.12524e-08	0.251607	0.861	0.695	0.00112104	Isocortex L5	Rps19bp1
1.16701e-27	0.251595	1	1	2.13586e-23	Isocortex L5	Cox6b1
1.62749e-07	0.25111	0.975	0.935	0.00297864	Isocortex L5	Spock1
1.89866e-15	0.251057	1	0.998	3.47492e-11	Isocortex L5	H2afz
3.91362e-08	0.250888	0.752	0.575	0.000716271	Isocortex L5	Tub
4.67496e-16	0.250799	0.248	0.083	8.55611e-12	Isocortex L5	Ighg2c
3.16526e-08	0.250437	0.655	0.47	0.000579305	Isocortex L5	Adcy3
2.06421e-18	0.250194	1	0.999	3.77791e-14	Isocortex L5	Gabarapl1

## Sheet: Isocortex L6
p_val	avg_log2FC	pct.1	pct.2	p_val_adj	cluster	gene
4.94913e-134	2.23786	0.964	0.317	9.0579e-130	Isocortex L6	Ighm
5.24453e-134	2.04531	0.949	0.252	9.59855e-130	Isocortex L6	Trbc2
1.80425e-105	2.00397	1	0.688	3.30214e-101	Isocortex L6	Vxn
6.04462e-56	1.71965	0.684	0.219	1.10629e-51	Isocortex L6	Cplx3
2.75545e-80	1.71096	0.954	0.475	5.04302e-76	Isocortex L6	Rprm
3.13001e-104	1.58028	1	0.959	5.72854e-100	Isocortex L6	Ttc9b
3.32775e-64	1.50418	0.872	0.379	6.09044e-60	Isocortex L6	Myl4
1.12105e-90	1.49436	1	0.64	2.05174e-86	Isocortex L6	Nptx1
2.08208e-56	1.48785	0.643	0.202	3.81062e-52	Isocortex L6	Nr4a2
4.54262e-92	1.48593	0.985	0.472	8.31391e-88	Isocortex L6	Tbr1
2.53723e-42	1.45718	0.592	0.196	4.64364e-38	Isocortex L6	Ccn2
4.35827e-78	1.312	1	0.657	7.97651e-74	Isocortex L6	Dkk3
2.306e-93	1.30852	1	0.962	4.22044e-89	Isocortex L6	Efhd2
8.74883e-75	1.30736	0.98	0.662	1.60121e-70	Isocortex L6	Ier5
4.47601e-81	1.26082	0.995	0.89	8.192e-77	Isocortex L6	Diras2
1.22307e-91	1.23782	0.898	0.273	2.23846e-87	Isocortex L6	Hs3st2
7.06437e-81	1.23357	0.934	0.38	1.29292e-76	Isocortex L6	Igsf21
9.55467e-93	1.21435	0.699	0.142	1.7487e-88	Isocortex L6	Nxph3
2.17559e-66	1.19322	0.954	0.456	3.98176e-62	Isocortex L6	Igfbp4
2.32882e-84	1.18364	0.929	0.338	4.26221e-80	Isocortex L6	Ipcef1
9.70161e-78	1.1704	0.913	0.313	1.77559e-73	Isocortex L6	Gm11549
2.19118e-62	1.15564	1	0.756	4.0103e-58	Isocortex L6	Egr1
3.8959e-66	1.13222	0.98	0.572	7.13027e-62	Isocortex L6	Necab3
8.50132e-50	1.11801	0.903	0.514	1.55591e-45	Isocortex L6	Arc
8.26145e-56	1.10225	1	0.89	1.51201e-51	Isocortex L6	Slc17a7
3.14063e-65	1.06056	1	0.946	5.74798e-61	Isocortex L6	Ctxn1
7.60073e-73	1.05725	1	0.936	1.39109e-68	Isocortex L6	Fxyd7
6.87789e-57	1.04508	0.98	0.619	1.25879e-52	Isocortex L6	Pde1a
8.80897e-47	1.01033	1	0.949	1.61222e-42	Isocortex L6	Nrgn
1.68408e-58	1.00497	0.944	0.469	3.0822e-54	Isocortex L6	Tmem178
1.52224e-66	1.00449	1	0.955	2.78601e-62	Isocortex L6	Ccl27a
6.048e-48	0.993553	0.929	0.572	1.1069e-43	Isocortex L6	Fam163b
5.89842e-55	0.98291	0.883	0.419	1.07953e-50	Isocortex L6	Garnl3
1.3196e-52	0.969732	0.857	0.425	2.41514e-48	Isocortex L6	Tle4
3.06032e-58	0.963951	1	0.998	5.601e-54	Isocortex L6	1110008P14Rik
2.69745e-52	0.948036	0.883	0.448	4.93687e-48	Isocortex L6	Hs3st4
2.20366e-66	0.94074	1	0.97	4.03313e-62	Isocortex L6	Ncald
3.67544e-51	0.940438	0.995	0.734	6.7268e-47	Isocortex L6	Rprml
1.10381e-50	0.933317	0.969	0.671	2.02019e-46	Isocortex L6	Mmp17
1.73837e-48	0.9235	0.883	0.414	3.18156e-44	Isocortex L6	Rasl10a
2.84747e-28	0.917321	0.709	0.348	5.21143e-24	Isocortex L6	Cort
2.17326e-49	0.91491	0.969	0.844	3.9775e-45	Isocortex L6	Tmem132a
2.59931e-46	0.89718	0.944	0.507	4.75726e-42	Isocortex L6	Mpped1
1.69747e-47	0.889061	0.995	0.813	3.1067e-43	Isocortex L6	Cplx2
7.4737e-47	0.880153	1	0.936	1.36784e-42	Isocortex L6	Id2
6.12263e-17	0.875785	0.974	0.852	1.12056e-12	Isocortex L6	Npy
7.20385e-48	0.874886	1	0.813	1.31845e-43	Isocortex L6	Ngef
7.614e-49	0.869794	0.995	0.855	1.39351e-44	Isocortex L6	Adcy1
2.0272e-62	0.865432	0.908	0.33	3.71019e-58	Isocortex L6	Neurod6
1.93436e-47	0.84979	1	0.925	3.54026e-43	Isocortex L6	Psd
5.95649e-44	0.844072	0.98	0.686	1.09016e-39	Isocortex L6	Ephx4
0.000916244	0.834408	0.684	0.662	1	Isocortex L6	Synpr
8.94038e-41	0.826207	1	0.889	1.63627e-36	Isocortex L6	Hpcal4
1.21424e-46	0.814578	0.847	0.401	2.2223e-42	Isocortex L6	B3galt2
4.89501e-45	0.803885	1	0.955	8.95885e-41	Isocortex L6	Snca
7.54082e-55	0.79851	1	0.998	1.38012e-50	Isocortex L6	Pcp4
9.69248e-41	0.790048	0.852	0.447	1.77392e-36	Isocortex L6	Etl4
1.52205e-47	0.787299	1	0.949	2.78565e-43	Isocortex L6	Prkcb
4.01436e-45	0.785508	0.929	0.442	7.34709e-41	Isocortex L6	Fhl2
2.41049e-13	0.782416	0.556	0.355	4.41168e-09	Isocortex L6	Gnb4
7.28984e-38	0.768443	0.867	0.478	1.33419e-33	Isocortex L6	Rab26
1.90882e-45	0.758905	1	0.929	3.49353e-41	Isocortex L6	Crip2
3.44019e-45	0.758083	0.806	0.331	6.29624e-41	Isocortex L6	Neurod2
2.21675e-53	0.747953	1	0.99	4.05709e-49	Isocortex L6	Basp1
5.49645e-40	0.747287	0.995	0.856	1.00596e-35	Isocortex L6	Lmo4
1.73405e-36	0.745115	0.857	0.457	3.17367e-32	Isocortex L6	Ephb6
3.48469e-37	0.744841	0.944	0.619	6.37769e-33	Isocortex L6	Rasl11b
1.04037e-64	0.735624	1	0.998	1.90408e-60	Isocortex L6	Stmn1
2.91379e-20	0.731496	0.643	0.36	5.33281e-16	Isocortex L6	Rgs12
4.3595e-40	0.730609	0.995	0.887	7.97875e-36	Isocortex L6	St3gal5
5.07676e-34	0.726529	0.949	0.635	9.29148e-30	Isocortex L6	Homer1
1.56882e-35	0.720304	0.949	0.726	2.87125e-31	Isocortex L6	Cyth2
2.60588e-32	0.719767	0.791	0.433	4.76928e-28	Isocortex L6	A830018L16Rik
5.48772e-52	0.719293	0.689	0.223	1.00436e-47	Isocortex L6	1110032F04Rik
1.63649e-46	0.718366	1	0.891	2.9951e-42	Isocortex L6	Hpca
4.15818e-45	0.707873	1	0.976	7.6103e-41	Isocortex L6	Sh3gl2
4.46842e-37	0.707842	0.765	0.341	8.17811e-33	Isocortex L6	Cckbr
7.52435e-22	0.706611	0.633	0.323	1.37711e-17	Isocortex L6	Rbp4
2.32093e-63	0.702793	1	1	4.24776e-59	Isocortex L6	Gpm6a
4.77031e-47	0.700965	1	0.992	8.73063e-43	Isocortex L6	Ldha
1.22459e-46	0.700714	1	0.986	2.24124e-42	Isocortex L6	Ensa
5.43522e-37	0.700183	0.546	0.186	9.94754e-33	Isocortex L6	Sstr2
2.29942e-36	0.699305	0.995	0.881	4.20839e-32	Isocortex L6	Sv2b
3.57004e-35	0.692293	0.878	0.466	6.53389e-31	Isocortex L6	Satb1
1.42794e-29	0.692171	0.888	0.583	2.61341e-25	Isocortex L6	Etv5
1.51152e-48	0.691009	0.679	0.209	2.76639e-44	Isocortex L6	Satb2
9.91238e-29	0.687587	0.923	0.58	1.81416e-24	Isocortex L6	Igfbp6
1.99959e-38	0.685366	0.852	0.418	3.65966e-34	Isocortex L6	Ano3
3.10755e-46	0.684018	1	0.998	5.68745e-42	Isocortex L6	Snap25
5.36666e-20	0.676284	0.985	0.899	9.82206e-16	Isocortex L6	Gng2
4.34527e-44	0.675206	0.582	0.178	7.95272e-40	Isocortex L6	Prss12
3.96968e-29	0.670646	0.98	0.746	7.2653e-25	Isocortex L6	Baiap2
5.81273e-23	0.666322	0.98	0.865	1.06385e-18	Isocortex L6	Serpini1
2.24072e-35	0.659581	0.714	0.321	4.10097e-31	Isocortex L6	Grik3
7.10239e-49	0.65817	1	0.994	1.29988e-44	Isocortex L6	Ppp3r1
3.05351e-23	0.650288	1	0.976	5.58854e-19	Isocortex L6	Ppp1r1a
1.29567e-29	0.647214	0.908	0.536	2.37134e-25	Isocortex L6	Bcl11a
2.05011e-24	0.644508	0.893	0.68	3.75212e-20	Isocortex L6	Fut9
1.1132e-43	0.643233	0.571	0.173	2.03739e-39	Isocortex L6	Sema5b
6.07434e-39	0.642163	0.628	0.228	1.11173e-34	Isocortex L6	Islr2
5.94684e-47	0.642085	1	0.998	1.08839e-42	Isocortex L6	Brk1
5.37665e-30	0.641936	0.969	0.781	9.84034e-26	Isocortex L6	Kalrn
1.98121e-40	0.641345	0.372	0.079	3.62601e-36	Isocortex L6	Urah
1.61309e-34	0.641268	0.995	0.915	2.95227e-30	Isocortex L6	Sptbn2
9.33087e-31	0.640555	0.974	0.742	1.70774e-26	Isocortex L6	Gfra4
6.72386e-30	0.63861	0.883	0.511	1.2306e-25	Isocortex L6	Junb
8.7216e-26	0.637259	0.837	0.537	1.59623e-21	Isocortex L6	Sytl2
1.12161e-29	0.634064	0.923	0.538	2.05277e-25	Isocortex L6	Foxg1
3.5251e-30	0.631017	0.76	0.409	6.45164e-26	Isocortex L6	Me3
6.77355e-27	0.629865	0.898	0.583	1.23969e-22	Isocortex L6	Galnt9
5.64201e-29	0.629023	0.995	0.785	1.0326e-24	Isocortex L6	Stx1a
4.00206e-25	0.624693	0.964	0.816	7.32456e-21	Isocortex L6	Cabp1
4.18965e-31	0.624171	0.974	0.969	7.66789e-27	Isocortex L6	Chgb
3.6721e-30	0.622055	0.974	0.888	6.72067e-26	Isocortex L6	Itpr1
9.35077e-35	0.621832	1	0.973	1.71138e-30	Isocortex L6	Dclk1
2.39452e-19	0.620101	0.908	0.698	4.38245e-15	Isocortex L6	Stk32c
1.71692e-24	0.613725	0.745	0.412	3.14231e-20	Isocortex L6	Stac2
5.89927e-21	0.610433	0.714	0.415	1.07969e-16	Isocortex L6	Cadps2
9.10072e-37	0.609989	1	0.991	1.66561e-32	Isocortex L6	Arpp19
1.93736e-29	0.609823	0.781	0.417	3.54576e-25	Isocortex L6	Abracl
1.26228e-31	0.606269	0.852	0.433	2.31022e-27	Isocortex L6	Epop
2.63598e-23	0.605593	0.98	0.818	4.82436e-19	Isocortex L6	Sez6
8.5302e-31	0.605226	0.821	0.397	1.5612e-26	Isocortex L6	Kcnv1
1.9812e-32	0.602393	0.995	0.67	3.626e-28	Isocortex L6	Inf2
6.20029e-24	0.601639	0.796	0.475	1.13478e-19	Isocortex L6	Nr4a1
3.38561e-23	0.60101	0.857	0.5	6.19635e-19	Isocortex L6	Atp2b4
3.30583e-09	0.600135	0.969	0.941	6.05033e-05	Isocortex L6	Ttr
2.97469e-34	0.599206	0.99	0.953	5.44428e-30	Isocortex L6	Pfkp
1.09506e-30	0.597509	0.985	0.902	2.00417e-26	Isocortex L6	Grik5
1.12325e-43	0.597119	1	0.991	2.05577e-39	Isocortex L6	Atp6v1g2
3.68116e-31	0.596438	1	0.906	6.73725e-27	Isocortex L6	Mmd
5.16199e-38	0.591057	1	0.995	9.44747e-34	Isocortex L6	Olfm1
5.16562e-22	0.590004	1	0.977	9.45411e-18	Isocortex L6	Cck
1.8348e-58	0.589831	1	0.999	3.35806e-54	Isocortex L6	Rtn4
1.26627e-23	0.585005	0.929	0.675	2.31752e-19	Isocortex L6	Kcnmb4
3.60339e-24	0.583729	0.776	0.435	6.59493e-20	Isocortex L6	Gfra2
2.05642e-35	0.583267	0.602	0.208	3.76366e-31	Isocortex L6	9130024F11Rik
9.83263e-30	0.578128	1	0.998	1.79957e-25	Isocortex L6	Tmsb10
7.53969e-26	0.577401	0.781	0.427	1.37991e-21	Isocortex L6	Fmnl1
3.08029e-45	0.577397	1	1	5.63755e-41	Isocortex L6	Calm2
4.90472e-35	0.576995	0.582	0.202	8.97662e-31	Isocortex L6	Spsb1
7.54623e-40	0.575427	1	0.992	1.38111e-35	Isocortex L6	Tuba4a
1.17385e-26	0.5747	0.969	0.772	2.14839e-22	Isocortex L6	Rab15
5.81138e-23	0.573367	0.908	0.672	1.0636e-18	Isocortex L6	Asap1
9.29059e-40	0.573098	1	0.987	1.70036e-35	Isocortex L6	Ndrg3
2.8562e-30	0.572013	0.505	0.178	5.22741e-26	Isocortex L6	Gadd45a
6.9019e-33	0.57145	1	0.939	1.26318e-28	Isocortex L6	Rapgef4
2.90879e-25	0.570997	0.913	0.694	5.32366e-21	Isocortex L6	Med10
2.47529e-24	0.570066	0.724	0.397	4.53028e-20	Isocortex L6	Cst6
1.28205e-22	0.569002	0.883	0.633	2.3464e-18	Isocortex L6	Vopp1
2.61316e-29	0.566015	0.719	0.35	4.7826e-25	Isocortex L6	Mapk11
1.47458e-33	0.560985	1	0.968	2.69878e-29	Isocortex L6	Arpc3
5.29244e-44	0.559769	0.423	0.095	9.68623e-40	Isocortex L6	Sptbn5
1.51896e-17	0.559673	0.893	0.704	2.78e-13	Isocortex L6	Kcnip3
5.95088e-24	0.557647	0.811	0.487	1.08913e-19	Isocortex L6	Prrt3
1.29878e-27	0.551658	0.872	0.462	2.37703e-23	Isocortex L6	Neto1
8.73366e-21	0.551229	0.898	0.685	1.59844e-16	Isocortex L6	B4galnt1
2.48962e-29	0.55004	1	0.919	4.5565e-25	Isocortex L6	Rasgrp1
6.21532e-22	0.548495	0.832	0.5	1.13753e-17	Isocortex L6	Gabra5
1.92391e-27	0.547865	0.99	0.933	3.52115e-23	Isocortex L6	Slc24a2
1.91677e-28	0.547825	0.485	0.167	3.50807e-24	Isocortex L6	Grp
2.2492e-24	0.547483	0.883	0.587	4.11649e-20	Isocortex L6	Syt16
1.79978e-43	0.547178	1	1	3.29395e-39	Isocortex L6	Dynll1
1.01673e-24	0.544662	0.98	0.819	1.86081e-20	Isocortex L6	Fam131a
6.23476e-23	0.542843	0.791	0.454	1.14109e-18	Isocortex L6	Jcad
9.504e-23	0.541358	0.913	0.644	1.73942e-18	Isocortex L6	Adora1
5.67165e-25	0.541142	0.577	0.256	1.03803e-20	Isocortex L6	Ptpru
1.03126e-26	0.541112	0.622	0.283	1.88741e-22	Isocortex L6	Syt12
2.55845e-24	0.538855	0.954	0.624	4.68247e-20	Isocortex L6	Icam5
2.90222e-20	0.538757	0.893	0.711	5.31165e-16	Isocortex L6	Ptp4a3
1.56279e-25	0.537916	1	0.957	2.86021e-21	Isocortex L6	Pcsk2
1.00521e-22	0.536824	0.944	0.801	1.83973e-18	Isocortex L6	Ccdc12
2.71964e-20	0.533517	0.862	0.612	4.97749e-16	Isocortex L6	Fam131b
3.16428e-25	0.52694	0.974	0.865	5.79127e-21	Isocortex L6	Pip5k1c
4.07316e-18	0.526549	0.867	0.707	7.4547e-14	Isocortex L6	Ptk2
2.66599e-27	0.526176	0.959	0.767	4.87929e-23	Isocortex L6	Ogfrl1
1.67111e-20	0.524236	0.765	0.429	3.05847e-16	Isocortex L6	Crym
7.2028e-33	0.522969	1	0.989	1.31826e-28	Isocortex L6	Vsnl1
1.0267e-23	0.522785	0.898	0.611	1.87907e-19	Isocortex L6	Hivep2
1.92715e-22	0.522183	0.974	0.882	3.52707e-18	Isocortex L6	Fdft1
1.75944e-25	0.522071	1	0.99	3.22014e-21	Isocortex L6	Chn1
1.15339e-26	0.520824	0.597	0.256	2.11094e-22	Isocortex L6	H2-T23
3.84204e-19	0.519787	0.643	0.339	7.03169e-15	Isocortex L6	Tmem121b
2.1642e-17	0.51803	0.862	0.617	3.96092e-13	Isocortex L6	Rab3b
4.02568e-24	0.517887	0.995	0.926	7.3678e-20	Isocortex L6	Ube2ql1
6.94382e-26	0.517133	0.515	0.203	1.27086e-21	Isocortex L6	Trhde
3.02212e-22	0.516592	0.98	0.81	5.53109e-18	Isocortex L6	Khdrbs3
4.49279e-31	0.516259	0.617	0.229	8.22271e-27	Isocortex L6	Fezf2
2.28211e-23	0.516071	0.51	0.21	4.17672e-19	Isocortex L6	Tpbg
2.61212e-27	0.514597	0.541	0.208	4.78069e-23	Isocortex L6	Rell1
3.24112e-21	0.514528	0.847	0.496	5.93189e-17	Isocortex L6	Egr3
2.89898e-29	0.512901	1	0.98	5.30572e-25	Isocortex L6	Syn1
5.96432e-28	0.512665	1	0.969	1.09159e-23	Isocortex L6	Kifc2
7.21609e-40	0.512148	1	0.998	1.32069e-35	Isocortex L6	Ywhah
5.356e-21	0.511108	0.781	0.467	9.80255e-17	Isocortex L6	St8sia5
1.71484e-23	0.51043	0.995	0.87	3.1385e-19	Isocortex L6	Syt5
1.83007e-24	0.508648	0.714	0.359	3.34939e-20	Isocortex L6	Slc35f1
1.63996e-20	0.508055	0.781	0.475	3.00145e-16	Isocortex L6	Rapgefl1
9.90818e-26	0.507312	0.995	0.974	1.81339e-21	Isocortex L6	Atp2b2
3.29716e-71	0.507216	0.398	0.048	6.03446e-67	Isocortex L6	Arhgap25
1.61092e-50	0.506569	0.352	0.055	2.94831e-46	Isocortex L6	Fancd2
2.19999e-38	0.500151	0.531	0.154	4.02642e-34	Isocortex L6	Syt6
1.42649e-21	0.498274	0.99	0.901	2.61075e-17	Isocortex L6	Epb41l1
3.1418e-17	0.496911	0.888	0.667	5.75012e-13	Isocortex L6	Btbd8
3.83774e-23	0.495127	1	0.954	7.02383e-19	Isocortex L6	Zfp365
1.58431e-18	0.494646	0.985	0.876	2.8996e-14	Isocortex L6	Pde2a
1.42285e-18	0.492792	0.959	0.816	2.60411e-14	Isocortex L6	Fam49a
8.98395e-28	0.492457	1	0.99	1.64424e-23	Isocortex L6	Syt1
8.39744e-22	0.491596	0.954	0.879	1.5369e-17	Isocortex L6	Tpm3
1.21936e-26	0.491289	0.995	0.966	2.23168e-22	Isocortex L6	Atp2b1
3.04626e-77	0.489728	0.372	0.036	5.57526e-73	Isocortex L6	Myh3
8.51827e-37	0.487495	1	0.995	1.55901e-32	Isocortex L6	Rab6a
2.50101e-55	0.485446	1	1	4.57735e-51	Isocortex L6	Aldoa
1.43798e-19	0.485221	0.949	0.761	2.6318e-15	Isocortex L6	Stard10
5.25694e-20	0.484657	0.974	0.723	9.62124e-16	Isocortex L6	Tesc
4.52403e-17	0.481742	0.796	0.538	8.27987e-13	Isocortex L6	Gpd2
1.17608e-17	0.478963	0.852	0.573	2.15247e-13	Isocortex L6	Mical2
5.05302e-20	0.475157	0.765	0.456	9.24805e-16	Isocortex L6	Plxna2
1.86812e-16	0.47369	0.832	0.585	3.41904e-12	Isocortex L6	Mir9-3hg
2.1091e-30	0.472953	1	0.997	3.86008e-26	Isocortex L6	Sept7
9.64709e-46	0.472636	0.388	0.074	1.76561e-41	Isocortex L6	Ighg2c
2.74627e-18	0.471219	0.628	0.335	5.02622e-14	Isocortex L6	Ier2
9.24809e-24	0.471214	0.556	0.239	1.69258e-19	Isocortex L6	Klf10
1.76516e-29	0.470125	1	0.992	3.2306e-25	Isocortex L6	Gng3
7.33368e-33	0.468367	1	0.998	1.34221e-28	Isocortex L6	Clstn1
4.70853e-18	0.468152	0.888	0.688	8.61756e-14	Isocortex L6	Usp46
8.25664e-15	0.467518	0.796	0.547	1.51113e-10	Isocortex L6	Dusp1
1.01566e-21	0.466042	0.995	0.906	1.85885e-17	Isocortex L6	Nhp2
1.57821e-16	0.465432	0.577	0.314	2.88843e-12	Isocortex L6	Mctp1
1.49979e-18	0.465353	0.949	0.769	2.74491e-14	Isocortex L6	Sprn
1.28959e-27	0.463494	1	0.988	2.36021e-23	Isocortex L6	Mllt11
1.8048e-16	0.463256	0.781	0.499	3.30314e-12	Isocortex L6	Unc5a
3.64228e-20	0.462986	0.99	0.926	6.6661e-16	Isocortex L6	Tusc3
1.33258e-17	0.462551	0.939	0.757	2.43888e-13	Isocortex L6	Slc8a1
2.6029e-17	0.462294	0.806	0.516	4.76384e-13	Isocortex L6	Slc7a4
3.04658e-16	0.459695	0.923	0.71	5.57585e-12	Isocortex L6	Tyro3
6.0835e-25	0.458862	0.418	0.142	1.1134e-20	Isocortex L6	Sdk2
4.59831e-19	0.458682	0.816	0.507	8.41583e-15	Isocortex L6	Tmem151b
1.80852e-38	0.458631	1	1	3.30995e-34	Isocortex L6	Ypel3
9.16184e-24	0.45764	0.541	0.224	1.6768e-19	Isocortex L6	Prss23
1.04556e-16	0.456554	0.735	0.456	1.91359e-12	Isocortex L6	Gm47163
2.55436e-14	0.454459	0.668	0.413	4.67499e-10	Isocortex L6	Cd34
5.88467e-13	0.454083	0.561	0.345	1.07701e-08	Isocortex L6	Dok5
5.69679e-18	0.453788	0.969	0.864	1.04263e-13	Isocortex L6	Dlgap1
2.26093e-15	0.453647	0.964	0.854	4.13796e-11	Isocortex L6	Cnrip1
3.16161e-20	0.45336	0.985	0.953	5.78637e-16	Isocortex L6	Sept3
7.15071e-27	0.453181	0.51	0.181	1.30872e-22	Isocortex L6	Ovol2
1.1811e-17	0.452581	0.99	0.835	2.16166e-13	Isocortex L6	Mal2
3.46842e-19	0.452142	0.959	0.854	6.3479e-15	Isocortex L6	Lpgat1
2.17328e-25	0.451236	0.505	0.191	3.97754e-21	Isocortex L6	Sulf1
3.74038e-18	0.45121	0.689	0.372	6.84565e-14	Isocortex L6	Kcnh7
3.61293e-38	0.450359	1	0.997	6.61239e-34	Isocortex L6	Tspan7
7.61812e-31	0.449416	1	0.993	1.39427e-26	Isocortex L6	Thra
1.69062e-15	0.449329	0.944	0.8	3.09418e-11	Isocortex L6	Rock2
4.35417e-14	0.449204	0.811	0.597	7.96901e-10	Isocortex L6	Tanc2
1.02445e-23	0.449119	0.464	0.182	1.87495e-19	Isocortex L6	N4bp3
5.58674e-16	0.449006	0.929	0.844	1.02248e-11	Isocortex L6	Tmem38a
9.60032e-20	0.448384	0.77	0.442	1.75705e-15	Isocortex L6	Ryr2
1.61036e-15	0.44727	0.847	0.611	2.94729e-11	Isocortex L6	Uap1
2.56366e-17	0.446075	0.898	0.649	4.692e-13	Isocortex L6	Olfm2
8.43895e-18	0.444939	0.98	0.963	1.5445e-13	Isocortex L6	Eno1
2.32028e-39	0.443797	0.321	0.059	4.24658e-35	Isocortex L6	Obscn
8.55011e-22	0.44185	0.719	0.372	1.56484e-17	Isocortex L6	Extl1
4.26971e-17	0.441776	0.974	0.862	7.81443e-13	Isocortex L6	Cacnb3
3.79198e-16	0.440931	0.99	0.863	6.94008e-12	Isocortex L6	Camk2g
3.55214e-22	0.439935	0.418	0.154	6.50112e-18	Isocortex L6	Zfpm2
2.36296e-17	0.439639	0.801	0.524	4.32469e-13	Isocortex L6	Gpd1
2.26741e-32	0.438475	0.367	0.092	4.14982e-28	Isocortex L6	Rai14
1.58142e-19	0.43836	0.98	0.933	2.89431e-15	Isocortex L6	Ndfip2
7.48587e-16	0.437558	0.847	0.538	1.37006e-11	Isocortex L6	Kcnj4
1.20898e-37	0.437177	1	0.997	2.21268e-33	Isocortex L6	Vamp2
7.22359e-18	0.436321	0.48	0.217	1.32206e-13	Isocortex L6	Npas4
6.42955e-15	0.436154	0.821	0.579	1.17674e-10	Isocortex L6	Twf2
7.88529e-20	0.435342	0.709	0.374	1.44317e-15	Isocortex L6	Sel1l3
1.78077e-16	0.435192	0.551	0.292	3.25916e-12	Isocortex L6	Slc35f4
2.33287e-29	0.435064	1	0.996	4.26962e-25	Isocortex L6	Apbb1
3.48421e-25	0.43393	0.398	0.129	6.3768e-21	Isocortex L6	Il17ra
1.99721e-16	0.433829	0.923	0.76	3.6553e-12	Isocortex L6	Cacnb4
3.65206e-21	0.433479	1	0.978	6.684e-17	Isocortex L6	Cx3cl1
1.52144e-16	0.433336	0.995	0.911	2.78454e-12	Isocortex L6	Lingo1
2.35497e-16	0.43326	0.98	0.903	4.31006e-12	Isocortex L6	Pgm2l1
2.82235e-17	0.432975	0.903	0.654	5.16546e-13	Isocortex L6	Golga7b
8.15911e-14	0.432487	0.898	0.801	1.49328e-09	Isocortex L6	Raly
1.20559e-15	0.432335	0.964	0.79	2.20648e-11	Isocortex L6	Rasgef1a
3.3809e-24	0.429409	0.99	0.985	6.18772e-20	Isocortex L6	Ppp2r2c
1.06574e-25	0.428963	1	0.981	1.95052e-21	Isocortex L6	Atp1a1
4.56361e-20	0.428952	1	0.985	8.35231e-16	Isocortex L6	Fabp3
1.47599e-15	0.426104	0.781	0.476	2.70135e-11	Isocortex L6	Inka2
6.50107e-14	0.425107	0.622	0.386	1.18983e-09	Isocortex L6	Pak7
7.76036e-13	0.424937	0.724	0.496	1.4203e-08	Isocortex L6	Dtnb
2.2433e-13	0.424674	0.76	0.52	4.10569e-09	Isocortex L6	Lmna
2.66797e-15	0.424357	0.939	0.754	4.88291e-11	Isocortex L6	Unc13a
1.43044e-15	0.422894	0.898	0.688	2.61799e-11	Isocortex L6	Large1
8.96179e-17	0.42092	0.816	0.53	1.64019e-12	Isocortex L6	Nfib
3.52416e-39	0.420645	1	1	6.44991e-35	Isocortex L6	Atp6v0c
5.19388e-16	0.420615	0.959	0.859	9.50583e-12	Isocortex L6	Ppp1r9a
3.05961e-17	0.419099	0.99	0.925	5.5997e-13	Isocortex L6	Trim9
4.44255e-18	0.418603	0.495	0.234	8.13075e-14	Isocortex L6	Galnt14
2.1124e-15	0.418561	0.98	0.888	3.86611e-11	Isocortex L6	Tspan5
5.37326e-17	0.418421	0.964	0.866	9.83415e-13	Isocortex L6	R3hdm4
1.12572e-10	0.417378	0.235	0.093	2.06029e-06	Isocortex L6	Nxph4
1.33453e-13	0.415836	0.755	0.491	2.44245e-09	Isocortex L6	Rasal1
6.13424e-16	0.41513	0.959	0.897	1.12269e-11	Isocortex L6	Rph3a
6.71125e-16	0.415098	0.888	0.657	1.22829e-11	Isocortex L6	Adcy2
3.52454e-20	0.414956	1	0.952	6.45061e-16	Isocortex L6	Stx1b
4.60872e-14	0.414491	0.781	0.543	8.43488e-10	Isocortex L6	Slitrk1
1.89068e-20	0.413684	0.587	0.272	3.46031e-16	Isocortex L6	Sema3e
2.06935e-12	0.413016	0.75	0.558	3.78733e-08	Isocortex L6	Pbx1
1.54174e-18	0.412879	0.668	0.36	2.82169e-14	Isocortex L6	Poc1a
2.20367e-27	0.41254	1	1	4.03315e-23	Isocortex L6	Gde1
6.44412e-24	0.406983	1	0.992	1.1794e-19	Isocortex L6	Ppp3ca
2.5003e-48	0.406982	1	1	4.57605e-44	Isocortex L6	Tmsb4x
1.4421e-14	0.406837	0.985	0.926	2.63934e-10	Isocortex L6	Tceal5
6.5799e-21	0.405915	0.561	0.251	1.20425e-16	Isocortex L6	Sult2b1
2.81681e-13	0.405605	0.923	0.771	5.15532e-09	Isocortex L6	Arhgap44
3.84067e-14	0.405222	0.76	0.48	7.0292e-10	Isocortex L6	Pradc1
2.40199e-13	0.404667	0.959	0.796	4.39612e-09	Isocortex L6	Fxyd6
1.58788e-23	0.402004	1	0.995	2.90613e-19	Isocortex L6	Npdc1
9.02357e-13	0.401355	0.735	0.472	1.65149e-08	Isocortex L6	Kctd1
1.47272e-16	0.400935	0.571	0.29	2.69537e-12	Isocortex L6	Arhgap15
7.17631e-12	0.399867	0.888	0.79	1.31341e-07	Isocortex L6	Ssbp3
7.0845e-20	0.399731	0.638	0.289	1.29661e-15	Isocortex L6	Dkkl1
7.26271e-14	0.398741	0.923	0.752	1.32922e-09	Isocortex L6	Mgll
4.80742e-13	0.398693	0.689	0.423	8.79854e-09	Isocortex L6	Gsg1l
8.83104e-16	0.398643	0.969	0.855	1.61626e-11	Isocortex L6	Gria3
1.38363e-13	0.397871	0.954	0.879	2.53231e-09	Isocortex L6	Fdps
1.4309e-11	0.397844	0.883	0.724	2.61884e-07	Isocortex L6	Palm
6.79807e-15	0.397466	0.995	0.891	1.24418e-10	Isocortex L6	Car11
2.08822e-12	0.39732	0.821	0.6	3.82186e-08	Isocortex L6	Prickle1
4.16903e-13	0.397052	0.898	0.765	7.63016e-09	Isocortex L6	Kcna6
4.51441e-20	0.396495	0.995	0.974	8.26227e-16	Isocortex L6	Ccdc124
4.56507e-16	0.39643	0.974	0.915	8.35499e-12	Isocortex L6	Adgrb2
1.34625e-14	0.396425	0.969	0.825	2.46392e-10	Isocortex L6	Myt1l
2.45729e-15	0.394882	0.969	0.848	4.49733e-11	Isocortex L6	Bsn
4.36756e-13	0.394282	0.878	0.663	7.9935e-09	Isocortex L6	Sept11
2.76493e-13	0.393975	0.852	0.656	5.06038e-09	Isocortex L6	Lpcat4
7.65948e-12	0.392415	0.883	0.774	1.40184e-07	Isocortex L6	Nt5c3
1.14911e-11	0.392055	0.73	0.512	2.10311e-07	Isocortex L6	Rab3ip
9.90646e-16	0.391494	0.48	0.235	1.81308e-11	Isocortex L6	Lrrc75a
2.85676e-18	0.391463	1	0.981	5.22844e-14	Isocortex L6	Fbxl16
9.92559e-20	0.390632	1	0.994	1.81658e-15	Isocortex L6	Scn1b
5.91655e-16	0.390623	0.985	0.935	1.08285e-11	Isocortex L6	Snn
2.23279e-11	0.390598	0.73	0.506	4.08646e-07	Isocortex L6	Aopep
4.43784e-14	0.390269	0.974	0.9	8.12214e-10	Isocortex L6	Phf24
1.08994e-15	0.389711	0.995	0.97	1.99481e-11	Isocortex L6	Tmem50a
3.96741e-19	0.389181	0.99	0.985	7.26116e-15	Isocortex L6	Dnajb6
6.66859e-66	0.389138	0.265	0.019	1.22049e-61	Isocortex L6	Gm10334
3.4877e-15	0.388187	0.99	0.946	6.38318e-11	Isocortex L6	Fdx2
2.04225e-13	0.387928	0.954	0.87	3.73772e-09	Isocortex L6	Pls3
4.5899e-63	0.387866	0.26	0.019	8.40043e-59	Isocortex L6	Krt80
2.17814e-12	0.387784	0.872	0.712	3.98643e-08	Isocortex L6	Zfp428
5.06033e-13	0.387485	0.628	0.379	9.26141e-09	Isocortex L6	Fos
9.22173e-17	0.387386	1	0.957	1.68776e-12	Isocortex L6	Scg3
8.24703e-19	0.387317	1	0.976	1.50937e-14	Isocortex L6	Gng13
3.37113e-15	0.38715	0.959	0.857	6.16984e-11	Isocortex L6	Smap1
1.42232e-15	0.387038	0.98	0.946	2.60313e-11	Isocortex L6	Dmtn
2.84336e-20	0.38604	1	0.964	5.20392e-16	Isocortex L6	Shisa4
1.71214e-12	0.385833	0.811	0.569	3.13356e-08	Isocortex L6	Cacnb1
6.85621e-12	0.385308	0.638	0.412	1.25482e-07	Isocortex L6	Cdh11
4.98682e-12	0.385116	0.781	0.552	9.12688e-08	Isocortex L6	Cenpv
4.17748e-23	0.385049	1	0.996	7.64563e-19	Isocortex L6	Arf3
1.40426e-14	0.384741	0.959	0.821	2.57008e-10	Isocortex L6	Coro1a
8.03179e-11	0.384353	0.679	0.469	1.46998e-06	Isocortex L6	Prkar2b
1.67564e-12	0.38433	0.929	0.716	3.06675e-08	Isocortex L6	Gas7
1.33939e-14	0.384319	0.77	0.502	2.45135e-10	Isocortex L6	Lrrtm2
6.37122e-16	0.384022	0.995	0.97	1.16606e-11	Isocortex L6	Arhgdig
2.84617e-14	0.383284	0.959	0.8	5.20906e-10	Isocortex L6	Phactr1
5.71811e-13	0.383161	0.714	0.456	1.04653e-08	Isocortex L6	Dusp6
1.26757e-12	0.382693	0.903	0.754	2.31991e-08	Isocortex L6	R3hdm2
4.21366e-14	0.382377	0.964	0.852	7.71184e-10	Isocortex L6	Abi2
1.11602e-25	0.382233	1	1	2.04254e-21	Isocortex L6	Nptn
4.37656e-12	0.380896	0.526	0.312	8.00998e-08	Isocortex L6	Lurap1
6.10891e-13	0.380847	0.791	0.573	1.11805e-08	Isocortex L6	Kcnt1
5.77479e-16	0.379926	0.985	0.927	1.0569e-11	Isocortex L6	Snx10
1.00385e-14	0.37938	0.969	0.923	1.83725e-10	Isocortex L6	Ubald1
5.88285e-28	0.378818	0.362	0.099	1.07668e-23	Isocortex L6	Col12a1
8.44504e-16	0.378367	0.566	0.295	1.54561e-11	Isocortex L6	Car7
7.82698e-16	0.378288	0.995	0.759	1.43249e-11	Isocortex L6	Itpka
1.71391e-11	0.378021	0.944	0.891	3.13679e-07	Isocortex L6	Kcnk1
2.0804e-12	0.377956	0.964	0.862	3.80756e-08	Isocortex L6	Klf9
3.04191e-15	0.377373	0.985	0.845	5.56731e-11	Isocortex L6	Rbfox3
7.87663e-24	0.377234	1	0.991	1.44158e-19	Isocortex L6	Dnm1
1.23404e-27	0.3769	1	1	2.25854e-23	Isocortex L6	Myl12b
1.68829e-15	0.376445	0.918	0.677	3.0899e-11	Isocortex L6	Rap1gap2
1.32473e-17	0.375384	1	1	2.42452e-13	Isocortex L6	Rtn1
6.77655e-14	0.375075	0.551	0.303	1.24024e-09	Isocortex L6	Sertad1
9.00347e-14	0.374491	0.918	0.746	1.64782e-09	Isocortex L6	Ak5
1.57543e-12	0.374434	0.781	0.552	2.88334e-08	Isocortex L6	Clstn2
1.55507e-12	0.374394	0.903	0.765	2.8461e-08	Isocortex L6	Ilrun
5.84797e-15	0.373546	0.755	0.453	1.0703e-10	Isocortex L6	Acta1
1.25647e-16	0.37288	0.526	0.256	2.29958e-12	Isocortex L6	Chrm3
1.39128e-12	0.37251	0.913	0.747	2.54632e-08	Isocortex L6	St6galnac6
4.40411e-13	0.371771	0.959	0.822	8.0604e-09	Isocortex L6	Slc4a10
3.65541e-12	0.371517	0.541	0.318	6.69012e-08	Isocortex L6	Tmem196
9.6103e-14	0.371393	0.459	0.224	1.75888e-09	Isocortex L6	Pdlim1
7.16504e-17	0.370779	1	0.977	1.31135e-12	Isocortex L6	Syngr1
5.49882e-12	0.370593	0.842	0.631	1.00639e-07	Isocortex L6	Camkk2
3.90842e-17	0.370513	0.372	0.149	7.15319e-13	Isocortex L6	Lypd6b
5.75044e-27	0.368294	1	1	1.05245e-22	Isocortex L6	Atp6v1e1
1.92079e-13	0.367575	0.974	0.926	3.51543e-09	Isocortex L6	Mat2b
2.49407e-12	0.367441	0.668	0.432	4.56464e-08	Isocortex L6	Hnmt
6.89249e-14	0.367225	0.515	0.274	1.26146e-09	Isocortex L6	Ankrd35
6.80909e-18	0.366394	0.388	0.15	1.2462e-13	Isocortex L6	Bmp3
1.82945e-13	0.366234	0.418	0.206	3.34827e-09	Isocortex L6	Fam43a
3.90811e-20	0.366074	0.301	0.091	7.15263e-16	Isocortex L6	Ccn1
2.45749e-13	0.365711	0.684	0.443	4.4977e-09	Isocortex L6	Hivep1
1.16431e-14	0.363903	0.653	0.353	2.13093e-10	Isocortex L6	Mlip
9.33596e-30	0.363361	0.321	0.074	1.70867e-25	Isocortex L6	Ntn5
1.13866e-25	0.362881	0.316	0.082	2.08398e-21	Isocortex L6	Rxfp1
7.48176e-24	0.362881	0.306	0.084	1.36931e-19	Isocortex L6	Sla
3.86727e-15	0.362749	0.985	0.965	7.07787e-11	Isocortex L6	AI413582
6.76687e-15	0.361138	0.964	0.875	1.23847e-10	Isocortex L6	R3hdm1
2.80656e-14	0.360891	0.98	0.946	5.13657e-10	Isocortex L6	Ola1
2.03488e-22	0.360642	0.25	0.06	3.72423e-18	Isocortex L6	Ly6g6e
7.5261e-12	0.360456	0.786	0.504	1.37743e-07	Isocortex L6	Chrm1
3.33389e-27	0.360308	1	0.999	6.10169e-23	Isocortex L6	Itm2c
1.9346e-52	0.358796	0.24	0.021	3.54071e-48	Isocortex L6	Gm40518
8.76782e-12	0.358759	0.811	0.611	1.60469e-07	Isocortex L6	Kcnb1
3.47533e-12	0.358648	0.974	0.897	6.36054e-08	Isocortex L6	Matk
1.37512e-18	0.358063	1	0.994	2.51675e-14	Isocortex L6	Abhd12
8.35619e-12	0.357965	0.765	0.541	1.52935e-07	Isocortex L6	Stxbp5
6.89762e-13	0.357579	0.454	0.229	1.2624e-08	Isocortex L6	Adra2a
8.883e-29	0.357144	1	1	1.62577e-24	Isocortex L6	Map1lc3a
3.08607e-13	0.357079	0.949	0.88	5.64812e-09	Isocortex L6	Camta2
3.40522e-16	0.356416	0.985	0.828	6.23223e-12	Isocortex L6	Zbtb18
1.14253e-13	0.356163	1	0.941	2.09106e-09	Isocortex L6	Osbpl1a
3.35765e-13	0.355187	0.959	0.794	6.14517e-09	Isocortex L6	Dock3
2.26754e-13	0.354937	0.454	0.228	4.15005e-09	Isocortex L6	Tshz3
9.18572e-18	0.354819	0.995	0.978	1.68117e-13	Isocortex L6	Hmgcs1
1.04625e-14	0.3547	0.628	0.355	1.91484e-10	Isocortex L6	Rims4
4.56635e-22	0.35282	1	0.996	8.35733e-18	Isocortex L6	Klc1
6.51114e-12	0.352684	0.653	0.426	1.19167e-07	Isocortex L6	Arap2
1.71945e-11	0.352339	0.679	0.45	3.14694e-07	Isocortex L6	Plpp7
1.01226e-11	0.352308	0.52	0.297	1.85264e-07	Isocortex L6	Btg2
5.80534e-12	0.352293	0.888	0.629	1.06249e-07	Isocortex L6	Celf5
2.48562e-15	0.352151	1	0.975	4.54918e-11	Isocortex L6	Zmat2
3.25851e-17	0.352149	1	1	5.96372e-13	Isocortex L6	Atp6ap2
2.23642e-16	0.351029	0.995	0.986	4.0931e-12	Isocortex L6	Wsb2
4.58698e-14	0.350894	0.995	0.933	8.3951e-10	Isocortex L6	Cadm4
8.45781e-19	0.3505	0.526	0.231	1.54795e-14	Isocortex L6	Emx1
1.05796e-16	0.350313	1	0.987	1.93627e-12	Isocortex L6	Kifap3
8.68656e-17	0.349808	0.434	0.186	1.58981e-12	Isocortex L6	E2f1
1.80382e-12	0.349168	0.781	0.536	3.30135e-08	Isocortex L6	Map4k3
1.1185e-20	0.348811	1	0.985	2.04708e-16	Isocortex L6	Rap1gds1
6.23658e-15	0.346881	0.592	0.327	1.14142e-10	Isocortex L6	Slc35f3
1.96221e-13	0.346489	0.99	0.953	3.59124e-09	Isocortex L6	Arhgef4
3.41039e-12	0.346047	0.551	0.313	6.24169e-08	Isocortex L6	Ext1
7.4486e-09	0.346008	0.602	0.419	0.000136324	Isocortex L6	Ccsap
1.07166e-10	0.34574	0.929	0.769	1.96135e-06	Isocortex L6	Actl6b
8.14523e-11	0.344554	0.816	0.578	1.49074e-06	Isocortex L6	Kcnc4
6.3929e-09	0.3443	0.434	0.265	0.000117003	Isocortex L6	Lypd6
3.12535e-10	0.343895	0.842	0.662	5.72002e-06	Isocortex L6	Hmgcr
2.60043e-11	0.343194	0.959	0.864	4.75931e-07	Isocortex L6	Prkce
3.82553e-11	0.342851	0.673	0.447	7.00149e-07	Isocortex L6	Hecw2
2.77969e-18	0.342579	1	0.998	5.08738e-14	Isocortex L6	Ptms
2.65124e-14	0.342086	1	0.994	4.8523e-10	Isocortex L6	Atp6v1c1
1.5704e-09	0.342009	0.689	0.488	2.87415e-05	Isocortex L6	Shisa7
6.12865e-15	0.34194	1	0.982	1.12167e-10	Isocortex L6	Pak1
3.59298e-12	0.341648	0.265	0.105	6.57588e-08	Isocortex L6	Nmb
1.63604e-10	0.341616	0.898	0.808	2.99428e-06	Isocortex L6	Nat14
1.539e-11	0.34144	0.699	0.446	2.81667e-07	Isocortex L6	Plekho1
4.92514e-12	0.341196	0.954	0.796	9.01399e-08	Isocortex L6	Asphd2
2.91502e-22	0.340903	1	1	5.33508e-18	Isocortex L6	Snrpn
3.73583e-10	0.340435	0.862	0.688	6.83731e-06	Isocortex L6	Pcdh7
4.43262e-16	0.340126	0.995	0.979	8.11258e-12	Isocortex L6	Sept8
1.61089e-10	0.338603	0.77	0.558	2.94825e-06	Isocortex L6	Rtn4r
1.33149e-12	0.338503	0.995	0.944	2.4369e-08	Isocortex L6	Prkcz
1.88734e-14	0.338377	0.99	0.95	3.45421e-10	Isocortex L6	Rnf220
1.44185e-12	0.338166	0.974	0.933	2.63887e-08	Isocortex L6	Kctd13
7.61968e-11	0.338144	0.76	0.522	1.39455e-06	Isocortex L6	Cobl
2.14965e-13	0.337924	0.673	0.401	3.9343e-09	Isocortex L6	Slc8a2
1.60321e-15	0.337651	0.995	0.981	2.93419e-11	Isocortex L6	Ppp3cb
2.00709e-11	0.33702	0.98	0.944	3.67337e-07	Isocortex L6	Cdipt
8.05515e-11	0.336841	0.628	0.403	1.47425e-06	Isocortex L6	Il11ra1
2.89401e-27	0.336642	1	1	5.29662e-23	Isocortex L6	Ap2m1
7.95084e-11	0.336558	0.786	0.584	1.45516e-06	Isocortex L6	Rmnd5b
8.22192e-12	0.336263	0.607	0.376	1.50478e-07	Isocortex L6	Crem
7.86712e-16	0.336117	0.398	0.168	1.43984e-11	Isocortex L6	Lrrc55
8.21576e-12	0.335634	0.653	0.416	1.50365e-07	Isocortex L6	Coq4
2.22928e-10	0.335437	0.679	0.452	4.08003e-06	Isocortex L6	Akap7
1.64796e-10	0.335239	0.628	0.411	3.0161e-06	Isocortex L6	Skil
3.06886e-14	0.334919	0.602	0.325	5.61664e-10	Isocortex L6	Sema5a
6.1673e-15	0.334818	1	0.967	1.12874e-10	Isocortex L6	Ly6e
4.88111e-16	0.333968	0.398	0.166	8.9334e-12	Isocortex L6	Sowahb
5.76888e-11	0.333145	0.679	0.445	1.05582e-06	Isocortex L6	Plcl2
9.45869e-10	0.33313	0.658	0.457	1.73113e-05	Isocortex L6	Daglb
1.97713e-13	0.332485	0.99	0.961	3.61855e-09	Isocortex L6	Mapk10
2.08682e-12	0.332024	0.801	0.513	3.81931e-08	Isocortex L6	Cacna1e
8.7319e-14	0.331696	0.985	0.804	1.59811e-09	Isocortex L6	Prkcg
1.31895e-08	0.331527	0.837	0.683	0.000241395	Isocortex L6	Slc25a14
3.22594e-11	0.331495	0.592	0.373	5.90412e-07	Isocortex L6	Fam171a2
5.18963e-12	0.331163	0.684	0.428	9.49807e-08	Isocortex L6	Nav3
3.30149e-07	0.330896	0.607	0.444	0.00604239	Isocortex L6	Olfm3
2.22247e-11	0.330793	0.908	0.803	4.06756e-07	Isocortex L6	Pfkl
3.28757e-13	0.329518	0.995	0.947	6.01691e-09	Isocortex L6	Gria2
3.54586e-15	0.329213	1	0.988	6.48963e-11	Isocortex L6	Epn1
2.2332e-10	0.329166	0.918	0.751	4.08721e-06	Isocortex L6	Fbxo31
1.09773e-10	0.32914	0.944	0.842	2.00906e-06	Isocortex L6	Dync1i1
1.1307e-11	0.328065	0.668	0.414	2.0694e-07	Isocortex L6	Kcnk2
7.74602e-20	0.327117	1	1	1.41768e-15	Isocortex L6	Ywhaz
2.98955e-10	0.326645	0.724	0.498	5.47147e-06	Isocortex L6	Prr7
2.62209e-09	0.326322	0.663	0.468	4.79895e-05	Isocortex L6	Krt222
6.43627e-10	0.326147	0.622	0.394	1.17797e-05	Isocortex L6	Ldb2
5.18154e-15	0.325737	0.469	0.222	9.48325e-11	Isocortex L6	Grik4
2.30678e-07	0.325601	0.806	0.681	0.00422186	Isocortex L6	Gnaz
1.99022e-12	0.325349	0.597	0.355	3.6425e-08	Isocortex L6	Dmd
9.65017e-11	0.325313	0.954	0.869	1.76617e-06	Isocortex L6	Zmiz2
2.09061e-12	0.325302	0.99	0.961	3.82623e-08	Isocortex L6	Bag1
1.32321e-15	0.324949	0.98	0.954	2.42174e-11	Isocortex L6	Pkig
4.65214e-15	0.324831	0.995	0.978	8.51434e-11	Isocortex L6	Sirpa
1.84638e-14	0.324696	1	0.989	3.37925e-10	Isocortex L6	Mien1
2.58643e-12	0.324572	0.918	0.752	4.73369e-08	Isocortex L6	Arhgef25
1.75879e-08	0.324148	0.816	0.686	0.000321894	Isocortex L6	Ubl7
1.97533e-11	0.323819	0.98	0.955	3.61526e-07	Isocortex L6	Psma1
1.7981e-09	0.323208	0.704	0.512	3.29089e-05	Isocortex L6	Pik3r1
7.16528e-12	0.32313	0.974	0.887	1.31139e-07	Isocortex L6	Klhdc3
5.7437e-17	0.322911	1	0.987	1.05121e-12	Isocortex L6	Stxbp1
1.2618e-09	0.322841	0.74	0.553	2.30935e-05	Isocortex L6	Fam57b
2.00623e-11	0.322711	0.704	0.462	3.67181e-07	Isocortex L6	Rnf19b
4.07108e-11	0.322375	0.888	0.703	7.45089e-07	Isocortex L6	B3gat1
2.85731e-30	0.321304	0.276	0.055	5.22944e-26	Isocortex L6	Llgl2
1.27933e-16	0.321167	1	0.995	2.34142e-12	Isocortex L6	Ube2b
3.89609e-11	0.320635	0.719	0.448	7.13062e-07	Isocortex L6	Nptx2
1.92125e-09	0.320168	0.673	0.468	3.51627e-05	Isocortex L6	Tbc1d24
2.54104e-19	0.319441	1	0.997	4.65062e-15	Isocortex L6	Rab3a
1.23248e-08	0.319224	0.842	0.696	0.000225568	Isocortex L6	Csnk1e
1.02959e-14	0.319026	0.99	0.9	1.88435e-10	Isocortex L6	Enc1
4.06472e-09	0.318569	0.934	0.835	7.43925e-05	Isocortex L6	Madd
3.82726e-16	0.318529	0.99	0.98	7.00465e-12	Isocortex L6	Tmem151a
1.30059e-11	0.318249	0.689	0.444	2.38034e-07	Isocortex L6	Brms1
1.95547e-17	0.318069	1	0.994	3.5789e-13	Isocortex L6	Tagln3
9.17511e-14	0.317656	1	0.981	1.67923e-09	Isocortex L6	Nudt3
5.88363e-12	0.31763	0.883	0.654	1.07682e-07	Isocortex L6	Cacng3
5.01257e-11	0.317504	0.592	0.363	9.17401e-07	Isocortex L6	Kif22
8.01734e-30	0.317426	1	1	1.46733e-25	Isocortex L6	Hsp90ab1
4.67025e-10	0.317021	0.74	0.49	8.54749e-06	Isocortex L6	Doc2a
1.49403e-11	0.316372	0.985	0.891	2.73437e-07	Isocortex L6	Syt13
1.33778e-12	0.316037	0.791	0.507	2.44841e-08	Isocortex L6	Rims1
1.71489e-08	0.315826	0.872	0.731	0.000313859	Isocortex L6	Pik3r2
1.48759e-13	0.315318	1	0.986	2.72258e-09	Isocortex L6	Prkar1b
8.51013e-10	0.314903	0.679	0.456	1.55752e-05	Isocortex L6	Nfix
4.20949e-10	0.314857	0.985	0.9	7.70421e-06	Isocortex L6	Psd3
6.27894e-22	0.314594	0.347	0.107	1.14917e-17	Isocortex L6	Rspo2
6.21433e-09	0.314219	0.821	0.664	0.000113735	Isocortex L6	Map3k10
7.39941e-12	0.314139	0.429	0.223	1.35424e-07	Isocortex L6	3110082I17Rik
4.31798e-10	0.314092	0.954	0.901	7.90277e-06	Isocortex L6	Ube2e2
5.25749e-10	0.313892	0.531	0.323	9.62225e-06	Isocortex L6	Gga2
7.96458e-10	0.313354	0.796	0.571	1.45768e-05	Isocortex L6	Tnfrsf21
3.24657e-07	0.313051	0.862	0.74	0.00594187	Isocortex L6	Srcin1
2.50264e-09	0.312788	0.857	0.639	4.58033e-05	Isocortex L6	Erc2
4.53947e-09	0.31222	0.811	0.619	8.30814e-05	Isocortex L6	Sorbs2
4.78485e-16	0.31199	1	0.996	8.75724e-12	Isocortex L6	Atp6v0d1
1.95506e-10	0.311336	0.995	0.953	3.57814e-06	Isocortex L6	Mtpn
9.83389e-36	0.311333	0.954	0.651	1.7998e-31	Isocortex L6	Ppp1r1b
1.6759e-13	0.311244	1	0.993	3.06724e-09	Isocortex L6	Arf5
1.3235e-13	0.310272	1	0.985	2.42226e-09	Isocortex L6	Cuedc2
1.27652e-09	0.310095	0.878	0.712	2.33629e-05	Isocortex L6	Mxi1
3.59808e-10	0.310008	0.949	0.833	6.58521e-06	Isocortex L6	Cxxc5
6.26314e-10	0.309282	0.622	0.403	1.14628e-05	Isocortex L6	F8a
3.45217e-09	0.309058	0.913	0.763	6.31816e-05	Isocortex L6	Pgs1
2.46857e-08	0.308967	0.811	0.623	0.000451797	Isocortex L6	Efna3
1.13863e-12	0.30896	0.403	0.195	2.08392e-08	Isocortex L6	Tmem132d
1.43792e-10	0.308377	0.995	0.909	2.63168e-06	Isocortex L6	Oip5os1
3.90741e-14	0.307883	0.995	0.994	7.15134e-10	Isocortex L6	Bri3
1.26982e-10	0.307828	0.969	0.871	2.32402e-06	Isocortex L6	Kcnab2
2.07136e-09	0.307313	0.597	0.383	3.791e-05	Isocortex L6	Cyth3
3.12419e-09	0.307066	0.837	0.657	5.7179e-05	Isocortex L6	Cfap298
3.74667e-23	0.30687	1	0.999	6.85716e-19	Isocortex L6	Mlf2
2.3059e-10	0.306497	0.714	0.494	4.22025e-06	Isocortex L6	Ankrd45
4.93473e-08	0.306027	0.582	0.388	0.000903154	Isocortex L6	Sept9
5.27132e-11	0.306015	0.985	0.938	9.64757e-07	Isocortex L6	Hk1
2.45896e-13	0.306003	0.995	0.991	4.50039e-09	Isocortex L6	Emc4
2.14246e-08	0.305969	0.888	0.765	0.000392113	Isocortex L6	Chmp2b
1.92386e-16	0.30518	1	0.994	3.52104e-12	Isocortex L6	Napa
3.14812e-10	0.305082	0.954	0.792	5.76169e-06	Isocortex L6	Plcb1
1.40224e-09	0.305076	0.949	0.853	2.56638e-05	Isocortex L6	Snph
1.1325e-15	0.305042	1	0.998	2.0727e-11	Isocortex L6	Vti1b
2.98089e-08	0.304792	0.699	0.485	0.000545562	Isocortex L6	Thrsp
4.94327e-14	0.304747	1	0.984	9.04717e-10	Isocortex L6	Sult4a1
1.90512e-10	0.304403	0.781	0.553	3.48676e-06	Isocortex L6	Zyx
5.19939e-10	0.304219	0.974	0.966	9.51591e-06	Isocortex L6	Phyhipl
3.48115e-08	0.303943	0.842	0.668	0.000637121	Isocortex L6	Htatsf1
4.06367e-10	0.303467	0.964	0.845	7.43733e-06	Isocortex L6	Grk2
5.23205e-11	0.303324	0.469	0.256	9.5757e-07	Isocortex L6	Csmd2
1.98992e-08	0.302627	0.878	0.75	0.000364196	Isocortex L6	Jph3
8.1273e-10	0.302335	0.648	0.438	1.48746e-05	Isocortex L6	Exoc6
4.80421e-10	0.302273	0.526	0.307	8.79267e-06	Isocortex L6	Kcnh1
1.76533e-13	0.301771	0.337	0.141	3.2309e-09	Isocortex L6	Chsy3
3.42589e-09	0.301297	0.76	0.587	6.27007e-05	Isocortex L6	Mosmo
1.72572e-11	0.301026	0.52	0.296	3.15842e-07	Isocortex L6	Vps37b
5.47761e-11	0.300868	1	0.981	1.00251e-06	Isocortex L6	Pld3
2.06586e-08	0.300797	0.673	0.486	0.000378094	Isocortex L6	Paqr9
1.50877e-18	0.30059	1	0.997	2.76135e-14	Isocortex L6	Pfn2
3.09289e-11	0.300553	0.485	0.266	5.66061e-07	Isocortex L6	Zfp652os
7.74239e-17	0.299731	1	0.995	1.41701e-12	Isocortex L6	Atp6v0e2
6.14106e-09	0.299216	0.74	0.534	0.000112394	Isocortex L6	Phf20l1
1.05305e-09	0.299071	0.959	0.9	1.92728e-05	Isocortex L6	Dgkz
3.28141e-13	0.299025	0.526	0.272	6.00564e-09	Isocortex L6	Gm19531
7.40942e-11	0.29881	0.985	0.933	1.35607e-06	Isocortex L6	Ap2a2
9.17794e-10	0.298551	0.959	0.899	1.67975e-05	Isocortex L6	Strn4
1.28736e-08	0.298426	0.949	0.855	0.000235613	Isocortex L6	Nbea
2.94886e-11	0.29839	1	0.988	5.39701e-07	Isocortex L6	Ptprn
3.93972e-13	0.297819	0.495	0.252	7.21047e-09	Isocortex L6	Ankrd33b
1.40839e-09	0.297765	0.76	0.53	2.57764e-05	Isocortex L6	Galt
1.04456e-07	0.29745	0.556	0.379	0.00191176	Isocortex L6	Sema4a
5.2853e-12	0.297423	1	0.949	9.67316e-08	Isocortex L6	Add1
4.40478e-09	0.297298	0.24	0.106	8.06162e-05	Isocortex L6	Oprk1
1.29843e-07	0.297022	0.505	0.33	0.00237639	Isocortex L6	Lst1
1.17542e-06	0.297009	0.796	0.661	0.0215125	Isocortex L6	Ssx2ip
1.11561e-09	0.296714	0.633	0.423	2.04178e-05	Isocortex L6	Otulin
2.12424e-09	0.296239	0.939	0.861	3.88778e-05	Isocortex L6	Cap2
5.88709e-09	0.295955	0.954	0.861	0.000107745	Isocortex L6	Tmem14a
4.81305e-08	0.295423	0.842	0.695	0.000880884	Isocortex L6	Acap3
2.10177e-17	0.294745	0.281	0.09	3.84665e-13	Isocortex L6	Lsp1
3.38464e-10	0.294428	0.974	0.862	6.19457e-06	Isocortex L6	Frrs1l
1.07494e-11	0.294176	0.372	0.178	1.96736e-07	Isocortex L6	Tgfb1i1
1.54026e-11	0.294091	0.969	0.937	2.81898e-07	Isocortex L6	Slc25a22
2.35538e-08	0.294013	0.694	0.505	0.000431082	Isocortex L6	Tmem42
8.4928e-10	0.293682	0.969	0.935	1.55435e-05	Isocortex L6	Spop
3.26921e-09	0.293017	0.673	0.472	5.98331e-05	Isocortex L6	Sh3bp5
9.51623e-08	0.292981	0.776	0.605	0.00174166	Isocortex L6	Gng12
1.76998e-13	0.29295	1	0.997	3.23942e-09	Isocortex L6	Atp6v1d
4.01675e-09	0.292417	0.781	0.58	7.35146e-05	Isocortex L6	Zswim7
8.33799e-09	0.292224	0.959	0.853	0.000152602	Isocortex L6	Ociad2
1.06028e-13	0.292077	1	0.994	1.94053e-09	Isocortex L6	Nckap1
2.21005e-07	0.291822	0.719	0.57	0.00404483	Isocortex L6	Ift57
8.28364e-09	0.291487	0.883	0.78	0.000151607	Isocortex L6	Hdac2
1.15924e-05	0.291302	0.806	0.663	0.212165	Isocortex L6	Sh3gl3
0.000121291	0.290899	0.362	0.235	1	Isocortex L6	Crhbp
2.59305e-08	0.290744	0.964	0.927	0.00047458	Isocortex L6	Yaf2
5.22607e-14	0.290443	1	0.997	9.56476e-10	Isocortex L6	Rnf11
1.74933e-08	0.290342	0.964	0.887	0.000320162	Isocortex L6	Camk1
4.25428e-09	0.289907	0.679	0.464	7.78618e-05	Isocortex L6	Dusp7
5.45347e-08	0.28936	0.643	0.457	0.000998095	Isocortex L6	Gm27032
2.40079e-08	0.289104	0.816	0.642	0.000439392	Isocortex L6	Prkag2
2.15816e-06	0.28904	0.908	0.799	0.0394987	Isocortex L6	Flot2
4.80924e-08	0.288577	0.76	0.572	0.000880186	Isocortex L6	Gpd1l
4.96728e-08	0.288351	0.852	0.696	0.000909111	Isocortex L6	Atrnl1
4.91432e-06	0.288005	0.51	0.347	0.0899419	Isocortex L6	Wwox
2.74732e-07	0.287325	0.658	0.47	0.00502815	Isocortex L6	Slitrk5
9.74002e-08	0.287228	0.765	0.592	0.00178262	Isocortex L6	Akt2
5.85078e-07	0.286173	0.755	0.602	0.0107081	Isocortex L6	Btbd6
5.28881e-08	0.285865	0.857	0.765	0.000967958	Isocortex L6	Anxa7
5.49751e-10	0.285824	0.459	0.26	1.00615e-05	Isocortex L6	Htr2a
2.23925e-09	0.285442	0.852	0.631	4.09827e-05	Isocortex L6	Ctsz
8.40986e-09	0.285031	0.893	0.746	0.000153917	Isocortex L6	Fbxw7
2.56387e-08	0.284877	0.536	0.348	0.00046924	Isocortex L6	Plekhg5
1.9049e-09	0.284866	0.505	0.307	3.48636e-05	Isocortex L6	Dyrk2
4.14314e-09	0.284583	0.617	0.417	7.58277e-05	Isocortex L6	Limk1
1.13265e-07	0.284553	0.745	0.574	0.00207297	Isocortex L6	Tmem240
7.4119e-10	0.284473	0.98	0.932	1.35653e-05	Isocortex L6	Snrpb
9.22909e-09	0.284426	0.98	0.938	0.000168911	Isocortex L6	Rogdi
5.52223e-09	0.284289	0.842	0.648	0.000101068	Isocortex L6	Mcf2l
1.20198e-07	0.284217	0.816	0.626	0.00219986	Isocortex L6	Med24
1.87309e-10	0.284087	1	0.974	3.42812e-06	Isocortex L6	Actr1b
5.5595e-10	0.284038	0.5	0.287	1.0175e-05	Isocortex L6	3110039M20Rik
5.42909e-10	0.283433	0.52	0.308	9.93632e-06	Isocortex L6	Rassf5
8.01943e-08	0.283358	0.929	0.849	0.00146772	Isocortex L6	Tpd52
3.06396e-10	0.283349	0.597	0.358	5.60766e-06	Isocortex L6	Tiam2
1.49991e-12	0.283214	0.995	0.964	2.74514e-08	Isocortex L6	Nkiras1
1.44326e-06	0.282877	0.949	0.932	0.0264145	Isocortex L6	Rnps1
5.68396e-10	0.28269	0.648	0.418	1.04028e-05	Isocortex L6	Orai2
8.38347e-14	0.281788	1	0.999	1.53434e-09	Isocortex L6	Higd1a
6.03546e-08	0.28147	0.888	0.79	0.00110461	Isocortex L6	Ten1
6.19269e-08	0.28123	0.939	0.802	0.00113339	Isocortex L6	Cenpb
5.36785e-09	0.281227	0.913	0.768	9.82424e-05	Isocortex L6	Wdr47
7.10516e-10	0.280786	0.719	0.458	1.30039e-05	Isocortex L6	Rab40b
3.36581e-09	0.280526	0.49	0.293	6.1601e-05	Isocortex L6	Cenpw
4.79604e-17	0.280447	1	1	8.77772e-13	Isocortex L6	Sumo2
7.07459e-11	0.280279	1	0.994	1.29479e-06	Isocortex L6	Sqstm1
2.21437e-18	0.28017	1	0.996	4.05275e-14	Isocortex L6	Tubb5
2.49614e-24	0.279961	1	1	4.56844e-20	Isocortex L6	Cfl1
6.93926e-09	0.279891	0.964	0.862	0.000127002	Isocortex L6	Scn2a
7.52904e-07	0.27909	0.77	0.563	0.0137797	Isocortex L6	Sulf2
4.48548e-11	0.279034	0.985	0.94	8.20933e-07	Isocortex L6	Adgrl1
3.01137e-11	0.278958	0.995	0.842	5.51141e-07	Isocortex L6	Ddn
6.00726e-09	0.278825	0.51	0.314	0.000109945	Isocortex L6	Zfp385b
2.27391e-07	0.278759	0.827	0.667	0.0041617	Isocortex L6	Carmil2
7.56119e-14	0.278331	0.439	0.204	1.38385e-09	Isocortex L6	Sox5
1.31189e-07	0.277351	0.73	0.546	0.00240102	Isocortex L6	Jakmip1
5.39682e-07	0.276964	0.816	0.681	0.00987726	Isocortex L6	Pomgnt1
1.53143e-10	0.276477	1	0.991	2.80282e-06	Isocortex L6	Gnao1
8.53536e-09	0.276397	0.786	0.561	0.000156214	Isocortex L6	Sh2d5
2.44773e-08	0.27638	0.995	0.946	0.000447984	Isocortex L6	Psmc3
1.3389e-09	0.276044	0.485	0.277	2.45046e-05	Isocortex L6	Klhl3
4.35966e-18	0.275215	0.23	0.062	7.97906e-14	Isocortex L6	Col5a1
2.11639e-07	0.275184	0.735	0.554	0.00387341	Isocortex L6	Ica1
1.28187e-11	0.274985	0.444	0.226	2.34607e-07	Isocortex L6	Gpr150
7.16316e-08	0.274728	0.913	0.818	0.001311	Isocortex L6	Slc39a10
1.8812e-08	0.274635	0.566	0.364	0.000344297	Isocortex L6	Flrt2
1.3116e-16	0.274288	1	0.999	2.40048e-12	Isocortex L6	Gabarapl1
2.13081e-08	0.274252	0.862	0.746	0.000389982	Isocortex L6	Ndel1
5.22294e-08	0.27422	0.653	0.484	0.000955902	Isocortex L6	Rab11fip3
1.7659e-11	0.273465	0.378	0.182	3.23195e-07	Isocortex L6	Kazald1
2.98216e-08	0.273345	0.776	0.599	0.000545796	Isocortex L6	Zmiz1
2.41683e-08	0.272699	0.99	0.968	0.000442328	Isocortex L6	Bnip3
5.59757e-09	0.272518	0.745	0.525	0.000102447	Isocortex L6	Dagla
2.01732e-15	0.272462	1	0.998	3.6921e-11	Isocortex L6	Map1lc3b
1.70591e-10	0.272197	0.995	0.977	3.12215e-06	Isocortex L6	Snap91
2.1176e-08	0.27212	0.724	0.539	0.000387563	Isocortex L6	Nfyb
1.42965e-09	0.271521	0.566	0.341	2.61655e-05	Isocortex L6	Rin1
1.04921e-08	0.271417	0.857	0.648	0.000192026	Isocortex L6	Sipa1l1
1.6981e-07	0.271367	0.724	0.533	0.00310787	Isocortex L6	Speg
2.91555e-05	0.271254	0.454	0.332	0.533605	Isocortex L6	Atf6
1.05851e-08	0.271109	0.423	0.245	0.000193729	Isocortex L6	Zdhhc23
2.19247e-07	0.270889	0.913	0.873	0.00401266	Isocortex L6	Psmb10
1.90458e-08	0.270835	0.602	0.388	0.000348576	Isocortex L6	Fhod3
6.00576e-07	0.270789	0.745	0.593	0.0109917	Isocortex L6	Magi2
2.8684e-07	0.270679	0.617	0.444	0.00524974	Isocortex L6	Mtcl1
1.78703e-06	0.270585	0.694	0.544	0.0327063	Isocortex L6	Ripor1
2.30032e-08	0.270564	0.765	0.56	0.000421004	Isocortex L6	Sgsm3
2.41352e-09	0.270442	0.612	0.373	4.41723e-05	Isocortex L6	Mpp3
1.64971e-06	0.270221	0.883	0.756	0.0301929	Isocortex L6	Tmem70
2.67925e-10	0.269892	1	0.994	4.90357e-06	Isocortex L6	Dnaja2
9.05977e-09	0.269796	0.546	0.343	0.000165812	Isocortex L6	Mpped2
1.06003e-08	0.269756	0.908	0.782	0.000194008	Isocortex L6	Pclo
8.75259e-07	0.269623	0.918	0.833	0.016019	Isocortex L6	Pianp
5.7628e-09	0.269445	0.949	0.871	0.000105471	Isocortex L6	Pantr1
1.07211e-08	0.269421	0.99	0.959	0.000196218	Isocortex L6	Smim7
1.41941e-07	0.269343	0.684	0.49	0.0025978	Isocortex L6	Tmod1
1.70254e-07	0.26897	0.689	0.498	0.00311599	Isocortex L6	Brap
8.94625e-08	0.268943	0.571	0.386	0.00163734	Isocortex L6	Lrfn1
2.19458e-08	0.268857	0.827	0.601	0.000401652	Isocortex L6	Efr3a
8.59523e-07	0.268761	0.923	0.784	0.015731	Isocortex L6	Aprt
9.72976e-16	0.2687	0.311	0.112	1.78074e-11	Isocortex L6	Blnk
0.000553387	0.268664	0.224	0.138	1	Isocortex L6	Crh
4.96965e-10	0.26859	0.663	0.415	9.09546e-06	Isocortex L6	Gfod1
8.04362e-10	0.267712	0.541	0.316	1.47214e-05	Isocortex L6	Mtmr12
5.61899e-09	0.267662	0.99	0.964	0.000102839	Isocortex L6	Chchd6
1.2515e-07	0.267472	0.719	0.524	0.0022905	Isocortex L6	Stim2
3.70551e-12	0.267471	0.362	0.162	6.78183e-08	Isocortex L6	C130074G19Rik
3.41103e-18	0.26732	0.23	0.061	6.24287e-14	Isocortex L6	Serinc2
9.58969e-07	0.267251	0.765	0.605	0.0175511	Isocortex L6	Kcnf1
1.45457e-10	0.266511	1	0.978	2.66215e-06	Isocortex L6	Kif5c
3.369e-11	0.266413	0.985	0.993	6.16594e-07	Isocortex L6	Capzb
3.54326e-09	0.266086	0.423	0.233	6.48488e-05	Isocortex L6	Kcns1
3.34423e-08	0.265847	0.888	0.76	0.00061206	Isocortex L6	Rnf167
3.77078e-08	0.265808	0.77	0.575	0.000690128	Isocortex L6	Yeats4
2.1616e-07	0.265151	0.745	0.54	0.00395615	Isocortex L6	Brinp2
1.95889e-06	0.264604	0.913	0.867	0.0358516	Isocortex L6	Vamp4
1.18505e-08	0.264382	0.934	0.75	0.000216888	Isocortex L6	Plk2
2.51831e-10	0.264166	0.964	0.865	4.609e-06	Isocortex L6	Wasf1
2.25039e-08	0.263854	0.633	0.419	0.000411867	Isocortex L6	Pitpnm3
3.53739e-22	0.263841	0.235	0.054	6.47413e-18	Isocortex L6	8030453O22Rik
1.1371e-06	0.263768	0.684	0.514	0.0208112	Isocortex L6	Srr
8.61436e-06	0.263662	0.75	0.603	0.15766	Isocortex L6	Eipr1
7.55023e-08	0.263421	0.796	0.617	0.00138184	Isocortex L6	Ifi27
2.03319e-07	0.262946	0.949	0.894	0.00372114	Isocortex L6	Llph
4.69519e-07	0.262943	0.796	0.651	0.00859314	Isocortex L6	Gm10419
1.11555e-07	0.262886	0.816	0.606	0.00204168	Isocortex L6	Numbl
1.98508e-06	0.262636	0.827	0.706	0.0363308	Isocortex L6	Ap1ar
4.65156e-06	0.262478	0.714	0.553	0.0851328	Isocortex L6	Rtf1
3.13847e-07	0.262427	0.709	0.527	0.00574402	Isocortex L6	St3gal2
2.46359e-06	0.262202	0.903	0.83	0.0450886	Isocortex L6	Zmynd11
2.14932e-14	0.261886	0.628	0.323	3.93368e-10	Isocortex L6	Bcl11b
5.83538e-09	0.261699	0.985	0.955	0.000106799	Isocortex L6	Ube2e1
3.45694e-07	0.261692	0.735	0.57	0.00632688	Isocortex L6	Pde4a
8.45992e-23	0.261108	0.235	0.052	1.54834e-18	Isocortex L6	Serpinb8
7.0238e-08	0.261016	0.459	0.287	0.0012855	Isocortex L6	Rgs11
1.32016e-07	0.260628	0.582	0.396	0.00241616	Isocortex L6	Zbtb22
6.8027e-08	0.260382	0.837	0.665	0.00124503	Isocortex L6	Lancl2
2.26023e-06	0.259643	0.908	0.841	0.0413668	Isocortex L6	Bax
4.51115e-07	0.259521	0.837	0.666	0.00825631	Isocortex L6	Chd5
6.59631e-07	0.259046	0.566	0.402	0.0120726	Isocortex L6	Sorcs3
7.87904e-08	0.25844	0.638	0.439	0.00144202	Isocortex L6	Elk1
9.40083e-09	0.258334	0.48	0.287	0.000172054	Isocortex L6	St6gal2
1.88178e-07	0.258244	0.546	0.366	0.00344403	Isocortex L6	Numb
2.16377e-11	0.257845	0.944	0.833	3.96013e-07	Isocortex L6	Bok
7.90191e-12	0.257665	1	0.989	1.44621e-07	Isocortex L6	Mapk1
1.64941e-06	0.257133	0.694	0.53	0.0301875	Isocortex L6	Ablim1
6.3094e-07	0.256828	0.781	0.615	0.0115475	Isocortex L6	Mettl23
2.76158e-07	0.256797	0.776	0.578	0.00505424	Isocortex L6	Brd9
4.04922e-08	0.256472	0.648	0.446	0.000741088	Isocortex L6	Slc7a8
1.97033e-07	0.256311	0.913	0.766	0.00360609	Isocortex L6	Eef1akmt1
1.48134e-09	0.255668	0.995	0.989	2.71115e-05	Isocortex L6	Ccdc85b
2.73103e-07	0.255196	0.592	0.403	0.00499833	Isocortex L6	Thop1
1.27013e-07	0.25502	0.954	0.91	0.0023246	Isocortex L6	Gnb5
6.31153e-16	0.254941	0.296	0.102	1.15514e-11	Isocortex L6	Sh3rf3
1.52926e-10	0.25449	0.995	0.997	2.79885e-06	Isocortex L6	Ube2v1
1.12573e-09	0.254154	0.638	0.402	2.0603e-05	Isocortex L6	Shf
1.51323e-09	0.254116	0.99	0.985	2.76951e-05	Isocortex L6	Lamtor4
5.27365e-07	0.254093	0.949	0.9	0.00965183	Isocortex L6	Arhgef9
1.78903e-07	0.253995	0.959	0.911	0.00327428	Isocortex L6	Klhdc2
3.74719e-07	0.253745	0.862	0.693	0.00685811	Isocortex L6	Kcnj9
2.46421e-07	0.253461	0.944	0.883	0.00451	Isocortex L6	Rnf126
1.60496e-06	0.253358	0.73	0.578	0.029374	Isocortex L6	Fam98c
6.99317e-08	0.25324	0.673	0.47	0.00127989	Isocortex L6	Arhgef3
3.04541e-05	0.253091	0.51	0.385	0.557371	Isocortex L6	Zfyve28
2.70365e-08	0.253007	0.74	0.525	0.000494822	Isocortex L6	Ttl
0.000743944	0.252887	0.566	0.472	1	Isocortex L6	Tmem163
7.67465e-10	0.251912	0.995	0.986	1.40461e-05	Isocortex L6	Cyfip2
1.82504e-05	0.251714	0.617	0.481	0.334018	Isocortex L6	Lin37
3.01839e-05	0.251684	0.878	0.81	0.552425	Isocortex L6	Chmp1a
5.63964e-08	0.251403	0.985	0.975	0.00103217	Isocortex L6	Csnk2b
3.89192e-07	0.251145	0.964	0.944	0.00712299	Isocortex L6	Usp14
1.61731e-08	0.250945	0.362	0.197	0.000296	Isocortex L6	Csgalnact1
2.79809e-06	0.250805	0.561	0.407	0.0512107	Isocortex L6	Smad2
3.55456e-07	0.250627	0.561	0.37	0.00650555	Isocortex L6	Fxyd2
3.50537e-06	0.250514	0.587	0.424	0.0641553	Isocortex L6	Lpcat1
2.59077e-09	0.250491	1	0.986	4.74164e-05	Isocortex L6	Rrp1
1.77223e-05	0.250121	0.923	0.8	0.324354	Isocortex L6	Actr3b

## Sheet: GLS
p_val	avg_log2FC	pct.1	pct.2	p_val_adj	cluster	gene
4.55197e-43	3.05122	1	0.996	8.33102e-39	GLS	Ptgds
4.15479e-41	2.2745	0.857	0.456	7.6041e-37	GLS	Mgp
7.53303e-46	1.31301	0.677	0.188	1.3787e-41	GLS	Igf2
2.40727e-40	1.30953	0.91	0.511	4.40578e-36	GLS	Nbl1
1.02715e-33	1.28974	0.692	0.292	1.8799e-29	GLS	Fn1
1.11494e-08	1.27268	0.331	0.158	0.000204056	GLS	Acta2
2.55986e-28	1.19995	0.556	0.203	4.68505e-24	GLS	Slc13a3
1.58995e-71	1.19987	0.466	0.054	2.90992e-67	GLS	Fmod
5.29448e-41	1.18104	1	0.992	9.68996e-37	GLS	Atp1a2
9.97364e-15	1.16293	0.752	0.5	1.82538e-10	GLS	Crip1
1.10884e-39	1.15211	0.571	0.162	2.0294e-35	GLS	Slc6a20a
1.83713e-20	1.12185	0.835	0.581	3.36232e-16	GLS	Vtn
1.06094e-33	1.09712	0.752	0.356	1.94173e-29	GLS	Rbp1
8.5774e-37	1.08274	0.865	0.414	1.56984e-32	GLS	Igfbp2
9.70412e-54	1.08216	0.466	0.075	1.77605e-49	GLS	Islr
2.72682e-08	1.07245	0.526	0.348	0.000499063	GLS	Myl9
2.71131e-25	1.05333	0.917	0.71	4.96223e-21	GLS	Id3
3.95716e-40	1.05089	0.481	0.106	7.2424e-36	GLS	Col1a2
1.40127e-117	1.01155	0.504	0.032	2.5646e-113	GLS	Slc22a6
9.47934e-22	1.0094	0.556	0.245	1.73491e-17	GLS	Slc7a11
1.83429e-58	0.999227	0.504	0.082	3.35711e-54	GLS	Gjb2
9.52857e-20	0.992675	0.654	0.365	1.74392e-15	GLS	Ifitm2
6.7667e-21	0.989794	0.737	0.44	1.23844e-16	GLS	Ifitm3
1.47909e-26	0.983315	0.91	0.591	2.70703e-22	GLS	Igfbp6
2.45919e-19	0.978267	0.797	0.45	4.50081e-15	GLS	Gfap
2.90725e-30	0.968746	0.459	0.127	5.32085e-26	GLS	Aebp1
1.22716e-35	0.96482	1	0.923	2.24594e-31	GLS	Camk2a
2.5064e-24	0.939067	0.925	0.646	4.58721e-20	GLS	Lamp5
2.56704e-22	0.937051	0.992	0.982	4.6982e-18	GLS	Gm42418
3.52616e-68	0.930346	0.421	0.045	6.45358e-64	GLS	Ogn
5.69863e-53	0.928221	0.444	0.066	1.04296e-48	GLS	Slc13a4
3.33368e-50	0.909588	0.429	0.067	6.1013e-46	GLS	Thbd
3.67337e-26	0.900431	0.421	0.117	6.72301e-22	GLS	Dcn
3.52803e-22	0.891216	0.737	0.401	6.457e-18	GLS	Vim
2.13768e-22	0.872534	0.556	0.24	3.91239e-18	GLS	Cfh
8.75702e-47	0.850331	0.406	0.063	1.60271e-42	GLS	Slc6a13
1.06148e-16	0.837667	0.827	0.604	1.94272e-12	GLS	Aqp4
9.11997e-94	0.836528	0.293	0.009	1.66914e-89	GLS	Prg4
1.17906e-51	0.823074	0.391	0.051	2.15792e-47	GLS	Myoc
1.85012e-22	0.817063	0.459	0.156	3.38609e-18	GLS	Slc22a8
1.30297e-48	0.806016	1	0.996	2.3847e-44	GLS	Slc1a2
1.4824e-24	0.799073	1	0.846	2.71308e-20	GLS	Ddn
9.72492e-17	0.7842	0.571	0.31	1.77986e-12	GLS	Fxyd5
1.09137e-18	0.78158	0.97	0.865	1.99742e-14	GLS	Cxcl14
3.49623e-21	0.777834	0.579	0.258	6.39881e-17	GLS	Nupr1
3.74215e-33	0.775293	1	0.988	6.84889e-29	GLS	Ptn
3.61964e-61	0.77285	0.353	0.033	6.62467e-57	GLS	Aldh1a2
3.28685e-27	0.770721	0.977	0.703	6.0156e-23	GLS	S100a6
8.00676e-37	0.770307	1	1	1.4654e-32	GLS	Apoe
4.76273e-20	0.768986	0.684	0.356	8.71675e-16	GLS	Cxcl12
4.44844e-39	0.768068	0.421	0.081	8.14154e-35	GLS	Serping1
3.25326e-34	0.762721	1	0.986	5.95412e-30	GLS	Glul
2.90788e-29	0.761112	0.707	0.273	5.322e-25	GLS	Vip
2.11651e-29	0.759594	0.444	0.12	3.87365e-25	GLS	Bmp7
3.11089e-33	0.749705	0.451	0.107	5.69356e-29	GLS	Pcolce
9.65127e-43	0.748973	1	1	1.76638e-38	GLS	mt-Nd5
1.7692e-27	0.74412	0.511	0.164	3.23799e-23	GLS	Efemp1
6.70873e-15	0.737545	0.857	0.648	1.22783e-10	GLS	Gjb6
3.41229e-35	0.719405	1	1	6.24517e-31	GLS	mt-Co2
9.63484e-23	0.719282	0.827	0.405	1.76337e-18	GLS	Ccn3
4.99724e-08	0.711695	0.233	0.094	0.000914595	GLS	Tagln
2.24545e-24	0.710665	1	0.948	4.10962e-20	GLS	B2m
1.13351e-21	0.705338	1	0.927	2.07455e-17	GLS	Psd
5.63848e-13	0.703912	0.654	0.393	1.03196e-08	GLS	Coch
9.61383e-27	0.700414	1	0.964	1.75952e-22	GLS	Slc1a3
3.24261e-28	0.694946	1	0.97	5.93463e-24	GLS	mt-Atp8
3.22523e-18	0.69364	0.902	0.795	5.90282e-14	GLS	Epas1
6.86936e-38	0.667666	1	1	1.25723e-33	GLS	mt-Nd2
2.73528e-13	0.667336	0.842	0.613	5.00611e-09	GLS	Fabp7
1.31489e-12	0.667099	0.586	0.338	2.40652e-08	GLS	Reln
7.59462e-23	0.665919	1	0.997	1.38997e-18	GLS	Camk2n1
8.35543e-14	0.660858	0.812	0.615	1.52921e-09	GLS	Ncan
7.20161e-14	0.644621	0.459	0.207	1.31804e-09	GLS	Ifitm1
1.32118e-19	0.639398	0.398	0.13	2.41803e-15	GLS	Bgn
1.20829e-16	0.632725	0.962	0.834	2.21142e-12	GLS	Mfge8
9.96156e-27	0.630695	1	0.987	1.82316e-22	GLS	mt-Nd4l
3.43865e-14	0.626383	0.925	0.78	6.29342e-10	GLS	Itm2a
1.34326e-16	0.625127	0.992	0.82	2.45844e-12	GLS	Mef2c
9.80282e-10	0.616969	0.278	0.115	1.79411e-05	GLS	Vwf
4.96098e-19	0.611147	0.992	0.909	9.07958e-15	GLS	Nptxr
4.86968e-10	0.609564	0.714	0.54	8.91249e-06	GLS	Ramp2
2.22731e-44	0.599564	0.308	0.037	4.07641e-40	GLS	Crabp2
2.54488e-14	0.596207	0.617	0.32	4.65765e-10	GLS	Txnip
2.3535e-15	0.595665	0.895	0.652	4.30738e-11	GLS	Sipa1l1
4.91462e-08	0.58765	0.744	0.585	0.000899474	GLS	Timp3
0.000571506	0.58592	0.842	0.786	1	GLS	Slc38a2
2.47242e-33	0.585079	1	1	4.52503e-29	GLS	mt-Nd4
3.24313e-20	0.584312	0.451	0.16	5.93558e-16	GLS	Slc7a2
2.08281e-12	0.581862	0.368	0.151	3.81195e-08	GLS	Serpinf1
5.37928e-18	0.579261	1	0.969	9.84517e-14	GLS	Mt2
0.000574919	0.577301	0.323	0.222	1	GLS	Tpm2
9.74051e-13	0.574327	0.406	0.176	1.78271e-08	GLS	Cavin1
1.48387e-14	0.57422	0.94	0.873	2.71579e-10	GLS	Fam107a
8.6324e-20	0.571469	1	0.984	1.5799e-15	GLS	Prdx6
6.04106e-34	0.567652	1	1	1.10563e-29	GLS	mt-Co1
2.71292e-18	0.565668	1	0.904	4.96519e-14	GLS	Bc1
1.3547e-29	0.563792	1	1	2.47937e-25	GLS	mt-Nd3
6.05724e-08	0.563136	0.609	0.436	0.0011086	GLS	Id1
2.89258e-13	0.559244	0.729	0.451	5.294e-09	GLS	Epop
6.96084e-10	0.557744	0.835	0.64	1.27397e-05	GLS	Igfbp7
6.68803e-26	0.556786	0.346	0.079	1.22404e-21	GLS	Emp3
2.44977e-10	0.55358	0.459	0.246	4.48356e-06	GLS	Ptprb
8.45336e-15	0.552419	0.977	0.882	1.54713e-10	GLS	Htra1
9.93036e-17	0.551799	0.534	0.241	1.81745e-12	GLS	Lamb2
1.81614e-05	0.545671	0.489	0.356	0.33239	GLS	Flna
2.85933e-17	0.54067	0.323	0.098	5.23314e-13	GLS	Colec12
5.19183e-36	0.539293	0.271	0.035	9.50208e-32	GLS	Col1a1
2.66394e-09	0.53858	0.669	0.456	4.87553e-05	GLS	Cldn5
4.33393e-10	0.535391	0.789	0.598	7.93196e-06	GLS	Rgs5
1.32848e-09	0.531265	0.737	0.528	2.43138e-05	GLS	Trp53i11
5.07663e-13	0.529813	0.451	0.203	9.29125e-09	GLS	S100a11
1.36463e-10	0.529448	0.91	0.76	2.49755e-06	GLS	Ly6a
7.76601e-13	0.529346	0.865	0.627	1.42133e-08	GLS	Shank1
1.12663e-08	0.528845	0.436	0.255	0.000206196	GLS	Abcb1a
4.09335e-16	0.527486	0.496	0.209	7.49164e-12	GLS	Ahnak
1.53833e-09	0.527096	0.624	0.423	2.81545e-05	GLS	Cd34
2.76738e-13	0.52646	0.977	0.767	5.06486e-09	GLS	Itpka
8.08614e-16	0.525556	0.917	0.739	1.47993e-11	GLS	Cacna2d1
6.09684e-13	0.524602	0.323	0.119	1.11584e-08	GLS	Fbln1
3.13506e-13	0.522816	0.85	0.627	5.73779e-09	GLS	Pltp
1.70918e-12	0.516734	1	0.95	3.12815e-08	GLS	Nrgn
1.45121e-22	0.51653	0.353	0.094	2.656e-18	GLS	Foxc1
4.48115e-07	0.515855	0.519	0.382	0.0082014	GLS	Tmem64
2.94657e-17	0.514409	1	0.976	5.39281e-13	GLS	Ppp1r1a
4.86465e-12	0.50954	0.368	0.156	8.90329e-08	GLS	Sult1a1
1.35902e-08	0.509494	0.774	0.553	0.000248728	GLS	H2-K1
5.61087e-13	0.507755	0.977	0.887	1.0269e-08	GLS	Fbxo2
9.16371e-13	0.506911	0.902	0.744	1.67714e-08	GLS	Tcf4
2.68061e-13	0.505862	0.97	0.792	4.90604e-09	GLS	Stx1a
1.0518e-09	0.503951	0.526	0.309	1.925e-05	GLS	Klf2
1.0612e-12	0.502956	1	0.977	1.94221e-08	GLS	Cck
8.90733e-11	0.502089	0.429	0.212	1.63022e-06	GLS	Serpinh1
6.17356e-13	0.498085	1	0.892	1.12988e-08	GLS	Hpcal4
1.2001e-13	0.495566	0.925	0.747	2.19642e-09	GLS	Neurl1a
3.06516e-06	0.493409	0.564	0.442	0.0560986	GLS	Ltbp4
1.98277e-14	0.492906	0.992	0.87	3.62886e-10	GLS	Pantr1
6.02165e-19	0.49246	0.331	0.095	1.10208e-14	GLS	Ndnf
8.91877e-13	0.492296	0.992	0.953	1.63231e-08	GLS	Plpp3
2.08328e-26	0.488533	1	1	3.81281e-22	GLS	Clu
4.46342e-07	0.487815	0.444	0.273	0.00816894	GLS	Bcam
5.55857e-25	0.486181	1	1	1.01733e-20	GLS	mt-Nd1
1.21641e-10	0.48575	0.677	0.454	2.22627e-06	GLS	Lhx2
2.51427e-14	0.485664	1	0.938	4.60162e-10	GLS	Id2
2.69545e-16	0.484321	0.857	0.479	4.93321e-12	GLS	Slc30a3
1.89487e-11	0.484137	0.985	0.818	3.46799e-07	GLS	Cplx2
1.87727e-09	0.483803	0.218	0.075	3.43578e-05	GLS	Cd74
5.32782e-12	0.481194	0.444	0.205	9.75098e-08	GLS	Prelp
2.68052e-10	0.479292	0.789	0.607	4.90589e-06	GLS	Plec
8.12313e-13	0.478396	0.985	0.9	1.4867e-08	GLS	Dgkz
5.5438e-10	0.47742	0.474	0.25	1.01463e-05	GLS	Kit
7.2084e-12	0.476268	0.301	0.113	1.31928e-07	GLS	Cnn2
3.55365e-14	0.476227	0.985	0.855	6.50389e-10	GLS	Npy
5.79207e-05	0.473506	0.15	0.063	1	GLS	Myh11
2.9276e-11	0.473342	0.827	0.601	5.35809e-07	GLS	Rasgrf2
3.82432e-11	0.472587	0.466	0.244	6.99927e-07	GLS	Scara3
6.56777e-12	0.465338	0.925	0.835	1.20203e-07	GLS	Marc2
1.30332e-06	0.46453	0.421	0.257	0.0238533	GLS	Hspb1
7.88503e-09	0.463357	0.714	0.554	0.000144312	GLS	Lgals1
2.26503e-08	0.462561	0.789	0.626	0.000414546	GLS	Igfbp5
3.07399e-10	0.461406	0.94	0.756	5.62601e-06	GLS	Mgll
4.25128e-11	0.459034	0.977	0.82	7.78069e-07	GLS	Cabp1
9.64417e-28	0.458208	0.241	0.037	1.76508e-23	GLS	Ranbp3l
1.81217e-13	0.456277	1	0.982	3.31664e-09	GLS	Atp1a1
3.12562e-17	0.452653	0.278	0.074	5.72052e-13	GLS	Cp
4.93868e-22	0.449473	0.241	0.046	9.03878e-18	GLS	Mrc2
1.07254e-25	0.44829	1	1	1.96296e-21	GLS	mt-Atp6
3.30806e-10	0.446992	1	0.893	6.0544e-06	GLS	Slc17a7
1.38625e-06	0.446713	0.872	0.741	0.0253711	GLS	Alcam
3.96161e-10	0.44441	0.895	0.741	7.25054e-06	GLS	S1pr1
1.03863e-06	0.441909	0.474	0.31	0.019009	GLS	Srgn
3.70107e-11	0.440556	0.992	0.959	6.7737e-07	GLS	Gng5
2.56897e-11	0.439735	0.496	0.26	4.70173e-07	GLS	Dio2
8.24924e-12	0.43847	1	0.982	1.50978e-07	GLS	Fbxl16
2.76571e-12	0.43154	0.992	0.902	5.06181e-08	GLS	Enc1
1.53879e-17	0.427419	0.226	0.049	2.81629e-13	GLS	Lum
6.82496e-27	0.425407	1	1	1.2491e-22	GLS	mt-Co3
2.00321e-09	0.424117	0.895	0.783	3.66628e-05	GLS	Slc2a1
3.45447e-14	0.4241	0.992	0.942	6.32236e-10	GLS	Ppp1r9b
3.25622e-18	0.422654	0.346	0.102	5.95954e-14	GLS	Bmp6
2.09918e-10	0.420994	0.977	0.866	3.84192e-06	GLS	Dlgap1
2.48544e-09	0.418822	0.782	0.581	4.54885e-05	GLS	Prkca
6.1965e-07	0.418612	0.564	0.394	0.0113408	GLS	Rras
3.44393e-06	0.413354	0.451	0.292	0.0630309	GLS	Ctla2a
8.32015e-44	0.412828	0.18	0.01	1.52275e-39	GLS	Fam180a
2.54482e-10	0.409791	0.955	0.866	4.65754e-06	GLS	Cacnb3
5.18983e-08	0.409129	0.722	0.543	0.000949842	GLS	Nfib
1.18897e-07	0.408088	0.842	0.646	0.00217604	GLS	H2-D1
7.69054e-07	0.407991	0.391	0.22	0.0140752	GLS	Spp1
5.57004e-10	0.407572	0.985	0.961	1.01943e-05	GLS	Lrp1
1.92172e-05	0.406697	0.504	0.369	0.351714	GLS	Tapbp
5.30284e-07	0.405486	0.496	0.326	0.00970526	GLS	Vcam1
1.11526e-10	0.403443	0.985	0.959	2.04114e-06	GLS	Scg3
1.18423e-22	0.402819	0.211	0.034	2.16739e-18	GLS	Sphk1
3.00508e-09	0.402057	0.992	0.926	5.49989e-05	GLS	Bcan
2.00473e-06	0.401943	0.684	0.539	0.0366906	GLS	F3
7.77784e-09	0.401625	0.466	0.257	0.00014235	GLS	Clic1
7.18816e-09	0.399172	0.429	0.229	0.000131558	GLS	Oaf
7.56353e-06	0.398392	0.429	0.271	0.138428	GLS	Itih5
7.28335e-08	0.398219	0.729	0.556	0.001333	GLS	Slc38a3
3.1693e-18	0.397991	0.211	0.042	5.80045e-14	GLS	Ccl19
1.99905e-15	0.397991	1	0.997	3.65866e-11	GLS	Sparcl1
1.9706e-10	0.397684	0.421	0.202	3.6066e-06	GLS	Anxa2
3.49025e-05	0.396203	0.564	0.447	0.638786	GLS	Pcca
4.15306e-10	0.392435	1	0.987	7.60092e-06	GLS	Laptm4a
4.24499e-10	0.391975	0.925	0.671	7.76918e-06	GLS	Dkk3
4.81241e-45	0.391065	0.226	0.017	8.80767e-41	GLS	Asgr1
1.37332e-11	0.39	1	0.988	2.51345e-07	GLS	Cspg5
5.61687e-06	0.388822	0.406	0.26	0.1028	GLS	Fcgrt
1.47203e-09	0.388449	0.406	0.205	2.69411e-05	GLS	Podxl
7.96488e-06	0.387406	0.406	0.25	0.145773	GLS	Cald1
2.89445e-05	0.386997	0.398	0.257	0.529743	GLS	Lcat
2.80404e-09	0.386345	0.925	0.844	5.13195e-05	GLS	Fxyd1
9.94153e-15	0.380285	0.293	0.091	1.8195e-10	GLS	Fmo1
3.40474e-08	0.380027	0.729	0.496	0.000623136	GLS	Kcnh3
9.94104e-07	0.379	0.827	0.743	0.0181941	GLS	Tacc1
8.66036e-06	0.378765	0.398	0.257	0.158502	GLS	Tspo
3.17194e-07	0.378248	0.767	0.596	0.00580529	GLS	Akt2
6.4328e-10	0.378217	0.895	0.7	1.17733e-05	GLS	Hopx
1.87678e-07	0.378162	0.895	0.779	0.00343488	GLS	Rasl10b
1.78077e-06	0.375569	0.647	0.485	0.0325917	GLS	Kctd1
1.68195e-07	0.375022	0.812	0.639	0.00307831	GLS	Camkk2
1.36775e-09	0.373771	0.624	0.393	2.50326e-05	GLS	Ezr
1.53031e-07	0.372922	0.429	0.242	0.00280077	GLS	Ddit4l
1.98766e-07	0.37277	0.278	0.129	0.00363781	GLS	Tgfbr3
2.33261e-08	0.372647	0.932	0.807	0.000426915	GLS	Ly6c1
3.87403e-08	0.37238	0.594	0.384	0.000709025	GLS	Plxnd1
7.05725e-06	0.36695	0.436	0.28	0.129162	GLS	Zfp36l1
8.1771e-06	0.366865	0.759	0.69	0.149657	GLS	Grin2a
2.65676e-24	0.36529	1	1	4.8624e-20	GLS	mt-Cytb
8.31676e-10	0.363733	0.805	0.569	1.52213e-05	GLS	Lrrc17
7.03947e-08	0.359813	0.744	0.511	0.00128836	GLS	Egr3
7.07897e-12	0.359365	0.992	0.985	1.29559e-07	GLS	Gstm1
1.82171e-06	0.357198	0.662	0.475	0.033341	GLS	Fgfr1
0.000199267	0.357148	0.564	0.446	1	GLS	Il6st
9.7883e-10	0.357087	0.398	0.19	1.79146e-05	GLS	Maf
0.000169022	0.356703	0.564	0.444	1	GLS	Isyna1
1.15614e-07	0.355744	0.579	0.379	0.00211596	GLS	Ephx1
1.05436e-06	0.354672	0.97	0.911	0.0192969	GLS	Mmd2
8.46859e-09	0.352486	0.865	0.662	0.000154992	GLS	Cacng3
2.78365e-13	0.35102	0.226	0.062	5.09464e-09	GLS	Klf4
5.15969e-07	0.350289	0.774	0.606	0.00944327	GLS	Fjx1
7.00065e-10	0.350226	0.293	0.119	1.28126e-05	GLS	Tgm2
1.88198e-17	0.348352	0.271	0.069	3.4444e-13	GLS	Adgra2
8.67815e-20	0.347771	0.248	0.052	1.58828e-15	GLS	Gstm2
3.92108e-05	0.345842	0.474	0.331	0.717636	GLS	Vcl
0.000186233	0.345712	0.774	0.656	1	GLS	Myl12a
4.15241e-08	0.344779	0.955	0.876	0.000759975	GLS	Acsbg1
1.15401e-09	0.344608	0.248	0.091	2.11207e-05	GLS	Mustn1
9.2964e-06	0.344212	0.827	0.7	0.170143	GLS	Dusp14
3.11877e-06	0.343522	0.383	0.222	0.0570797	GLS	Pdzrn3
8.22453e-06	0.342277	0.812	0.637	0.150525	GLS	Scrg1
0.00035193	0.340891	0.398	0.285	1	GLS	Abcg2
9.37282e-08	0.339633	0.436	0.243	0.00171541	GLS	Disp3
3.18723e-05	0.338791	0.368	0.229	0.583327	GLS	Apcdd1
2.05582e-05	0.338382	0.639	0.477	0.376256	GLS	Car4
1.3106e-09	0.338163	0.301	0.123	2.39867e-05	GLS	Perp
1.54111e-20	0.337994	0.195	0.032	2.82053e-16	GLS	Cped1
3.61271e-06	0.337278	0.699	0.525	0.0661199	GLS	Mllt6
3.07231e-05	0.336741	0.632	0.497	0.562293	GLS	Aldh1l1
9.75872e-06	0.336441	0.466	0.306	0.178604	GLS	Pbxip1
1.0265e-07	0.33621	0.331	0.162	0.00187871	GLS	Copz2
9.42122e-08	0.333833	0.992	0.917	0.00172427	GLS	Sptbn2
3.21683e-05	0.33013	0.368	0.232	0.588745	GLS	Anxa3
3.86584e-07	0.330096	1	0.938	0.00707526	GLS	Mlc1
3.37923e-08	0.328925	0.729	0.483	0.000618466	GLS	Igfbp4
1.16306e-05	0.327962	0.602	0.44	0.212864	GLS	Shank2
5.61198e-09	0.327701	1	0.978	0.00010271	GLS	Sirpa
1.36524e-07	0.327014	0.338	0.168	0.00249866	GLS	Tns2
1.64029e-17	0.325839	0.188	0.035	3.00205e-13	GLS	Bmp4
1.84825e-07	0.325676	0.684	0.439	0.00338266	GLS	Rasl10a
0.000176998	0.322182	0.429	0.302	1	GLS	Tnfrsf19
6.84353e-08	0.32114	0.211	0.081	0.0012525	GLS	Col6a2
5.05919e-13	0.318055	0.233	0.067	9.25932e-09	GLS	Phldb2
3.18052e-06	0.317313	0.759	0.582	0.0582098	GLS	Arhgap33
1.54697e-06	0.31566	0.85	0.737	0.0283127	GLS	Zdhhc8
2.55669e-06	0.315517	0.857	0.663	0.0467925	GLS	Golga7b
8.00168e-08	0.314993	1	0.955	0.00146447	GLS	Zfp365
2.58302e-05	0.314964	0.827	0.722	0.472745	GLS	Aldh2
8.47853e-05	0.31354	0.729	0.603	1	GLS	Dag1
8.60246e-06	0.313158	0.368	0.209	0.157442	GLS	Cav1
1.31999e-05	0.313031	0.917	0.824	0.241585	GLS	Gja1
7.32577e-06	0.312667	0.158	0.062	0.134076	GLS	Inmt
0.00562545	0.312348	0.421	0.343	1	GLS	Ptbp1
5.73559e-05	0.312222	0.617	0.48	1	GLS	Dab1
1.97836e-08	0.312146	0.459	0.245	0.00036208	GLS	Rlbp1
8.16233e-06	0.311919	0.541	0.371	0.149387	GLS	Flrt2
2.69305e-09	0.31116	0.271	0.105	4.92883e-05	GLS	Smoc2
0.000181116	0.309965	0.594	0.467	1	GLS	Nfix
1.14285e-05	0.309773	0.85	0.775	0.209164	GLS	Lrrc58
1.39053e-15	0.308857	0.301	0.087	2.54495e-11	GLS	Rcn3
3.45583e-05	0.308177	0.504	0.367	0.632486	GLS	Ppp1r3c
3.78438e-06	0.306747	0.962	0.878	0.0692618	GLS	Slc3a2
0.000220503	0.306335	0.744	0.64	1	GLS	Por
5.47813e-13	0.305961	1	1	1.00261e-08	GLS	Mt1
1.15986e-06	0.305571	0.331	0.175	0.0212278	GLS	Wfdc1
6.01101e-10	0.305508	0.263	0.096	1.10013e-05	GLS	Cemip
0.000258157	0.305381	0.481	0.366	1	GLS	Pak6
1.82149e-07	0.304734	0.323	0.157	0.00333369	GLS	S100a4
0.000683457	0.304597	0.496	0.381	1	GLS	Prodh
5.16274e-31	0.303374	0.173	0.015	9.44885e-27	GLS	Fgfbp1
8.61183e-05	0.303323	0.429	0.296	1	GLS	Tm4sf1
1.12605e-06	0.302783	0.301	0.151	0.020609	GLS	Arhgap29
0.00155075	0.301531	0.323	0.224	1	GLS	Bst2
3.65692e-06	0.300708	0.481	0.304	0.066929	GLS	Dact2
1.72686e-05	0.300241	0.932	0.909	0.316049	GLS	Acsl6
0.000543339	0.298783	0.398	0.284	1	GLS	Cpq
3.38873e-07	0.297871	0.992	0.982	0.00620205	GLS	S100a1
0.000213741	0.297209	0.842	0.743	1	GLS	Malat1
0.00221911	0.296284	0.511	0.423	1	GLS	Tjp1
8.63609e-06	0.29626	0.947	0.865	0.158058	GLS	Dact3
0.000122696	0.295651	0.398	0.262	1	GLS	Adgrl4
0.00122298	0.295002	0.729	0.641	1	GLS	Hexa
3.68535e-08	0.29471	0.286	0.124	0.000674493	GLS	Gas1
4.95751e-06	0.293816	0.977	0.859	0.0907324	GLS	Adcy1
0.0065229	0.293027	0.571	0.506	1	GLS	Sdc4
7.02808e-06	0.292642	0.917	0.826	0.128628	GLS	Ppme1
2.68166e-11	0.292023	1	0.997	4.90797e-07	GLS	Tspan7
0.00312484	0.29185	0.481	0.382	1	GLS	Cdc42ep4
0.00556687	0.290806	0.571	0.506	1	GLS	Bmpr1a
6.0589e-11	0.289753	1	0.997	1.1089e-06	GLS	Aldoc
0.00366478	0.289376	0.534	0.449	1	GLS	Kbtbd11
1.93271e-07	0.289347	0.383	0.199	0.00353725	GLS	Frzb
0.00106148	0.289207	0.444	0.324	1	GLS	Cux2
1.41719e-09	0.28912	0.293	0.117	2.59375e-05	GLS	Stom
5.48283e-06	0.288521	0.414	0.246	0.100347	GLS	Emx1
7.7515e-09	0.28825	1	0.999	0.000141868	GLS	Gstm5
1.35862e-07	0.287297	0.977	0.894	0.00248655	GLS	Cd63
1.33567e-06	0.287211	0.992	0.913	0.0244455	GLS	Lingo1
1.60489e-08	0.287071	1	0.993	0.000293726	GLS	Ttyh1
4.05235e-08	0.286957	1	0.989	0.000741661	GLS	Epn1
9.38595e-07	0.285754	0.293	0.144	0.0171782	GLS	Cdkn1c
0.00172275	0.284511	0.571	0.464	1	GLS	Synpo
1.54374e-05	0.284116	0.91	0.764	0.282535	GLS	S100a10
0.000711382	0.284025	0.398	0.284	1	GLS	Esam
0.000141824	0.283933	0.195	0.096	1	GLS	Fbln5
4.93056e-07	0.282456	0.992	0.975	0.00902391	GLS	Abr
5.77818e-05	0.282082	0.662	0.491	1	GLS	Inka2
1.06881e-09	0.282029	0.233	0.081	1.95613e-05	GLS	Enpp1
2.85188e-08	0.281589	0.18	0.06	0.000521951	GLS	Clec14a
0.00023936	0.279645	0.594	0.459	1	GLS	Plekho1
8.70317e-13	0.278272	0.323	0.11	1.59285e-08	GLS	Igfn1
6.88674e-05	0.277598	0.872	0.725	1	GLS	Gas7
7.88607e-05	0.27646	0.308	0.178	1	GLS	Hspb8
0.000484837	0.2764	0.639	0.538	1	GLS	Tst
0.000476852	0.275552	0.767	0.645	1	GLS	Slc27a1
6.88525e-05	0.274558	0.744	0.584	1	GLS	Gm2a
0.000308334	0.274245	0.346	0.218	1	GLS	Lyz2
1.41167e-07	0.27199	0.256	0.109	0.00258363	GLS	Tnfsf13
5.69783e-05	0.271444	0.977	0.912	1	GLS	Dlgap3
4.21124e-06	0.270863	0.835	0.646	0.0770741	GLS	Iqsec2
0.000367547	0.27063	0.767	0.629	1	GLS	Man1a2
0.00180484	0.270354	0.677	0.554	1	GLS	Aldh1a1
1.96967e-05	0.269847	1	0.97	0.360489	GLS	Kifc2
0.000197289	0.269546	0.669	0.533	1	GLS	Junb
0.000284866	0.267737	0.722	0.59	1	GLS	Syne1
0.00103778	0.266875	0.444	0.332	1	GLS	Flt1
4.19884e-05	0.26659	0.97	0.947	0.768472	GLS	Tpm1
7.62267e-13	0.266397	0.248	0.074	1.3951e-08	GLS	Hmgcs2
1.74097e-06	0.26614	0.383	0.213	0.0318633	GLS	Mapk4
1.53322e-06	0.26527	0.992	0.931	0.028061	GLS	Crip2
4.50221e-14	0.265039	0.15	0.028	8.23994e-10	GLS	Ptgis
9.08852e-21	0.263872	0.128	0.013	1.66338e-16	GLS	Dapl1
7.31968e-11	0.263833	0.256	0.086	1.33965e-06	GLS	Eya1
2.8771e-06	0.263451	0.925	0.843	0.0526566	GLS	Chst2
8.32844e-06	0.263199	0.947	0.928	0.152427	GLS	Fads1
0.000594911	0.262714	0.699	0.596	1	GLS	Aifm3
7.23776e-06	0.262244	0.962	0.911	0.132465	GLS	Nell2
0.00451693	0.262243	0.782	0.735	1	GLS	Palm
9.06838e-06	0.261543	1	0.974	0.16597	GLS	Ramp1
4.79513e-05	0.260858	0.759	0.61	0.877604	GLS	Slc9a3r1
2.62109e-14	0.260766	1	1	4.79712e-10	GLS	Rps29
0.000185329	0.26043	0.632	0.508	1	GLS	Pitpnm2
5.62545e-05	0.259846	0.932	0.89	1	GLS	Pygb
0.000412934	0.25968	0.248	0.144	1	GLS	Pdpn
0.00102056	0.259456	0.451	0.338	1	GLS	Neurl1b
0.000535263	0.259421	0.444	0.319	1	GLS	Suclg2
0.000524032	0.259369	0.722	0.618	1	GLS	Grn
0.00289313	0.258632	0.617	0.539	1	GLS	Ablim1
8.09414e-43	0.258457	0.143	0.005	1.48139e-38	GLS	Slc47a1
1.50566e-06	0.257963	0.895	0.671	0.0275566	GLS	Gda
0.000184527	0.257379	0.902	0.834	1	GLS	Fgf13
1.30836e-06	0.257154	0.286	0.137	0.0239456	GLS	Crh
2.24707e-05	0.257129	0.985	0.965	0.41126	GLS	Ppib
5.03157e-10	0.257017	0.203	0.063	9.20878e-06	GLS	Tap1
0.00169843	0.256574	0.459	0.349	1	GLS	Prex2
1.36175e-07	0.256104	1	0.994	0.00249227	GLS	Sptan1
1.53171e-12	0.25593	1	1	2.80333e-08	GLS	Rpl29
0.00237295	0.255524	0.752	0.655	1	GLS	Egfl7
0.00167833	0.255385	0.556	0.437	1	GLS	Hes5
0.00243948	0.255373	0.511	0.417	1	GLS	Naaa
9.09278e-05	0.255208	0.414	0.271	1	GLS	Col4a1
0.000717933	0.255055	0.564	0.433	1	GLS	Lix1
0.000186225	0.254838	0.571	0.427	1	GLS	Ccnd3
0.000127552	0.25396	0.271	0.151	1	GLS	Tinagl1
2.77426e-05	0.253602	0.805	0.652	0.507744	GLS	Homer1
0.000316453	0.253571	0.451	0.305	1	GLS	Bhlhe22
1.76892e-05	0.252535	0.263	0.137	0.323748	GLS	Pros1
8.63881e-07	0.252057	0.985	0.834	0.0158108	GLS	Ptk2b
3.07088e-05	0.251641	0.346	0.2	0.562032	GLS	Pecam1
0.00135228	0.251308	0.789	0.752	1	GLS	Cdk2ap1
0.00891314	0.25109	0.451	0.381	1	GLS	Axl

## Sheet: Hippocampus
p_val	avg_log2FC	pct.1	pct.2	p_val_adj	cluster	gene
8.7325e-20	2.60693	1	0.898	1.59822e-15	Hippocampus	Hpca
7.51205e-48	2.45336	1	0.269	1.37486e-43	Hippocampus	Cabp7
1.8432e-20	2.38794	0.796	0.368	3.37342e-16	Hippocampus	Neurod6
7.5195e-28	2.24512	1	0.839	1.37622e-23	Hippocampus	Bok
1.74271e-17	1.94364	1	0.969	3.18951e-13	Hippocampus	Chgb
1.43606e-18	1.91464	0.939	0.698	2.62828e-14	Hippocampus	Cpne6
2.56459e-17	1.7208	0.837	0.47	4.69372e-13	Hippocampus	Cpne4
7.09343e-26	1.7009	1	0.989	1.29824e-21	Hippocampus	Cnih2
6.14419e-22	1.65614	0.918	0.474	1.12451e-17	Hippocampus	Hs3st4
3.15006e-19	1.64582	0.776	0.348	5.76525e-15	Hippocampus	Ccnd2
1.93097e-21	1.60069	0.918	0.538	3.53406e-17	Hippocampus	Wipf3
2.1672e-14	1.568	0.898	0.664	3.96641e-10	Hippocampus	Nptx1
3.43722e-18	1.46866	0.898	0.585	6.2908e-14	Hippocampus	Prkca
9.06003e-16	1.46546	0.837	0.521	1.65817e-11	Hippocampus	Gabra5
1.31204e-28	1.4506	0.653	0.14	2.40129e-24	Hippocampus	Npy2r
7.2523e-17	1.44187	1	0.837	1.32732e-12	Hippocampus	Zbtb18
2.82585e-12	1.43596	0.898	0.685	5.17186e-08	Hippocampus	Epha4
1.73714e-34	1.43422	0.714	0.139	3.17931e-30	Hippocampus	Klk8
5.81158e-20	1.40959	0.673	0.209	1.06364e-15	Hippocampus	Lrrc10b
2.63183e-31	1.3817	0.714	0.155	4.81678e-27	Hippocampus	Homer3
2.07171e-17	1.36234	0.694	0.266	3.79165e-13	Hippocampus	Prdm8
4.00754e-14	1.35073	1	0.905	7.33459e-10	Hippocampus	Enc1
2.23917e-21	1.30022	0.98	0.845	4.09813e-17	Hippocampus	Chst2
4.6606e-13	1.25833	0.837	0.543	8.52983e-09	Hippocampus	Dock9
2.18563e-12	1.25832	0.918	0.68	4.00014e-08	Hippocampus	Dkk3
6.17326e-11	1.24579	1	0.924	1.12983e-06	Hippocampus	Rasgrp1
2.54359e-91	1.23217	0.612	0.031	4.65528e-87	Hippocampus	Otos
1.06947e-14	1.20279	0.776	0.361	1.95734e-10	Hippocampus	Neurod2
3.62908e-14	1.2021	0.837	0.447	6.64194e-10	Hippocampus	Epha7
2.5705e-11	1.18316	0.694	0.358	4.70454e-07	Hippocampus	Kctd4
1.86096e-11	1.17214	0.959	0.816	3.40593e-07	Hippocampus	Prkcg
1.06847e-12	1.17146	0.98	0.912	1.9555e-08	Hippocampus	Nptxr
7.6641e-10	1.16639	1	0.995	1.40268e-05	Hippocampus	Olfm1
1.55873e-09	1.15109	0.939	0.877	2.85279e-05	Hippocampus	Brinp1
5.83042e-11	1.13814	1	0.912	1.06708e-06	Hippocampus	Mmd
5.00543e-24	1.13679	0.714	0.185	9.16093e-20	Hippocampus	Nr4a3
6.38393e-17	1.13292	1	0.883	1.16839e-12	Hippocampus	Camta2
5.73614e-11	1.11845	0.673	0.331	1.04983e-06	Hippocampus	Tafa1
2.67759e-26	1.11362	0.735	0.186	4.90052e-22	Hippocampus	Shisa6
1.63045e-14	1.07733	0.612	0.216	2.98405e-10	Hippocampus	Cachd1
3.74589e-18	1.05715	1	0.926	6.85572e-14	Hippocampus	Camk2a
1.99701e-19	1.04855	0.592	0.158	3.65492e-15	Hippocampus	Golm1
3.52389e-21	1.04036	1	1	6.44942e-17	Hippocampus	Selenow
4.68596e-13	1.04022	0.98	0.84	8.57625e-09	Hippocampus	Ptk2b
5.8646e-12	1.03222	0.816	0.527	1.07334e-07	Hippocampus	Nbl1
2.47102e-18	1.03215	0.694	0.222	4.52247e-14	Hippocampus	Pcdh20
3.46881e-09	1.02642	0.918	0.757	6.34861e-05	Hippocampus	Ak5
4.45733e-10	1.01437	0.776	0.536	8.15781e-06	Hippocampus	Epha5
6.45258e-10	1.01299	0.959	0.88	1.18095e-05	Hippocampus	Klhl2
9.98443e-11	1.00351	0.837	0.565	1.82735e-06	Hippocampus	Clstn2
2.11927e-09	1.00183	0.735	0.45	3.87869e-05	Hippocampus	St6galnac5
2.62147e-11	0.992161	1	0.897	4.79781e-07	Hippocampus	Slc17a7
2.65698e-14	0.990222	0.878	0.438	4.86281e-10	Hippocampus	Hsd11b1
1.20196e-11	0.986894	1	0.978	2.19984e-07	Hippocampus	Cck
2.27867e-10	0.985043	1	0.984	4.17042e-06	Hippocampus	Syn2
1.49321e-12	0.984106	0.796	0.535	2.73288e-08	Hippocampus	Stim2
8.60719e-11	0.973191	1	0.99	1.57529e-06	Hippocampus	Chn1
6.97144e-12	0.963245	0.939	0.762	1.27591e-07	Hippocampus	Arhgef25
1.10475e-12	0.939118	0.959	0.916	2.02192e-08	Hippocampus	Amph
7.44752e-09	0.936037	0.959	0.866	0.000136304	Hippocampus	Lmo4
2.11373e-09	0.935992	0.796	0.568	3.86854e-05	Hippocampus	Msra
5.5289e-11	0.928498	0.959	0.779	1.0119e-06	Hippocampus	Ogfrl1
2.78285e-14	0.92515	1	0.93	5.09318e-10	Hippocampus	Psd
6.89857e-15	0.924117	0.959	0.835	1.26258e-10	Hippocampus	Fgf13
4.46264e-18	0.917835	0.755	0.278	8.16752e-14	Hippocampus	Nr3c2
1.55579e-14	0.917054	0.633	0.223	2.84741e-10	Hippocampus	Nectin3
1.57011e-10	0.911209	0.98	0.913	2.87362e-06	Hippocampus	Nell2
7.50297e-11	0.897163	0.612	0.245	1.37319e-06	Hippocampus	Rasd1
5.90652e-20	0.895253	0.714	0.218	1.08101e-15	Hippocampus	Trhde
1.24196e-21	0.89	0.531	0.112	2.27303e-17	Hippocampus	Lpl
1.60256e-07	0.887084	0.776	0.642	0.002933	Hippocampus	Camk1d
4.52483e-11	0.8869	0.959	0.806	8.28134e-07	Hippocampus	Limd2
4.34939e-05	0.886452	1	0.998	0.796025	Hippocampus	Ywhah
1.81275e-11	0.885453	0.959	0.862	3.3177e-07	Hippocampus	Gria1
5.29172e-09	0.883771	1	0.992	9.6849e-05	Hippocampus	Ppp3ca
1.46564e-08	0.873109	1	0.992	0.000268241	Hippocampus	Dnm1
3.38051e-06	0.873034	1	0.957	0.0618701	Hippocampus	Snca
3.35966e-11	0.871635	0.673	0.306	6.14885e-07	Hippocampus	Bhlhe22
5.14375e-09	0.868801	0.776	0.552	9.41408e-05	Hippocampus	Faah
4.91384e-09	0.859726	0.98	0.871	8.99331e-05	Hippocampus	Wasf1
7.01325e-09	0.858246	0.98	0.939	0.000128356	Hippocampus	Slc25a22
1.93701e-12	0.855963	0.98	0.978	3.54512e-08	Hippocampus	Sdcbp
1.3255e-45	0.854712	0.531	0.051	2.42593e-41	Hippocampus	Cldn22
8.14703e-05	0.852121	0.551	0.358	1	Hippocampus	Bdnf
1.86776e-06	0.850966	0.918	0.861	0.0341837	Hippocampus	Cnrip1
5.31609e-17	0.850793	1	1	9.7295e-13	Hippocampus	Cops9
9.67525e-08	0.84911	1	0.994	0.00177076	Hippocampus	Ppp3r1
2.1787e-07	0.8452	1	0.893	0.00398745	Hippocampus	Nrn1
1.14335e-27	0.84427	0.531	0.087	2.09257e-23	Hippocampus	Ptgs2
2.91776e-07	0.839856	0.857	0.781	0.00534008	Hippocampus	Lgi1
1.71011e-13	0.838994	0.714	0.295	3.12985e-09	Hippocampus	Zbtb20
1.21076e-14	0.838061	0.714	0.278	2.21593e-10	Hippocampus	Lats2
1.23074e-06	0.837611	0.755	0.664	0.0225249	Hippocampus	Adora1
1.55365e-09	0.823139	1	0.937	2.84349e-05	Hippocampus	Slc24a2
7.58191e-09	0.820229	0.939	0.919	0.000138764	Hippocampus	Arpc5
2.1244e-28	0.819074	0.592	0.105	3.88807e-24	Hippocampus	Pkp2
6.35112e-08	0.817329	1	0.995	0.00116238	Hippocampus	Ncdn
5.9807e-08	0.815501	0.612	0.338	0.00109459	Hippocampus	Cog5
4.77247e-07	0.81461	0.837	0.653	0.00873458	Hippocampus	Erc2
6.43296e-10	0.812635	0.735	0.431	1.17736e-05	Hippocampus	Orai2
2.50231e-10	0.810625	0.918	0.75	4.57972e-06	Hippocampus	Prickle2
5.13057e-08	0.808697	0.816	0.548	0.000938997	Hippocampus	Cnksr2
1.02849e-11	0.806725	1	0.855	1.88235e-07	Hippocampus	Bsn
6.14734e-15	0.804342	0.571	0.167	1.12509e-10	Hippocampus	Rem2
5.03425e-10	0.801166	0.939	0.774	9.21369e-06	Hippocampus	Cdk14
4.07377e-07	0.799106	0.857	0.755	0.00745582	Hippocampus	Lrrn2
3.70161e-08	0.790735	0.776	0.562	0.000677468	Hippocampus	Bcl11a
5.14554e-12	0.788616	0.959	0.762	9.41737e-08	Hippocampus	Mgll
4.78273e-05	0.788062	0.653	0.489	0.875335	Hippocampus	Dock4
2.46647e-19	0.785369	0.531	0.117	4.51412e-15	Hippocampus	Cyp26b1
1.1495e-09	0.78038	0.918	0.761	2.10381e-05	Hippocampus	Tomm34
3.94821e-23	0.779894	0.592	0.126	7.22601e-19	Hippocampus	Rnf182
3.65862e-10	0.779638	0.959	0.825	6.69601e-06	Hippocampus	Cplx2
9.20904e-17	0.776161	0.469	0.107	1.68544e-12	Hippocampus	Smoc2
3.40832e-08	0.76925	1	0.995	0.00062379	Hippocampus	Nckap1
5.98306e-12	0.761915	0.98	0.92	1.09502e-07	Hippocampus	Sptbn2
8.80813e-40	0.7604	0.449	0.041	1.61206e-35	Hippocampus	Il16
1.55834e-10	0.758334	0.918	0.651	2.85207e-06	Hippocampus	Nrip3
5.29456e-13	0.751047	1	0.979	9.6901e-09	Hippocampus	Nefl
6.79025e-10	0.750617	1	0.995	1.24275e-05	Hippocampus	Npdc1
7.11648e-09	0.750453	0.796	0.446	0.000130246	Hippocampus	Ano3
1.20381e-06	0.74689	0.939	0.902	0.0220321	Hippocampus	Rph3a
7.31613e-05	0.745634	1	0.977	1	Hippocampus	Sh3gl2
4.23505e-21	0.74544	0.51	0.105	7.751e-17	Hippocampus	Tnfaip8l3
1.39662e-08	0.740981	0.918	0.707	0.00025561	Hippocampus	Hopx
8.64191e-08	0.737181	0.633	0.345	0.00158164	Hippocampus	Sipa1l3
1.31758e-22	0.73621	0.49	0.088	2.41144e-18	Hippocampus	Olfml2b
9.52758e-10	0.732515	1	0.994	1.74374e-05	Hippocampus	Scn1b
6.71481e-09	0.730849	0.98	0.962	0.000122894	Hippocampus	Aak1
1.52354e-08	0.725472	1	0.969	0.000278838	Hippocampus	Ly6e
9.5543e-15	0.723562	1	0.973	1.74863e-10	Hippocampus	Nsmf
3.07886e-06	0.721915	0.755	0.538	0.0563493	Hippocampus	Dagla
6.95486e-06	0.717835	0.673	0.484	0.127288	Hippocampus	Sh3bp5
3.04244e-72	0.715086	0.429	0.018	5.56828e-68	Hippocampus	Iyd
3.15933e-07	0.711352	0.959	0.936	0.0057822	Hippocampus	Rnf112
7.26651e-10	0.711258	1	0.869	1.32992e-05	Hippocampus	Prkce
6.03653e-08	0.711074	1	0.989	0.00110481	Hippocampus	Stmn2
2.3926e-15	0.705933	0.469	0.119	4.37895e-11	Hippocampus	Crlf1
6.71716e-14	0.704808	0.551	0.171	1.22937e-09	Hippocampus	Tgfb2
2.23921e-07	0.703889	1	0.94	0.0040982	Hippocampus	Fxyd7
5.47823e-12	0.703079	0.796	0.4	1.00263e-07	Hippocampus	Lmo1
1.13541e-10	0.702009	0.531	0.19	2.07802e-06	Hippocampus	Rerg
1.86068e-11	0.699456	0.816	0.432	3.40541e-07	Hippocampus	Dok6
8.86236e-06	0.69943	1	0.996	0.162199	Hippocampus	Eif1b
2.67588e-06	0.695084	0.592	0.354	0.048974	Hippocampus	Mpped2
1.84501e-11	0.686728	1	0.936	3.37673e-07	Hippocampus	Ap2a2
1.11937e-11	0.682076	0.673	0.298	2.04867e-07	Hippocampus	Susd6
7.19713e-08	0.677878	0.939	0.782	0.00131722	Hippocampus	Arhgef17
4.81665e-09	0.677088	0.98	0.902	8.81543e-05	Hippocampus	Matk
1.38464e-10	0.676134	0.469	0.155	2.53417e-06	Hippocampus	Cdh9
2.50211e-11	0.675054	1	0.876	4.57935e-07	Hippocampus	Kcnab2
1.34374e-11	0.674391	0.51	0.164	2.45932e-07	Hippocampus	Ccdc3
3.20149e-06	0.668257	0.755	0.556	0.0585937	Hippocampus	Nt5dc3
3.03323e-06	0.666229	0.816	0.655	0.0555141	Hippocampus	Pip4k2c
5.64851e-09	0.664159	1	0.989	0.000103379	Hippocampus	Ccdc85b
5.95686e-06	0.66244	0.898	0.83	0.109022	Hippocampus	Fam131a
7.16022e-09	0.661916	0.837	0.523	0.000131046	Hippocampus	Rims1
1.67496e-09	0.660631	0.939	0.656	3.0655e-05	Hippocampus	Rapgef2
1.85e-06	0.658741	0.694	0.481	0.0338587	Hippocampus	Fgfr1
1.23498e-06	0.657055	0.918	0.785	0.0226026	Hippocampus	Rab15
4.70512e-06	0.656036	0.755	0.493	0.0861132	Hippocampus	Il34
9.04722e-06	0.654895	0.918	0.817	0.165582	Hippocampus	Ppm1e
3.29024e-16	0.651917	1	0.999	6.0218e-12	Hippocampus	Cpe
2.28566e-09	0.648434	0.98	0.956	4.18321e-05	Hippocampus	Arhgef4
1.06948e-09	0.645819	1	0.872	1.95736e-05	Hippocampus	Pip5k1c
5.1917e-27	0.645743	1	1	9.50186e-23	Hippocampus	Mt3
0.000209108	0.639583	0.796	0.655	1	Hippocampus	Sphkap
4.23722e-15	0.63944	0.408	0.088	7.75495e-11	Hippocampus	Tbata
2.61654e-05	0.636921	0.694	0.52	0.478878	Hippocampus	Aopep
2.97535e-12	0.636323	0.796	0.382	5.44548e-08	Hippocampus	Prkcd
6.49853e-11	0.633147	0.857	0.43	1.18936e-06	Hippocampus	Stac2
1.98846e-09	0.632205	1	0.994	3.63927e-05	Hippocampus	Thra
7.46264e-10	0.631585	0.918	0.615	1.36581e-05	Hippocampus	Zeb2
0.000236332	0.631446	0.816	0.692	1	Hippocampus	Grin2a
1.04104e-10	0.630884	0.571	0.226	1.90532e-06	Hippocampus	Lsm11
4.82256e-07	0.629589	0.592	0.291	0.00882626	Hippocampus	Sema3e
4.2038e-31	0.62748	0.327	0.028	7.6938e-27	Hippocampus	Cd109
2.9171e-07	0.626872	1	0.941	0.00533887	Hippocampus	Cadm2
7.05688e-09	0.625518	1	0.852	0.000129155	Hippocampus	Ddn
1.24011e-05	0.62001	0.918	0.727	0.226966	Hippocampus	Kcnip2
1.08795e-24	0.619494	0.367	0.046	1.99117e-20	Hippocampus	Mafa
1.24425e-08	0.61518	1	0.975	0.000227722	Hippocampus	Camk2b
5.01309e-08	0.610145	0.612	0.297	0.000917495	Hippocampus	Gm45716
1.23339e-06	0.609361	0.959	0.905	0.0225734	Hippocampus	Gng2
5.3591e-08	0.607619	0.592	0.28	0.000980823	Hippocampus	Slit1
1.56702e-09	0.606593	0.98	0.905	2.86797e-05	Hippocampus	Psd3
4.13822e-09	0.603669	1	0.936	7.57377e-05	Hippocampus	Trim2
4.73207e-08	0.60358	0.98	0.859	0.000866064	Hippocampus	Ociad2
4.55345e-05	0.603063	0.571	0.354	0.833373	Hippocampus	Tanc1
0.000818243	0.600953	0.898	0.79	1	Hippocampus	Fgfr1op2
7.35563e-07	0.600595	1	0.933	0.0134623	Hippocampus	Cadps
7.3053e-05	0.599287	0.959	0.954	1	Hippocampus	Epdr1
0.000132947	0.59779	0.98	0.888	1	Hippocampus	Sv2b
0.000275422	0.596875	0.612	0.485	1	Hippocampus	Crls1
4.68783e-11	0.596751	1	1	8.57966e-07	Hippocampus	Tmsb4x
0.000493281	0.593408	0.633	0.481	1	Hippocampus	Smpd3
2.21642e-06	0.592696	1	0.981	0.0405649	Hippocampus	Syn1
5.87785e-06	0.584888	0.776	0.624	0.107576	Hippocampus	Mgat4b
2.31605e-07	0.581464	0.551	0.254	0.00423884	Hippocampus	Islr2
0.00108303	0.58062	0.755	0.657	1	Hippocampus	Rabgap1l
2.83985e-06	0.577217	0.98	0.846	0.051975	Hippocampus	Lztr1
5.18209e-08	0.575974	0.653	0.328	0.000948426	Hippocampus	Mtmr12
1.10319e-07	0.57443	1	0.977	0.00201906	Hippocampus	Ppp1r1a
4.86055e-07	0.574371	0.878	0.563	0.00889578	Hippocampus	Foxg1
0.000420343	0.574215	0.673	0.568	1	Hippocampus	Scn3b
4.30859e-05	0.570856	0.755	0.601	0.788559	Hippocampus	Cyfip1
1.15514e-07	0.570595	0.857	0.525	0.00211413	Hippocampus	Tmem151b
1.16849e-05	0.570488	0.469	0.237	0.213856	Hippocampus	Grik4
8.24412e-06	0.570359	0.714	0.502	0.150884	Hippocampus	Myh14
4.56351e-06	0.569096	0.776	0.672	0.0835214	Hippocampus	Adam11
9.40257e-12	0.564834	0.551	0.181	1.72086e-07	Hippocampus	Serpina3n
0.000106554	0.564587	0.551	0.364	1	Hippocampus	Lurap1l
0.00123272	0.564388	0.98	0.982	1	Hippocampus	Gm42418
0.00182599	0.563377	0.837	0.806	1	Hippocampus	Ube2w
4.52646e-07	0.562276	0.939	0.71	0.00828432	Hippocampus	Ppfia3
4.301e-05	0.559452	0.816	0.593	0.787168	Hippocampus	Syne1
1.1389e-05	0.553392	0.878	0.732	0.208441	Hippocampus	Tspan17
2.02452e-05	0.5518	0.857	0.811	0.370527	Hippocampus	Pfkl
8.80693e-28	0.547438	0.388	0.044	1.61184e-23	Hippocampus	Prss35
2.32341e-07	0.546049	0.959	0.749	0.0042523	Hippocampus	Tcf4
9.52758e-05	0.54561	0.837	0.809	1	Hippocampus	Actr3b
1.99677e-07	0.543386	0.735	0.427	0.00365449	Hippocampus	Gpc1
5.95429e-05	0.542602	1	0.97	1	Hippocampus	Mt2
0.000257496	0.541369	0.755	0.673	1	Hippocampus	Srgap3
0.000142007	0.541106	0.469	0.258	1	Hippocampus	Kit
1.48338e-09	0.539523	1	0.98	2.71489e-05	Hippocampus	Trnp1
1.92672e-05	0.538518	0.449	0.234	0.352628	Hippocampus	Raver2
5.12545e-37	0.533902	0.429	0.04	9.3806e-33	Hippocampus	Ccbe1
2.58888e-07	0.532921	1	0.978	0.00473817	Hippocampus	Agap3
0.000226193	0.532318	0.98	0.938	1	Hippocampus	Snn
2.77471e-05	0.530853	0.531	0.304	0.507827	Hippocampus	Dhx33
0.00143517	0.530762	0.776	0.729	1	Hippocampus	Camkk1
0.00111621	0.529076	1	0.992	1	Hippocampus	Atp6v1g2
1.21096e-07	0.529	0.98	0.97	0.0022163	Hippocampus	Arpc3
1.59403e-07	0.525032	0.98	0.943	0.00291739	Hippocampus	Tmem160
2.4482e-05	0.52457	1	0.978	0.448069	Hippocampus	Snap91
0.000220249	0.524354	0.694	0.491	1	Hippocampus	Neto1
1.74305e-05	0.52429	0.776	0.545	0.319014	Hippocampus	Ifngr2
1.76662e-05	0.523131	0.98	0.982	0.323327	Hippocampus	Ppp3cb
0.000997354	0.522869	1	0.998	1	Hippocampus	Snap25
3.31883e-06	0.522335	0.98	0.976	0.0607412	Hippocampus	Abr
8.48144e-10	0.521327	0.49	0.169	1.55227e-05	Hippocampus	Kcng2
6.90778e-06	0.521184	0.469	0.242	0.126426	Hippocampus	Mir670hg
1.6619e-05	0.520898	1	1	0.304161	Hippocampus	Dynll1
4.44809e-07	0.519965	0.408	0.164	0.0081409	Hippocampus	Iqgap2
8.17677e-07	0.518267	0.98	0.869	0.0149651	Hippocampus	Frrs1l
8.3949e-12	0.517146	0.49	0.146	1.53643e-07	Hippocampus	Itga7
1.1843e-05	0.516337	0.755	0.502	0.21675	Hippocampus	Tmem178
2.80089e-05	0.51564	0.612	0.388	0.512619	Hippocampus	Mpp3
1.81463e-05	0.514979	0.612	0.356	0.332113	Hippocampus	Ak4
8.34787e-19	0.513824	0.469	0.09	1.52783e-14	Hippocampus	Cidea
1.74191e-05	0.513269	0.755	0.593	0.318805	Hippocampus	Ube2g2
9.60152e-05	0.513051	0.796	0.587	1	Hippocampus	Gnaq
1.37543e-06	0.512664	0.98	0.903	0.0251731	Hippocampus	Dgkz
1.3079e-06	0.512202	0.531	0.265	0.0239371	Hippocampus	Anxa11
0.000558605	0.511768	0.776	0.678	1	Hippocampus	Asph
8.43177e-07	0.511627	0.469	0.2	0.0154318	Hippocampus	Sema5b
4.21491e-05	0.510239	0.918	0.807	0.771412	Hippocampus	Dmxl2
2.21509e-35	0.508476	0.286	0.018	4.05406e-31	Hippocampus	2310002F09Rik
0.000101747	0.505884	1	0.968	1	Hippocampus	Atp2b1
6.76586e-06	0.505584	1	0.979	0.123829	Hippocampus	Arpc4
8.36031e-06	0.50409	0.531	0.277	0.15301	Hippocampus	2900026A02Rik
1.48993e-07	0.501715	1	0.999	0.00272687	Hippocampus	Gstm5
1.41045e-10	0.499408	0.531	0.179	2.58141e-06	Hippocampus	Rasl11a
3.87484e-05	0.498113	0.878	0.737	0.709173	Hippocampus	Hapln4
1.50883e-07	0.496176	1	0.894	0.00276147	Hippocampus	Tmem9
9.72813e-08	0.495139	0.51	0.212	0.00178044	Hippocampus	Nhsl1
5.60713e-09	0.494778	1	0.989	0.000102622	Hippocampus	Epn1
1.38474e-07	0.491013	0.449	0.174	0.00253436	Hippocampus	Mycl
0.000152524	0.490821	0.918	0.866	1	Hippocampus	Ap3s1
3.74832e-05	0.488949	0.673	0.432	0.686018	Hippocampus	Agap2
4.55674e-06	0.488865	0.469	0.219	0.0833974	Hippocampus	Nck2
0.000339021	0.488038	0.714	0.546	1	Hippocampus	Rgs8
2.7256e-13	0.487414	0.163	0.017	4.98839e-09	Hippocampus	Krt73
1.51507e-05	0.485695	1	0.963	0.277289	Hippocampus	Mapk10
5.82242e-06	0.485405	1	0.974	0.106562	Hippocampus	Synj1
1.33017e-23	0.485058	0.347	0.041	2.43448e-19	Hippocampus	Sebox
0.000120047	0.4837	0.694	0.477	1	Hippocampus	Fhl2
6.13288e-06	0.48261	1	0.954	0.112244	Hippocampus	Sept3
2.77437e-05	0.481379	0.735	0.496	0.507765	Hippocampus	Inka2
6.09709e-05	0.481094	0.98	0.943	1	Hippocampus	Csnk1a1
1.80516e-08	0.480573	0.51	0.196	0.00033038	Hippocampus	Pwwp2b
0.000330048	0.480232	0.612	0.459	1	Hippocampus	Arhgap39
5.378e-05	0.479643	0.898	0.766	0.984281	Hippocampus	Add3
5.7986e-08	0.479549	1	0.995	0.00106126	Hippocampus	Drap1
0.000622414	0.479076	0.673	0.524	1	Hippocampus	Chrm1
5.80951e-06	0.478321	0.837	0.56	0.106326	Hippocampus	Ccdc167
1.31099e-10	0.477861	1	0.992	2.39937e-06	Hippocampus	Gpm6b
8.46107e-06	0.477384	0.939	0.843	0.154854	Hippocampus	Syt7
1.09198e-05	0.477345	0.612	0.355	0.199855	Hippocampus	Dscaml1
1.328e-05	0.475947	1	0.981	0.24305	Hippocampus	Arpc2
2.50624e-05	0.475711	0.714	0.448	0.458692	Hippocampus	Fam13c
0.000127746	0.475691	0.49	0.273	1	Hippocampus	Chrm3
0.000139119	0.475614	0.898	0.823	1	Hippocampus	Schip1
4.81673e-06	0.474132	0.98	0.915	0.0881557	Hippocampus	Eps15
4.1688e-05	0.473728	0.429	0.211	0.762973	Hippocampus	Trps1
8.59041e-05	0.473694	0.939	0.901	1	Hippocampus	Gmfb
0.000257691	0.472888	0.918	0.861	1	Hippocampus	Nbea
2.36106e-07	0.472878	0.367	0.133	0.00432121	Hippocampus	Gpr68
9.69433e-05	0.470886	0.776	0.596	1	Hippocampus	Fut8
0.000585261	0.470857	0.755	0.695	1	Hippocampus	Kcnmb4
1.38055e-05	0.470732	0.551	0.305	0.252669	Hippocampus	Mcur1
2.40493e-05	0.469964	0.878	0.686	0.440149	Hippocampus	2010300C02Rik
1.92528e-05	0.468816	0.755	0.498	0.352365	Hippocampus	Iqsec3
0.000293723	0.468457	0.816	0.695	1	Hippocampus	Elavl2
1.9641e-05	0.467831	0.469	0.241	0.35947	Hippocampus	Cyp7b1
1.66669e-05	0.466791	0.551	0.295	0.305038	Hippocampus	Lrrc20
7.16237e-05	0.465959	1	0.995	1	Hippocampus	Rab6a
7.94787e-07	0.465812	1	0.994	0.0145462	Hippocampus	Tubb2a
6.94742e-07	0.464565	0.612	0.284	0.0127152	Hippocampus	Ksr1
2.23605e-05	0.464329	0.959	0.898	0.409242	Hippocampus	Tafa5
1.01933e-06	0.463588	0.51	0.236	0.0186557	Hippocampus	Cebpd
0.000692423	0.463226	0.694	0.553	1	Hippocampus	Map4k3
0.00014295	0.463061	0.592	0.383	1	Hippocampus	Pcdh1
5.23298e-06	0.46265	0.98	0.941	0.095774	Hippocampus	Camta1
0.000507042	0.461932	0.816	0.855	1	Hippocampus	Abi1
0.000351529	0.461623	0.653	0.473	1	Hippocampus	Acsl5
1.56201e-07	0.460888	1	0.997	0.00285879	Hippocampus	Psmb5
3.25472e-05	0.460745	0.571	0.331	0.59568	Hippocampus	Abl2
3.5823e-07	0.460236	1	0.969	0.00655632	Hippocampus	Celf4
7.68902e-07	0.457994	1	0.997	0.0140724	Hippocampus	Pfn2
0.000685094	0.457917	0.592	0.439	1	Hippocampus	Clvs2
0.000355372	0.455731	0.837	0.765	1	Hippocampus	Pgbd5
1.3622e-05	0.454855	0.898	0.77	0.249311	Hippocampus	Susd4
0.0002885	0.454363	0.612	0.413	1	Hippocampus	Galnt17
3.79336e-06	0.45396	0.98	0.951	0.0694261	Hippocampus	B2m
0.00335895	0.453197	0.694	0.593	1	Hippocampus	Mical2
0.00349861	0.452825	0.939	0.944	1	Hippocampus	Rapgef4
6.8267e-07	0.450632	0.959	0.794	0.0124942	Hippocampus	Btbd3
0.000203507	0.450307	0.776	0.588	1	Hippocampus	Src
4.18796e-06	0.448463	1	0.973	0.0766481	Hippocampus	Ppp2r5c
0.0010284	0.447658	0.918	0.822	1	Hippocampus	Khdrbs3
0.000536848	0.447181	0.939	0.905	1	Hippocampus	Ube2e2
0.000156775	0.447048	0.653	0.438	1	Hippocampus	Lrp12
0.000480602	0.44678	0.816	0.741	1	Hippocampus	Pik3r2
0.00337075	0.444286	0.694	0.622	1	Hippocampus	Numbl
0.000104206	0.444059	0.898	0.803	1	Hippocampus	Sbf1
4.94734e-09	0.441919	1	0.997	9.05463e-05	Hippocampus	Rnf187
0.000180294	0.441723	0.49	0.269	1	Hippocampus	Myo5b
0.000369402	0.440899	0.898	0.79	1	Hippocampus	Mast3
5.3928e-07	0.440038	1	0.944	0.00986991	Hippocampus	Ppp1r9b
9.87975e-15	0.439781	0.286	0.046	1.80819e-10	Hippocampus	Slc9a2
0.000132204	0.439619	0.918	0.845	1	Hippocampus	Agtpbp1
5.83017e-05	0.439425	0.531	0.298	1	Hippocampus	Ppp1r14c
5.18863e-05	0.439282	0.878	0.758	0.949622	Hippocampus	Jph3
1.32316e-05	0.439126	0.286	0.099	0.242165	Hippocampus	Spink8
0.00037234	0.43901	1	1	1	Hippocampus	Cst3
7.65549e-05	0.438704	0.959	0.886	1	Hippocampus	Kcnq2
0.00211723	0.436461	0.816	0.693	1	Hippocampus	Mmp17
1.55395e-05	0.435916	1	0.961	0.284404	Hippocampus	Pop5
2.50478e-06	0.431522	1	0.997	0.0458424	Hippocampus	Arf3
0.000777445	0.430855	0.755	0.572	1	Hippocampus	Rtn4r
0.00105834	0.430116	0.98	0.918	1	Hippocampus	Adgrb2
1.07156e-06	0.429391	0.408	0.163	0.0196116	Hippocampus	Lamb1
4.2e-05	0.429388	0.959	0.952	0.768685	Hippocampus	Sort1
8.87476e-06	0.429109	0.959	0.915	0.162426	Hippocampus	Oip5os1
1.79501e-05	0.428028	0.959	0.883	0.328523	Hippocampus	Rnf157
0.00379964	0.428028	0.469	0.332	1	Hippocampus	Mctp1
0.000126084	0.427022	0.51	0.308	1	Hippocampus	Rbm43
0.00037534	0.425476	0.714	0.533	1	Hippocampus	Gyg
0.000928461	0.424408	0.878	0.791	1	Hippocampus	Pclo
0.000461166	0.423887	0.429	0.248	1	Hippocampus	Clmp
0.00129219	0.423759	0.98	0.986	1	Hippocampus	Dnajb6
0.00304401	0.42091	0.837	0.851	1	Hippocampus	Dync1i1
0.000351973	0.418089	0.551	0.343	1	Hippocampus	Sema5a
0.000406285	0.418042	0.939	0.895	1	Hippocampus	Lsamp
1.72144e-07	0.417484	0.939	0.75	0.00315058	Hippocampus	Wscd1
4.00714e-06	0.416626	1	0.993	0.0733388	Hippocampus	Vps29
3.1196e-06	0.415358	0.367	0.14	0.0570949	Hippocampus	Evc2
0.000506763	0.415278	0.939	0.885	1	Hippocampus	Gabrb3
4.80537e-05	0.414533	0.837	0.576	0.879478	Hippocampus	Crtc1
0.00718341	0.4123	0.51	0.395	1	Hippocampus	Galnt18
0.00135038	0.412012	0.939	0.961	1	Hippocampus	Tceal3
0.000189725	0.411985	1	1	1	Hippocampus	Mrps33
0.00555789	0.411013	0.776	0.761	1	Hippocampus	Gfra4
0.00728179	0.408877	0.714	0.647	1	Hippocampus	Tecpr1
0.00409932	0.40785	0.816	0.734	1	Hippocampus	Stoml1
0.000179142	0.405811	0.939	0.871	1	Hippocampus	Dlgap1
0.000340671	0.40563	0.98	0.941	1	Hippocampus	Hk1
2.76565e-05	0.403906	0.388	0.172	0.506169	Hippocampus	Smim3
0.000398876	0.402983	0.592	0.38	1	Hippocampus	Ephb1
0.000517643	0.402964	0.918	0.842	1	Hippocampus	Madd
1.16679e-05	0.402098	0.939	0.804	0.213545	Hippocampus	Lynx1
0.00393519	0.401898	0.959	0.953	1	Hippocampus	Mbnl2
0.00038716	0.401592	0.49	0.284	1	Hippocampus	Robo1
9.26941e-26	0.40133	0.245	0.019	1.69649e-21	Hippocampus	Mndal
0.000953306	0.400479	0.367	0.2	1	Hippocampus	Socs2
0.00244091	0.397985	0.735	0.65	1	Hippocampus	Me1
2.43886e-08	0.39764	1	1	0.00044636	Hippocampus	Calm3
0.000101036	0.396804	0.735	0.502	1	Hippocampus	Kctd12
0.00452446	0.394929	0.694	0.572	1	Hippocampus	Jdp2
7.1003e-05	0.394565	0.592	0.335	1	Hippocampus	Lingo3
0.00941859	0.393182	0.571	0.444	1	Hippocampus	Abracl
3.09343e-05	0.393122	1	1	0.566159	Hippocampus	Gpm6a
0.0010506	0.392435	0.51	0.335	1	Hippocampus	Aqp11
3.91955e-07	0.390871	0.429	0.163	0.00717357	Hippocampus	Ust
0.000252951	0.390379	0.98	0.898	1	Hippocampus	Lin7b
3.60049e-12	0.388685	0.327	0.068	6.58962e-08	Hippocampus	Slc26a4
6.57053e-05	0.388464	0.755	0.544	1	Hippocampus	Dclk2
0.000889736	0.386961	1	0.994	1	Hippocampus	Napa
0.000109646	0.384818	0.816	0.715	1	Hippocampus	Bcat1
0.00455572	0.38423	0.776	0.631	1	Hippocampus	Hivep2
0.000148035	0.383915	0.49	0.269	1	Hippocampus	Traf3
1.02402e-07	0.382793	0.469	0.172	0.00187416	Hippocampus	Mylk
0.00751624	0.381165	1	0.991	1	Hippocampus	Nsf
1.87889e-05	0.380815	0.551	0.292	0.343874	Hippocampus	Lhpp
7.7728e-08	0.379731	0.612	0.253	0.00142258	Hippocampus	Fezf2
0.00237375	0.379321	0.939	0.917	1	Hippocampus	Lingo1
4.67604e-19	0.378806	0.265	0.03	8.5581e-15	Hippocampus	Gm26644
8.89202e-15	0.377744	0.286	0.044	1.62742e-10	Hippocampus	Thsd4
0.00665731	0.377513	0.408	0.26	1	Hippocampus	Arhgef26
6.5524e-05	0.376872	1	1	1	Hippocampus	Aldoa
0.000266599	0.376709	1	0.968	1	Hippocampus	Glo1
0.000505674	0.375446	0.939	0.876	1	Hippocampus	Pls3
4.26436e-05	0.375236	1	0.991	0.780463	Hippocampus	Gnao1
0.000877469	0.375012	0.857	0.788	1	Hippocampus	Opcml
0.000196259	0.372761	0.918	0.875	1	Hippocampus	Lrp11
0.0015616	0.372665	0.714	0.541	1	Hippocampus	Ppfia2
0.000213257	0.369931	0.959	0.938	1	Hippocampus	Mrps18c
8.47981e-05	0.369069	0.633	0.387	1	Hippocampus	Mfsd4a
0.00411781	0.367324	0.612	0.471	1	Hippocampus	Ccdc74a
9.94083e-05	0.366907	1	0.985	1	Hippocampus	Ppp2r2c
1.50679e-15	0.366786	0.327	0.054	2.75773e-11	Hippocampus	AI115009
3.55862e-34	0.366526	0.245	0.013	6.51299e-30	Hippocampus	Slc9a4
1.72879e-05	0.366258	0.959	0.964	0.316404	Hippocampus	Eno1
0.000178417	0.365587	0.714	0.483	1	Hippocampus	Dab1
0.000110556	0.365005	1	0.972	1	Hippocampus	Ncald
7.78919e-06	0.364323	0.327	0.122	0.142558	Hippocampus	Mdga1
0.00238663	0.364323	0.531	0.383	1	Hippocampus	Orai3
6.54606e-05	0.363789	0.429	0.209	1	Hippocampus	Nrp2
0.00624807	0.363664	0.571	0.423	1	Hippocampus	Plxna1
0.00157252	0.36326	0.755	0.639	1	Hippocampus	Strip1
0.00361927	0.362546	0.918	0.781	1	Hippocampus	Sprn
0.000272566	0.362453	0.469	0.261	1	Hippocampus	Rbfox1
1.59424e-05	0.36227	1	0.994	0.291779	Hippocampus	Ywhag
0.000245963	0.360962	0.531	0.321	1	Hippocampus	Ralgps2
1.92023e-05	0.360473	0.98	0.891	0.35144	Hippocampus	Fbxo2
2.28023e-05	0.3597	0.347	0.136	0.417328	Hippocampus	Cd38
0.00491018	0.359527	0.633	0.485	1	Hippocampus	Spred2
0.00159476	0.359054	0.347	0.188	1	Hippocampus	Fam183b
7.1773e-05	0.358512	0.531	0.281	1	Hippocampus	Jsrp1
0.000752373	0.358466	1	0.992	1	Hippocampus	Capzb
0.00158546	0.35542	0.939	0.883	1	Hippocampus	Nudt19
4.49611e-06	0.355262	1	0.986	0.0822879	Hippocampus	Nrsn1
3.49353e-07	0.354727	0.449	0.168	0.00639386	Hippocampus	Kcng1
0.00130116	0.351905	0.755	0.688	1	Hippocampus	Coa5
0.00990467	0.351711	0.551	0.426	1	Hippocampus	Nek6
6.96177e-05	0.351061	1	0.982	1	Hippocampus	Fbxl16
0.000170326	0.350431	1	0.995	1	Hippocampus	Tagln3
1.97718e-05	0.34993	1	0.991	0.361863	Hippocampus	Rab6b
3.4511e-06	0.348927	0.367	0.139	0.0631621	Hippocampus	Frat2
0.00277413	0.348865	1	0.99	1	Hippocampus	Mapk1
2.37283e-08	0.348468	0.327	0.092	0.000434276	Hippocampus	Ngf
0.000666915	0.348012	0.959	0.95	1	Hippocampus	Kif1bp
0.00436045	0.346816	0.837	0.659	1	Hippocampus	Fkbp1b
9.98112e-05	0.346515	1	0.991	1	Hippocampus	Syt1
3.86013e-05	0.346317	0.388	0.171	0.706482	Hippocampus	Zfpm2
0.00544717	0.345235	1	0.95	1	Hippocampus	Tppp
0.000887223	0.344837	0.735	0.533	1	Hippocampus	Carm1
0.00583171	0.344548	0.837	0.832	1	Hippocampus	Mocs2
1.26757e-11	0.344517	0.286	0.055	2.3199e-07	Hippocampus	Gm14285
1.11637e-09	0.344482	0.224	0.043	2.04319e-05	Hippocampus	Tmem114
0.00232489	0.344438	1	0.958	1	Hippocampus	Gls
3.34295e-05	0.34424	1	0.906	0.611827	Hippocampus	Hist1h2bc
0.0022841	0.344131	0.694	0.498	1	Hippocampus	Frmpd4
0.00105225	0.344095	1	0.894	1	Hippocampus	Tspan5
0.00164113	0.341071	1	0.999	1	Hippocampus	Ap2s1
0.00146017	0.340666	0.796	0.6	1	Hippocampus	Dgkb
0.000246065	0.339782	0.959	0.859	1	Hippocampus	Snph
0.000403837	0.339715	0.612	0.386	1	Hippocampus	Ostf1
7.55566e-25	0.339603	0.224	0.016	1.38284e-20	Hippocampus	Gm29483
0.000854675	0.339448	0.918	0.875	1	Hippocampus	Celf2
0.00459064	0.339342	0.327	0.19	1	Hippocampus	Arrdc4
0.000267048	0.338643	1	0.986	1	Hippocampus	Cyfip2
0.000227565	0.337518	1	0.986	1	Hippocampus	Wsb2
0.00131521	0.336587	0.98	0.916	1	Hippocampus	Mcts1
0.00170161	0.335751	1	0.902	1	Hippocampus	Strn4
0.00401895	0.335	0.388	0.23	1	Hippocampus	Gldc
0.00246732	0.334384	0.837	0.707	1	Hippocampus	Cpt1c
4.44996e-07	0.334328	1	1	0.00814432	Hippocampus	Cox6a1
0.00476276	0.334216	0.776	0.752	1	Hippocampus	Trak2
4.94825e-15	0.333444	0.306	0.049	9.05628e-11	Hippocampus	Nfkbie
1.07251e-05	0.33298	0.347	0.133	0.196291	Hippocampus	Kcnmb4os2
0.00166242	0.332649	0.633	0.452	1	Hippocampus	Elk1
0.000381624	0.331937	0.898	0.749	1	Hippocampus	Smyd2
2.11754e-05	0.331612	0.449	0.206	0.387551	Hippocampus	Rnf165
0.00082197	0.331431	0.429	0.244	1	Hippocampus	Gm17750
0.00171372	0.330224	0.959	0.943	1	Hippocampus	Dnajc6
0.000592964	0.329992	1	0.993	1	Hippocampus	Tuba4a
0.00019342	0.329648	1	0.996	1	Hippocampus	Slc1a2
0.00458803	0.329177	0.837	0.794	1	Hippocampus	Aprt
0.000176468	0.328603	0.571	0.32	1	Hippocampus	Pck2
0.00371866	0.328575	0.531	0.37	1	Hippocampus	Tbc1d22a
1.91603e-07	0.328237	0.286	0.079	0.00350671	Hippocampus	Emx2
2.93991e-08	0.327164	1	1	0.000538063	Hippocampus	Cox8a
0.00835176	0.326971	0.571	0.399	1	Hippocampus	Coq8a
0.00771789	0.326768	0.755	0.61	1	Hippocampus	Cdc42se1
0.00404376	0.326085	0.714	0.566	1	Hippocampus	Timm8a1
0.000566256	0.32604	0.714	0.45	1	Hippocampus	Cpne9
0.00157768	0.325557	0.388	0.212	1	Hippocampus	Ryr3
0.00690239	0.325361	0.735	0.617	1	Hippocampus	Efr3a
0.0064623	0.325201	1	0.995	1	Hippocampus	Pja2
2.94427e-32	0.324335	0.204	0.009	5.38859e-28	Hippocampus	Gm36447
3.57782e-08	0.324215	0.245	0.058	0.000654812	Hippocampus	M5C1000I18Rik
0.00682544	0.324215	0.939	0.959	1	Hippocampus	Ppp1cc
0.0076692	0.322397	0.286	0.158	1	Hippocampus	Neurod1
0.000399589	0.32208	0.286	0.124	1	Hippocampus	Hectd2
9.51968e-06	0.321359	0.286	0.098	0.174229	Hippocampus	Acot5
0.000837105	0.320757	0.98	0.94	1	Hippocampus	Rogdi
0.00569006	0.318399	0.694	0.547	1	Hippocampus	Rtn4rl1
0.00186045	0.318368	0.327	0.172	1	Hippocampus	Dusp5
0.00467934	0.318045	0.429	0.256	1	Hippocampus	Zdhhc23
0.00370456	0.317448	0.837	0.704	1	Hippocampus	Acap3
0.000351234	0.317129	1	0.971	1	Hippocampus	Glrx3
0.00900487	0.316989	0.571	0.424	1	Hippocampus	Pabpn1
2.22083e-05	0.316884	1	0.997	0.406456	Hippocampus	2900097C17Rik
0.00643964	0.316637	0.714	0.597	1	Hippocampus	Nol6
0.000974517	0.316294	0.449	0.254	1	Hippocampus	Ipmk
0.00434622	0.315575	0.673	0.528	1	Hippocampus	D030056L22Rik
0.00588968	0.31552	0.633	0.462	1	Hippocampus	Fam189b
0.00011811	0.31552	0.469	0.236	1	Hippocampus	Mphosph10
0.00226566	0.315316	0.959	0.908	1	Hippocampus	Pgm2l1
0.00486341	0.314843	0.714	0.603	1	Hippocampus	Cotl1
0.00935778	0.313682	1	0.995	1	Hippocampus	Atp6v1c1
0.000292483	0.313509	0.469	0.253	1	Hippocampus	Napepld
0.00225624	0.311895	0.51	0.322	1	Hippocampus	Slc2a6
0.00518632	0.311342	0.796	0.728	1	Hippocampus	Pdk2
0.000169629	0.311223	0.918	0.734	1	Hippocampus	Fndc5
1.42897e-07	0.310999	0.306	0.088	0.0026153	Hippocampus	Fgf10
0.00510128	0.310883	0.592	0.424	1	Hippocampus	St6galnac4
0.00147096	0.310749	0.878	0.852	1	Hippocampus	Hist3h2ba
0.00194876	0.310516	1	0.995	1	Hippocampus	Atp6v1a
0.000902653	0.309938	0.98	0.981	1	Hippocampus	1110065P20Rik
0.00643335	0.309935	0.878	0.839	1	Hippocampus	Wdr7
0.000414707	0.309005	0.98	0.921	1	Hippocampus	Coq2
0.00135363	0.308447	0.755	0.616	1	Hippocampus	Copg2
0.0027013	0.307101	0.612	0.433	1	Hippocampus	Luzp1
2.191e-05	0.306321	1	1	0.400997	Hippocampus	Pebp1
0.00482791	0.306262	0.673	0.517	1	Hippocampus	Nampt
0.00267105	0.305499	0.776	0.575	1	Hippocampus	Ntrk3
0.00152003	0.304996	1	0.982	1	Hippocampus	Tmem59l
0.00210203	0.304758	1	1	1	Hippocampus	Snrpn
0.00457942	0.30412	0.592	0.434	1	Hippocampus	Dbx2
0.00390764	0.303189	0.653	0.457	1	Hippocampus	Mir22hg
1.5296e-08	0.301272	0.245	0.055	0.000279948	Hippocampus	St8sia6
0.00636364	0.301241	0.98	0.95	1	Hippocampus	Gria2
0.00186419	0.301199	0.98	0.899	1	Hippocampus	Gng10
0.00179008	0.299693	0.673	0.465	1	Hippocampus	Ryr2
0.00173311	0.299685	0.49	0.291	1	Hippocampus	Pdlim5
0.00208218	0.299671	0.98	0.958	1	Hippocampus	Ptprs
0.00602535	0.298055	0.939	0.873	1	Hippocampus	R3hdm4
0.00486417	0.297762	0.878	0.791	1	Hippocampus	Paqr8
0.000517059	0.296587	1	0.906	1	Hippocampus	Epb41l1
0.00533538	0.296325	0.673	0.482	1	Hippocampus	Car4
0.00193554	0.296321	1	0.959	1	Hippocampus	Pcsk2
0.000242104	0.295971	1	1	1	Hippocampus	Pgk1
0.000806758	0.294898	0.449	0.25	1	Hippocampus	Disp3
0.000654661	0.294801	0.49	0.276	1	Hippocampus	Klf3
0.00126202	0.294335	0.612	0.402	1	Hippocampus	Ezr
0.00190093	0.294157	1	0.983	1	Hippocampus	Gtf2h5
0.00372736	0.293496	0.939	0.889	1	Hippocampus	1110051M20Rik
0.000890312	0.293419	1	0.896	1	Hippocampus	Hpcal4
0.00596355	0.290321	0.878	0.803	1	Hippocampus	Rasgef1a
7.30603e-05	0.289385	0.551	0.284	1	Hippocampus	2700081O15Rik
0.000240748	0.288884	0.49	0.261	1	Hippocampus	Parp8
2.30579e-05	0.288436	0.245	0.081	0.422005	Hippocampus	Gm27040
0.00862255	0.288402	0.673	0.545	1	Hippocampus	Parp1
0.0002498	0.28831	1	0.993	1	Hippocampus	Tprgl
0.00403028	0.288293	0.469	0.299	1	Hippocampus	Arvcf
0.00407319	0.287922	1	0.995	1	Hippocampus	Abhd12
0.00554854	0.287404	0.857	0.809	1	Hippocampus	Cdc34
0.00297091	0.287178	0.694	0.486	1	Hippocampus	Smpdl3a
0.00377293	0.287123	0.673	0.499	1	Hippocampus	Thrsp
0.000912101	0.287051	1	0.979	1	Hippocampus	Kif5c
0.00202032	0.286036	0.367	0.203	1	Hippocampus	E2f3
0.000674142	0.285872	0.939	0.793	1	Hippocampus	Kalrn
0.00881966	0.285111	1	0.993	1	Hippocampus	Morf4l2
0.0080775	0.284552	0.633	0.506	1	Hippocampus	Sptb
0.00252421	0.284455	0.98	0.973	1	Hippocampus	Zfr
0.00960498	0.284403	0.816	0.647	1	Hippocampus	Icam5
0.00230254	0.283902	0.98	0.947	1	Hippocampus	Mapk8ip2
0.00711104	0.283887	0.714	0.593	1	Hippocampus	Zmynd8
0.00252366	0.283692	0.98	0.998	1	Hippocampus	Emc10
0.00216552	0.283383	0.878	0.758	1	Hippocampus	St6galnac6
0.0011226	0.283308	0.286	0.134	1	Hippocampus	Palmd
0.00259509	0.281795	1	0.996	1	Hippocampus	Eloc
0.00162904	0.281628	0.429	0.247	1	Hippocampus	Pxn
0.00285178	0.281069	0.857	0.749	1	Hippocampus	Tmub2
0.00473756	0.281019	0.612	0.448	1	Hippocampus	Nifk
0.00896582	0.280971	0.918	0.847	1	Hippocampus	Nrxn3
0.00994426	0.280241	0.694	0.549	1	Hippocampus	Klhl26
0.00305074	0.279967	0.592	0.394	1	Hippocampus	Fbf1
0.00415277	0.279114	0.918	0.905	1	Hippocampus	Ina
1.37268e-05	0.278839	0.286	0.098	0.251227	Hippocampus	Afap1l2
0.000891174	0.278375	0.449	0.253	1	Hippocampus	Peak1
0.00110352	0.277874	0.714	0.464	1	Hippocampus	Bcas3
0.00995395	0.277603	0.469	0.307	1	Hippocampus	Syt12
0.0032656	0.277447	1	0.978	1	Hippocampus	Grin1
0.00224258	0.276993	0.837	0.738	1	Hippocampus	2310009B15Rik
0.000809258	0.27471	1	0.995	1	Hippocampus	Higd2a
3.81064e-06	0.273705	1	1	0.0697423	Hippocampus	Atp5mpl
0.0096848	0.273471	0.653	0.533	1	Hippocampus	Coro7
0.00166042	0.272966	1	0.912	1	Hippocampus	Mmd2
0.00786641	0.271359	0.612	0.437	1	Hippocampus	Lix1
2.90908e-09	0.271071	0.224	0.043	5.32419e-05	Hippocampus	4930578M01Rik
0.00942313	0.270241	0.98	0.965	1	Hippocampus	Idh3g
2.95216e-06	0.269768	1	1	0.0540304	Hippocampus	Ndufa5
0.00679964	0.269582	0.98	0.983	1	Hippocampus	Suclg1
0.00647773	0.268744	0.755	0.569	1	Hippocampus	Tbc1d10b
0.00254518	0.268506	1	0.906	1	Hippocampus	Dlg4
0.00412932	0.268262	0.959	0.875	1	Hippocampus	Pantr1
0.000476956	0.263929	1	0.995	1	Hippocampus	Sptan1
0.00303864	0.263427	0.776	0.606	1	Hippocampus	Stum
0.00682516	0.26205	1	0.938	1	Hippocampus	Spock1
0.000550847	0.261555	0.286	0.125	1	Hippocampus	Blnk
0.000209914	0.261524	0.367	0.167	1	Hippocampus	Ephb2
0.00453084	0.261425	0.49	0.312	1	Hippocampus	Mfsd12
2.14171e-09	0.261038	0.204	0.036	3.91976e-05	Hippocampus	Adamts9
0.000596007	0.260123	0.673	0.423	1	Hippocampus	Cpne7
0.000807903	0.259563	0.857	0.693	1	Hippocampus	Megf9
0.000219697	0.258761	1	1	1	Hippocampus	Timm8b
7.8507e-05	0.258636	1	1	1	Hippocampus	Hsp90ab1
2.98189e-06	0.258162	1	1	0.0545745	Hippocampus	Cox7a2
1.80282e-05	0.258136	0.286	0.097	0.329952	Hippocampus	Mcub
2.75433e-07	0.257769	0.224	0.054	0.00504097	Hippocampus	Hpdl
0.00341378	0.257502	0.49	0.298	1	Hippocampus	Rin2
0.00603959	0.256977	0.429	0.261	1	Hippocampus	Brpf1
4.84143e-05	0.255691	0.327	0.128	0.886078	Hippocampus	Pvt1
0.00457851	0.253651	0.959	0.907	1	Hippocampus	Napg
0.000110095	0.253603	0.367	0.16	1	Hippocampus	Aldh1b1
0.00725474	0.253558	0.449	0.287	1	Hippocampus	Unc5c
2.25219e-06	0.252851	0.184	0.043	0.0412196	Hippocampus	Gm10649
0.00886593	0.252775	0.51	0.342	1	Hippocampus	Snx24

## Sheet: Lateral ventricle
p_val	avg_log2FC	pct.1	pct.2	p_val_adj	cluster	gene
1.64139e-36	6.35357	1	0.942	3.00408e-32	Lateral ventricle	Ttr
1.13588e-79	4.94182	0.982	0.154	2.07889e-75	Lateral ventricle	Ecrg4
4.73449e-37	4.37312	1	0.911	8.66507e-33	Lateral ventricle	Enpp2
1.15011e-106	3.63304	0.964	0.093	2.10492e-102	Lateral ventricle	Kl
4.11993e-158	3.4192	0.946	0.051	7.5403e-154	Lateral ventricle	Calml4
1.05268e-116	3.34277	0.839	0.056	1.92661e-112	Lateral ventricle	2900040C04Rik
1.80226e-40	3.25794	1	0.425	3.2985e-36	Lateral ventricle	Igfbp2
1.85092e-63	3.13211	0.839	0.125	3.38755e-59	Lateral ventricle	Clic6
7.75326e-48	2.90437	0.75	0.119	1.419e-43	Lateral ventricle	Hbb-bs
1.76353e-96	2.89463	0.982	0.115	3.22762e-92	Lateral ventricle	Mia
2.66778e-53	2.87778	1	0.278	4.88257e-49	Lateral ventricle	Rarres2
7.36074e-134	2.80619	0.946	0.064	1.34716e-129	Lateral ventricle	Folr1
2.51848e-118	2.69225	0.804	0.05	4.60933e-114	Lateral ventricle	Kcnj13
2.72607e-52	2.68344	0.964	0.238	4.98925e-48	Lateral ventricle	Col9a3
2.61075e-28	2.67929	0.875	0.403	4.77819e-24	Lateral ventricle	Trpm3
2.96101e-48	2.60267	0.911	0.215	5.41924e-44	Lateral ventricle	Ace
2.59601e-185	2.59984	0.821	0.026	4.75122e-181	Lateral ventricle	Tmem212
7.84075e-143	2.54407	1	0.068	1.43501e-138	Lateral ventricle	Dynlrb2
5.31095e-127	2.53723	0.75	0.038	9.72009e-123	Lateral ventricle	Kcne2
3.32727e-157	2.5119	0.946	0.051	6.08956e-153	Lateral ventricle	Lbp
4.31034e-39	2.5056	1	0.631	7.88878e-35	Lateral ventricle	Pltp
2.18673e-41	2.49809	0.839	0.2	4.00216e-37	Lateral ventricle	Igf2
2.08243e-95	2.40269	0.964	0.111	3.81127e-91	Lateral ventricle	Rsph1
4.05811e-112	2.38813	0.857	0.063	7.42715e-108	Lateral ventricle	Sostdc1
9.54389e-97	2.35549	0.929	0.098	1.74672e-92	Lateral ventricle	Gm19935
2.01465e-35	2.30866	0.946	0.364	3.68722e-31	Lateral ventricle	Rbp1
2.78261e-102	2.26599	0.768	0.053	5.09273e-98	Lateral ventricle	Wfdc2
3.16171e-166	2.25209	0.75	0.025	5.78657e-162	Lateral ventricle	F5
3.31459e-60	2.18393	0.839	0.131	6.06637e-56	Lateral ventricle	Rdh5
9.50273e-35	2.17766	1	0.845	1.73919e-30	Lateral ventricle	Fxyd1
1.16807e-39	2.16839	0.964	0.393	2.1378e-35	Lateral ventricle	Ezr
2.92557e-95	2.15848	0.839	0.074	5.35437e-91	Lateral ventricle	Msx1
2.48604e-32	2.12099	0.875	0.3	4.54995e-28	Lateral ventricle	Hemk1
7.59423e-32	2.11837	0.946	0.407	1.3899e-27	Lateral ventricle	Vim
5.14808e-54	2.11243	0.804	0.135	9.42202e-50	Lateral ventricle	1700094D03Rik
5.99208e-33	2.10744	1	0.747	1.09667e-28	Lateral ventricle	Cd9
5.41412e-39	2.10683	0.518	0.065	9.90891e-35	Lateral ventricle	Hba-a1
6.41657e-153	2.0848	0.714	0.025	1.17436e-148	Lateral ventricle	Ccdc153
9.37361e-28	2.06886	0.893	0.393	1.71556e-23	Lateral ventricle	Cab39l
3.53346e-65	2.06036	0.911	0.155	6.46693e-61	Lateral ventricle	1110017D15Rik
1.20901e-33	2.05643	0.964	0.41	2.21273e-29	Lateral ventricle	Slc4a2
1.75733e-51	2.01173	0.893	0.202	3.21627e-47	Lateral ventricle	Prelp
6.24297e-23	2.01028	0.964	0.56	1.14259e-18	Lateral ventricle	Spint2
1.23407e-49	1.99999	0.768	0.128	2.2586e-45	Lateral ventricle	Car12
1.84741e-34	1.98693	1	1	3.38113e-30	Lateral ventricle	Dbi
2.68175e-65	1.97029	0.661	0.066	4.90814e-61	Lateral ventricle	Cox8b
5.4292e-26	1.94413	0.696	0.205	9.93653e-22	Lateral ventricle	Sulf1
1.11878e-145	1.94309	0.75	0.03	2.0476e-141	Lateral ventricle	Prr32
3.74501e-53	1.93788	0.821	0.139	6.85411e-49	Lateral ventricle	Gpx8
4.66092e-96	1.93292	0.929	0.096	8.53041e-92	Lateral ventricle	Foxj1
3.46052e-34	1.893	0.893	0.327	6.33345e-30	Lateral ventricle	Ucp2
6.46921e-26	1.89248	0.911	0.426	1.18399e-21	Lateral ventricle	Vamp8
2.86392e-138	1.87803	0.857	0.047	5.24154e-134	Lateral ventricle	Cfap126
1.07646e-55	1.86726	0.911	0.182	1.97013e-51	Lateral ventricle	Csrp2
7.91488e-39	1.85879	0.571	0.078	1.44858e-34	Lateral ventricle	Hba-a2
1.0718e-31	1.84995	0.982	0.623	1.96161e-27	Lateral ventricle	Ifi27
8.0932e-135	1.82047	0.768	0.036	1.48122e-130	Lateral ventricle	Otx2
2.16741e-129	1.80036	0.643	0.024	3.9668e-125	Lateral ventricle	Slc4a5
2.04392e-45	1.76309	0.857	0.184	3.74079e-41	Lateral ventricle	Cox6b2
8.5907e-43	1.75347	0.821	0.176	1.57227e-38	Lateral ventricle	Fam183b
1.21032e-35	1.73849	1	0.896	2.21512e-31	Lateral ventricle	Cd63
1.03911e-24	1.71672	0.768	0.271	1.90178e-20	Lateral ventricle	Cd59a
2.71492e-14	1.70618	0.786	0.461	4.96885e-10	Lateral ventricle	Gfap
2.30714e-35	1.69304	0.893	0.289	4.22252e-31	Lateral ventricle	Tm4sf1
2.14763e-28	1.68014	0.821	0.277	3.93059e-24	Lateral ventricle	Slc31a1
9.73382e-30	1.67083	0.804	0.243	1.78148e-25	Lateral ventricle	Ltc4s
1.92184e-28	1.66809	0.964	0.708	3.51736e-24	Lateral ventricle	Cnn3
1.34737e-31	1.64727	1	0.906	2.46595e-27	Lateral ventricle	Hist1h2bc
3.68019e-90	1.63079	0.696	0.049	6.73548e-86	Lateral ventricle	Tuba1c
1.53888e-162	1.62641	0.875	0.039	2.81645e-158	Lateral ventricle	Mlf1
1.21483e-32	1.62513	0.982	0.444	2.22338e-28	Lateral ventricle	Ifitm3
1.84715e-174	1.62405	0.768	0.024	3.38066e-170	Lateral ventricle	Steap1
1.88316e-113	1.61395	0.607	0.025	3.44656e-109	Lateral ventricle	Aqp1
8.88285e-30	1.6095	1	0.602	1.62574e-25	Lateral ventricle	Slc12a2
1.82199e-57	1.60857	0.911	0.164	3.33461e-53	Lateral ventricle	Cd24a
1.03511e-154	1.604	0.75	0.027	1.89446e-150	Lateral ventricle	Krt18
3.00438e-137	1.60289	0.679	0.025	5.49861e-133	Lateral ventricle	Tmem72
3.61937e-30	1.60199	1	0.716	6.62417e-26	Lateral ventricle	Lamp2
1.03328e-42	1.59047	0.679	0.113	1.89112e-38	Lateral ventricle	Cul4b
1.63829e-161	1.58397	0.804	0.031	2.9984e-157	Lateral ventricle	Pifo
9.04922e-50	1.58301	0.554	0.061	1.65619e-45	Lateral ventricle	Prlr
1.22378e-111	1.57758	0.75	0.044	2.23975e-107	Lateral ventricle	Odf3b
8.51357e-28	1.56503	0.929	0.41	1.55815e-23	Lateral ventricle	Acaa2
1.00079e-34	1.55068	1	1	1.83164e-30	Lateral ventricle	Clu
5.95189e-41	1.54962	0.768	0.154	1.08932e-36	Lateral ventricle	Meig1
3.05782e-07	1.54803	0.875	0.88	0.00559642	Lateral ventricle	Mal
2.24265e-108	1.54103	0.607	0.027	4.1045e-104	Lateral ventricle	Smim22
1.90328e-127	1.54071	0.857	0.052	3.48338e-123	Lateral ventricle	Capsl
2.24307e-33	1.52935	0.946	0.363	4.10527e-29	Lateral ventricle	Car14
9.90544e-123	1.52873	0.571	0.019	1.81289e-118	Lateral ventricle	Cldn2
9.36112e-40	1.52321	0.893	0.25	1.71327e-35	Lateral ventricle	Tspo
9.74463e-97	1.52258	0.696	0.045	1.78346e-92	Lateral ventricle	Trpv4
5.14939e-31	1.51073	1	0.555	9.42441e-27	Lateral ventricle	Slc38a3
1.73111e-25	1.50867	0.982	0.643	3.16829e-21	Lateral ventricle	Igfbp7
1.78521e-24	1.50343	1	0.561	3.26729e-20	Lateral ventricle	Gsn
1.26791e-23	1.50162	0.982	0.619	2.32053e-19	Lateral ventricle	Neat1
7.82392e-24	1.49987	0.768	0.272	1.43193e-19	Lateral ventricle	Tcn2
2.82238e-57	1.48933	0.661	0.073	5.16553e-53	Lateral ventricle	Slc13a4
1.71513e-06	1.47704	0.964	0.98	0.0313904	Lateral ventricle	Plp1
3.72966e-33	1.47321	0.964	0.373	6.82603e-29	Lateral ventricle	Mgst1
6.58674e-07	1.47237	0.929	0.921	0.0120551	Lateral ventricle	Cnp
1.5444e-39	1.46819	0.821	0.202	2.82656e-35	Lateral ventricle	Spa17
1.58716e-16	1.45833	0.946	0.712	2.90482e-12	Lateral ventricle	S100a6
1.11217e-19	1.45754	1	0.954	2.03549e-15	Lateral ventricle	Cryab
4.82773e-29	1.45573	0.893	0.333	8.83571e-25	Lateral ventricle	Tmem98
1.65725e-16	1.45437	0.857	0.469	3.03309e-12	Lateral ventricle	Mgp
3.18167e-52	1.44946	0.75	0.111	5.8231e-48	Lateral ventricle	Pcolce
3.1991e-27	1.44471	0.982	0.662	5.85499e-23	Lateral ventricle	Gas6
1.53332e-27	1.44446	0.875	0.364	2.80628e-23	Lateral ventricle	Tmem107
4.1804e-28	1.44304	0.929	0.377	7.65097e-24	Lateral ventricle	Ephx1
4.22232e-22	1.43796	1	0.964	7.72769e-18	Lateral ventricle	Car2
2.57399e-25	1.43528	1	0.715	4.71091e-21	Lateral ventricle	Id3
2.03544e-43	1.43237	0.75	0.139	3.72526e-39	Lateral ventricle	Cdkn1c
1.24779e-27	1.42682	0.911	0.412	2.2837e-23	Lateral ventricle	Arsg
5.13357e-129	1.41573	0.554	0.016	9.39546e-125	Lateral ventricle	Gm29538
4.02011e-151	1.41223	0.554	0.012	7.3576e-147	Lateral ventricle	Frmpd1os
5.93264e-239	1.40801	0.804	0.014	1.08579e-234	Lateral ventricle	1700001C02Rik
1.55504e-32	1.40746	1	0.96	2.84603e-28	Lateral ventricle	Gng5
3.20235e-23	1.4067	0.821	0.324	5.86095e-19	Lateral ventricle	Vcam1
7.75294e-07	1.40583	0.857	0.741	0.0141894	Lateral ventricle	Opalin
1.64745e-16	1.40302	1	0.873	3.01516e-12	Lateral ventricle	Trf
6.31555e-156	1.4002	0.732	0.025	1.15587e-151	Lateral ventricle	1700012B09Rik
5.32711e-20	1.3997	0.964	0.826	9.74967e-16	Lateral ventricle	Mcee
1.09425e-22	1.39476	0.589	0.158	2.0027e-18	Lateral ventricle	Slc29a4
8.44469e-127	1.39368	0.679	0.028	1.54555e-122	Lateral ventricle	Col8a2
3.69438e-07	1.39149	0.857	0.812	0.00676146	Lateral ventricle	Mag
3.18047e-19	1.38424	0.929	0.642	5.82089e-15	Lateral ventricle	Ahcyl2
2.92742e-26	1.38419	0.982	0.786	5.35777e-22	Lateral ventricle	Atp6v0e
1.85026e-27	1.3765	1	0.759	3.38635e-23	Lateral ventricle	Plaat3
3.07096e-39	1.37229	0.625	0.1	5.62047e-35	Lateral ventricle	Slc2a12
1.99583e-24	1.3704	1	0.721	3.65278e-20	Lateral ventricle	Aldh2
1.0074e-07	1.36478	0.821	0.739	0.00184375	Lateral ventricle	Cldn11
6.97484e-08	1.36405	0.857	0.753	0.00127654	Lateral ventricle	Mog
2.50747e-28	1.35974	0.946	0.552	4.58917e-24	Lateral ventricle	Idh2
1.0194e-06	1.35752	0.786	0.752	0.0186571	Lateral ventricle	Tspan2
5.90177e-88	1.35283	0.446	0.017	1.08014e-83	Lateral ventricle	Defb11
1.31206e-24	1.35105	0.875	0.393	2.40133e-20	Lateral ventricle	Nme5
3.43022e-135	1.34892	0.571	0.016	6.27798e-131	Lateral ventricle	Gm32468
7.97458e-24	1.34734	1	0.812	1.45951e-19	Lateral ventricle	Sgk1
1.56045e-38	1.34701	0.768	0.154	2.85594e-34	Lateral ventricle	Acta2
1.32966e-23	1.344	0.804	0.282	2.43354e-19	Lateral ventricle	Riiad1
2.74866e-211	1.34315	0.696	0.012	5.0306e-207	Lateral ventricle	Tctex1d4
4.99972e-126	1.34269	0.643	0.025	9.15048e-122	Lateral ventricle	Wdr86
1.846e-31	1.34254	0.964	0.368	3.37855e-27	Lateral ventricle	Cd82
1.15838e-17	1.34085	0.875	0.482	2.12007e-13	Lateral ventricle	Slco1c1
1.80135e-54	1.33706	0.643	0.075	3.29682e-50	Lateral ventricle	Sema3b
1.20174e-38	1.33246	0.857	0.199	2.19942e-34	Lateral ventricle	Anxa2
5.11165e-23	1.33202	0.893	0.433	9.35535e-19	Lateral ventricle	Ggh
1.69338e-09	1.33174	0.732	0.507	3.09923e-05	Lateral ventricle	Aspa
8.99352e-22	1.33011	0.839	0.406	1.64599e-17	Lateral ventricle	Plxnb2
5.78605e-15	1.32906	0.804	0.431	1.05896e-10	Lateral ventricle	Emb
7.92468e-20	1.32634	0.857	0.407	1.45037e-15	Lateral ventricle	Acad8
9.73126e-26	1.32291	1	0.655	1.78101e-21	Lateral ventricle	Myl12a
6.09002e-11	1.30868	0.911	0.723	1.1146e-06	Lateral ventricle	Grb14
2.71754e-85	1.30746	0.679	0.05	4.97363e-81	Lateral ventricle	Crygn
2.7388e-24	1.30656	0.732	0.23	5.01256e-20	Lateral ventricle	Lgals3bp
9.13327e-12	1.30486	0.929	0.658	1.67157e-07	Lateral ventricle	Tbc1d9
2.47208e-28	1.29568	0.786	0.212	4.5244e-24	Lateral ventricle	Lyz2
2.85148e-29	1.2952	0.911	0.323	5.21877e-25	Lateral ventricle	Txnip
3.0769e-24	1.29009	0.786	0.279	5.63135e-20	Lateral ventricle	Cpq
5.50608e-27	1.28644	0.839	0.292	1.00772e-22	Lateral ventricle	Cdr2
9.46499e-23	1.28455	0.982	0.881	1.73228e-18	Lateral ventricle	Rps27l
3.03979e-05	1.28199	0.786	0.806	0.556343	Lateral ventricle	Pllp
7.09962e-23	1.28162	0.982	0.906	1.29937e-18	Lateral ventricle	Npc2
2.77371e-23	1.27981	0.982	0.704	5.07644e-19	Lateral ventricle	Hopx
3.67219e-22	1.26864	1	1	6.72085e-18	Lateral ventricle	Bsg
1.4298e-36	1.26711	0.839	0.202	2.61682e-32	Lateral ventricle	S100a11
1.05075e-71	1.26454	0.696	0.064	1.92309e-67	Lateral ventricle	Enkur
3.58167e-185	1.26224	0.696	0.016	6.55517e-181	Lateral ventricle	Dnali1
3.68218e-115	1.25191	0.679	0.033	6.73913e-111	Lateral ventricle	2410004P03Rik
1.808e-35	1.25143	0.696	0.142	3.30901e-31	Lateral ventricle	Gm14964
1.03646e-287	1.24596	0.768	0.007	1.89694e-283	Lateral ventricle	Krt8
9.79009e-34	1.24392	0.804	0.208	1.79178e-29	Lateral ventricle	1700088E04Rik
2.21565e-27	1.2379	1	0.996	4.05507e-23	Lateral ventricle	Ctsd
2.30416e-09	1.23712	0.75	0.523	4.21708e-05	Lateral ventricle	Rhog
1.38945e-22	1.23679	0.857	0.374	2.54296e-18	Lateral ventricle	Ascc1
1.47297e-135	1.23435	0.768	0.035	2.69583e-131	Lateral ventricle	Tekt1
2.81421e-29	1.23127	0.786	0.216	5.15057e-25	Lateral ventricle	Bst2
6.78039e-19	1.22946	0.911	0.595	1.24095e-14	Lateral ventricle	Ddr1
1.16001e-40	1.22581	0.75	0.148	2.12306e-36	Lateral ventricle	1700007K13Rik
5.81467e-38	1.22552	0.857	0.212	1.0642e-33	Lateral ventricle	Pcolce2
7.58218e-18	1.22496	0.946	0.673	1.38769e-13	Lateral ventricle	Stk39
6.37502e-06	1.22076	1	1	0.116676	Lateral ventricle	Mbp
2.06336e-06	1.22014	0.911	0.925	0.0377637	Lateral ventricle	Mobp
3.93586e-214	1.20544	0.732	0.014	7.20342e-210	Lateral ventricle	Drc7
8.84398e-28	1.19527	0.804	0.258	1.61862e-23	Lateral ventricle	Pdlim4
4.2204e-64	1.19396	0.5	0.034	7.72417e-60	Lateral ventricle	Abca4
5.83473e-134	1.19015	0.714	0.03	1.06787e-129	Lateral ventricle	Lgals3
1.83927e-24	1.18996	0.946	0.598	3.36623e-20	Lateral ventricle	Ctnna1
1.21645e-21	1.18926	0.875	0.458	2.22634e-17	Lateral ventricle	Hist1h1c
2.17573e-11	1.18352	1	1	3.98202e-07	Lateral ventricle	Fth1
3.30759e-11	1.17734	0.804	0.494	6.05354e-07	Lateral ventricle	Vat1l
6.6423e-09	1.16995	0.786	0.597	0.000121567	Lateral ventricle	Evi2a
1.46728e-27	1.16535	0.804	0.269	2.68542e-23	Lateral ventricle	Ctnnal1
2.0323e-48	1.16333	0.75	0.121	3.71952e-44	Lateral ventricle	Drc3
2.16593e-147	1.15469	0.625	0.018	3.96409e-143	Lateral ventricle	Smim5
2.65913e-24	1.15226	1	0.997	4.86675e-20	Lateral ventricle	Ptgds
2.515e-07	1.15161	0.75	0.587	0.00460295	Lateral ventricle	Ermn
0.000509294	1.1511	0.893	0.978	1	Lateral ventricle	Qdpr
5.15549e-20	1.15104	0.268	0.033	9.43558e-16	Lateral ventricle	Hbb-bt
1.15022e-17	1.15076	0.946	0.723	2.10514e-13	Lateral ventricle	Anxa5
4.17732e-09	1.1499	0.804	0.543	7.64533e-05	Lateral ventricle	Tmem88b
3.80101e-21	1.14384	0.857	0.412	6.9566e-17	Lateral ventricle	Naaa
3.98992e-13	1.14348	0.893	0.594	7.30235e-09	Lateral ventricle	Erbin
5.25306e-24	1.14066	0.821	0.295	9.61415e-20	Lateral ventricle	Efcab10
1.15658e-21	1.1343	0.911	0.48	2.11677e-17	Lateral ventricle	Smpdl3a
1.49932e-194	1.13286	0.607	0.009	2.74406e-190	Lateral ventricle	Ak7
2.30076e-21	1.13286	0.679	0.217	4.21086e-17	Lateral ventricle	Gm20501
1.06844e-32	1.13035	0.554	0.092	1.95545e-28	Lateral ventricle	St6galnac2
3.77907e-22	1.13031	0.875	0.388	6.91645e-18	Lateral ventricle	Stxbp3
2.90782e-13	1.12443	0.839	0.557	5.32189e-09	Lateral ventricle	Lgals1
9.05543e-43	1.12245	0.661	0.102	1.65732e-38	Lateral ventricle	Bmp6
1.17392e-07	1.1219	0.982	0.943	0.00214852	Lateral ventricle	Csrp1
1.32104e-07	1.12138	0.875	0.747	0.00241777	Lateral ventricle	Ndrg1
1.0052e-18	1.11848	0.839	0.426	1.83972e-14	Lateral ventricle	Ccnd3
0.000206441	1.11687	0.804	0.834	1	Lateral ventricle	Gatm
1.20382e-12	1.1151	0.786	0.482	2.20324e-08	Lateral ventricle	Fgfr2
9.31413e-06	1.11482	0.875	0.94	0.170467	Lateral ventricle	Plekhb1
1.10004e-05	1.10844	0.75	0.715	0.20133	Lateral ventricle	Il33
5.27772e-29	1.10784	0.875	0.301	9.65929e-25	Lateral ventricle	Pbxip1
3.92766e-27	1.10781	0.661	0.163	7.18841e-23	Lateral ventricle	Sowahc
2.61715e-07	1.10469	0.946	0.869	0.00478991	Lateral ventricle	Apod
2.63777e-14	1.10369	0.946	0.651	4.82764e-10	Lateral ventricle	Cers2
2.35808e-23	1.10105	0.75	0.257	4.31576e-19	Lateral ventricle	Clic1
9.24145e-09	1.09695	0.786	0.633	0.000169137	Lateral ventricle	Gpr37
3.06429e-17	1.09585	0.839	0.425	5.60826e-13	Lateral ventricle	Tmem237
1.0051e-16	1.09423	1	0.999	1.83953e-12	Lateral ventricle	Atox1
9.46638e-23	1.08945	0.946	0.512	1.73254e-18	Lateral ventricle	Dnajc3
2.54424e-05	1.08907	0.786	0.757	0.465646	Lateral ventricle	Bcas1
9.32934e-14	1.08465	1	1	1.70746e-09	Lateral ventricle	Ptma
1.98558e-17	1.08389	0.786	0.357	3.63402e-13	Lateral ventricle	Rnase4
1.27761e-140	1.08182	0.714	0.027	2.33829e-136	Lateral ventricle	Lrrc23
1.16468e-51	1.07698	0.75	0.108	2.1316e-47	Lateral ventricle	1700016K19Rik
1.03552e-13	1.07359	0.571	0.2	1.8952e-09	Lateral ventricle	C4b
2.67101e-29	1.0711	0.607	0.122	4.88848e-25	Lateral ventricle	Perp
1.2556e-40	1.06844	0.732	0.13	2.298e-36	Lateral ventricle	Lrrc51
2.2252e-11	1.06745	0.911	0.598	4.07256e-07	Lateral ventricle	Pdlim2
1.9643e-17	1.06302	0.821	0.403	3.59507e-13	Lateral ventricle	Lrp10
2.61306e-183	1.05949	0.589	0.009	4.78243e-179	Lateral ventricle	Nme9
2.31733e-19	1.05878	0.696	0.247	4.24117e-15	Lateral ventricle	Tagln2
1.40122e-08	1.05711	0.857	0.607	0.000256451	Lateral ventricle	Carhsp1
4.88468e-28	1.05482	1	1	8.93995e-24	Lateral ventricle	Apoe
1.30485e-123	1.05466	0.5	0.013	2.38813e-119	Lateral ventricle	1700024G13Rik
5.11871e-19	1.05331	0.946	0.629	9.36827e-15	Lateral ventricle	Etfa
2.8094e-18	1.05283	0.679	0.247	5.14176e-14	Lateral ventricle	Prcd
6.69802e-72	1.0464	0.589	0.044	1.22587e-67	Lateral ventricle	Mdfic
7.38963e-111	1.04386	0.554	0.02	1.35245e-106	Lateral ventricle	Ppp1r32
3.07272e-06	1.04356	0.661	0.508	0.0562369	Lateral ventricle	Ugt8a
5.66116e-23	1.04306	0.75	0.247	1.03611e-18	Lateral ventricle	Slc12a4
4.47328e-25	1.03642	0.75	0.215	8.18699e-21	Lateral ventricle	Nxn
2.33494e-38	1.03518	0.696	0.126	4.27341e-34	Lateral ventricle	Serhl
1.65096e-18	1.03401	1	0.784	3.02158e-14	Lateral ventricle	Gsta4
9.79189e-14	1.03271	0.732	0.41	1.79211e-09	Lateral ventricle	Ltbp3
5.755e-07	1.03232	0.804	0.692	0.0105328	Lateral ventricle	Slc44a1
7.60026e-17	1.03151	0.679	0.266	1.391e-12	Lateral ventricle	Slc16a2
1.5299e-17	1.03127	0.786	0.371	2.80002e-13	Lateral ventricle	Ifitm2
2.85087e-31	1.03006	0.5	0.073	5.21765e-27	Lateral ventricle	Cd74
2.65462e-70	1.02897	0.75	0.077	4.85849e-66	Lateral ventricle	Spag6l
9.63034e-19	1.0272	0.946	0.848	1.76254e-14	Lateral ventricle	Etfb
2.62192e-15	1.02575	0.607	0.22	4.79863e-11	Lateral ventricle	Sod3
1.90286e-09	1.02403	0.857	0.587	3.48261e-05	Lateral ventricle	Tmbim1
7.59257e-20	1.02051	0.911	0.431	1.38959e-15	Lateral ventricle	Smim1
0.000185022	1.01883	0.839	0.91	1	Lateral ventricle	Sept4
8.3014e-117	1.01811	0.464	0.011	1.51932e-112	Lateral ventricle	Slc16a8
6.85491e-06	1.01187	0.768	0.75	0.125458	Lateral ventricle	Ppp1r14a
2.71962e-195	1.00551	0.518	0.005	4.97746e-191	Lateral ventricle	Sntn
1.20186e-10	1.00551	0.893	0.642	2.19964e-06	Lateral ventricle	Phldb1
1.03184e-21	1.00471	0.857	0.364	1.88847e-17	Lateral ventricle	Fkbp9
3.87378e-22	1.00465	0.786	0.258	7.08979e-18	Lateral ventricle	Plin3
2.73637e-34	1.00281	0.643	0.119	5.0081e-30	Lateral ventricle	Ocln
7.30945e-08	0.999906	0.714	0.512	0.00133778	Lateral ventricle	Tspan33
2.03462e-22	0.994979	0.643	0.173	3.72375e-18	Lateral ventricle	Slc6a20a
1.7876e-16	0.994312	0.946	0.733	3.27167e-12	Lateral ventricle	Odc1
6.46939e-16	0.994035	0.696	0.318	1.18403e-11	Lateral ventricle	Cpne2
1.47569e-18	0.993773	1	0.956	2.7008e-14	Lateral ventricle	Ctsl
7.09343e-06	0.992163	0.786	0.702	0.129824	Lateral ventricle	Slain1
3.64501e-30	0.99008	0.554	0.097	6.6711e-26	Lateral ventricle	Cgnl1
6.82883e-15	0.98757	0.554	0.186	1.24981e-10	Lateral ventricle	Steap2
0.000475313	0.986006	0.911	0.981	1	Lateral ventricle	Dbndd2
6.71565e-22	0.985747	0.75	0.249	1.2291e-17	Lateral ventricle	Efemp2
2.6951e-158	0.982991	0.554	0.011	4.93258e-154	Lateral ventricle	Fam166b
1.27347e-14	0.982986	0.893	0.621	2.3307e-10	Lateral ventricle	Bphl
8.39219e-29	0.979667	0.714	0.172	1.53594e-24	Lateral ventricle	Hspb8
2.0535e-06	0.979413	0.732	0.537	0.0375831	Lateral ventricle	Litaf
1.92453e-17	0.976835	0.893	0.484	3.52227e-13	Lateral ventricle	Adi1
2.6724e-46	0.976198	0.482	0.047	4.89102e-42	Lateral ventricle	Col8a1
9.43764e-16	0.976077	0.875	0.497	1.72728e-11	Lateral ventricle	Wls
1.58414e-21	0.97579	0.786	0.293	2.8993e-17	Lateral ventricle	Abhd14b
1.6181e-07	0.974424	0.661	0.438	0.00296144	Lateral ventricle	Gjc3
2.41914e-177	0.966083	0.5	0.006	4.42751e-173	Lateral ventricle	Ins2
6.77928e-07	0.966059	0.786	0.66	0.0124074	Lateral ventricle	Gltp
5.22079e-49	0.965321	0.607	0.073	9.55509e-45	Lateral ventricle	Zmynd10
1.00036e-18	0.962655	0.911	0.522	1.83086e-14	Lateral ventricle	Ift43
7.12338e-28	0.961387	0.786	0.222	1.30372e-23	Lateral ventricle	Fbxo36
4.16479e-22	0.961328	0.786	0.283	7.62239e-18	Lateral ventricle	Ccpg1os
8.03089e-09	0.958039	0.893	0.739	0.000146981	Lateral ventricle	Gna12
1.27289e-16	0.958001	0.929	0.61	2.32964e-12	Lateral ventricle	Fuca1
2.71183e-05	0.953289	0.839	0.813	0.496319	Lateral ventricle	Cmtm5
1.08194e-14	0.953125	0.768	0.357	1.98017e-10	Lateral ventricle	Tprn
9.00542e-53	0.953108	0.429	0.031	1.64817e-48	Lateral ventricle	Chek2
0.000212166	0.952928	0.821	0.862	1	Lateral ventricle	Pacs2
3.03703e-33	0.952918	0.518	0.077	5.55838e-29	Lateral ventricle	Tgfbi
7.66399e-05	0.948113	0.893	0.953	1	Lateral ventricle	Qk
3.05485e-06	0.947453	0.714	0.539	0.0559099	Lateral ventricle	Nkx6-2
3.1385e-13	0.945747	0.946	0.734	5.74408e-09	Lateral ventricle	Sypl
3.68964e-21	0.945137	0.839	0.326	6.75279e-17	Lateral ventricle	Rsph9
2.1484e-20	0.944005	0.857	0.355	3.932e-16	Lateral ventricle	Mettl7a1
1.3427e-16	0.94289	0.857	0.458	2.4574e-12	Lateral ventricle	Srebf1
1.93959e-11	0.942223	0.929	0.786	3.54983e-07	Lateral ventricle	Slc2a1
2.7341e-153	0.941435	0.411	0.004	5.00395e-149	Lateral ventricle	Stoml3
1.48335e-30	0.936379	0.732	0.172	2.71483e-26	Lateral ventricle	Sorbs3
3.19797e-18	0.934118	0.929	0.518	5.85292e-14	Lateral ventricle	Acadl
8.60218e-55	0.933273	0.625	0.067	1.57437e-50	Lateral ventricle	Angptl2
1.73093e-78	0.9325	0.554	0.033	3.16794e-74	Lateral ventricle	Morn5
2.70212e-29	0.931699	0.696	0.162	4.94541e-25	Lateral ventricle	Efcab1
1.91794e-15	0.931097	0.964	0.637	3.51022e-11	Lateral ventricle	Cetn2
1.50037e-162	0.92992	0.571	0.011	2.74599e-158	Lateral ventricle	Slc39a4
9.75614e-17	0.927106	0.964	0.788	1.78557e-12	Lateral ventricle	Metrn
9.29241e-20	0.926438	0.714	0.248	1.7007e-15	Lateral ventricle	Cald1
4.10275e-32	0.926247	0.679	0.133	7.50885e-28	Lateral ventricle	Aebp1
6.52843e-87	0.925817	0.5	0.023	1.19483e-82	Lateral ventricle	Crb3
1.7292e-85	0.924159	0.571	0.032	3.16478e-81	Lateral ventricle	Catip
1.64367e-16	0.922908	0.911	0.505	3.00825e-12	Lateral ventricle	Crip1
3.29178e-60	0.921953	0.696	0.078	6.02462e-56	Lateral ventricle	Ccdc113
4.55292e-06	0.920076	0.75	0.659	0.0833276	Lateral ventricle	2810468N07Rik
7.79544e-14	0.917947	0.911	0.587	1.42672e-09	Lateral ventricle	Timp3
1.89966e-17	0.916402	0.964	0.582	3.47676e-13	Lateral ventricle	Gadd45g
3.47188e-07	0.914322	0.625	0.408	0.00635424	Lateral ventricle	Plekhh1
1.68272e-24	0.911728	0.732	0.212	3.07972e-20	Lateral ventricle	Serpinh1
4.25841e-16	0.911401	0.946	0.614	7.79375e-12	Lateral ventricle	Wbp1
5.89306e-27	0.91097	0.768	0.208	1.07855e-22	Lateral ventricle	Sh3d19
0.000596484	0.909748	0.821	0.88	1	Lateral ventricle	Olig1
3.66668e-22	0.908933	0.786	0.255	6.71075e-18	Lateral ventricle	Nfe2l2
4.54257e-17	0.907691	1	0.868	8.31381e-13	Lateral ventricle	Ech1
2.69843e-17	0.904607	0.929	0.563	4.93866e-13	Lateral ventricle	Tmem176b
1.49669e-14	0.90409	0.429	0.114	2.73925e-10	Lateral ventricle	Alpl
1.24702e-103	0.902416	0.625	0.03	2.28229e-99	Lateral ventricle	Cfap206
2.74745e-17	0.901916	0.732	0.294	5.02839e-13	Lateral ventricle	Cetn4
1.47347e-22	0.899577	0.661	0.186	2.69674e-18	Lateral ventricle	Prkcq
4.03623e-22	0.897846	0.429	0.075	7.38712e-18	Lateral ventricle	Thbs4
1.00354e-06	0.89712	0.946	0.91	0.0183668	Lateral ventricle	Rnf13
1.33334e-78	0.894738	0.571	0.036	2.44028e-74	Lateral ventricle	Cfap299
1.96719e-21	0.894211	0.857	0.302	3.60035e-17	Lateral ventricle	Syngr2
1.33706e-07	0.89235	0.679	0.456	0.00244709	Lateral ventricle	Slc7a10
9.49979e-15	0.890278	0.982	0.845	1.73865e-10	Lateral ventricle	Mrps6
4.89362e-18	0.889471	0.732	0.278	8.95631e-14	Lateral ventricle	Zfp36l1
6.59211e-23	0.887878	0.643	0.167	1.20649e-18	Lateral ventricle	Tgfb2
5.92735e-76	0.886038	0.536	0.032	1.08482e-71	Lateral ventricle	Cfap52
2.89064e-16	0.885216	0.804	0.396	5.29044e-12	Lateral ventricle	Itprid2
4.75184e-10	0.884642	0.679	0.392	8.69681e-06	Lateral ventricle	Gab1
7.02387e-33	0.882261	0.661	0.126	1.28551e-28	Lateral ventricle	Spef1
1.96717e-06	0.879811	0.661	0.427	0.0360032	Lateral ventricle	Myrf
5.35461e-06	0.879395	0.518	0.329	0.0980001	Lateral ventricle	Mest
8.63111e-130	0.878494	0.464	0.009	1.57966e-125	Lateral ventricle	Cdhr4
6.05292e-16	0.878085	0.75	0.334	1.10781e-11	Lateral ventricle	Rnaset2a
1.0786e-06	0.87508	0.696	0.502	0.0197406	Lateral ventricle	Prr18
1.47445e-08	0.874582	0.643	0.364	0.000269855	Lateral ventricle	Anln
3.66217e-16	0.872204	0.768	0.322	6.70251e-12	Lateral ventricle	Acot1
3.49986e-15	0.871643	0.946	0.642	6.40544e-11	Lateral ventricle	Ctsz
3.7979e-21	0.871041	0.75	0.255	6.95091e-17	Lateral ventricle	Ormdl2
1.02488e-18	0.869821	0.839	0.37	1.87573e-14	Lateral ventricle	Nudt14
4.18534e-19	0.86931	0.75	0.267	7.66001e-15	Lateral ventricle	Ctsh
1.47782e-13	0.867916	1	0.877	2.70471e-09	Lateral ventricle	Slc25a39
4.65714e-08	0.866636	0.696	0.464	0.00085235	Lateral ventricle	Gal3st1
1.0949e-98	0.86652	0.571	0.026	2.00388e-94	Lateral ventricle	Spag8
5.25972e-175	0.865159	0.571	0.009	9.62633e-171	Lateral ventricle	Rd3
1.15318e-34	0.864481	0.643	0.116	2.11055e-30	Lateral ventricle	Fhad1
9.57953e-14	0.862552	0.946	0.799	1.75325e-09	Lateral ventricle	Hnrnpf
6.37465e-18	0.862269	0.804	0.355	1.16669e-13	Lateral ventricle	2310039H08Rik
3.83072e-06	0.861426	0.661	0.47	0.0701099	Lateral ventricle	Frmd8
4.15087e-23	0.861256	0.607	0.155	7.59692e-19	Lateral ventricle	Hspb6
5.77226e-28	0.857118	0.661	0.148	1.05644e-23	Lateral ventricle	Hist1h4h
4.86525e-48	0.855967	0.589	0.067	8.90438e-44	Lateral ventricle	Lratd2
1.27299e-07	0.853617	0.679	0.391	0.00232983	Lateral ventricle	Htr2c
1.42123e-14	0.851339	0.946	0.649	2.60114e-10	Lateral ventricle	Pon2
1.6948e-98	0.851308	0.5	0.019	3.10183e-94	Lateral ventricle	Hdc
9.35215e-158	0.848666	0.554	0.011	1.71163e-153	Lateral ventricle	Dnah6
1.39135e-16	0.848653	0.946	0.788	2.54645e-12	Lateral ventricle	1810058I24Rik
2.35793e-12	0.846417	0.804	0.437	4.31548e-08	Lateral ventricle	Id1
4.89198e-12	0.846059	0.857	0.601	8.9533e-08	Lateral ventricle	Cd164
6.27301e-06	0.84508	0.946	0.92	0.114809	Lateral ventricle	Sirt2
1.92061e-21	0.843787	0.446	0.085	3.5151e-17	Lateral ventricle	Dmkn
6.22239e-11	0.84345	0.643	0.313	1.13882e-06	Lateral ventricle	Cox7a1
1.27137e-43	0.843239	0.571	0.07	2.32686e-39	Lateral ventricle	Cd55
3.00749e-33	0.843239	0.464	0.061	5.5043e-29	Lateral ventricle	A2m
1.9495e-10	0.842694	0.679	0.327	3.56798e-06	Lateral ventricle	Tnfaip6
2.40882e-05	0.841948	0.714	0.535	0.440863	Lateral ventricle	Fa2h
3.37973e-39	0.841831	0.554	0.073	6.18558e-35	Lateral ventricle	Sfrp1
1.02216e-21	0.840994	0.661	0.189	1.87076e-17	Lateral ventricle	Cryzl2
0.000295211	0.838894	0.696	0.614	1	Lateral ventricle	Cntn2
9.9506e-23	0.838628	0.518	0.11	1.82116e-18	Lateral ventricle	Hfe
2.871e-12	0.836945	0.714	0.352	5.2545e-08	Lateral ventricle	Thumpd3
3.48768e-08	0.834059	0.893	0.731	0.000638314	Lateral ventricle	Phgdh
1.48576e-13	0.833412	0.696	0.269	2.71924e-09	Lateral ventricle	Sncg
1.06411e-86	0.832846	0.554	0.029	1.94753e-82	Lateral ventricle	Gm16201
3.42844e-13	0.832137	0.768	0.365	6.27473e-09	Lateral ventricle	Mif4gd
5.99179e-06	0.831882	0.643	0.443	0.109662	Lateral ventricle	Sox10
1.31061e-51	0.82694	0.446	0.034	2.39867e-47	Lateral ventricle	Pla2g5
1.48414e-14	0.826415	0.804	0.406	2.71628e-10	Lateral ventricle	Prps2
1.49832e-08	0.825804	0.625	0.332	0.000274222	Lateral ventricle	Tmem125
8.46558e-33	0.825049	0.554	0.09	1.54937e-28	Lateral ventricle	Nqo1
2.43196e-11	0.825004	0.768	0.396	4.45098e-07	Lateral ventricle	Ttyh2
6.58844e-15	0.824997	0.929	0.569	1.20582e-10	Lateral ventricle	Cat
4.09067e-35	0.823937	0.589	0.095	7.48675e-31	Lateral ventricle	Wdr78
1.70665e-63	0.823207	0.625	0.056	3.12351e-59	Lateral ventricle	Pih1d2
2.91307e-17	0.822243	1	0.923	5.33149e-13	Lateral ventricle	Tmed10
1.01616e-06	0.821939	0.643	0.401	0.0185978	Lateral ventricle	Gjb1
1.74864e-15	0.821076	0.964	0.773	3.20036e-11	Lateral ventricle	Adipor1
2.74925e-34	0.820536	0.286	0.02	5.03168e-30	Lateral ventricle	S100a8
2.09015e-07	0.82019	0.643	0.397	0.00382539	Lateral ventricle	Lpar1
8.09038e-19	0.820119	1	0.982	1.4807e-14	Lateral ventricle	S100a1
4.76053e-13	0.817948	0.75	0.361	8.71273e-09	Lateral ventricle	P3h4
4.98226e-10	0.817643	1	1	9.11852e-06	Lateral ventricle	Cd81
7.17401e-61	0.816956	0.518	0.039	1.31299e-56	Lateral ventricle	Dnah9
3.701e-15	0.816692	0.875	0.445	6.77358e-11	Lateral ventricle	Arpc1b
3.01945e-36	0.815179	0.429	0.047	5.5262e-32	Lateral ventricle	Ucma
4.29072e-12	0.814192	0.661	0.297	7.85287e-08	Lateral ventricle	St3gal6
2.04025e-32	0.813422	0.268	0.019	3.73407e-28	Lateral ventricle	S100a9
1.17611e-21	0.813374	0.643	0.176	2.15251e-17	Lateral ventricle	Rdh10
6.70471e-112	0.812865	0.357	0.006	1.2271e-107	Lateral ventricle	Gm10714
1.92942e-37	0.812865	0.625	0.099	3.53122e-33	Lateral ventricle	Mxra8
5.27046e-08	0.812248	0.714	0.468	0.000964599	Lateral ventricle	Nmral1
0.00137579	0.811453	0.732	0.793	1	Lateral ventricle	Psat1
8.87524e-14	0.811304	0.768	0.392	1.62435e-09	Lateral ventricle	Klhdc8b
1.35395e-22	0.810028	0.732	0.21	2.478e-18	Lateral ventricle	Elovl7
1.64509e-14	0.808558	0.929	0.648	3.01085e-10	Lateral ventricle	Vkorc1
8.72505e-13	0.807887	0.929	0.649	1.59686e-08	Lateral ventricle	H13
1.38196e-12	0.807647	0.786	0.38	2.52927e-08	Lateral ventricle	Micall1
2.1525e-97	0.807465	0.5	0.019	3.93951e-93	Lateral ventricle	Cfap161
3.28881e-14	0.805684	0.839	0.464	6.01919e-10	Lateral ventricle	Erlin2
2.64846e-196	0.803084	0.464	0.003	4.84722e-192	Lateral ventricle	Prr29
1.44656e-16	0.802741	0.804	0.337	2.64749e-12	Lateral ventricle	Ptbp1
4.64131e-10	0.801527	0.732	0.434	8.49453e-06	Lateral ventricle	Trp53bp2
2.27994e-56	0.801126	0.518	0.043	4.17274e-52	Lateral ventricle	Cabcoco1
2.54253e-132	0.800772	0.518	0.012	4.65333e-128	Lateral ventricle	Spaca9
2.9211e-14	0.800713	0.643	0.236	5.3462e-10	Lateral ventricle	Tnni1
9.08572e-19	0.798941	0.518	0.126	1.66287e-14	Lateral ventricle	Epn3
2.81765e-18	0.798671	0.607	0.181	5.15686e-14	Lateral ventricle	Mccc1
1.07188e-91	0.79732	0.536	0.025	1.96175e-87	Lateral ventricle	Ppp1r36
2.01521e-07	0.796943	0.696	0.418	0.00368823	Lateral ventricle	Serpinb1a
6.75946e-23	0.796853	0.571	0.131	1.23712e-18	Lateral ventricle	Adamts20
4.25699e-16	0.79683	1	0.938	7.79115e-12	Lateral ventricle	Degs1
8.67597e-21	0.794365	0.554	0.134	1.58788e-16	Lateral ventricle	Ctsc
6.64926e-08	0.792801	0.929	0.987	0.00121695	Lateral ventricle	Gstm1
9.68131e-17	0.792647	0.643	0.224	1.77187e-12	Lateral ventricle	Sgk3
8.07552e-07	0.792556	0.875	0.763	0.0147798	Lateral ventricle	Tppp3
2.22871e-30	0.791636	0.464	0.066	4.07898e-26	Lateral ventricle	Rilp
7.97127e-14	0.788709	0.804	0.41	1.4589e-09	Lateral ventricle	Pnp
2.26469e-51	0.787743	0.536	0.051	4.14483e-47	Lateral ventricle	Vwa3a
9.03421e-10	0.787624	0.964	0.938	1.65344e-05	Lateral ventricle	Elof1
4.41398e-38	0.786007	0.464	0.053	8.07847e-34	Lateral ventricle	Sgms2
1.93946e-182	0.785852	0.482	0.004	3.54961e-178	Lateral ventricle	3300002A11Rik
5.36171e-47	0.785693	0.554	0.06	9.813e-43	Lateral ventricle	Iqcg
8.27575e-05	0.785687	0.661	0.524	1	Lateral ventricle	Serinc5
5.32824e-186	0.784636	0.5	0.005	9.75175e-182	Lateral ventricle	2010001K21Rik
4.18007e-07	0.78459	0.911	0.758	0.00765036	Lateral ventricle	Gprc5b
7.71248e-09	0.783778	0.857	0.702	0.000141154	Lateral ventricle	Hipk1
8.33282e-131	0.781916	0.571	0.017	1.52507e-126	Lateral ventricle	Mapk15
5.27714e-21	0.78067	1	0.997	9.65823e-17	Lateral ventricle	Tmem59
9.6394e-05	0.780079	0.786	0.945	1	Lateral ventricle	Mlc1
9.17376e-46	0.779001	0.446	0.04	1.67898e-41	Lateral ventricle	Cfap65
8.68718e-17	0.778762	0.821	0.346	1.58993e-12	Lateral ventricle	Myl9
1.32186e-09	0.778645	1	0.985	2.41927e-05	Lateral ventricle	Prdx6
2.59991e-06	0.778563	0.571	0.354	0.0475836	Lateral ventricle	Abhd2
3.60449e-21	0.777931	0.679	0.197	6.59695e-17	Lateral ventricle	Il10rb
1.00761e-11	0.776924	0.839	0.551	1.84413e-07	Lateral ventricle	Hadha
2.51071e-19	0.774976	0.625	0.176	4.5951e-15	Lateral ventricle	Abca8a
2.73876e-68	0.773337	0.482	0.028	5.01248e-64	Lateral ventricle	Anxa1
1.21006e-20	0.771957	0.589	0.154	2.21465e-16	Lateral ventricle	Cpt2
4.21851e-10	0.770961	0.768	0.45	7.72072e-06	Lateral ventricle	Hspa2
2.92113e-16	0.769221	1	1	5.34625e-12	Lateral ventricle	Prdx1
7.36581e-05	0.768091	0.875	0.96	1	Lateral ventricle	Tsc22d4
5.49724e-18	0.767931	0.464	0.11	1.00611e-13	Lateral ventricle	Dab2
0.000187675	0.766561	0.911	0.921	1	Lateral ventricle	Desi1
9.18762e-13	0.765424	0.839	0.483	1.68152e-08	Lateral ventricle	1190005I06Rik
4.92717e-05	0.76467	0.768	0.753	0.90177	Lateral ventricle	Wscd1
6.77902e-14	0.763939	0.607	0.216	1.2407e-09	Lateral ventricle	Ahnak
2.09851e-136	0.762412	0.482	0.009	3.8407e-132	Lateral ventricle	Ccdc146
6.37196e-11	0.761686	0.75	0.412	1.1662e-06	Lateral ventricle	Mycbp
1.40505e-12	0.761537	0.625	0.249	2.57153e-08	Lateral ventricle	Cfh
6.6678e-98	0.756378	0.446	0.014	1.22034e-93	Lateral ventricle	Rbm47
2.91539e-06	0.754631	0.643	0.438	0.0533575	Lateral ventricle	Tspan15
2.83189e-13	0.754263	0.929	0.556	5.18292e-09	Lateral ventricle	H2-K1
3.34957e-19	0.753971	0.411	0.084	6.13038e-15	Lateral ventricle	Cep162
4.11531e-15	0.753971	0.821	0.38	7.53185e-11	Lateral ventricle	Gstk1
3.6793e-06	0.75373	0.732	0.572	0.0673385	Lateral ventricle	Pmp22
4.56838e-12	0.753613	0.786	0.426	8.36106e-08	Lateral ventricle	Card19
7.98218e-18	0.753461	0.571	0.167	1.4609e-13	Lateral ventricle	Efs
1.12487e-14	0.753351	0.946	0.557	2.05874e-10	Lateral ventricle	Eci1
8.51591e-13	0.752916	0.839	0.474	1.55858e-08	Lateral ventricle	Rrbp1
3.53418e-07	0.752169	0.625	0.39	0.00646825	Lateral ventricle	Arhgef10
2.64897e-27	0.751688	0.393	0.051	4.84815e-23	Lateral ventricle	Lum
7.84145e-65	0.749769	0.375	0.017	1.43514e-60	Lateral ventricle	Baiap2l1
1.9549e-10	0.749639	0.607	0.259	3.57786e-06	Lateral ventricle	Smco3
9.23545e-10	0.74902	0.518	0.213	1.69027e-05	Lateral ventricle	Galnt6
4.37281e-14	0.748333	0.964	0.669	8.00312e-10	Lateral ventricle	Ppp1r1b
1.20948e-10	0.747899	0.964	0.886	2.21359e-06	Lateral ventricle	Pcp4l1
5.97878e-07	0.747442	0.679	0.419	0.0109424	Lateral ventricle	Tmem63a
1.31332e-19	0.746963	0.643	0.179	2.40364e-15	Lateral ventricle	Lrrc1
8.17703e-07	0.746862	0.804	0.629	0.0149656	Lateral ventricle	Clic4
8.99463e-19	0.745886	0.696	0.225	1.6462e-14	Lateral ventricle	Sft2d2
1.09288e-23	0.745204	0.518	0.105	2.0002e-19	Lateral ventricle	A330048O09Rik
7.19122e-07	0.745044	0.714	0.482	0.0131614	Lateral ventricle	March8
5.27772e-13	0.744281	0.893	0.533	9.65929e-09	Lateral ventricle	Rdx
1.0126e-12	0.744065	0.911	0.654	1.85326e-08	Lateral ventricle	Rnh1
7.50497e-15	0.742767	0.625	0.223	1.37356e-10	Lateral ventricle	Cfap69
8.89703e-90	0.742595	0.518	0.023	1.62833e-85	Lateral ventricle	Iqub
3.37468e-38	0.741658	0.429	0.044	6.17634e-34	Lateral ventricle	Slc37a2
2.01645e-07	0.741536	0.518	0.256	0.00369051	Lateral ventricle	Pde8a
8.55176e-05	0.741506	0.786	0.754	1	Lateral ventricle	Hepacam
3.49668e-12	0.741435	0.946	0.674	6.39962e-08	Lateral ventricle	Pttg1ip
2.29042e-06	0.739579	0.911	0.766	0.0419193	Lateral ventricle	Gng11
1.08915e-37	0.737496	0.536	0.069	1.99337e-33	Lateral ventricle	Ecm2
2.09602e-08	0.737007	0.75	0.516	0.000383613	Lateral ventricle	Mtus1
1.07872e-07	0.7362	0.571	0.293	0.00197427	Lateral ventricle	S1pr5
1.10253e-13	0.735934	0.661	0.265	2.01785e-09	Lateral ventricle	Cpt1a
2.03141e-16	0.735337	0.679	0.231	3.71788e-12	Lateral ventricle	Tax1bp3
2.22667e-09	0.734763	0.821	0.584	4.07525e-05	Lateral ventricle	Arl4a
2.00852e-22	0.733857	1	1	3.676e-18	Lateral ventricle	Tubb4b
2.14721e-08	0.733094	0.893	0.73	0.000392982	Lateral ventricle	Sh3bgrl
2.79696e-06	0.730829	0.768	0.633	0.05119	Lateral ventricle	Fnbp1
8.53996e-08	0.728392	0.732	0.485	0.00156298	Lateral ventricle	B9d1
6.32831e-12	0.728129	0.714	0.339	1.15821e-07	Lateral ventricle	Myo10
5.94368e-12	0.727838	0.911	0.597	1.08781e-07	Lateral ventricle	Prdx4
5.28962e-53	0.727445	0.5	0.042	9.68106e-49	Lateral ventricle	Rsph4a
1.77984e-72	0.726004	0.357	0.013	3.25747e-68	Lateral ventricle	Zfp185
2.74582e-07	0.725831	0.518	0.258	0.00502539	Lateral ventricle	Padi2
8.25004e-21	0.725169	1	1	1.50992e-16	Lateral ventricle	H3f3a
2.59355e-09	0.72419	0.661	0.372	4.74671e-05	Lateral ventricle	Mmut
0.000493733	0.724023	0.75	0.718	1	Lateral ventricle	Efnb3
2.00864e-15	0.723367	0.696	0.26	3.67621e-11	Lateral ventricle	Itpkb
5.01377e-17	0.723141	0.339	0.061	9.1762e-13	Lateral ventricle	Inmt
2.11413e-08	0.722811	0.911	0.956	0.000386927	Lateral ventricle	Nudt4
9.24639e-17	0.72279	0.679	0.245	1.69227e-12	Lateral ventricle	Tbcel
2.92639e-15	0.722576	0.661	0.247	5.35588e-11	Lateral ventricle	Spata24
5.65642e-14	0.7219	0.643	0.245	1.03524e-09	Lateral ventricle	Phyhd1
2.02682e-29	0.721806	0.661	0.132	3.70949e-25	Lateral ventricle	Bgn
5.34475e-07	0.720869	0.607	0.338	0.00978196	Lateral ventricle	Gjc2
1.00261e-11	0.720755	0.821	0.452	1.83498e-07	Lateral ventricle	Parva
4.3764e-17	0.719206	0.732	0.258	8.00969e-13	Lateral ventricle	Sox9
8.42215e-14	0.718522	0.946	0.661	1.54142e-09	Lateral ventricle	Bloc1s1
2.40589e-05	0.717634	0.911	0.972	0.440326	Lateral ventricle	Mt2
2.91884e-17	0.717418	0.5	0.129	5.34206e-13	Lateral ventricle	Tgfbr3
1.42846e-05	0.717237	0.554	0.334	0.261437	Lateral ventricle	Trim59
1.14168e-15	0.717106	0.625	0.197	2.08949e-11	Lateral ventricle	Plekhg3
3.18266e-07	0.717045	0.661	0.446	0.0058249	Lateral ventricle	Pigz
2.09407e-14	0.71665	0.607	0.219	3.83257e-10	Lateral ventricle	Ogfod3
1.30106e-24	0.716236	1	1	2.38119e-20	Lateral ventricle	Ftl1
1.1222e-18	0.715328	1	0.991	2.05385e-14	Lateral ventricle	Dstn
1.08523e-13	0.714083	0.589	0.21	1.98619e-09	Lateral ventricle	Hmgb2
1.65986e-13	0.713628	0.679	0.267	3.03788e-09	Lateral ventricle	Pls1
3.78439e-11	0.713616	0.893	0.643	6.92619e-07	Lateral ventricle	Serp1
5.93531e-16	0.713588	0.696	0.248	1.08628e-11	Lateral ventricle	Tmem123
1.07892e-28	0.713476	1	1	1.97463e-24	Lateral ventricle	Tpt1
2.94247e-07	0.71299	0.964	0.922	0.0053853	Lateral ventricle	Cox20
1.25639e-84	0.712985	0.393	0.013	2.29945e-80	Lateral ventricle	Ccdc33
3.34323e-15	0.712227	0.536	0.159	6.11878e-11	Lateral ventricle	Lamb1
6.44351e-06	0.711128	0.732	0.646	0.117929	Lateral ventricle	Hmgn2
0.000323468	0.71065	0.732	0.745	1	Lateral ventricle	Pip4k2a
3.77406e-06	0.71004	0.661	0.445	0.0690728	Lateral ventricle	Sox2ot
2.03928e-11	0.709367	0.875	0.619	3.73229e-07	Lateral ventricle	Aldh6a1
7.73301e-05	0.708745	0.732	0.578	1	Lateral ventricle	Npc1
5.91824e-10	0.706505	0.911	0.732	1.08316e-05	Lateral ventricle	Cyb561
4.93005e-12	0.706037	0.786	0.411	9.02297e-08	Lateral ventricle	Hadh
1.02632e-06	0.705106	0.661	0.419	0.0187838	Lateral ventricle	Efhd1
4.4859e-37	0.704767	0.518	0.066	8.21009e-33	Lateral ventricle	Morn1
1.83145e-89	0.704565	0.464	0.018	3.35192e-85	Lateral ventricle	Cfap43
1.8043e-14	0.70429	0.786	0.338	3.30223e-10	Lateral ventricle	Kat2b
4.69355e-14	0.702724	0.696	0.289	8.59014e-10	Lateral ventricle	Tmem179b
5.66585e-76	0.70271	0.5	0.027	1.03696e-71	Lateral ventricle	Gm11992
4.3678e-18	0.702535	0.571	0.154	7.99395e-14	Lateral ventricle	F11r
6.90321e-15	0.702173	0.875	0.41	1.26343e-10	Lateral ventricle	Tns3
1.47349e-14	0.701076	1	0.974	2.69678e-10	Lateral ventricle	Anapc13
4.09296e-06	0.700934	0.696	0.539	0.0749094	Lateral ventricle	Ccp110
4.56598e-24	0.699959	0.571	0.119	8.35666e-20	Lateral ventricle	Fbln1
2.76364e-09	0.699927	0.839	0.548	5.05801e-05	Lateral ventricle	Dnaja4
6.74529e-05	0.699412	0.679	0.525	1	Lateral ventricle	Jam3
4.3112e-11	0.696108	0.679	0.31	7.89037e-07	Lateral ventricle	Dock1
1.4049e-07	0.693984	1	1	0.00257124	Lateral ventricle	Mt1
2.79325e-15	0.693724	0.643	0.214	5.1122e-11	Lateral ventricle	Apoc1
1.34177e-25	0.692999	0.536	0.104	2.4557e-21	Lateral ventricle	Tor3a
1.83475e-13	0.692028	0.625	0.221	3.35795e-09	Lateral ventricle	Sec14l5
8.98185e-35	0.691794	0.464	0.056	1.64386e-30	Lateral ventricle	Ogn
1.09947e-14	0.691183	0.643	0.224	2.01224e-10	Lateral ventricle	Gldc
7.97308e-14	0.691074	0.607	0.229	1.45923e-09	Lateral ventricle	Ubxn11
1.11577e-15	0.690724	0.554	0.169	2.04207e-11	Lateral ventricle	Adgra3
2.83983e-15	0.686436	0.518	0.151	5.19746e-11	Lateral ventricle	Plcb3
1.83585e-10	0.6853	0.929	0.763	3.35998e-06	Lateral ventricle	Sptssa
3.57465e-11	0.684912	0.661	0.292	6.54233e-07	Lateral ventricle	Dhrs3
3.78026e-10	0.684281	0.571	0.256	6.91863e-06	Lateral ventricle	Mospd1
2.12213e-19	0.68104	0.625	0.176	3.88392e-15	Lateral ventricle	Btd
4.80925e-26	0.680893	0.446	0.069	8.80189e-22	Lateral ventricle	Stra6
2.27794e-13	0.680837	0.518	0.163	4.16908e-09	Lateral ventricle	Ccdc3
7.59319e-06	0.679917	0.643	0.45	0.13897	Lateral ventricle	Arrdc3
3.05277e-05	0.67961	0.589	0.387	0.558719	Lateral ventricle	Dock10
6.28323e-08	0.679092	0.893	0.652	0.00114996	Lateral ventricle	Agpat4
5.16865e-05	0.678904	0.625	0.518	0.945967	Lateral ventricle	Fbxo7
4.75976e-13	0.678419	1	0.998	8.71131e-09	Lateral ventricle	Arl6ip1
5.2054e-12	0.677859	0.679	0.294	9.52693e-08	Lateral ventricle	Zbtb20
8.49984e-13	0.677657	0.857	0.503	1.55564e-08	Lateral ventricle	Itgb1
2.52655e-82	0.676202	0.411	0.015	4.62409e-78	Lateral ventricle	Ccdc162
3.9909e-82	0.675001	0.429	0.017	7.30415e-78	Lateral ventricle	Maats1
4.00643e-29	0.674122	0.5	0.08	7.33257e-25	Lateral ventricle	Ppil6
8.06847e-29	0.672488	0.429	0.06	1.47669e-24	Lateral ventricle	Gm4013
2.1291e-69	0.671091	0.5	0.03	3.89667e-65	Lateral ventricle	Ubxn10
2.36384e-05	0.670949	0.964	0.881	0.432631	Lateral ventricle	Endod1
2.15288e-10	0.670785	0.893	0.608	3.9402e-06	Lateral ventricle	Serpinb6a
1.07104e-09	0.670621	0.964	0.846	1.96021e-05	Lateral ventricle	1110032A03Rik
2.37421e-52	0.669907	0.429	0.03	4.34528e-48	Lateral ventricle	1700028P14Rik
8.48294e-51	0.669608	0.357	0.021	1.55255e-46	Lateral ventricle	Cldn1
5.37268e-11	0.669567	0.821	0.52	9.83308e-07	Lateral ventricle	C1galt1c1
4.36737e-38	0.669328	0.464	0.052	7.99316e-34	Lateral ventricle	Cfap54
1.90863e-36	0.668171	0.446	0.05	3.49318e-32	Lateral ventricle	Scube3
9.45688e-08	0.667771	0.804	0.612	0.0017308	Lateral ventricle	Appl2
8.72957e-12	0.667497	0.857	0.503	1.59769e-07	Lateral ventricle	Acadm
1.57523e-82	0.667489	0.357	0.01	2.88298e-78	Lateral ventricle	Hydin
4.11526e-05	0.667028	0.607	0.403	0.753176	Lateral ventricle	Hapln2
4.86397e-12	0.66692	0.893	0.564	8.90204e-08	Lateral ventricle	Nucb1
2.3204e-17	0.666829	0.571	0.162	4.2468e-13	Lateral ventricle	Cobll1
8.43839e-10	0.66615	0.589	0.275	1.54439e-05	Lateral ventricle	Bcam
2.0871e-06	0.665267	0.821	0.611	0.038198	Lateral ventricle	Tm7sf3
6.816e-21	0.664268	0.536	0.117	1.24747e-16	Lateral ventricle	Col1a2
1.71499e-21	0.663871	0.643	0.165	3.13877e-17	Lateral ventricle	Ppfibp2
1.68699e-50	0.663412	0.446	0.035	3.08753e-46	Lateral ventricle	Dydc2
1.1925e-23	0.663389	0.554	0.116	2.18251e-19	Lateral ventricle	Myo7a
2.04879e-10	0.662622	0.625	0.284	3.7497e-06	Lateral ventricle	Amotl2
2.75778e-08	0.662266	0.75	0.504	0.000504729	Lateral ventricle	Adipor2
9.0571e-05	0.662159	0.946	0.916	1	Lateral ventricle	S100a16
0.00761486	0.661518	0.893	0.986	1	Lateral ventricle	Bin1
3.16294e-07	0.661101	0.964	0.951	0.00578881	Lateral ventricle	Abca2
0.000135221	0.660365	0.893	0.955	1	Lateral ventricle	Taldo1
1.15543e-27	0.65939	0.536	0.094	2.11466e-23	Lateral ventricle	Casp6
2.6725e-12	0.659153	0.625	0.255	4.89121e-08	Lateral ventricle	Tctn2
2.80712e-07	0.658717	0.536	0.263	0.0051376	Lateral ventricle	Aif1l
6.12201e-84	0.658459	0.446	0.018	1.12045e-79	Lateral ventricle	Ooep
5.8791e-06	0.657544	0.786	0.713	0.107599	Lateral ventricle	Cavin3
7.00989e-12	0.656695	0.643	0.276	1.28295e-07	Lateral ventricle	Fam189a2
2.52389e-29	0.656502	0.464	0.067	4.61923e-25	Lateral ventricle	Bdh2
5.40428e-10	0.653666	0.607	0.286	9.89092e-06	Lateral ventricle	Ccdc34
6.84253e-07	0.653666	0.518	0.281	0.0125232	Lateral ventricle	Pip5k1b
1.25295e-07	0.653154	0.607	0.322	0.00229315	Lateral ventricle	Gm5617
2.08522e-09	0.652562	0.893	0.667	3.81637e-05	Lateral ventricle	Cfap298
6.27924e-09	0.651847	0.982	0.895	0.000114923	Lateral ventricle	Atp1b3
1.27247e-08	0.651755	0.768	0.467	0.000232887	Lateral ventricle	Ccdc74a
9.10711e-08	0.651507	0.946	0.799	0.00166678	Lateral ventricle	Nrbp2
4.68604e-42	0.651184	0.339	0.023	8.57638e-38	Lateral ventricle	H2-Aa
1.36285e-47	0.650593	0.411	0.031	2.49428e-43	Lateral ventricle	Dnaic2
1.76744e-12	0.650405	0.696	0.298	3.23476e-08	Lateral ventricle	Lipa
4.21632e-09	0.650105	0.786	0.51	7.7167e-05	Lateral ventricle	Oard1
2.42547e-07	0.649671	0.804	0.561	0.0044391	Lateral ventricle	Mdk
2.39373e-13	0.649265	0.714	0.288	4.38101e-09	Lateral ventricle	Fam234a
2.06425e-05	0.649085	0.679	0.483	0.377798	Lateral ventricle	Olig2
0.000141903	0.649081	0.732	0.614	1	Lateral ventricle	Aqp4
2.25713e-13	0.648335	0.75	0.324	4.131e-09	Lateral ventricle	Tjp2
4.49955e-16	0.646507	0.536	0.148	8.23508e-12	Lateral ventricle	Adamtsl4
1.03698e-07	0.646336	0.536	0.258	0.00189787	Lateral ventricle	Prr5l
6.79929e-14	0.645549	0.732	0.311	1.24441e-09	Lateral ventricle	Tmem108
5.50029e-09	0.645385	0.804	0.554	0.000100666	Lateral ventricle	Itpk1
9.71661e-06	0.643894	0.411	0.204	0.177833	Lateral ventricle	D16Ertd472e
8.18107e-27	0.642359	0.375	0.049	1.4973e-22	Lateral ventricle	Nuf2
2.05674e-97	0.641726	0.339	0.006	3.76425e-93	Lateral ventricle	Slc14a2
0.000253149	0.641074	0.768	0.687	1	Lateral ventricle	Ppp1r16b
3.06427e-96	0.640513	0.357	0.008	5.60822e-92	Lateral ventricle	Lrrc36
6.49537e-07	0.640418	0.571	0.294	0.0118878	Lateral ventricle	Kif13b
1.59808e-08	0.639474	0.768	0.437	0.000292481	Lateral ventricle	Plcl1
6.94898e-84	0.639342	0.464	0.019	1.2718e-79	Lateral ventricle	Tcea3
1.54851e-13	0.638685	1	0.988	2.83408e-09	Lateral ventricle	Laptm4a
5.12135e-11	0.638183	0.857	0.521	9.37309e-07	Lateral ventricle	Trappc6a
3.08608e-116	0.636276	0.446	0.01	5.64815e-112	Lateral ventricle	1700019G24Rik
3.38887e-63	0.635753	0.411	0.022	6.20232e-59	Lateral ventricle	Efhc1
9.15875e-12	0.635596	0.982	0.794	1.67624e-07	Lateral ventricle	Hadhb
1.33393e-10	0.63471	0.679	0.305	2.44136e-06	Lateral ventricle	Ss18
1.21004e-24	0.634615	0.5	0.092	2.21462e-20	Lateral ventricle	Lama5
3.44726e-12	0.6344	0.75	0.354	6.30917e-08	Lateral ventricle	Flna
1.12024e-09	0.634135	0.643	0.305	2.05026e-05	Lateral ventricle	Rnaset2b
2.03307e-16	0.634062	0.536	0.15	3.72092e-12	Lateral ventricle	Antxr1
9.89746e-05	0.633472	0.786	0.68	1	Lateral ventricle	Lap3
0.00089191	0.632873	0.696	0.62	1	Lateral ventricle	Zeb2
7.71454e-10	0.632835	0.75	0.389	1.41191e-05	Lateral ventricle	Krcc1
3.68495e-05	0.631333	0.786	0.757	0.67442	Lateral ventricle	Wnk1
6.75001e-10	0.630537	0.839	0.53	1.23539e-05	Lateral ventricle	Wwc1
5.18449e-05	0.630139	0.696	0.565	0.948865	Lateral ventricle	Gamt
2.98754e-09	0.629335	0.857	0.559	5.4678e-05	Lateral ventricle	Slc20a2
5.77909e-08	0.628565	0.964	0.837	0.00105769	Lateral ventricle	Marc2
1.4408e-16	0.62844	0.5	0.128	2.63694e-12	Lateral ventricle	Hist1h4i
1.83822e-07	0.628311	0.696	0.452	0.00336431	Lateral ventricle	Nbas
7.16632e-10	0.627933	1	0.945	1.31158e-05	Lateral ventricle	Prxl2a
2.8714e-10	0.627753	0.714	0.382	5.25524e-06	Lateral ventricle	Ostf1
9.66172e-124	0.627059	0.393	0.006	1.76829e-119	Lateral ventricle	Fam47e
4.39816e-24	0.627053	0.518	0.099	8.04951e-20	Lateral ventricle	Sned1
1.25482e-10	0.626918	0.964	0.842	2.29657e-06	Lateral ventricle	Selenos
2.26867e-14	0.626305	0.464	0.129	4.15212e-10	Lateral ventricle	Tnfaip8
2.46806e-05	0.626286	0.804	0.755	0.451704	Lateral ventricle	Dnajb2
7.1799e-05	0.625845	0.714	0.522	1	Lateral ventricle	Rcbtb1
2.20769e-17	0.624975	1	1	4.04051e-13	Lateral ventricle	Psap
2.50484e-06	0.6244	0.518	0.269	0.0458436	Lateral ventricle	Mcam
9.17957e-76	0.624239	0.429	0.019	1.68004e-71	Lateral ventricle	Lrrc46
1.62306e-09	0.624239	0.839	0.607	2.97053e-05	Lateral ventricle	Glmp
2.04864e-19	0.623741	0.429	0.085	3.74942e-15	Lateral ventricle	Rsph10b
3.43472e-12	0.623511	0.625	0.249	6.28622e-08	Lateral ventricle	Pcnx
7.19329e-19	0.62304	0.464	0.102	1.31652e-14	Lateral ventricle	Fam117a
1.13994e-10	0.622984	0.554	0.215	2.08631e-06	Lateral ventricle	Itgb4
9.20575e-10	0.622637	0.893	0.678	1.68484e-05	Lateral ventricle	Smim11
6.66846e-08	0.62156	0.589	0.294	0.00122046	Lateral ventricle	Strip2
6.31862e-06	0.621179	0.929	0.808	0.115643	Lateral ventricle	Rap1a
2.73961e-18	0.620798	0.304	0.046	5.01403e-14	Lateral ventricle	H2-Eb1
1.98821e-12	0.620442	1	0.843	3.63882e-08	Lateral ventricle	Ctsa
2.14803e-31	0.62022	0.411	0.049	3.93133e-27	Lateral ventricle	Serpinb1b
5.87105e-13	0.61983	1	0.99	1.07452e-08	Lateral ventricle	Rnf7
2.92754e-41	0.618532	0.375	0.03	5.35799e-37	Lateral ventricle	Frem1
3.96217e-25	0.616192	0.518	0.095	7.25157e-21	Lateral ventricle	Sqor
2.11392e-05	0.615531	0.714	0.482	0.38689	Lateral ventricle	Adssl1
9.28805e-15	0.614371	0.5	0.141	1.6999e-10	Lateral ventricle	Pdpn
5.267e-38	0.614138	0.446	0.047	9.63966e-34	Lateral ventricle	Eno4
1.72245e-12	0.613709	0.625	0.249	3.15242e-08	Lateral ventricle	Lamb2
5.04751e-45	0.613229	0.429	0.036	9.23796e-41	Lateral ventricle	Rfx2
5.88799e-08	0.612854	0.554	0.281	0.00107762	Lateral ventricle	Tmem238
1.77116e-08	0.612781	0.929	0.842	0.000324158	Lateral ventricle	Echs1
7.47152e-85	0.611351	0.429	0.016	1.36744e-80	Lateral ventricle	Trp73
4.59245e-10	0.610973	0.893	0.548	8.40511e-06	Lateral ventricle	Abhd14a
5.84393e-10	0.610449	0.893	0.612	1.06956e-05	Lateral ventricle	Slc9a3r1
4.60562e-08	0.610406	0.857	0.647	0.000842921	Lateral ventricle	Slc27a1
3.72529e-21	0.609185	0.536	0.118	6.81803e-17	Lateral ventricle	Mavs
2.22486e-05	0.608085	0.661	0.421	0.407194	Lateral ventricle	Elovl1
7.92986e-17	0.607923	0.554	0.155	1.45132e-12	Lateral ventricle	Agtrap
6.52655e-05	0.607903	0.857	0.856	1	Lateral ventricle	Josd2
4.33355e-23	0.607559	0.375	0.055	7.93126e-19	Lateral ventricle	Gstm2
2.86982e-10	0.607041	0.821	0.463	5.25234e-06	Lateral ventricle	Smim27
2.89622e-05	0.60699	0.696	0.506	0.530065	Lateral ventricle	Lzts2
6.29398e-47	0.606774	0.464	0.041	1.15192e-42	Lateral ventricle	Ttc12
1.71202e-05	0.606622	0.875	0.752	0.313335	Lateral ventricle	Sh3glb1
9.12505e-06	0.606587	0.786	0.653	0.167007	Lateral ventricle	Myo6
4.99255e-14	0.606287	0.393	0.097	9.13736e-10	Lateral ventricle	Notch2
1.75328e-16	0.605801	0.482	0.122	3.20886e-12	Lateral ventricle	Vasn
2.30032e-08	0.605037	0.804	0.503	0.000421005	Lateral ventricle	Sdc4
2.68931e-09	0.604802	0.821	0.525	4.92197e-05	Lateral ventricle	Idh1
2.92786e-09	0.604256	0.821	0.52	5.35856e-05	Lateral ventricle	Acadvl
3.52553e-10	0.604086	0.982	0.821	6.45242e-06	Lateral ventricle	Trp53inp2
4.58164e-09	0.603994	0.714	0.397	8.38532e-05	Lateral ventricle	Rhoc
2.58508e-18	0.603831	0.411	0.083	4.73122e-14	Lateral ventricle	Fzd4
4.36709e-10	0.603674	1	0.967	7.99265e-06	Lateral ventricle	Hspa5
2.11198e-15	0.602616	0.5	0.14	3.86534e-11	Lateral ventricle	Ccdc39
2.58479e-19	0.602154	0.411	0.078	4.73068e-15	Lateral ventricle	Gm12326
3.46823e-23	0.600925	0.482	0.09	6.34755e-19	Lateral ventricle	Paqr5
5.14366e-21	0.599662	0.357	0.056	9.41393e-17	Lateral ventricle	Cdhr3
2.68176e-09	0.598976	0.839	0.521	4.90816e-05	Lateral ventricle	Pik3ip1
6.18607e-15	0.598909	0.482	0.131	1.13218e-10	Lateral ventricle	Adamts1
1.03145e-05	0.597359	0.696	0.562	0.188775	Lateral ventricle	Ninj1
1.29795e-09	0.59604	0.411	0.137	2.37551e-05	Lateral ventricle	Cyp2j12
3.34441e-15	0.595634	0.643	0.214	6.12094e-11	Lateral ventricle	Cachd1
1.44247e-11	0.595261	0.411	0.122	2.64001e-07	Lateral ventricle	Gm5089
1.38717e-11	0.594896	0.5	0.164	2.53879e-07	Lateral ventricle	Insc
1.27467e-05	0.594743	0.607	0.418	0.23329	Lateral ventricle	Gpr62
1.28528e-29	0.594441	0.482	0.072	2.35232e-25	Lateral ventricle	Iqck
6.87244e-08	0.593567	0.875	0.692	0.00125779	Lateral ventricle	Tmed3
7.25851e-12	0.591918	0.589	0.228	1.32845e-07	Lateral ventricle	Pgpep1
1.29253e-13	0.591524	0.464	0.132	2.36559e-09	Lateral ventricle	Chd7
9.43436e-128	0.591079	0.411	0.006	1.72668e-123	Lateral ventricle	Dnah11
6.72592e-56	0.590472	0.446	0.03	1.23098e-51	Lateral ventricle	Itpripl1
1.74871e-13	0.590472	0.732	0.302	3.20049e-09	Lateral ventricle	Fuz
2.8078e-10	0.589642	0.714	0.362	5.13883e-06	Lateral ventricle	Tmem86a
7.95929e-06	0.586734	0.804	0.774	0.145671	Lateral ventricle	Fhl1
1.85421e-22	0.586641	0.5	0.098	3.39358e-18	Lateral ventricle	Stard13
4.11236e-05	0.585687	0.929	0.861	0.752644	Lateral ventricle	Rnf130
1.46021e-14	0.584303	0.536	0.163	2.67248e-10	Lateral ventricle	Akip1
5.12104e-10	0.584203	0.714	0.35	9.37252e-06	Lateral ventricle	Ginm1
9.81312e-07	0.584046	0.625	0.381	0.01796	Lateral ventricle	Tpm4
1.06867e-06	0.583356	0.661	0.393	0.0195587	Lateral ventricle	Dync2li1
3.97698e-07	0.582586	0.911	0.765	0.00727866	Lateral ventricle	Thyn1
6.64259e-10	0.582404	0.679	0.324	1.21573e-05	Lateral ventricle	Macrod1
1.3011e-06	0.582394	0.75	0.544	0.0238127	Lateral ventricle	Leprot
5.61824e-50	0.582205	0.446	0.035	1.02825e-45	Lateral ventricle	Celsr1
4.91024e-08	0.581815	0.839	0.582	0.000898672	Lateral ventricle	Efcab14
4.32577e-50	0.581513	0.375	0.024	7.91703e-46	Lateral ventricle	Gm17455
5.88685e-11	0.581228	0.875	0.507	1.07741e-06	Lateral ventricle	Cib1
1.35429e-11	0.580962	0.607	0.241	2.47862e-07	Lateral ventricle	Rnft1
2.65787e-05	0.58066	0.696	0.521	0.486442	Lateral ventricle	Psph
1.74578e-42	0.580553	0.482	0.049	3.19512e-38	Lateral ventricle	Kif9
2.92947e-35	0.580439	0.375	0.036	5.36152e-31	Lateral ventricle	Dnah5
5.27446e-15	0.579509	0.482	0.126	9.65331e-11	Lateral ventricle	Dcn
1.54587e-90	0.579473	0.268	0.003	2.82925e-86	Lateral ventricle	Krt15
0.000616212	0.579236	0.643	0.487	1	Lateral ventricle	Sema4d
7.45403e-11	0.579017	0.625	0.277	1.36424e-06	Lateral ventricle	Csad
1.07784e-66	0.579001	0.375	0.016	1.97265e-62	Lateral ventricle	Dnaaf3
3.23338e-10	0.57887	0.643	0.292	5.91773e-06	Lateral ventricle	Galk1
6.74923e-06	0.578548	0.625	0.38	0.123524	Lateral ventricle	Cdc42ep2
7.55389e-10	0.578529	0.625	0.283	1.38251e-05	Lateral ventricle	Abca1
1.7359e-10	0.577758	0.679	0.312	3.17704e-06	Lateral ventricle	Tob2
2.54121e-06	0.577469	0.661	0.452	0.0465093	Lateral ventricle	Nfkbia
2.76792e-22	0.576798	0.429	0.074	5.06585e-18	Lateral ventricle	Med9os
4.29752e-06	0.575826	0.554	0.336	0.0786532	Lateral ventricle	Dpp7
2.17054e-09	0.575754	0.464	0.182	3.97253e-05	Lateral ventricle	Pir
1.68895e-07	0.575301	0.571	0.293	0.00309112	Lateral ventricle	1700047M11Rik
1.30821e-08	0.575143	0.982	0.929	0.000239429	Lateral ventricle	Ybx1
3.80439e-07	0.574293	0.536	0.268	0.00696279	Lateral ventricle	Csf1
3.45201e-118	0.574005	0.411	0.008	6.31786e-114	Lateral ventricle	Daw1
4.04367e-08	0.573049	0.393	0.149	0.000740073	Lateral ventricle	Aph1c
3.30082e-14	0.572869	0.464	0.13	6.04117e-10	Lateral ventricle	Fam107b
1.25474e-24	0.572268	0.446	0.074	2.29643e-20	Lateral ventricle	Trip10
1.03296e-11	0.572042	0.768	0.367	1.89052e-07	Lateral ventricle	Tapbp
8.42757e-10	0.571902	0.464	0.165	1.54241e-05	Lateral ventricle	Gm33727
0.000522142	0.570844	0.821	0.63	1	Lateral ventricle	Igfbp5
7.41868e-13	0.569252	0.411	0.111	1.35777e-08	Lateral ventricle	Mitf
1.22427e-08	0.568105	0.571	0.268	0.000224066	Lateral ventricle	Tmem38b
1.18406e-11	0.567918	0.536	0.19	2.16707e-07	Lateral ventricle	Cavin2
1.46758e-28	0.567499	0.446	0.063	2.68597e-24	Lateral ventricle	Sept10
0.00269564	0.567435	0.714	0.709	1	Lateral ventricle	Phlpp1
7.13739e-29	0.56724	0.411	0.053	1.30628e-24	Lateral ventricle	Gm19500
9.26749e-09	0.566452	0.643	0.298	0.000169614	Lateral ventricle	Plat
3.03889e-27	0.566393	0.357	0.043	5.56178e-23	Lateral ventricle	Nid2
0.00120458	0.566143	0.679	0.587	1	Lateral ventricle	Chn2
7.21062e-101	0.564937	0.446	0.013	1.31969e-96	Lateral ventricle	Dnajb13
3.3276e-19	0.564937	0.446	0.091	6.09017e-15	Lateral ventricle	Adamtsl1
4.3988e-08	0.564225	0.75	0.47	0.000805069	Lateral ventricle	Plxnb1
1.90565e-15	0.564121	0.446	0.113	3.48772e-11	Lateral ventricle	Tead1
1.31538e-128	0.563413	0.339	0.003	2.40741e-124	Lateral ventricle	Tmprss11a
2.6474e-42	0.562855	0.357	0.026	4.84528e-38	Lateral ventricle	Rab20
9.82853e-09	0.562706	0.75	0.437	0.000179882	Lateral ventricle	Vldlr
2.24002e-08	0.562479	0.768	0.48	0.000409969	Lateral ventricle	Ifnar2
2.27241e-23	0.561245	0.429	0.072	4.15897e-19	Lateral ventricle	Spata6
1.4996e-16	0.560725	0.536	0.14	2.74457e-12	Lateral ventricle	Mtfr1
0.000125	0.560623	0.839	0.788	1	Lateral ventricle	Slc38a2
0.00126561	0.560006	1	1	1	Lateral ventricle	Scd2
1.14664e-06	0.559946	0.732	0.539	0.0209858	Lateral ventricle	Sox2
1.3408e-20	0.559544	0.393	0.067	2.45394e-16	Lateral ventricle	Serinc2
3.75239e-08	0.559401	0.768	0.49	0.000686762	Lateral ventricle	Itgb8
8.62382e-16	0.558508	1	1	1.57833e-11	Lateral ventricle	Rpl22
7.85606e-102	0.557941	0.357	0.007	1.43782e-97	Lateral ventricle	Dnah10
1.29738e-10	0.557924	0.571	0.217	2.37446e-06	Lateral ventricle	Myo1d
5.04483e-05	0.557661	0.982	0.998	0.923305	Lateral ventricle	Lamp1
2.51704e-06	0.557422	0.661	0.408	0.046067	Lateral ventricle	Sgce
6.72104e-27	0.557279	0.464	0.071	1.23009e-22	Lateral ventricle	Vwa5b1
1.76641e-05	0.556994	0.696	0.465	0.323288	Lateral ventricle	Map4k4
2.35486e-10	0.556955	0.661	0.296	4.30987e-06	Lateral ventricle	Heg1
4.4555e-12	0.556525	0.696	0.286	8.15446e-08	Lateral ventricle	Pdlim5
1.42182e-12	0.555972	1	1	2.60221e-08	Lateral ventricle	Rplp0
0.000915218	0.555949	0.821	0.763	1	Lateral ventricle	Tmem189
1.30981e-05	0.553819	0.732	0.568	0.239722	Lateral ventricle	Morn2
7.20767e-08	0.551154	0.518	0.242	0.00131915	Lateral ventricle	Khk
1.29295e-39	0.54995	0.321	0.022	2.36636e-35	Lateral ventricle	Armc3
3.24672e-13	0.549937	0.446	0.124	5.94215e-09	Lateral ventricle	Mvp
8.76184e-10	0.549671	0.929	0.577	1.60359e-05	Lateral ventricle	Rgs3
1.30984e-09	0.548938	0.982	0.839	2.39728e-05	Lateral ventricle	Eef1d
2.16237e-51	0.548757	0.375	0.023	3.95757e-47	Lateral ventricle	Fam167a
5.61551e-12	0.548592	0.464	0.134	1.02775e-07	Lateral ventricle	Ifi27l2a
4.2876e-07	0.548106	0.75	0.477	0.00784717	Lateral ventricle	Vamp3
8.79073e-08	0.547375	0.482	0.214	0.00160888	Lateral ventricle	Ifitm1
3.39879e-08	0.547035	0.571	0.263	0.000622047	Lateral ventricle	Anxa11
6.16039e-06	0.545915	0.5	0.256	0.112747	Lateral ventricle	Unc5b
4.11495e-07	0.545889	0.643	0.353	0.00753117	Lateral ventricle	Cdc42ep1
9.28089e-10	0.545271	0.857	0.476	1.69859e-05	Lateral ventricle	Fgfr1
1.75493e-06	0.545235	0.536	0.29	0.0321187	Lateral ventricle	Nphp1
9.58991e-20	0.545002	0.357	0.058	1.75515e-15	Lateral ventricle	Mr1
2.36067e-07	0.543217	0.696	0.424	0.00432049	Lateral ventricle	Rsu1
1.79212e-12	0.543167	0.607	0.214	3.27994e-08	Lateral ventricle	Frmd4b
3.03125e-08	0.542538	1	0.885	0.000554779	Lateral ventricle	Laptm4b
1.60221e-15	0.541943	0.482	0.123	2.93237e-11	Lateral ventricle	Mob3b
3.62696e-08	0.541439	0.679	0.384	0.000663806	Lateral ventricle	Mad2l2
3.70572e-61	0.541046	0.375	0.018	6.78222e-57	Lateral ventricle	Erich2
4.00854e-43	0.539846	0.304	0.018	7.33643e-39	Lateral ventricle	Oca2
7.08332e-24	0.539846	0.375	0.054	1.29639e-19	Lateral ventricle	Fam161a
4.62312e-16	0.539328	0.554	0.155	8.46123e-12	Lateral ventricle	St5
7.93983e-39	0.538071	0.375	0.032	1.45315e-34	Lateral ventricle	Cfap97d2
1.32823e-09	0.537604	0.768	0.437	2.43093e-05	Lateral ventricle	Tm9sf1
6.45403e-08	0.537407	0.839	0.591	0.00118122	Lateral ventricle	Tob1
1.19061e-11	0.536297	0.5	0.164	2.17906e-07	Lateral ventricle	Cdk5rap2
2.8268e-07	0.535995	0.714	0.418	0.00517362	Lateral ventricle	Man2b1
5.08384e-07	0.534808	0.714	0.451	0.00930444	Lateral ventricle	Glod4
1.95942e-91	0.534397	0.393	0.011	3.58613e-87	Lateral ventricle	Casc1
1.6657e-18	0.53439	0.482	0.108	3.04857e-14	Lateral ventricle	Eef2kmt
5.84131e-10	0.534261	1	0.95	1.06908e-05	Lateral ventricle	B2m
2.62115e-17	0.53391	0.429	0.091	4.79723e-13	Lateral ventricle	Serping1
1.63006e-07	0.532247	0.571	0.302	0.00298334	Lateral ventricle	Rilpl2
7.07358e-12	0.531659	0.571	0.204	1.29461e-07	Lateral ventricle	Magt1
0.000147985	0.531358	0.804	0.69	1	Lateral ventricle	Pomgnt1
1.79529e-06	0.531145	0.518	0.252	0.0328573	Lateral ventricle	Plxnb3
6.02358e-11	0.531064	0.464	0.154	1.10244e-06	Lateral ventricle	Pdia4
4.27566e-12	0.53038	0.661	0.256	7.8253e-08	Lateral ventricle	Hspb1
1.15412e-06	0.530311	0.625	0.36	0.0211226	Lateral ventricle	Tmcc3
1.38705e-07	0.529763	1	0.931	0.00253857	Lateral ventricle	Tmbim6
8.15364e-05	0.529489	0.893	0.91	1	Lateral ventricle	Mid1ip1
1.33461e-14	0.529411	0.536	0.158	2.44261e-10	Lateral ventricle	Ccdc189
3.19387e-06	0.528584	0.536	0.282	0.0584542	Lateral ventricle	Cbs
1.81531e-08	0.527779	0.839	0.559	0.000332238	Lateral ventricle	Tmem106c
8.58031e-146	0.527615	0.375	0.003	1.57037e-141	Lateral ventricle	Ccdc78
1.42452e-06	0.527298	0.75	0.523	0.0260715	Lateral ventricle	Slc39a12
2.06367e-12	0.526738	0.607	0.219	3.77692e-08	Lateral ventricle	Naga
2.01354e-45	0.52672	0.375	0.027	3.68518e-41	Lateral ventricle	Gm16006
7.40321e-11	0.526477	0.518	0.179	1.35493e-06	Lateral ventricle	Plpp2
0.000117329	0.526281	0.839	0.743	1	Lateral ventricle	Cdc37l1
7.43429e-09	0.526093	0.732	0.397	0.000136062	Lateral ventricle	Pacrg
2.29558e-07	0.525949	0.911	0.786	0.00420138	Lateral ventricle	Snapin
6.25008e-07	0.525797	0.768	0.51	0.0114389	Lateral ventricle	Msi2
9.7733e-08	0.525648	0.714	0.41	0.00178871	Lateral ventricle	Klf15
2.29918e-08	0.525093	0.429	0.16	0.000420795	Lateral ventricle	Eps8l2
3.5269e-67	0.523558	0.393	0.018	6.45493e-63	Lateral ventricle	Dsg2
1.60272e-07	0.522821	0.679	0.373	0.0029333	Lateral ventricle	Ybx3
1.07752e-116	0.522751	0.393	0.007	1.97209e-112	Lateral ventricle	Nek5
0.00444005	0.522334	0.25	0.128	1	Lateral ventricle	Gng8
4.87435e-05	0.522328	0.75	0.639	0.892103	Lateral ventricle	Ctdsp2
1.01224e-08	0.520764	0.964	0.914	0.00018526	Lateral ventricle	Hmgn1
1.95517e-07	0.520704	0.946	0.822	0.00357836	Lateral ventricle	Tmem47
3.59162e-54	0.519963	0.357	0.019	6.57339e-50	Lateral ventricle	Tekt4
1.45196e-07	0.519792	0.482	0.218	0.00265737	Lateral ventricle	Ttc30b
0.000117383	0.519664	0.732	0.591	1	Lateral ventricle	Pex2
8.17845e-13	0.519476	0.482	0.142	1.49682e-08	Lateral ventricle	A230009B12Rik
7.87581e-28	0.519019	0.304	0.03	1.44143e-23	Lateral ventricle	Cntf
6.42954e-06	0.518894	0.804	0.601	0.117673	Lateral ventricle	Ivd
1.85092e-08	0.518755	0.429	0.16	0.000338755	Lateral ventricle	S100a4
1.57721e-08	0.518624	0.661	0.319	0.00028866	Lateral ventricle	Nde1
1.81101e-73	0.518509	0.321	0.009	3.31451e-69	Lateral ventricle	Clic3
3.43865e-08	0.518219	0.661	0.341	0.000629342	Lateral ventricle	Kif13a
0.00107791	0.518107	0.857	0.846	1	Lateral ventricle	Bpgm
9.63302e-07	0.517864	0.75	0.477	0.0176303	Lateral ventricle	Nek9
1.94922e-07	0.517727	0.839	0.567	0.00356747	Lateral ventricle	H2-Ke6
6.5638e-30	0.517572	0.268	0.021	1.20131e-25	Lateral ventricle	Ccdc40
4.00677e-07	0.517271	0.732	0.413	0.0073332	Lateral ventricle	Il11ra1
2.87499e-06	0.516713	0.786	0.584	0.0526181	Lateral ventricle	Plpp1
3.25675e-17	0.516296	0.393	0.078	5.9605e-13	Lateral ventricle	Adgrv1
3.50718e-07	0.515788	0.821	0.587	0.00641884	Lateral ventricle	Gm2a
1.28779e-05	0.515762	0.625	0.416	0.235691	Lateral ventricle	Wdr35
1.47645e-32	0.515479	0.357	0.035	2.70219e-28	Lateral ventricle	Crb2
8.14253e-29	0.515472	0.429	0.058	1.49025e-24	Lateral ventricle	6820408C15Rik
1.53036e-08	0.515184	0.607	0.292	0.000280086	Lateral ventricle	Man1a
0.000136024	0.514921	0.732	0.622	1	Lateral ventricle	Zcchc24
0.000114126	0.514207	0.768	0.602	1	Lateral ventricle	Abhd4
0.000380954	0.513814	0.804	0.718	1	Lateral ventricle	Pim3
6.8353e-12	0.513811	0.375	0.1	1.251e-07	Lateral ventricle	Dchs1
6.32129e-08	0.513203	0.589	0.284	0.00115692	Lateral ventricle	Cyba
6.50896e-05	0.513124	0.786	0.599	1	Lateral ventricle	Chpt1
5.58125e-35	0.512535	0.375	0.036	1.02148e-30	Lateral ventricle	Togaram2
1.4701e-07	0.512419	0.536	0.252	0.00269058	Lateral ventricle	Mmp15
2.31004e-11	0.51231	0.589	0.217	4.22784e-07	Lateral ventricle	Fam129b
7.9468e-06	0.512111	0.732	0.478	0.145442	Lateral ventricle	Spg20
0.000153035	0.511455	0.821	0.68	1	Lateral ventricle	Map7
9.64924e-05	0.51136	0.732	0.554	1	Lateral ventricle	Nipa1
0.000482301	0.511234	0.589	0.411	1	Lateral ventricle	Daam2
1.8773e-09	0.510876	0.554	0.222	3.43584e-05	Lateral ventricle	Tgfbr2
0.000493118	0.509871	0.875	0.811	1	Lateral ventricle	Ctss
6.24231e-05	0.508965	0.714	0.518	1	Lateral ventricle	Ermp1
5.58502e-07	0.508955	0.857	0.652	0.0102217	Lateral ventricle	H2-D1
2.39377e-15	0.508175	0.393	0.087	4.38108e-11	Lateral ventricle	Etfbkmt
3.52422e-45	0.508045	0.286	0.014	6.45002e-41	Lateral ventricle	Dsp
3.41314e-20	0.50801	0.357	0.057	6.24672e-16	Lateral ventricle	Fzd7
5.15159e-09	0.507668	1	1	9.42844e-05	Lateral ventricle	Chchd10
4.29621e-07	0.507552	0.696	0.437	0.00786293	Lateral ventricle	Tspan4
5.19671e-06	0.506688	0.661	0.4	0.0951102	Lateral ventricle	Otud7b
9.72332e-12	0.506388	0.536	0.185	1.77956e-07	Lateral ventricle	Efcab2
7.29116e-115	0.506044	0.357	0.005	1.33443e-110	Lateral ventricle	Dmrt3
1.65381e-08	0.505777	0.643	0.323	0.000302681	Lateral ventricle	Gstt1
0.00475513	0.505593	0.607	0.521	1	Lateral ventricle	Rhou
5.73901e-06	0.505073	0.768	0.525	0.105035	Lateral ventricle	Daam1
1.83972e-84	0.50301	0.321	0.007	3.36706e-80	Lateral ventricle	Cltrn
4.91406e-30	0.50301	0.429	0.055	8.99372e-26	Lateral ventricle	Cfap45
1.87041e-16	0.50301	0.429	0.097	3.42323e-12	Lateral ventricle	Plce1
2.74066e-09	0.50301	0.464	0.168	5.01595e-05	Lateral ventricle	Cd52
3.0872e-11	0.502627	0.5	0.171	5.6502e-07	Lateral ventricle	Plcd1
5.75424e-57	0.502261	0.375	0.02	1.05314e-52	Lateral ventricle	Rhod
5.73763e-07	0.501933	0.964	0.885	0.010501	Lateral ventricle	Hint2
5.43901e-05	0.501931	0.911	0.767	0.995447	Lateral ventricle	Id4
7.8889e-06	0.501837	0.625	0.38	0.144383	Lateral ventricle	Itgb5
1.25005e-11	0.501607	0.5	0.166	2.28784e-07	Lateral ventricle	Acads
3.85809e-33	0.501532	0.339	0.031	7.06108e-29	Lateral ventricle	Slc16a12
3.71313e-06	0.501522	0.571	0.319	0.0679577	Lateral ventricle	Wasf2
3.00144e-47	0.501065	0.339	0.02	5.49323e-43	Lateral ventricle	Spef2
1.97484e-06	0.501008	0.607	0.346	0.0361435	Lateral ventricle	Lrp6
8.7141e-98	0.500587	0.375	0.008	1.59486e-93	Lateral ventricle	Spag16
2.28071e-44	0.500467	0.339	0.022	4.17415e-40	Lateral ventricle	Mycbpap
4.12794e-10	0.500049	0.357	0.102	7.55496e-06	Lateral ventricle	Sntb1
1.26406e-11	0.499707	0.554	0.196	2.31349e-07	Lateral ventricle	Nt5dc2
2.96716e-06	0.499583	0.518	0.26	0.054305	Lateral ventricle	Ddah2
2.0612e-09	0.496831	0.982	0.929	3.77241e-05	Lateral ventricle	Lgmn
0.000189289	0.495383	0.625	0.449	1	Lateral ventricle	Pcca
6.69328e-07	0.495088	0.643	0.347	0.01225	Lateral ventricle	Synm
4.97357e-09	0.495026	0.607	0.274	9.10263e-05	Lateral ventricle	Aldh4a1
1.40798e-05	0.494522	0.339	0.145	0.257688	Lateral ventricle	Moxd1
0.00151818	0.493781	0.821	0.776	1	Lateral ventricle	Cldnd1
0.000143565	0.493011	0.536	0.335	1	Lateral ventricle	Mindy1
1.57362e-06	0.492805	1	0.933	0.0288004	Lateral ventricle	Crip2
2.41072e-07	0.492736	0.554	0.272	0.0044121	Lateral ventricle	Phactr2
1.18382e-06	0.492489	0.804	0.571	0.0216663	Lateral ventricle	Actn4
1.72266e-05	0.492311	0.714	0.504	0.315282	Lateral ventricle	Gt(ROSA)26Sor
9.54169e-21	0.491503	0.411	0.072	1.74632e-16	Lateral ventricle	Hist1h2be
8.1943e-06	0.491482	0.982	0.876	0.149972	Lateral ventricle	Scd1
2.08684e-07	0.491408	0.5	0.226	0.00381933	Lateral ventricle	Matn2
1.57356e-14	0.490937	0.607	0.191	2.87993e-10	Lateral ventricle	Aga
3.48617e-09	0.490937	0.464	0.17	6.38039e-05	Lateral ventricle	Snap23
6.84331e-06	0.490937	0.982	0.919	0.125246	Lateral ventricle	Rhoa
8.42309e-06	0.490539	0.607	0.375	0.154159	Lateral ventricle	Hbp1
1.02221e-06	0.489661	0.589	0.324	0.0187085	Lateral ventricle	Kif1c
1.253e-07	0.489441	0.964	0.881	0.00229324	Lateral ventricle	Pigp
1.07217e-15	0.48922	0.321	0.059	1.96228e-11	Lateral ventricle	Gm973
9.01106e-09	0.48887	0.429	0.155	0.00016492	Lateral ventricle	Kank1
5.41574e-08	0.488363	0.643	0.325	0.000991189	Lateral ventricle	Crocc
2.23878e-42	0.487335	0.304	0.018	4.09741e-38	Lateral ventricle	Mdh1b
3.12296e-100	0.487289	0.339	0.006	5.71565e-96	Lateral ventricle	4833427G06Rik
3.00093e-12	0.487073	0.375	0.097	5.4923e-08	Lateral ventricle	Aass
1.01071e-10	0.486741	0.607	0.236	1.84979e-06	Lateral ventricle	Msn
4.10818e-12	0.486188	0.464	0.139	7.51878e-08	Lateral ventricle	Ccdc141
1.75356e-07	0.486136	0.625	0.309	0.00320936	Lateral ventricle	Ift74
2.38546e-15	0.485913	0.393	0.085	4.36587e-11	Lateral ventricle	Dnase2a
1.03164e-09	0.485854	0.286	0.074	1.88811e-05	Lateral ventricle	Col18a1
4.37907e-08	0.484821	0.554	0.253	0.000801457	Lateral ventricle	Snx9
4.47226e-20	0.484799	0.446	0.086	8.18512e-16	Lateral ventricle	Dock5
1.03108e-08	0.484745	0.429	0.155	0.000188707	Lateral ventricle	Traf4
1.10998e-13	0.482173	0.536	0.163	2.03148e-09	Lateral ventricle	Rom1
7.69856e-05	0.481604	0.536	0.341	1	Lateral ventricle	C1qtnf12
1.85838e-28	0.481584	0.339	0.036	3.40121e-24	Lateral ventricle	Bmp4
2.80942e-08	0.480702	0.571	0.26	0.000514181	Lateral ventricle	Furin
2.47813e-07	0.480576	0.607	0.302	0.00453547	Lateral ventricle	Fam53b
3.07193e-28	0.480545	0.411	0.053	5.62224e-24	Lateral ventricle	Aox1
2.39503e-09	0.480341	0.589	0.241	4.38337e-05	Lateral ventricle	Xaf1
1.61424e-07	0.48029	0.679	0.376	0.00295439	Lateral ventricle	Mob1b
3.92519e-33	0.48029	0.357	0.034	7.18389e-29	Lateral ventricle	Klc3
3.19421e-08	0.480233	0.429	0.167	0.000584605	Lateral ventricle	Emp2
6.36237e-07	0.48021	0.768	0.49	0.0116444	Lateral ventricle	Tmco3
7.9018e-10	0.480203	1	0.968	1.44619e-05	Lateral ventricle	Glo1
0.00254433	0.480189	0.875	0.883	1	Lateral ventricle	Apoo
2.51924e-07	0.480089	0.554	0.268	0.00461072	Lateral ventricle	Mtmr10
1.979e-11	0.479229	0.446	0.137	3.62197e-07	Lateral ventricle	Parp12
5.28001e-12	0.478964	0.411	0.115	9.66347e-08	Lateral ventricle	Tmem53
2.40907e-12	0.478446	0.5	0.156	4.40908e-08	Lateral ventricle	Cpne3
2.73443e-24	0.477346	0.321	0.039	5.00455e-20	Lateral ventricle	Fap
0.000247095	0.477262	0.571	0.377	1	Lateral ventricle	Sema6a
1.62791e-06	0.476862	0.5	0.241	0.0297941	Lateral ventricle	Gm17750
2.29248e-07	0.476176	0.411	0.166	0.0041957	Lateral ventricle	Emcn
1.01456e-26	0.47617	0.321	0.035	1.85685e-22	Lateral ventricle	Fbln7
3.93163e-44	0.475986	0.357	0.025	7.19566e-40	Lateral ventricle	Ccdc114
8.91534e-11	0.475692	0.446	0.143	1.63169e-06	Lateral ventricle	Nudt7
2.15622e-05	0.475407	0.768	0.596	0.394632	Lateral ventricle	Tpp1
7.9952e-05	0.475407	0.714	0.582	1	Lateral ventricle	Prpsap1
0.000411292	0.475309	0.393	0.234	1	Lateral ventricle	Igsf11
0.000336597	0.474931	1	1	1	Lateral ventricle	Slc22a17
2.80251e-06	0.474917	0.893	0.765	0.0512915	Lateral ventricle	Acaa1a
7.62257e-122	0.474386	0.304	0.002	1.39508e-117	Lateral ventricle	Morn3
1.2802e-08	0.474063	0.554	0.24	0.000234302	Lateral ventricle	Zfp536
2.67268e-07	0.473839	0.768	0.465	0.00489154	Lateral ventricle	Atp11a
0.000138219	0.473206	0.589	0.375	1	Lateral ventricle	Dcaf17
2.02775e-06	0.472867	0.857	0.757	0.0371119	Lateral ventricle	9530068E07Rik
3.04429e-05	0.472691	0.893	0.817	0.557166	Lateral ventricle	Tmbim4
1.25615e-05	0.472591	0.571	0.318	0.229901	Lateral ventricle	Wipi1
1.48506e-07	0.472537	0.929	0.651	0.00271795	Lateral ventricle	Ak3
1.12321e-22	0.472291	0.357	0.05	2.05569e-18	Lateral ventricle	Cfap100
1.06108e-98	0.47195	0.304	0.004	1.94198e-94	Lateral ventricle	Fam81b
5.14925e-11	0.47142	0.5	0.172	9.42416e-07	Lateral ventricle	Drc1
1.42136e-98	0.471341	0.304	0.004	2.60136e-94	Lateral ventricle	Snhg7os
1.93179e-07	0.470534	0.625	0.313	0.00353557	Lateral ventricle	Fat1
0.000243494	0.470178	0.696	0.481	1	Lateral ventricle	Gstm7
2.32552e-05	0.470019	1	0.99	0.425617	Lateral ventricle	Ntrk2
5.55607e-13	0.470016	0.464	0.132	1.01687e-08	Lateral ventricle	Dmpk
1.72092e-07	0.469886	0.75	0.425	0.00314962	Lateral ventricle	Tspan6
5.09479e-07	0.469852	0.696	0.393	0.00932448	Lateral ventricle	Gnai3
0.00488444	0.469751	0.625	0.579	1	Lateral ventricle	Sulf2
0.00150223	0.46972	0.625	0.474	1	Lateral ventricle	Ddit4
1.41134e-11	0.469431	0.482	0.152	2.58304e-07	Lateral ventricle	Limd1
7.89018e-08	0.469332	0.464	0.192	0.00144406	Lateral ventricle	Tnfrsf1a
1.74928e-17	0.468822	0.321	0.053	3.20154e-13	Lateral ventricle	Dnaaf4
4.0947e-10	0.468539	0.554	0.216	7.49412e-06	Lateral ventricle	Orai1
4.42214e-06	0.468381	0.589	0.324	0.080934	Lateral ventricle	Cog2
4.23497e-73	0.468303	0.286	0.007	7.75085e-69	Lateral ventricle	Cfap70
1.97639e-06	0.468299	0.768	0.474	0.0361719	Lateral ventricle	Llgl1
6.76637e-29	0.468273	0.286	0.025	1.23838e-24	Lateral ventricle	H2-Ab1
8.62058e-12	0.468142	0.464	0.142	1.57774e-07	Lateral ventricle	Spata33
6.32156e-08	0.468076	0.482	0.202	0.00115697	Lateral ventricle	Larp1b
1.48587e-08	0.468021	1	0.973	0.000271944	Lateral ventricle	Ergic3
2.42499e-07	0.46735	0.375	0.143	0.00443821	Lateral ventricle	Lama2
2.22541e-08	0.46709	0.518	0.218	0.000407294	Lateral ventricle	Npepl1
0.00113799	0.46703	0.946	0.957	1	Lateral ventricle	Gnai2
5.0082e-73	0.466484	0.304	0.008	9.166e-69	Lateral ventricle	Armc4
0.000109706	0.466089	0.929	0.962	1	Lateral ventricle	Bnip3l
1.80406e-06	0.465622	0.982	0.95	0.0330178	Lateral ventricle	Bola3
3.97429e-16	0.465097	0.339	0.064	7.27374e-12	Lateral ventricle	Bbox1
5.29937e-31	0.464465	0.393	0.044	9.6989e-27	Lateral ventricle	Capg
5.11516e-60	0.464061	0.268	0.008	9.36176e-56	Lateral ventricle	Lrrc74b
0.00197019	0.463761	0.643	0.516	1	Lateral ventricle	Ankrd13a
0.00441923	0.463511	0.536	0.427	1	Lateral ventricle	Rassf2
3.15134e-07	0.463299	0.893	0.618	0.00576758	Lateral ventricle	Lin7c
1.77601e-13	0.463245	0.411	0.105	3.25045e-09	Lateral ventricle	Wdpcp
4.8034e-26	0.460971	0.375	0.049	8.79117e-22	Lateral ventricle	Ctf1
0.000451592	0.460366	0.929	0.956	1	Lateral ventricle	Dazap2
4.26638e-08	0.459573	0.411	0.154	0.000780833	Lateral ventricle	2810459M11Rik
9.95384e-47	0.459228	0.268	0.012	1.82175e-42	Lateral ventricle	Iqca
4.6777e-11	0.459228	0.589	0.222	8.56112e-07	Lateral ventricle	Ctdsp1
1.7008e-21	0.458463	0.375	0.058	3.11281e-17	Lateral ventricle	Chia1
4.3708e-21	0.458248	0.286	0.035	7.99943e-17	Lateral ventricle	5830408C22Rik
2.39379e-11	0.457447	0.411	0.118	4.38112e-07	Lateral ventricle	Rhpn2
0.000459743	0.457439	0.929	0.857	1	Lateral ventricle	Scarb2
2.09515e-132	0.456989	0.286	0.001	3.83454e-128	Lateral ventricle	Gm44109
1.46185e-10	0.456989	0.321	0.082	2.67547e-06	Lateral ventricle	Parp4
1.78916e-32	0.456817	0.232	0.014	3.27453e-28	Lateral ventricle	Kcnmb1
3.80791e-16	0.455987	0.482	0.118	6.96923e-12	Lateral ventricle	Gm19412
1.68905e-06	0.455423	0.554	0.296	0.030913	Lateral ventricle	Rin2
2.02519e-07	0.455313	0.679	0.376	0.00370649	Lateral ventricle	Stt3a
3.05552e-05	0.455004	0.768	0.579	0.559221	Lateral ventricle	Mfn1
1.20302e-07	0.454803	1	0.916	0.00220177	Lateral ventricle	Pdia3
4.16472e-07	0.454127	0.357	0.133	0.00762228	Lateral ventricle	Dusp10
5.61e-27	0.45401	0.393	0.051	1.02674e-22	Lateral ventricle	Ak8
2.6016e-07	0.45367	0.607	0.306	0.00476144	Lateral ventricle	Arfip1
1.92396e-05	0.453376	0.607	0.366	0.352122	Lateral ventricle	Gm15417
0.00366056	0.453229	0.732	0.656	1	Lateral ventricle	Ralgds
7.70696e-13	0.450766	0.393	0.099	1.41053e-08	Lateral ventricle	Il17rc
1.17635e-27	0.450718	0.304	0.03	2.15295e-23	Lateral ventricle	Galm
8.23966e-11	0.450523	0.429	0.13	1.50802e-06	Lateral ventricle	Pak4
6.71438e-05	0.449977	0.732	0.567	1	Lateral ventricle	Tvp23b
1.69233e-06	0.449798	0.661	0.356	0.030973	Lateral ventricle	Il1rap
2.9486e-08	0.449584	0.482	0.191	0.000539653	Lateral ventricle	Cflar
1.16996e-08	0.44933	0.393	0.133	0.000214125	Lateral ventricle	Sfrp5
2.39035e-05	0.448759	0.464	0.25	0.437482	Lateral ventricle	Smpd2
3.50026e-07	0.44834	0.518	0.24	0.00640617	Lateral ventricle	Bcar3
7.83777e-05	0.448292	0.607	0.384	1	Lateral ventricle	Tgfa
2.85432e-10	0.44782	0.429	0.137	5.22397e-06	Lateral ventricle	Aldh3b1
4.17566e-08	0.447774	0.411	0.151	0.00076423	Lateral ventricle	Myo1e
1.40147e-18	0.447709	0.304	0.045	2.56497e-14	Lateral ventricle	A430018G15Rik
1.52122e-06	0.447664	0.554	0.282	0.0278414	Lateral ventricle	Tom1l1
6.19732e-07	0.446797	0.464	0.193	0.0113423	Lateral ventricle	Enpp6
1.90723e-09	0.446637	0.464	0.162	3.49062e-05	Lateral ventricle	Tfeb
0.00906617	0.446289	0.821	0.912	1	Lateral ventricle	Pla2g7
3.47548e-09	0.445656	0.482	0.184	6.36083e-05	Lateral ventricle	2700046G09Rik
0.000388293	0.444805	0.589	0.404	1	Lateral ventricle	Dusp11
7.59984e-06	0.444509	0.536	0.271	0.139092	Lateral ventricle	Pcsk6
9.16348e-06	0.444388	0.661	0.407	0.16771	Lateral ventricle	Gkap1
3.52022e-09	0.443631	0.482	0.181	6.4427e-05	Lateral ventricle	Cavin1
1.67997e-07	0.443631	0.393	0.152	0.00307468	Lateral ventricle	Tinagl1
9.69265e-06	0.443631	0.464	0.236	0.177395	Lateral ventricle	Tns1
1.62147e-38	0.443035	0.304	0.02	2.96761e-34	Lateral ventricle	Flnc
2.94704e-07	0.442777	0.643	0.334	0.00539368	Lateral ventricle	Creld2
1.41781e-05	0.442631	0.375	0.166	0.259488	Lateral ventricle	Bfsp2
5.17588e-05	0.441591	0.571	0.358	0.94729	Lateral ventricle	Tmem176a
2.71248e-15	0.441417	0.411	0.092	4.96438e-11	Lateral ventricle	Olfml1
7.83453e-26	0.441277	0.321	0.036	1.43388e-21	Lateral ventricle	Ccdc102a
0.000604224	0.441253	0.804	0.69	1	Lateral ventricle	Gclm
1.24627e-18	0.44083	0.429	0.085	2.28092e-14	Lateral ventricle	Scrn2
1.55878e-08	0.440799	1	1	0.000285289	Lateral ventricle	Itm2b
0.000381205	0.440792	0.607	0.423	1	Lateral ventricle	B3galt5
3.52674e-21	0.440725	0.339	0.049	6.45463e-17	Lateral ventricle	Npr3
0.000752154	0.440579	0.821	0.714	1	Lateral ventricle	Secisbp2l
0.00541208	0.439758	0.518	0.396	1	Lateral ventricle	Abl1
1.92526e-15	0.439664	0.357	0.072	3.52361e-11	Lateral ventricle	Gulp1
0.00215503	0.439469	0.857	0.804	1	Lateral ventricle	Nnat
1.09554e-39	0.439407	0.25	0.013	2.00505e-35	Lateral ventricle	Uox
0.000128222	0.438946	0.589	0.41	1	Lateral ventricle	Tcp11l2
8.04598e-08	0.438825	0.357	0.123	0.00147257	Lateral ventricle	Tgm2
6.22515e-20	0.438211	1	1	1.13933e-15	Lateral ventricle	Eef1a1
0.00133758	0.437825	0.571	0.369	1	Lateral ventricle	Cxcl12
6.53134e-06	0.437773	0.625	0.358	0.119537	Lateral ventricle	Twsg1
9.23398e-14	0.437621	0.429	0.11	1.69e-09	Lateral ventricle	Abcc4
3.32281e-101	0.437521	0.25	0.002	6.08141e-97	Lateral ventricle	Uckl1os
9.32856e-09	0.43738	0.643	0.296	0.000170731	Lateral ventricle	Irf3
1.58154e-05	0.436318	0.786	0.571	0.289453	Lateral ventricle	Ift46
6.53338e-05	0.436302	0.411	0.208	1	Lateral ventricle	Prorsd1
1.15906e-06	0.436028	0.661	0.39	0.0212132	Lateral ventricle	Cd151
2.09304e-38	0.435895	0.339	0.026	3.83068e-34	Lateral ventricle	Scnn1a
1.01606e-22	0.43561	0.393	0.06	1.85959e-18	Lateral ventricle	Pdgfd
9.65545e-42	0.435194	0.286	0.016	1.76714e-37	Lateral ventricle	Got1l1
2.47115e-82	0.435084	0.25	0.003	4.5227e-78	Lateral ventricle	C230072F16Rik
0.00256077	0.43498	0.75	0.676	1	Lateral ventricle	4930402H24Rik
8.88389e-06	0.434931	0.607	0.341	0.162593	Lateral ventricle	Ugdh
6.83169e-28	0.434709	0.304	0.03	1.25034e-23	Lateral ventricle	Traf3ip2
9.37661e-08	0.433647	0.804	0.453	0.00171611	Lateral ventricle	Clmn
1.40578e-07	0.433487	0.5	0.214	0.00257286	Lateral ventricle	Srd5a1
5.23365e-17	0.433326	0.339	0.06	9.57863e-13	Lateral ventricle	Bicc1
1.45001e-05	0.433293	0.839	0.608	0.265381	Lateral ventricle	Bckdha
8.00087e-05	0.43278	0.821	0.729	1	Lateral ventricle	Zfand6
1.56641e-08	0.432692	0.429	0.155	0.000286684	Lateral ventricle	B230354K17Rik
9.07517e-06	0.432447	0.982	0.892	0.166094	Lateral ventricle	Sdhc
2.13256e-17	0.431616	0.357	0.065	3.90302e-13	Lateral ventricle	Anxa4
1.56774e-05	0.43146	0.464	0.242	0.286928	Lateral ventricle	Gm15912
9.57287e-05	0.431026	0.946	0.891	1	Lateral ventricle	Pygb
8.71148e-07	0.430674	0.714	0.407	0.0159438	Lateral ventricle	Rgl2
0.000352093	0.430659	0.768	0.565	1	Lateral ventricle	Acap2
0.000405736	0.430344	0.607	0.428	1	Lateral ventricle	Fah
1.13981e-15	0.430313	0.304	0.052	2.08608e-11	Lateral ventricle	Creb3l1
0.000121641	0.430156	0.554	0.346	1	Lateral ventricle	Cnppd1
1.81666e-48	0.429797	0.339	0.019	3.32485e-44	Lateral ventricle	Agbl2
2.0078e-11	0.42979	0.446	0.136	3.67468e-07	Lateral ventricle	Hacl1
4.45371e-07	0.429581	0.357	0.133	0.00815118	Lateral ventricle	Bmp7
9.32038e-09	0.42926	0.375	0.122	0.000170582	Lateral ventricle	Pld1
6.53254e-09	0.428558	0.375	0.122	0.000119558	Lateral ventricle	Acot6
1.32253e-15	0.42723	0.286	0.047	2.42049e-11	Lateral ventricle	Tbc1d2
0.000170844	0.427197	0.518	0.325	1	Lateral ventricle	Glb1
3.53774e-52	0.427192	0.25	0.008	6.47478e-48	Lateral ventricle	Ccdc81
1.35098e-13	0.427065	0.321	0.066	2.47257e-09	Lateral ventricle	Slc25a13
5.5611e-67	0.426586	0.304	0.009	1.01779e-62	Lateral ventricle	Adgb
2.87412e-05	0.426347	0.375	0.179	0.526022	Lateral ventricle	Atp11c
1.85273e-05	0.426027	0.768	0.517	0.339086	Lateral ventricle	Fdx1
5.6385e-13	0.42601	1	1	1.03196e-08	Lateral ventricle	Rps9
1.75517e-12	0.42601	0.375	0.092	3.21232e-08	Lateral ventricle	Rcn3
3.65858e-59	0.425981	0.286	0.01	6.69593e-55	Lateral ventricle	Gm16364.1
2.01484e-56	0.425981	0.268	0.009	3.68755e-52	Lateral ventricle	Slc43a3
0.00014657	0.425842	0.607	0.385	1	Lateral ventricle	Ppp2r3a
7.36244e-14	0.425265	1	1	1.34747e-09	Lateral ventricle	Rpl7
1.56043e-05	0.423727	0.768	0.523	0.285589	Lateral ventricle	Cnih4
2.6702e-06	0.423298	0.536	0.27	0.0488701	Lateral ventricle	Zfp579
0.000681117	0.42313	0.714	0.553	1	Lateral ventricle	Ccs
0.000318641	0.422075	0.607	0.412	1	Lateral ventricle	Rhoq
3.97189e-05	0.421705	0.446	0.227	0.726935	Lateral ventricle	Spsb1
4.30621e-06	0.421618	0.589	0.329	0.0788123	Lateral ventricle	Fcho2
2.74304e-05	0.421474	0.893	0.698	0.502031	Lateral ventricle	Pole4
5.09114e-05	0.421042	0.714	0.503	0.93178	Lateral ventricle	Dnm2
5.11271e-05	0.420917	0.679	0.451	0.935728	Lateral ventricle	Fads3
2.26795e-13	0.419989	0.375	0.089	4.1508e-09	Lateral ventricle	Trip6
1.85581e-18	0.419975	0.357	0.061	3.39651e-14	Lateral ventricle	Hey2
1.43196e-07	0.419809	0.464	0.194	0.00262078	Lateral ventricle	Gm37494
9.06871e-08	0.419776	0.429	0.168	0.00165975	Lateral ventricle	Zfyve16
1.31571e-07	0.41972	0.304	0.098	0.00240801	Lateral ventricle	Heph
1.76723e-37	0.419656	0.339	0.027	3.23438e-33	Lateral ventricle	Pon3
4.73257e-13	0.419135	0.339	0.076	8.66154e-09	Lateral ventricle	Dnaaf5
2.33794e-05	0.419044	0.75	0.518	0.427889	Lateral ventricle	Necap2
1.75615e-10	0.418787	0.518	0.182	3.2141e-06	Lateral ventricle	Pard3
1.84851e-05	0.418756	0.625	0.37	0.338314	Lateral ventricle	Mast4
9.24023e-05	0.418658	0.554	0.325	1	Lateral ventricle	Cln8
2.03219e-104	0.418412	0.268	0.002	3.71932e-100	Lateral ventricle	Sult1c2
4.37659e-06	0.418389	0.589	0.328	0.0801003	Lateral ventricle	Rcbtb2
5.81906e-08	0.418333	0.464	0.177	0.00106501	Lateral ventricle	Efemp1
3.62188e-06	0.417911	0.946	0.909	0.0662876	Lateral ventricle	Pttg1
3.07586e-09	0.417887	0.411	0.136	5.62944e-05	Lateral ventricle	1810010H24Rik
8.08141e-07	0.417341	0.589	0.291	0.0147906	Lateral ventricle	Plod1
1.82826e-09	0.417206	0.464	0.163	3.34608e-05	Lateral ventricle	Mro
0.000125018	0.416589	0.482	0.275	1	Lateral ventricle	Arrdc2
2.25787e-74	0.416584	0.232	0.003	4.13235e-70	Lateral ventricle	Myb
2.66522e-08	0.41639	0.375	0.126	0.000487789	Lateral ventricle	St18
1.57444e-07	0.416074	0.464	0.195	0.00288154	Lateral ventricle	Gm26532
0.00186009	0.415903	0.625	0.488	1	Lateral ventricle	Mdm2
1.23788e-07	0.415774	0.446	0.179	0.00226556	Lateral ventricle	Adam17
1.67678e-12	0.415649	0.393	0.099	3.06885e-08	Lateral ventricle	Snx33
3.29757e-28	0.4155	0.304	0.029	6.03521e-24	Lateral ventricle	Stk33
6.19256e-29	0.414908	0.304	0.028	1.13336e-24	Lateral ventricle	Tent5c
1.83758e-05	0.41473	0.607	0.364	0.336314	Lateral ventricle	Slc39a13
0.00105451	0.414187	0.393	0.231	1	Lateral ventricle	Hhatl
2.46375e-14	0.41406	0.357	0.077	4.50915e-10	Lateral ventricle	Nod1
0.000237817	0.413637	0.911	0.861	1	Lateral ventricle	Golga7
2.45398e-06	0.413617	0.393	0.166	0.0449127	Lateral ventricle	Copz2
7.00688e-11	0.413595	0.554	0.194	1.2824e-06	Lateral ventricle	Naf1
0.000118868	0.413595	0.929	0.946	1	Lateral ventricle	Ubxn1
0.000115264	0.413532	0.625	0.413	1	Lateral ventricle	Enpp4
3.9861e-23	0.412742	0.375	0.054	7.29537e-19	Lateral ventricle	Slc16a4
0.000255198	0.412488	0.429	0.24	1	Lateral ventricle	Rftn1
3.09047e-21	0.411949	0.268	0.031	5.65618e-17	Lateral ventricle	Crhr2
3.24144e-66	0.41172	0.268	0.007	5.93248e-62	Lateral ventricle	Dnah2
2.49028e-06	0.411695	0.464	0.206	0.0455771	Lateral ventricle	Kcnk13
7.09601e-06	0.411531	0.696	0.409	0.129871	Lateral ventricle	Tnpo1
1.25287e-05	0.41112	0.411	0.198	0.2293	Lateral ventricle	Iqgap1
6.58978e-07	0.411095	0.554	0.269	0.0120606	Lateral ventricle	Ift80
5.20133e-05	0.410721	0.768	0.561	0.951947	Lateral ventricle	Ccdc167
1.4941e-49	0.410507	0.232	0.008	2.7345e-45	Lateral ventricle	Ttc16
3.60466e-10	0.410318	0.446	0.144	6.59726e-06	Lateral ventricle	Arhgef19
4.28938e-05	0.409767	0.393	0.193	0.785042	Lateral ventricle	Mcm7
0.000301005	0.409759	0.679	0.453	1	Lateral ventricle	Slco1a4
3.70046e-10	0.409268	1	0.999	6.77259e-06	Lateral ventricle	Selenof
2.40087e-14	0.409143	0.339	0.07	4.39407e-10	Lateral ventricle	Efcab12
5.95241e-05	0.408824	0.554	0.34	1	Lateral ventricle	Calcoco1
4.31924e-58	0.408688	0.268	0.008	7.90508e-54	Lateral ventricle	Mb
2.46605e-07	0.40858	0.589	0.288	0.00451336	Lateral ventricle	Tmem260
4.83768e-06	0.4084	0.589	0.313	0.0885393	Lateral ventricle	Srgn
0.000480976	0.408241	0.643	0.466	1	Lateral ventricle	Etfrf1
1.23716e-06	0.40777	0.446	0.19	0.0226426	Lateral ventricle	Ackr3
8.64089e-05	0.407629	0.661	0.413	1	Lateral ventricle	Tor1aip1
4.53888e-08	0.407521	0.357	0.118	0.000830706	Lateral ventricle	Lima1
0.0015064	0.407423	0.929	0.853	1	Lateral ventricle	Ppp1r14b
3.42652e-08	0.406395	0.536	0.231	0.000627122	Lateral ventricle	Stxbp2
7.42817e-09	0.406098	0.321	0.095	0.00013595	Lateral ventricle	2310030G06Rik
1.8144e-05	0.405965	0.839	0.608	0.332072	Lateral ventricle	Rchy1
3.09335e-05	0.405787	0.768	0.574	0.566144	Lateral ventricle	Ciao2a
1.20475e-11	0.405641	0.339	0.083	2.20494e-07	Lateral ventricle	AI506816
2.86449e-19	0.405172	0.393	0.069	5.24259e-15	Lateral ventricle	Chdh
2.58785e-05	0.405172	0.946	0.864	0.473629	Lateral ventricle	Bcap31
5.21207e-08	0.405018	0.429	0.163	0.000953913	Lateral ventricle	Sec24d
0.000389667	0.40491	0.696	0.514	1	Lateral ventricle	Ptgr2
7.22347e-08	0.40458	0.411	0.155	0.00132204	Lateral ventricle	Wdr27
4.19084e-13	0.404522	0.357	0.082	7.67008e-09	Lateral ventricle	Tmc6
0.00357916	0.404465	0.732	0.677	1	Lateral ventricle	D1Ertd622e
0.000413207	0.403263	0.929	0.871	1	Lateral ventricle	Snx5
2.49275e-05	0.402989	0.571	0.32	0.456224	Lateral ventricle	Suclg2
2.962e-05	0.402879	0.821	0.596	0.542105	Lateral ventricle	Rgcc
5.95265e-09	0.40184	0.482	0.179	0.000108945	Lateral ventricle	Dusp18
1.41042e-07	0.401796	0.464	0.194	0.00258135	Lateral ventricle	Lactb2
5.12476e-19	0.401345	0.286	0.039	9.37934e-15	Lateral ventricle	Gzmm
4.18117e-20	0.4013	0.339	0.051	7.65238e-16	Lateral ventricle	Shroom3
4.40427e-10	0.40113	0.357	0.102	8.06069e-06	Lateral ventricle	Tmem35b
1.22442e-06	0.400508	0.589	0.296	0.0224094	Lateral ventricle	Arvcf
2.0727e-125	0.400266	0.286	0.001	3.79345e-121	Lateral ventricle	Gtsf1l
3.79778e-25	0.400171	0.25	0.022	6.9507e-21	Lateral ventricle	Igkc
5.29668e-16	0.400083	0.375	0.075	9.69398e-12	Lateral ventricle	Ttll3
1.28445e-05	0.400061	0.536	0.292	0.235079	Lateral ventricle	Nwd1
3.01698e-07	0.399878	0.411	0.161	0.00552167	Lateral ventricle	Dock6
2.51523e-14	0.399519	0.339	0.069	4.60338e-10	Lateral ventricle	Icosl
0.00147187	0.399396	0.571	0.408	1	Lateral ventricle	Mthfd1
1.30586e-08	0.399338	1	0.986	0.000238998	Lateral ventricle	Rsrp1
2.80611e-116	0.399046	0.268	0.001	5.13575e-112	Lateral ventricle	Fam216b
1.23486e-05	0.398944	1	1	0.226004	Lateral ventricle	Tomm7
4.84297e-07	0.398876	0.357	0.133	0.00886361	Lateral ventricle	Efna1
0.00015157	0.398647	0.571	0.374	1	Lateral ventricle	Leng8
2.48592e-08	0.397827	0.411	0.148	0.000454973	Lateral ventricle	Hsd3b7
0.000233855	0.397827	0.536	0.327	1	Lateral ventricle	Pkd2
3.89026e-07	0.397414	1	1	0.00711995	Lateral ventricle	Mt3
2.39181e-35	0.397234	0.339	0.028	4.37748e-31	Lateral ventricle	Glb1l
8.36179e-17	0.396686	0.357	0.066	1.53038e-12	Lateral ventricle	Acacb
2.38733e-74	0.396609	0.232	0.003	4.36929e-70	Lateral ventricle	Car9
0.0002868	0.396159	0.536	0.324	1	Lateral ventricle	Whrn
8.9754e-31	0.395456	0.321	0.03	1.64268e-26	Lateral ventricle	Mns1
2.59721e-05	0.395012	0.446	0.224	0.475342	Lateral ventricle	Wipf1
1.9593e-12	0.394572	0.411	0.108	3.58591e-08	Lateral ventricle	Adora2b
1.52817e-06	0.393935	0.982	0.966	0.0279685	Lateral ventricle	Ppib
9.14095e-28	0.393626	0.232	0.017	1.67298e-23	Lateral ventricle	Clec3b
2.71088e-76	0.393569	0.268	0.005	4.96146e-72	Lateral ventricle	Cfap53
1.66787e-05	0.393406	0.625	0.366	0.305254	Lateral ventricle	Pnpla2
2.69833e-06	0.3932	0.607	0.33	0.0493848	Lateral ventricle	Micu2
0.00154279	0.393076	0.804	0.699	1	Lateral ventricle	Slc23a2
8.16999e-10	0.393005	0.393	0.12	1.49527e-05	Lateral ventricle	Marveld1
2.78804e-07	0.392671	0.536	0.244	0.00510267	Lateral ventricle	Pxn
7.31486e-09	0.392655	0.446	0.158	0.000133877	Lateral ventricle	Rp2
2.72248e-07	0.392655	0.411	0.163	0.00498269	Lateral ventricle	Stxbp4
1.00255e-07	0.392261	0.554	0.242	0.00183487	Lateral ventricle	Rassf8
0.000250785	0.392188	1	1	1	Lateral ventricle	H3f3b
9.61336e-23	0.391907	0.268	0.028	1.75944e-18	Lateral ventricle	Cd109
0.000217935	0.391885	0.75	0.598	1	Lateral ventricle	Aifm3
2.10242e-11	0.391865	0.411	0.116	3.84785e-07	Lateral ventricle	Pafah2
8.01877e-12	0.391245	0.393	0.105	1.4676e-07	Lateral ventricle	Ston2
2.908e-10	0.390831	0.536	0.192	5.32223e-06	Lateral ventricle	Slc31a2
5.46782e-15	0.390698	0.429	0.099	1.00072e-10	Lateral ventricle	BC034090
1.57132e-08	0.39052	0.286	0.08	0.000287583	Lateral ventricle	Cmtm8
1.76414e-05	0.390485	0.482	0.238	0.322874	Lateral ventricle	Pdlim1
1.22867e-05	0.390092	0.464	0.227	0.224871	Lateral ventricle	Polr1a
0.0010617	0.389422	0.607	0.461	1	Lateral ventricle	Irak1
7.84211e-08	0.389404	1	0.997	0.00143526	Lateral ventricle	1810037I17Rik
3.95213e-14	0.389265	0.393	0.09	7.23319e-10	Lateral ventricle	Islr
1.26675e-06	0.389128	0.482	0.216	0.023184	Lateral ventricle	Rps6ka1
4.32245e-08	0.388949	0.304	0.092	0.000791095	Lateral ventricle	Gm44386
2.47172e-11	0.388839	0.304	0.069	4.52374e-07	Lateral ventricle	C030029H02Rik
2.23804e-07	0.388839	0.375	0.138	0.00409606	Lateral ventricle	Arap1
0.00359128	0.388839	0.929	0.816	1	Lateral ventricle	Adh5
0.000155921	0.388642	0.732	0.539	1	Lateral ventricle	Zfp467
9.13087e-07	0.388562	0.554	0.268	0.0167113	Lateral ventricle	Xrcc5
9.19469e-07	0.388422	0.393	0.159	0.0168281	Lateral ventricle	D430042O09Rik
2.37647e-30	0.388367	0.339	0.033	4.34942e-26	Lateral ventricle	Myof
2.73154e-07	0.387544	0.339	0.118	0.00499926	Lateral ventricle	4930581F22Rik
5.57737e-06	0.387517	0.732	0.463	0.102077	Lateral ventricle	Exoc4
0.000253941	0.387381	0.911	0.798	1	Lateral ventricle	Epas1
2.04509e-05	0.387366	0.804	0.58	0.374291	Lateral ventricle	Pdgfa
0.0014403	0.38727	0.857	0.767	1	Lateral ventricle	Phlda3
0.000801851	0.387239	0.696	0.486	1	Lateral ventricle	Foxn3
8.12975e-27	0.387189	0.321	0.034	1.48791e-22	Lateral ventricle	Dnah7b
0.000235387	0.386873	0.643	0.449	1	Lateral ventricle	Rab33b
1.29333e-23	0.3866	0.304	0.035	2.36706e-19	Lateral ventricle	Slc12a7
7.41042e-06	0.386372	0.518	0.266	0.135625	Lateral ventricle	Cspp1
0.000291752	0.385942	0.964	0.944	1	Lateral ventricle	Cfl2
5.00859e-09	0.385927	0.375	0.12	9.16671e-05	Lateral ventricle	Crtap
0.00307725	0.38582	0.286	0.158	1	Lateral ventricle	Pkdcc
0.000123824	0.385429	0.554	0.33	1	Lateral ventricle	Hes6
1.29104e-06	0.385278	0.482	0.219	0.0236287	Lateral ventricle	Rdm1
1.54375e-12	0.385237	0.411	0.107	2.82537e-08	Lateral ventricle	Ecm1
8.84605e-05	0.385132	0.5	0.276	1	Lateral ventricle	Smad5
8.65233e-05	0.384816	0.946	0.961	1	Lateral ventricle	Nudc
2.09165e-08	0.384716	0.482	0.186	0.000382813	Lateral ventricle	Cyp4f13
0.00259185	0.384265	0.946	0.951	1	Lateral ventricle	Chmp5
0.0038823	0.384206	0.518	0.39	1	Lateral ventricle	Lrp8
1.47896e-05	0.383697	0.732	0.466	0.270679	Lateral ventricle	Psd2
0.00011833	0.383134	0.643	0.412	1	Lateral ventricle	Cuedc1
3.20308e-22	0.383073	0.304	0.037	5.86228e-18	Lateral ventricle	Nt5dc1
4.51454e-05	0.382702	0.929	0.89	0.826251	Lateral ventricle	H2afv
3.32361e-11	0.382331	1	1	6.08287e-07	Lateral ventricle	Rps12
0.00151514	0.381918	0.607	0.446	1	Lateral ventricle	Isyna1
6.17351e-05	0.381886	0.393	0.192	1	Lateral ventricle	Cep97
1.05934e-10	0.381576	0.321	0.08	1.9388e-06	Lateral ventricle	Cp
0.000932851	0.381154	0.946	0.788	1	Lateral ventricle	Fads2
2.80342e-35	0.380869	0.25	0.015	5.13082e-31	Lateral ventricle	Dlec1
1.12367e-31	0.380499	0.304	0.025	2.05655e-27	Lateral ventricle	Vwa3b
0.000194944	0.380374	0.429	0.237	1	Lateral ventricle	Cebpd
8.24532e-05	0.380066	0.589	0.358	1	Lateral ventricle	Smad7
4.55831e-110	0.380027	0.268	0.002	8.34261e-106	Lateral ventricle	Sap30bpos
0.000615137	0.379905	0.607	0.45	1	Lateral ventricle	Tram1
6.95193e-10	0.379797	0.375	0.111	1.27234e-05	Lateral ventricle	Ccdc80
2.17193e-104	0.379418	0.268	0.002	3.97507e-100	Lateral ventricle	Wdr63
0.000172875	0.379317	0.661	0.451	1	Lateral ventricle	Scaf11
1.46843e-05	0.379242	0.464	0.236	0.268752	Lateral ventricle	Coq8b
0.000190349	0.379031	0.607	0.394	1	Lateral ventricle	0610009L18Rik
0.00241588	0.378878	0.625	0.454	1	Lateral ventricle	Cpox
0.00062328	0.378205	0.786	0.704	1	Lateral ventricle	Anp32b
5.53214e-06	0.378159	0.625	0.346	0.101249	Lateral ventricle	Ifngr1
0.00011799	0.378015	0.625	0.398	1	Lateral ventricle	Tbcd
0.00654879	0.377928	0.75	0.738	1	Lateral ventricle	Papss1
3.89197e-07	0.377009	0.375	0.14	0.00712308	Lateral ventricle	St6galnac3
0.000338347	0.37694	0.75	0.523	1	Lateral ventricle	Ttc9
3.22436e-07	0.37668	0.446	0.179	0.00590122	Lateral ventricle	Cpm
3.74926e-10	0.375727	0.411	0.126	6.86189e-06	Lateral ventricle	Ogg1
0.000171486	0.375198	0.196	0.066	1	Lateral ventricle	Myoc
4.25884e-09	0.374658	0.393	0.127	7.79453e-05	Lateral ventricle	Ddo
1.32363e-10	0.374644	1	1	2.4225e-06	Lateral ventricle	Rps15a
9.25307e-06	0.374638	0.625	0.352	0.16935	Lateral ventricle	Rab34
0.00200832	0.374278	0.75	0.69	1	Lateral ventricle	Cenpx
8.00156e-05	0.373965	0.929	0.77	1	Lateral ventricle	Anp32e
0.000597704	0.373888	0.661	0.493	1	Lateral ventricle	Nat8f1
5.64466e-08	0.373572	0.554	0.235	0.00103309	Lateral ventricle	Inppl1
0.000870154	0.373443	0.679	0.502	1	Lateral ventricle	Myh14
7.06141e-55	0.373333	0.214	0.005	1.29238e-50	Lateral ventricle	Anxa8
9.17133e-05	0.373275	0.946	0.916	1	Lateral ventricle	Cstb
1.01129e-15	0.373125	0.286	0.047	1.85086e-11	Lateral ventricle	Tango6
1.69431e-06	0.372996	0.446	0.194	0.0310092	Lateral ventricle	St6gal1
5.2878e-39	0.372463	0.286	0.017	9.67774e-35	Lateral ventricle	Acss3
4.38389e-57	0.372119	0.232	0.006	8.02339e-53	Lateral ventricle	Gm14051
4.59459e-08	0.372086	0.536	0.225	0.000840901	Lateral ventricle	Dap
2.7897e-22	0.371618	0.286	0.033	5.10571e-18	Lateral ventricle	Cfap61
1.94916e-57	0.371512	0.25	0.007	3.56734e-53	Lateral ventricle	Ccdc121
0.00052456	0.371371	0.518	0.327	1	Lateral ventricle	Sephs1
0.00027851	0.371259	0.839	0.637	1	Lateral ventricle	Ganab
0.00011465	0.371166	0.982	0.961	1	Lateral ventricle	Pdcd6
1.62632e-14	0.371142	0.304	0.056	2.9765e-10	Lateral ventricle	Vit
0.000557873	0.371027	0.732	0.616	1	Lateral ventricle	Rtkn
0.000825962	0.370784	0.554	0.378	1	Lateral ventricle	Ring1
4.47708e-11	0.370691	0.321	0.078	8.19395e-07	Lateral ventricle	Rbpms
1.35346e-06	0.370486	0.571	0.281	0.024771	Lateral ventricle	Rock1
3.51133e-09	0.369986	0.446	0.153	6.42644e-05	Lateral ventricle	Smo
0.00266992	0.369959	0.911	0.868	1	Lateral ventricle	Hexb
0.000172948	0.369802	0.964	0.876	1	Lateral ventricle	Tgoln1
2.00885e-56	0.369694	0.268	0.009	3.6766e-52	Lateral ventricle	Tctex1d1
0.00209449	0.369307	0.518	0.36	1	Lateral ventricle	Cnst
2.23689e-13	0.368468	0.268	0.047	4.09395e-09	Lateral ventricle	Iqcd
6.65531e-10	0.368468	0.232	0.05	1.21806e-05	Lateral ventricle	Wdr38
1.09254e-26	0.36808	0.321	0.034	1.99956e-22	Lateral ventricle	Gm11681
3.19055e-16	0.36808	0.25	0.035	5.83934e-12	Lateral ventricle	1700013F07Rik
5.81354e-07	0.36808	0.482	0.205	0.0106399	Lateral ventricle	Wdsub1
7.69915e-05	0.36808	0.875	0.676	1	Lateral ventricle	P4hb
6.98383e-05	0.367812	0.607	0.37	1	Lateral ventricle	Entpd5
1.81131e-08	0.367725	0.393	0.132	0.000331505	Lateral ventricle	Ggnbp1
0.00127961	0.367581	0.589	0.412	1	Lateral ventricle	Pogk
1.20841e-08	0.367535	0.357	0.112	0.000221163	Lateral ventricle	Irf9
0.00968044	0.367473	0.821	0.757	1	Lateral ventricle	Ube2d1
2.28471e-14	0.367124	0.321	0.063	4.18148e-10	Lateral ventricle	Fbn1
9.95996e-07	0.367065	0.429	0.178	0.0182287	Lateral ventricle	Asxl2
3.69581e-05	0.366609	0.643	0.384	0.676408	Lateral ventricle	Gpr108
2.99317e-05	0.366489	0.643	0.382	0.54781	Lateral ventricle	Prodh
1.72966e-05	0.365707	1	0.991	0.316563	Lateral ventricle	Hsp90b1
8.47992e-05	0.365647	0.768	0.53	1	Lateral ventricle	Pepd
4.29949e-05	0.365582	0.857	0.658	0.786893	Lateral ventricle	Dars
0.00156555	0.365544	0.571	0.405	1	Lateral ventricle	Ctso
8.21445e-05	0.365191	0.607	0.39	1	Lateral ventricle	Zfp36l2
2.72188e-06	0.365139	0.643	0.335	0.0498158	Lateral ventricle	Tcf12
0.000954642	0.365068	0.857	0.687	1	Lateral ventricle	Gns
2.58588e-05	0.365037	0.375	0.169	0.473269	Lateral ventricle	Trp53i13
0.00187284	0.364867	0.589	0.409	1	Lateral ventricle	Slc16a1
1.45016e-41	0.364857	0.25	0.012	2.65409e-37	Lateral ventricle	Espl1
6.22063e-05	0.364828	0.571	0.335	1	Lateral ventricle	Sil1
4.95863e-26	0.364702	0.268	0.025	9.07529e-22	Lateral ventricle	Ttll9
0.00208758	0.364646	0.696	0.566	1	Lateral ventricle	Gas2l1
0.000455378	0.364629	0.482	0.288	1	Lateral ventricle	Firre
3.12316e-05	0.364319	0.786	0.516	0.571601	Lateral ventricle	Pnrc2
0.000427645	0.363859	0.5	0.296	1	Lateral ventricle	As3mt
0.00030366	0.363788	0.946	0.904	1	Lateral ventricle	Mrpl58
0.000917795	0.363593	0.411	0.235	1	Lateral ventricle	Tmem144
1.53777e-07	0.363519	0.446	0.175	0.00281442	Lateral ventricle	Zfp521
7.8299e-08	0.363062	0.357	0.121	0.00143303	Lateral ventricle	Stom
0.000130755	0.363051	0.911	0.778	1	Lateral ventricle	Rbm8a
1.97652e-39	0.363047	0.25	0.013	3.61743e-35	Lateral ventricle	D630024D03Rik
9.85513e-06	0.362969	0.464	0.227	0.180369	Lateral ventricle	Cr1l
2.17727e-07	0.361829	0.518	0.222	0.00398484	Lateral ventricle	Dcdc2a
2.9338e-08	0.361654	0.286	0.079	0.000536943	Lateral ventricle	Zic4
3.03586e-22	0.361617	0.321	0.042	5.55622e-18	Lateral ventricle	Ropn1l
0.000210765	0.361486	0.482	0.28	1	Lateral ventricle	Map3k11
1.04937e-06	0.361169	0.393	0.16	0.0192056	Lateral ventricle	Cast
3.16529e-06	0.360738	0.464	0.217	0.0579312	Lateral ventricle	Naa80
0.00125359	0.360738	0.571	0.423	1	Lateral ventricle	Pole3
0.000663562	0.360663	0.482	0.286	1	Lateral ventricle	Tmem216
0.000120606	0.360445	0.5	0.289	1	Lateral ventricle	Lgi4
4.74624e-06	0.360327	0.393	0.161	0.0868658	Lateral ventricle	Ninj2
3.44018e-05	0.359762	0.429	0.216	0.629622	Lateral ventricle	Tulp3
6.68282e-05	0.359726	0.982	0.971	1	Lateral ventricle	Dbp
9.31979e-06	0.359692	0.554	0.294	0.170571	Lateral ventricle	Chuk
2.88986e-07	0.359407	0.464	0.194	0.00528902	Lateral ventricle	Vasp
6.76385e-20	0.35876	0.25	0.028	1.23792e-15	Lateral ventricle	Echdc3
2.90828e-13	0.358675	1	1	5.32273e-09	Lateral ventricle	Rps20
0.00389897	0.358637	0.464	0.32	1	Lateral ventricle	Slc5a6
0.000397832	0.357812	0.482	0.292	1	Lateral ventricle	Cyp20a1
0.000112757	0.357377	0.643	0.384	1	Lateral ventricle	Rela
1.63045e-05	0.35733	0.929	0.777	0.298404	Lateral ventricle	Commd6
0.000727376	0.357222	0.536	0.343	1	Lateral ventricle	Asf1a
2.54378e-34	0.357031	0.268	0.018	4.65562e-30	Lateral ventricle	Ttc25
3.09623e-25	0.356982	0.286	0.029	5.66672e-21	Lateral ventricle	Trim21
0.000145514	0.356935	0.518	0.301	1	Lateral ventricle	Fyco1
9.31578e-07	0.356876	0.464	0.197	0.0170497	Lateral ventricle	Asah2
4.00343e-90	0.356472	0.268	0.003	7.32708e-86	Lateral ventricle	Wdr72
5.90473e-05	0.356417	0.75	0.534	1	Lateral ventricle	Twf1
4.12646e-11	0.356351	0.232	0.044	7.55225e-07	Lateral ventricle	Wdr66
2.07682e-07	0.356168	0.321	0.106	0.00380099	Lateral ventricle	1810044D09Rik
0.00165334	0.356059	0.464	0.301	1	Lateral ventricle	G0s2
0.00397856	0.35591	0.482	0.318	1	Lateral ventricle	Nkd1
5.53237e-06	0.355891	0.411	0.183	0.101253	Lateral ventricle	Ccdc13
1.07912e-82	0.355864	0.268	0.004	1.97501e-78	Lateral ventricle	Gmnc
1.69603e-09	0.355621	0.357	0.104	3.10407e-05	Lateral ventricle	Gm11837
3.47601e-60	0.355256	0.214	0.004	6.36179e-56	Lateral ventricle	Tsnaxip1
1.31013e-33	0.355231	0.268	0.018	2.39781e-29	Lateral ventricle	1700016J18Rik
7.63764e-14	0.355183	0.25	0.041	1.39784e-09	Lateral ventricle	Plscr2
1.67876e-50	0.354648	0.196	0.005	3.07246e-46	Lateral ventricle	Stmnd1
3.38408e-13	0.354569	0.321	0.067	6.19354e-09	Lateral ventricle	Rbpms2
0.000213637	0.354144	0.964	0.889	1	Lateral ventricle	Paics
0.000400264	0.353824	0.607	0.411	1	Lateral ventricle	Baz2b
0.000206145	0.353772	0.714	0.481	1	Lateral ventricle	Hs3st1
0.00159168	0.353665	0.875	0.747	1	Lateral ventricle	Picalm
6.23696e-10	0.353433	0.375	0.109	1.14149e-05	Lateral ventricle	Gm4876
0.00164157	0.353433	0.839	0.671	1	Lateral ventricle	Cyb5r3
0.00312841	0.353433	0.839	0.747	1	Lateral ventricle	Tmem205
4.50256e-11	0.352866	0.304	0.071	8.24059e-07	Lateral ventricle	4430402I18Rik
1.38638e-17	0.35285	0.286	0.042	2.53735e-13	Lateral ventricle	Cdc14a
9.2639e-24	0.352835	0.232	0.02	1.69548e-19	Lateral ventricle	Elmo3
1.00468e-05	0.352639	0.679	0.397	0.183876	Lateral ventricle	Coasy
0.00973472	0.352576	0.446	0.317	1	Lateral ventricle	Ldlrad4
0.000593983	0.352173	0.536	0.328	1	Lateral ventricle	Cdr2l
6.30672e-06	0.35165	0.554	0.281	0.115426	Lateral ventricle	Lats2
5.23973e-05	0.3515	0.679	0.427	0.958976	Lateral ventricle	Vrk3
7.61236e-05	0.351473	0.857	0.661	1	Lateral ventricle	Cnot1
0.00507728	0.351411	0.536	0.366	1	Lateral ventricle	Snx30
1.62622e-43	0.351007	0.214	0.008	2.9763e-39	Lateral ventricle	Vpreb1
4.72128e-10	0.350703	0.375	0.108	8.64088e-06	Lateral ventricle	Prdm16
3.3924e-09	0.35056	0.214	0.044	6.20877e-05	Lateral ventricle	Col1a1
2.2106e-19	0.350482	0.268	0.033	4.04584e-15	Lateral ventricle	Glis3
2.09626e-09	0.350021	1	1	3.83657e-05	Lateral ventricle	Tspan3
0.00630945	0.350008	0.732	0.626	1	Lateral ventricle	Hsd17b4
0.000449375	0.349898	0.946	0.889	1	Lateral ventricle	Hmgn3
4.05528e-05	0.349879	0.357	0.159	0.742197	Lateral ventricle	4930506C21Rik
3.55258e-07	0.349832	0.607	0.289	0.00650192	Lateral ventricle	Fxn
3.15323e-46	0.349795	0.232	0.008	5.77104e-42	Lateral ventricle	Traf1
3.75829e-05	0.349795	0.518	0.275	0.687842	Lateral ventricle	Klf3
0.00124145	0.349362	0.839	0.755	1	Lateral ventricle	Snx1
0.00293699	0.348898	0.768	0.655	1	Lateral ventricle	Pdxdc1
3.45283e-05	0.34874	0.464	0.239	0.631937	Lateral ventricle	2310015A10Rik
4.60235e-18	0.348715	0.268	0.036	8.42322e-14	Lateral ventricle	Pnp2
0.000219997	0.348646	0.804	0.601	1	Lateral ventricle	Akt2
0.000643026	0.348373	0.714	0.549	1	Lateral ventricle	Fermt2
1.0487e-06	0.348299	0.411	0.165	0.0191934	Lateral ventricle	Gpsm2
9.19054e-06	0.348035	0.554	0.285	0.168205	Lateral ventricle	Mob1a
1.19016e-06	0.347979	0.464	0.201	0.0217823	Lateral ventricle	Xpc
0.00990014	0.347742	0.696	0.565	1	Lateral ventricle	Akr7a5
1.42857e-18	0.347616	0.321	0.049	2.61456e-14	Lateral ventricle	Nek8
1.43603e-23	0.347457	0.25	0.024	2.62823e-19	Lateral ventricle	BC067074
6.44295e-21	0.347457	0.232	0.023	1.17919e-16	Lateral ventricle	Kif6
0.000177045	0.34689	0.696	0.48	1	Lateral ventricle	Slc33a1
0.00157785	0.346796	0.679	0.551	1	Lateral ventricle	Dhrs7
6.13898e-45	0.34677	0.25	0.011	1.12356e-40	Lateral ventricle	Ankrd66
0.000242169	0.346631	0.625	0.389	1	Lateral ventricle	Pgd
7.59649e-05	0.346535	0.929	0.763	1	Lateral ventricle	Psme1
0.000362775	0.346439	0.571	0.353	1	Lateral ventricle	Ptprk
1.14805e-37	0.346165	0.232	0.011	2.10116e-33	Lateral ventricle	Cfap57
3.84122e-07	0.346165	0.286	0.09	0.0070302	Lateral ventricle	1700008J07Rik
7.31277e-11	0.345975	0.286	0.065	1.33838e-06	Lateral ventricle	1700029J07Rik
0.000703043	0.345958	0.536	0.341	1	Lateral ventricle	Nfia
0.00270421	0.345716	0.607	0.417	1	Lateral ventricle	Ino80b
2.75421e-06	0.345692	1	1	0.0504076	Lateral ventricle	Rpl41
1.64127e-07	0.345554	0.393	0.143	0.00300385	Lateral ventricle	Fzd6
3.3532e-07	0.345506	0.482	0.201	0.00613702	Lateral ventricle	Zfp110
0.00139482	0.345208	0.518	0.344	1	Lateral ventricle	Ptpdc1
3.15938e-05	0.34505	0.607	0.344	0.57823	Lateral ventricle	Ctnnd1
4.92981e-08	0.344928	0.393	0.138	0.000902254	Lateral ventricle	Nat8f4
7.4897e-15	0.344599	0.25	0.038	1.37077e-10	Lateral ventricle	Serpinb6b
0.00826748	0.344416	0.768	0.706	1	Lateral ventricle	Cyth1
0.000158238	0.34413	0.411	0.216	1	Lateral ventricle	Wdr19
3.52922e-06	0.344095	0.357	0.141	0.0645919	Lateral ventricle	Nfe2l3
0.000591269	0.343917	0.357	0.193	1	Lateral ventricle	Retsat
0.000630414	0.343892	0.732	0.561	1	Lateral ventricle	Eci2
7.39166e-07	0.343694	0.411	0.165	0.0135282	Lateral ventricle	Vwa5a
0.00056336	0.343515	0.714	0.491	1	Lateral ventricle	Rpa1
0.000744498	0.342367	0.643	0.458	1	Lateral ventricle	Polr3e
0.000228268	0.341942	0.821	0.607	1	Lateral ventricle	Mvb12a
4.55181e-87	0.341171	0.196	0.001	8.33072e-83	Lateral ventricle	Aoc1
1.16872e-05	0.341067	0.429	0.201	0.2139	Lateral ventricle	Gca
2.97185e-09	0.340919	0.375	0.115	5.43908e-05	Lateral ventricle	Psmc3ip
5.26006e-05	0.340859	0.429	0.215	0.962696	Lateral ventricle	Cdkl4
0.00111411	0.340513	0.696	0.5	1	Lateral ventricle	Gm49980
2.91919e-20	0.340318	0.25	0.028	5.3427e-16	Lateral ventricle	Map3k15
1.53302e-06	0.339965	0.393	0.155	0.0280574	Lateral ventricle	Plekha2
1.08184e-07	0.339693	0.607	0.271	0.00197999	Lateral ventricle	Gpr146
2.019e-05	0.339605	0.804	0.528	0.369517	Lateral ventricle	Pdcd6ip
3.5713e-06	0.339511	0.607	0.306	0.065362	Lateral ventricle	Snx18
1.07768e-83	0.33934	0.214	0.002	1.97237e-79	Lateral ventricle	Gm16160
8.83672e-07	0.339294	0.321	0.114	0.016173	Lateral ventricle	Taco1os
4.36658e-17	0.339131	0.232	0.029	7.99172e-13	Lateral ventricle	Mfap4
0.000531726	0.338971	0.893	0.986	1	Lateral ventricle	Hmgb1
2.80085e-06	0.338453	0.482	0.222	0.0512612	Lateral ventricle	Dbt
0.00363743	0.338409	0.554	0.407	1	Lateral ventricle	Smndc1
0.0013797	0.338368	0.839	0.628	1	Lateral ventricle	Tpst1
1.73602e-05	0.338285	0.429	0.199	0.317727	Lateral ventricle	Prkd3
0.00138339	0.338179	0.839	0.767	1	Lateral ventricle	Add3
5.52141e-09	0.337865	0.393	0.126	0.000101053	Lateral ventricle	Triobp
9.5863e-06	0.337672	0.304	0.117	0.175448	Lateral ventricle	Sox21
0.00108489	0.337432	0.732	0.596	1	Lateral ventricle	Pla2g12a
1.73337e-78	0.336903	0.25	0.004	3.17242e-74	Lateral ventricle	Lmx1a
0.00479376	0.336857	0.571	0.414	1	Lateral ventricle	Reep3
6.37941e-08	0.336798	0.375	0.129	0.00116756	Lateral ventricle	Rhbdd1
2.31878e-08	0.3365	0.286	0.079	0.000424383	Lateral ventricle	Ctbp2
0.000222909	0.336473	0.304	0.141	1	Lateral ventricle	Pot1a
0.00629919	0.336295	0.786	0.699	1	Lateral ventricle	Etv1
1.62734e-08	0.336162	0.321	0.096	0.000297837	Lateral ventricle	Mpp7
8.91084e-08	0.336162	0.304	0.093	0.00163086	Lateral ventricle	Maml2
0.000292211	0.336149	0.393	0.21	1	Lateral ventricle	1700037C18Rik
5.14689e-75	0.335686	0.25	0.004	9.41984e-71	Lateral ventricle	Il17re
6.35086e-08	0.335378	0.286	0.083	0.00116233	Lateral ventricle	Cdc42ep5
0.000431884	0.335229	0.589	0.368	1	Lateral ventricle	Uggt1
0.00937947	0.335083	0.554	0.438	1	Lateral ventricle	Nras
4.76925e-08	0.335055	0.304	0.091	0.000872869	Lateral ventricle	Tmem81
2.86429e-15	0.3349	0.268	0.042	5.24222e-11	Lateral ventricle	Agpat2
1.20166e-12	0.3349	0.286	0.056	2.19928e-08	Lateral ventricle	Vstm4
7.45784e-07	0.334501	0.286	0.092	0.0136493	Lateral ventricle	Gpc4
0.00294519	0.334475	0.679	0.511	1	Lateral ventricle	Cog7
0.000869114	0.334047	0.589	0.416	1	Lateral ventricle	Hdac1
2.40374e-06	0.333967	0.446	0.197	0.0439932	Lateral ventricle	Elmod2
6.99925e-55	0.333863	0.214	0.005	1.281e-50	Lateral ventricle	Fam25c
0.00683205	0.333727	0.643	0.538	1	Lateral ventricle	Dpf2
0.00136538	0.333697	0.589	0.383	1	Lateral ventricle	Oxsr1
4.38011e-57	0.333255	0.232	0.006	8.01648e-53	Lateral ventricle	Mrln
1.2752e-52	0.333255	0.214	0.006	2.33386e-48	Lateral ventricle	Lrrc34
1.35688e-22	0.332033	0.286	0.032	2.48337e-18	Lateral ventricle	Rab11fip1
0.000492811	0.331975	0.429	0.238	1	Lateral ventricle	Slc35a3
4.73361e-11	0.331738	0.304	0.069	8.66346e-07	Lateral ventricle	Tmem37
0.000301194	0.331738	0.5	0.301	1	Lateral ventricle	Decr1
0.000521321	0.331738	0.464	0.269	1	Lateral ventricle	Kiz
0.00113906	0.331551	0.607	0.435	1	Lateral ventricle	Stat3
0.000572109	0.331491	0.964	0.911	1	Lateral ventricle	Rpn2
0.000636912	0.331238	0.357	0.186	1	Lateral ventricle	Zfp276
0.000128656	0.3312	0.286	0.123	1	Lateral ventricle	Tmem67
6.2779e-07	0.330713	0.411	0.162	0.0114898	Lateral ventricle	Sult1a1
0.000400756	0.33041	0.268	0.12	1	Lateral ventricle	Erbb3
0.000337952	0.329961	0.625	0.396	1	Lateral ventricle	Zmpste24
1.8098e-29	0.329945	0.268	0.021	3.3123e-25	Lateral ventricle	Tmem220
0.00243388	0.329721	0.911	0.806	1	Lateral ventricle	Ccdc47
0.00250566	0.329138	0.393	0.243	1	Lateral ventricle	Ttll5
2.96288e-05	0.329079	0.446	0.219	0.542267	Lateral ventricle	Pld2
0.00012356	0.328805	0.411	0.205	1	Lateral ventricle	Fam126a
0.00445897	0.328665	0.571	0.416	1	Lateral ventricle	Usp54
2.22731e-06	0.32837	0.393	0.159	0.0407642	Lateral ventricle	Syde1
6.9461e-08	0.328286	0.375	0.128	0.00127127	Lateral ventricle	Bag3
0.000180796	0.328107	0.929	0.898	1	Lateral ventricle	Tax1bp1
0.00601854	0.327969	0.464	0.311	1	Lateral ventricle	Mipep
0.000134041	0.327543	0.321	0.145	1	Lateral ventricle	Ltbr
2.7323e-06	0.327328	0.268	0.087	0.0500065	Lateral ventricle	Emilin2
1.55015e-05	0.326534	0.518	0.262	0.283709	Lateral ventricle	Fcgrt
6.5853e-08	0.326496	0.411	0.146	0.00120524	Lateral ventricle	Wwtr1
0.000343647	0.326424	0.946	0.875	1	Lateral ventricle	S100a13
0.000277236	0.326365	0.5	0.289	1	Lateral ventricle	Wdr20
0.000119776	0.326303	1	0.986	1	Lateral ventricle	Scp2
0.000199857	0.325993	0.571	0.341	1	Lateral ventricle	Fam50a
7.83993e-45	0.325987	0.25	0.011	1.43486e-40	Lateral ventricle	Plek2
8.91689e-33	0.325987	0.196	0.009	1.63197e-28	Lateral ventricle	Ccl5
0.00602126	0.325627	0.571	0.409	1	Lateral ventricle	Cmss1
0.000974729	0.325478	0.696	0.523	1	Lateral ventricle	Fuca2
0.00156098	0.325372	0.571	0.387	1	Lateral ventricle	Mbd2
0.000624725	0.325293	0.518	0.335	1	Lateral ventricle	Supt20
0.00317327	0.325293	0.482	0.332	1	Lateral ventricle	Etfdh
0.00522374	0.325275	0.679	0.482	1	Lateral ventricle	Ankrd28
0.000264878	0.324994	0.893	0.723	1	Lateral ventricle	Tspan31
2.94654e-11	0.32439	0.321	0.076	5.39275e-07	Lateral ventricle	Pygl
3.65989e-08	0.324049	0.393	0.134	0.000669832	Lateral ventricle	Hmgn5
0.000700594	0.323762	0.768	0.594	1	Lateral ventricle	Mtdh
3.27007e-08	0.323686	0.357	0.113	0.000598488	Lateral ventricle	Shisa8
5.69835e-05	0.323443	0.429	0.214	1	Lateral ventricle	Dennd2a
0.0057597	0.323403	0.75	0.621	1	Lateral ventricle	Ap1s2
2.4913e-14	0.323035	0.286	0.05	4.55958e-10	Lateral ventricle	Pgghg
7.5947e-08	0.322865	0.25	0.067	0.00138998	Lateral ventricle	Ccdc151
3.77521e-18	0.322794	0.232	0.027	6.90939e-14	Lateral ventricle	Gprc5c
0.000443884	0.322762	0.625	0.409	1	Lateral ventricle	Ruvbl2
1.44176e-05	0.322687	0.375	0.161	0.263872	Lateral ventricle	Tcirg1
0.00103928	0.32261	0.357	0.197	1	Lateral ventricle	Rbms1
7.53488e-05	0.32206	0.571	0.308	1	Lateral ventricle	Gss
0.00405325	0.322052	0.589	0.441	1	Lateral ventricle	Fam204a
3.96197e-06	0.321892	0.429	0.182	0.0725119	Lateral ventricle	Ccdc157
0.000962936	0.321786	0.714	0.566	1	Lateral ventricle	Bet1
0.000210174	0.321574	0.518	0.295	1	Lateral ventricle	Slain2
0.00384473	0.321368	0.625	0.478	1	Lateral ventricle	Tmpo
1.72296e-94	0.321317	0.196	0	3.15336e-90	Lateral ventricle	Zp3
1.56854e-06	0.32088	0.339	0.125	0.0287075	Lateral ventricle	B3gnt9
3.21753e-07	0.320606	0.339	0.117	0.00588872	Lateral ventricle	Ccdc65
0.000615246	0.320483	0.518	0.316	1	Lateral ventricle	D730003I15Rik
0.000132825	0.320256	0.554	0.316	1	Lateral ventricle	Ift122
7.4493e-10	0.320146	0.25	0.055	1.36337e-05	Lateral ventricle	Mroh7
6.74742e-11	0.319887	0.321	0.078	1.23491e-06	Lateral ventricle	Hmgcs2
0.00334081	0.319864	0.625	0.481	1	Lateral ventricle	Slc35a2
0.00203063	0.31958	0.482	0.313	1	Lateral ventricle	Mbd6
1.93757e-92	0.319486	0.232	0.002	3.54615e-88	Lateral ventricle	Acox2
0.00638743	0.319366	0.946	0.929	1	Lateral ventricle	Fads1
0.000975764	0.318951	0.625	0.436	1	Lateral ventricle	Alg14
0.00361793	0.318876	0.482	0.322	1	Lateral ventricle	Metap1d
0.00105664	0.318627	0.536	0.343	1	Lateral ventricle	Tbc1d5
0.00162957	0.318577	0.607	0.428	1	Lateral ventricle	Aldh9a1
2.1567e-82	0.318266	0.232	0.003	3.94719e-78	Lateral ventricle	Gpihbp1
4.68524e-66	0.318266	0.196	0.003	8.57493e-62	Lateral ventricle	Cldn9
0.00455272	0.318192	0.893	0.837	1	Lateral ventricle	Aig1
0.00237978	0.318067	0.625	0.447	1	Lateral ventricle	Nsmce1
5.35965e-05	0.317785	0.411	0.193	0.980924	Lateral ventricle	Rfx4
6.37291e-05	0.31778	0.661	0.407	1	Lateral ventricle	Slc39a9
4.0557e-43	0.317554	0.268	0.013	7.42275e-39	Lateral ventricle	Glb1l2
0.000501469	0.317527	0.946	0.802	1	Lateral ventricle	Ptp4a2
0.0011686	0.317506	0.768	0.585	1	Lateral ventricle	Igbp1
0.00034632	0.317454	0.446	0.246	1	Lateral ventricle	Prrc1
0.000262077	0.317454	0.661	0.436	1	Lateral ventricle	Stag2
7.44517e-13	0.317357	0.25	0.044	1.36262e-08	Lateral ventricle	AU020206
0.00444121	0.316907	0.839	0.765	1	Lateral ventricle	Eif4a3
5.78264e-17	0.316862	0.232	0.029	1.05834e-12	Lateral ventricle	Fam160a1
0.00012744	0.316836	0.482	0.262	1	Lateral ventricle	Fggy
2.39384e-09	0.316686	0.25	0.058	4.38121e-05	Lateral ventricle	Ifih1
1.13776e-41	0.316439	0.161	0.004	2.08232e-37	Lateral ventricle	Dnaaf1
0.00281548	0.316439	0.411	0.252	1	Lateral ventricle	Ift88
0.000491275	0.316162	0.625	0.421	1	Lateral ventricle	Tank
1.33794e-05	0.31585	0.536	0.271	0.24487	Lateral ventricle	Smarcad1
8.32166e-59	0.31583	0.196	0.003	1.52303e-54	Lateral ventricle	Rsph14
2.5708e-37	0.315222	0.161	0.005	4.70508e-33	Lateral ventricle	Dpep1
0.00147596	0.315176	0.589	0.391	1	Lateral ventricle	Ap3b1
3.94943e-23	0.314496	0.286	0.031	7.22824e-19	Lateral ventricle	P2rx6
0.00271899	0.314373	0.786	0.684	1	Lateral ventricle	Ccpg1
0.000817273	0.314074	0.714	0.519	1	Lateral ventricle	Nadk2
2.14825e-59	0.314006	0.232	0.006	3.93173e-55	Lateral ventricle	Cpn1
6.40482e-55	0.314006	0.214	0.005	1.17221e-50	Lateral ventricle	Slco1a5
2.38877e-23	0.313955	0.214	0.017	4.37194e-19	Lateral ventricle	Thbs1
6.16963e-17	0.313905	0.25	0.033	1.12917e-12	Lateral ventricle	Myo5c
0.00325023	0.313671	0.821	0.733	1	Lateral ventricle	4933434E20Rik
0.000332228	0.313632	0.589	0.378	1	Lateral ventricle	Fars2
7.8635e-05	0.313294	0.429	0.217	1	Lateral ventricle	Myh9
0.00415144	0.313141	0.804	0.646	1	Lateral ventricle	Ebpl
5.83373e-05	0.312488	0.321	0.14	1	Lateral ventricle	Wdr90
0.00327228	0.312488	0.5	0.343	1	Lateral ventricle	Top3b
5.72049e-05	0.312211	0.464	0.232	1	Lateral ventricle	Rflnb
1.77845e-48	0.312184	0.214	0.006	3.25491e-44	Lateral ventricle	Gm45060
6.13333e-35	0.312184	0.179	0.007	1.12252e-30	Lateral ventricle	Col4a4
1.54761e-10	0.311528	0.232	0.046	2.83243e-06	Lateral ventricle	Tmem52
0.00018072	0.311472	0.714	0.457	1	Lateral ventricle	Numa1
0.000593712	0.311329	0.375	0.194	1	Lateral ventricle	Prox1os
0.00161443	0.310852	0.375	0.213	1	Lateral ventricle	Zbtb6
0.00165267	0.310816	0.464	0.284	1	Lateral ventricle	L3mbtl3
3.40104e-05	0.310807	0.554	0.302	0.622459	Lateral ventricle	Rab36
8.70729e-09	0.310365	0.286	0.076	0.000159361	Lateral ventricle	Pard6b
8.24059e-08	0.310365	0.268	0.075	0.00150819	Lateral ventricle	Brwd3
1.17966e-12	0.309783	0.268	0.05	2.15902e-08	Lateral ventricle	Zc2hc1c
0.000858648	0.3096	0.643	0.424	1	Lateral ventricle	Tmed1
0.000106845	0.309378	0.411	0.211	1	Lateral ventricle	Naglu
3.89762e-08	0.309233	0.268	0.072	0.000713343	Lateral ventricle	Ptpn14
0.00051668	0.30921	0.768	0.624	1	Lateral ventricle	Mgat4b
0.00221011	0.309056	0.804	0.701	1	Lateral ventricle	Smim20
1.07184e-05	0.308813	0.375	0.158	0.196167	Lateral ventricle	Nos3
7.30145e-16	0.308598	0.25	0.036	1.33631e-11	Lateral ventricle	Six5
4.66489e-30	0.308547	0.179	0.008	8.53768e-26	Lateral ventricle	Rrh
0.00696332	0.308364	0.536	0.393	1	Lateral ventricle	Jak2
5.69017e-05	0.308162	0.25	0.095	1	Lateral ventricle	Cdkn2c
0.00713787	0.308085	0.429	0.278	1	Lateral ventricle	Slc19a1
1.57951e-20	0.307976	0.232	0.024	2.89081e-16	Lateral ventricle	Ptgr1
0.000134234	0.307617	0.643	0.382	1	Lateral ventricle	Cdc42ep4
2.12211e-10	0.307539	0.304	0.073	3.88388e-06	Lateral ventricle	Dynlt1f
2.3096e-13	0.307421	0.232	0.036	4.22702e-09	Lateral ventricle	4930447N08Rik
0.00197894	0.307274	0.464	0.276	1	Lateral ventricle	Itih5
0.00124196	0.306874	0.321	0.165	1	Lateral ventricle	Plekhf1
2.31935e-13	0.306833	0.232	0.036	4.24487e-09	Lateral ventricle	Loxl1
2.49053e-05	0.306758	0.554	0.284	0.455817	Lateral ventricle	Usp25
6.97093e-06	0.306702	0.321	0.119	0.127582	Lateral ventricle	Vwf
8.68374e-37	0.306128	0.214	0.01	1.5893e-32	Lateral ventricle	Rassf9
1.08933e-34	0.306128	0.214	0.011	1.99368e-30	Lateral ventricle	Tjp3
0.00119238	0.306003	0.696	0.547	1	Lateral ventricle	Ptprf
0.00011641	0.305322	0.375	0.178	1	Lateral ventricle	AW112010
9.2254e-05	0.305136	0.339	0.152	1	Lateral ventricle	Sp1
3.23368e-05	0.304819	0.393	0.182	0.591829	Lateral ventricle	Yap1
3.40672e-14	0.304483	0.25	0.039	6.23499e-10	Lateral ventricle	Col5a2
0.00273797	0.304483	0.571	0.407	1	Lateral ventricle	Glt8d1
3.43837e-19	0.303805	0.232	0.025	6.2929e-15	Lateral ventricle	Ajuba
0.00267997	0.303523	0.518	0.337	1	Lateral ventricle	Bbs2
4.72492e-07	0.303399	0.339	0.117	0.00864755	Lateral ventricle	Slc24a5
0.000393162	0.302747	0.482	0.26	1	Lateral ventricle	Prox1
2.01876e-06	0.302716	0.429	0.179	0.0369473	Lateral ventricle	Pecr
0.000102709	0.30267	0.571	0.333	1	Lateral ventricle	Vcl
2.82095e-05	0.302466	0.232	0.082	0.51629	Lateral ventricle	Dhrs11
9.43905e-46	0.301903	0.179	0.004	1.72754e-41	Lateral ventricle	Ces1d
0.00178502	0.301747	0.804	0.697	1	Lateral ventricle	Grhpr
3.89202e-12	0.301551	0.232	0.04	7.12317e-08	Lateral ventricle	Npr1
0.00348795	0.301545	0.946	0.946	1	Lateral ventricle	Gm17018
4.22234e-07	0.301094	0.214	0.056	0.00772772	Lateral ventricle	Gm16124
3.12893e-07	0.300779	0.268	0.08	0.00572657	Lateral ventricle	Mdm1
0.000315935	0.300498	0.464	0.248	1	Lateral ventricle	Wdr91
1.11967e-05	0.300479	0.286	0.104	0.204923	Lateral ventricle	Bace2
0.000314968	0.300158	0.875	0.628	1	Lateral ventricle	Yipf1
0.00356735	0.300158	0.821	0.755	1	Lateral ventricle	Sec13
0.00385913	0.300052	0.643	0.504	1	Lateral ventricle	Urod
4.7239e-08	0.299932	0.339	0.107	0.000864569	Lateral ventricle	Intu
3.2361e-07	0.299932	0.321	0.105	0.00592272	Lateral ventricle	Ifi35
4.01666e-05	0.299795	0.464	0.233	0.735129	Lateral ventricle	Ddx21
4.00856e-07	0.299662	0.339	0.114	0.00733647	Lateral ventricle	1700063D05Rik
1.19317e-06	0.299269	0.375	0.143	0.0218373	Lateral ventricle	Armc2
0.00214363	0.298802	0.571	0.394	1	Lateral ventricle	Slc45a4
4.49668e-10	0.298786	0.25	0.054	8.22982e-06	Lateral ventricle	Nid1
1.37971e-09	0.298786	0.25	0.056	2.52514e-05	Lateral ventricle	Tuft1
9.80377e-84	0.298727	0.214	0.002	1.79429e-79	Lateral ventricle	D730003K21Rik
8.14439e-06	0.298494	0.464	0.213	0.149059	Lateral ventricle	Bmp2k
3.58745e-05	0.29836	0.464	0.231	0.656575	Lateral ventricle	Nipbl
5.3991e-15	0.298292	0.161	0.016	9.88144e-11	Lateral ventricle	Plin5
1.59626e-16	0.297868	0.232	0.03	2.92148e-12	Lateral ventricle	Kif19a
9.3845e-05	0.297508	0.5	0.273	1	Lateral ventricle	Itgb3bp
9.24702e-08	0.297367	0.357	0.118	0.00169239	Lateral ventricle	Plp2
0.00416335	0.297367	0.536	0.368	1	Lateral ventricle	Nab1
0.00328846	0.297281	0.607	0.436	1	Lateral ventricle	Pacsin3
0.00696291	0.296905	0.411	0.263	1	Lateral ventricle	Lss
5.69916e-66	0.296898	0.196	0.003	1.04306e-61	Lateral ventricle	Ccdc180
3.13679e-62	0.296898	0.196	0.003	5.74096e-58	Lateral ventricle	Gm867
4.71282e-07	0.296801	1	1	0.0086254	Lateral ventricle	Rpl18
0.000338588	0.296727	0.518	0.311	1	Lateral ventricle	Galc
0.00688301	0.296479	0.857	0.856	1	Lateral ventricle	Fuom
0.00128673	0.296289	0.821	0.642	1	Lateral ventricle	Por
0.0013801	0.296198	0.982	0.96	1	Lateral ventricle	Capns1
2.73033e-39	0.295072	0.161	0.004	4.99704e-35	Lateral ventricle	Bhmt
3.38586e-10	0.295017	0.375	0.104	6.1968e-06	Lateral ventricle	Spata13
0.00762187	0.29366	0.786	0.65	1	Lateral ventricle	Aup1
0.000249579	0.293592	0.357	0.173	1	Lateral ventricle	Tns2
6.41468e-06	0.293382	0.304	0.113	0.117402	Lateral ventricle	Ttc38
1.92283e-05	0.293382	0.286	0.108	0.351917	Lateral ventricle	Wtip
0.00043031	0.293278	0.25	0.107	1	Lateral ventricle	Nipal4
7.11855e-55	0.293248	0.214	0.005	1.30284e-50	Lateral ventricle	Cfap157
0.000354734	0.293025	0.464	0.263	1	Lateral ventricle	E2f5
0.00202604	0.292792	0.5	0.321	1	Lateral ventricle	1600012H06Rik
0.000164204	0.292748	0.304	0.135	1	Lateral ventricle	Yes1
0.00142761	0.292663	0.286	0.141	1	Lateral ventricle	Trim36
0.00108988	0.292504	0.375	0.207	1	Lateral ventricle	Gm30025
1.49997e-06	0.292137	1	1	0.0274524	Lateral ventricle	Gpx4
3.65274e-10	0.291628	0.232	0.047	6.68524e-06	Lateral ventricle	Zfp677
0.00179318	0.291454	0.571	0.377	1	Lateral ventricle	Shtn1
0.00512156	0.291395	0.643	0.502	1	Lateral ventricle	Pycr2
1.74389e-06	0.291256	0.268	0.086	0.0319167	Lateral ventricle	Mks1
0.000389437	0.291249	0.411	0.213	1	Lateral ventricle	Usp6nl
0.00163653	0.291163	0.429	0.261	1	Lateral ventricle	Oplah
5.08574e-13	0.290776	0.214	0.032	9.30791e-09	Lateral ventricle	4930452G13Rik
1.5868e-10	0.290736	0.268	0.058	2.90416e-06	Lateral ventricle	Hspb2
0.00997376	0.290667	0.393	0.253	1	Lateral ventricle	Rlbp1
0.00344557	0.290417	0.875	0.737	1	Lateral ventricle	Slc39a7
0.00284501	0.290174	0.5	0.324	1	Lateral ventricle	Zadh2
0.00502749	0.290103	0.875	0.778	1	Lateral ventricle	Tmem134
0.00117103	0.289523	0.5	0.306	1	Lateral ventricle	Mcur1
0.00883722	0.289303	0.5	0.349	1	Lateral ventricle	Dock7
3.7402e-35	0.289	0.196	0.008	6.84531e-31	Lateral ventricle	Fsip1
4.66343e-06	0.28878	0.375	0.152	0.0853501	Lateral ventricle	Tsga10
0.00316575	0.288374	0.429	0.26	1	Lateral ventricle	Jmjd8
0.00248907	0.288049	0.5	0.344	1	Lateral ventricle	Trpm7
3.63094e-08	0.287609	0.268	0.072	0.000664535	Lateral ventricle	Nupr1l
3.37415e-12	0.287562	0.268	0.051	6.17538e-08	Lateral ventricle	Cfap74
1.52318e-09	0.287562	0.232	0.05	2.78773e-05	Lateral ventricle	H2-DMb1
1.1656e-05	0.287541	0.411	0.18	0.213329	Lateral ventricle	Atf5
0.00329466	0.287372	0.661	0.497	1	Lateral ventricle	Zfp740
3.19365e-05	0.287265	0.375	0.164	0.584502	Lateral ventricle	Iqgap2
0.0015325	0.287248	0.661	0.47	1	Lateral ventricle	Nfix
1.33201e-05	0.287038	1	0.998	0.243785	Lateral ventricle	Dad1
5.38698e-10	0.286982	0.214	0.041	9.85924e-06	Lateral ventricle	Cnmd
0.000208218	0.286839	1	0.985	1	Lateral ventricle	Ost4
0.000611605	0.286717	0.607	0.388	1	Lateral ventricle	Ccdc90b
6.78405e-38	0.286578	0.214	0.009	1.24162e-33	Lateral ventricle	Scara5
4.74711e-05	0.28615	0.625	0.35	0.868815	Lateral ventricle	Pdgfra
1.05678e-06	0.286005	0.304	0.102	0.0193413	Lateral ventricle	2900052L18Rik
9.47724e-10	0.285429	1	1	1.73452e-05	Lateral ventricle	Rpl18a
1.02023e-24	0.285369	0.179	0.011	1.86722e-20	Lateral ventricle	Ppp1r3b
0.00182481	0.284846	0.411	0.251	1	Lateral ventricle	Slc5a3
9.84606e-08	0.284694	0.339	0.108	0.00180203	Lateral ventricle	Phactr4
6.56009e-11	0.284664	0.25	0.05	1.20063e-06	Lateral ventricle	Hspg2
9.30132e-07	0.284571	0.286	0.092	0.0170233	Lateral ventricle	Ccdc103
0.00386645	0.284423	0.786	0.676	1	Lateral ventricle	Nipsnap2
0.00255865	0.28412	0.786	0.661	1	Lateral ventricle	Cdk2ap2
0.00770147	0.28391	0.393	0.25	1	Lateral ventricle	Qsox1
0.00919037	0.283592	0.893	0.817	1	Lateral ventricle	Dhrs1
7.12509e-07	0.283263	0.304	0.1	0.0130403	Lateral ventricle	Gstt3
2.26159e-08	0.283071	0.375	0.12	0.000413916	Lateral ventricle	Slc25a30
0.00195581	0.282798	0.482	0.293	1	Lateral ventricle	4931406C07Rik
0.00996853	0.28235	0.679	0.582	1	Lateral ventricle	Srrm1
0.000147495	0.282175	0.304	0.133	1	Lateral ventricle	Pdgfc
3.75089e-06	0.282053	1	0.999	0.0686488	Lateral ventricle	Eif4g2
3.17566e-10	0.281959	0.214	0.04	5.8121e-06	Lateral ventricle	Slc1a5
0.00804791	0.281812	0.518	0.352	1	Lateral ventricle	Abhd5
3.78948e-07	0.281772	0.214	0.055	0.00693551	Lateral ventricle	Katnal2
2.66717e-07	0.28145	0.339	0.113	0.00488145	Lateral ventricle	Erap1
1.00857e-05	0.280686	0.268	0.094	0.184589	Lateral ventricle	Lsr
0.00247036	0.280513	0.321	0.172	1	Lateral ventricle	Slc7a2
2.66144e-07	0.279979	0.321	0.104	0.00487096	Lateral ventricle	Spsb2
0.00107794	0.27996	0.411	0.235	1	Lateral ventricle	Gys1
1.0972e-05	0.279875	0.446	0.201	0.20081	Lateral ventricle	Fbxl12
1.03014e-07	0.27983	0.357	0.118	0.00188536	Lateral ventricle	Mtm1
2.25474e-05	0.279728	0.232	0.079	0.412662	Lateral ventricle	Prdm16os
0.00066982	0.279512	0.357	0.186	1	Lateral ventricle	Kremen1
2.65707e-85	0.279497	0.179	0	4.86298e-81	Lateral ventricle	Spag17
0.00452713	0.279351	0.768	0.587	1	Lateral ventricle	Ubxn4
0.00545528	0.279236	0.411	0.26	1	Lateral ventricle	Stx17
4.94135e-78	0.278886	0.179	0.001	9.04366e-74	Lateral ventricle	Zfp474
3.46334e-60	0.278886	0.143	0.001	6.3386e-56	Lateral ventricle	Ttc29
0.00139912	0.278666	0.482	0.302	1	Lateral ventricle	Susd6
3.04878e-06	0.278367	0.393	0.158	0.0557988	Lateral ventricle	Dennd4c
1.206e-80	0.278276	0.196	0.001	2.20722e-76	Lateral ventricle	Cfap77
0.00100448	0.278088	0.768	0.546	1	Lateral ventricle	Ate1
8.04898e-72	0.277666	0.179	0.001	1.47313e-67	Lateral ventricle	Crocc2
2.68053e-05	0.277248	0.286	0.108	0.490591	Lateral ventricle	Sugct
0.00498655	0.277248	0.607	0.472	1	Lateral ventricle	Mcrip2
1.99049e-25	0.276932	0.214	0.016	3.64299e-21	Lateral ventricle	Tgif2
0.0026719	0.276657	0.607	0.413	1	Lateral ventricle	2010320M18Rik
0.000906568	0.276615	0.893	0.831	1	Lateral ventricle	Rida
4.92375e-58	0.276446	0.179	0.003	9.01145e-54	Lateral ventricle	Otx2os1
7.22474e-06	0.276439	0.482	0.216	0.132227	Lateral ventricle	Rffl
3.28026e-05	0.276376	0.571	0.3	0.600354	Lateral ventricle	Slc25a10
0.000174074	0.276234	0.429	0.215	1	Lateral ventricle	Prag1
1.34306e-17	0.27622	0.232	0.028	2.45806e-13	Lateral ventricle	Atoh8
0.00012588	0.276013	0.393	0.189	1	Lateral ventricle	Gpbp1l1
7.31943e-06	0.275804	0.25	0.082	0.13396	Lateral ventricle	Ifi30
1.09534e-05	0.275804	0.25	0.085	0.200469	Lateral ventricle	Plscr4
2.2853e-15	0.275628	0.232	0.032	4.18256e-11	Lateral ventricle	Pqlc3
9.04586e-13	0.275628	0.196	0.028	1.65557e-08	Lateral ventricle	Tnxb
6.6584e-05	0.275355	0.518	0.272	1	Lateral ventricle	Mthfs
7.82811e-17	0.275131	0.179	0.017	1.4327e-12	Lateral ventricle	Rad51b
0.00342708	0.275117	0.411	0.246	1	Lateral ventricle	Zbtb11os1
0.000244722	0.274647	0.446	0.233	1	Lateral ventricle	Foxo1
0.00388683	0.274568	0.5	0.326	1	Lateral ventricle	Trip4
0.00429779	0.274396	0.696	0.518	1	Lateral ventricle	Rubcn
0.000120488	0.274307	0.446	0.228	1	Lateral ventricle	Xrcc4
1.69081e-06	0.273978	0.321	0.114	0.0309453	Lateral ventricle	Lca5
0.000472512	0.273952	0.393	0.206	1	Lateral ventricle	Ccdc30
0.000811062	0.273794	0.75	0.487	1	Lateral ventricle	Snta1
2.93362e-09	0.273779	0.214	0.044	5.36912e-05	Lateral ventricle	4930522L14Rik
0.000618359	0.27345	0.589	0.355	1	Lateral ventricle	Rfc1
4.53983e-10	0.273069	0.304	0.074	8.30879e-06	Lateral ventricle	Diaph3
0.000184397	0.272948	0.25	0.101	1	Lateral ventricle	Glis2
0.000691479	0.272833	0.268	0.125	1	Lateral ventricle	Cd59b
1.13651e-12	0.272672	0.214	0.033	2.08004e-08	Lateral ventricle	Efhc2
0.00282589	0.272571	0.339	0.19	1	Lateral ventricle	Sdccag8
1.9177e-09	0.272502	0.286	0.07	3.50978e-05	Lateral ventricle	Rest
9.02417e-07	0.272397	0.304	0.101	0.016516	Lateral ventricle	Jmjd7
0.00216078	0.272384	0.339	0.185	1	Lateral ventricle	Prrg1
7.78337e-08	0.272346	0.321	0.097	0.00142451	Lateral ventricle	Vangl1
2.69846e-07	0.272346	0.304	0.093	0.00493871	Lateral ventricle	A230001M10Rik
3.53844e-06	0.272201	0.286	0.097	0.0647605	Lateral ventricle	Tagln
3.17273e-08	0.271936	0.268	0.071	0.000580673	Lateral ventricle	Elf1
0.000584532	0.27176	0.25	0.107	1	Lateral ventricle	Colec12
2.44348e-18	0.271534	0.196	0.019	4.47206e-14	Lateral ventricle	Lepr
2.35741e-14	0.271492	0.232	0.034	4.31453e-10	Lateral ventricle	Dok1
0.00741872	0.271466	0.607	0.45	1	Lateral ventricle	Mthfd2l
3.55177e-06	0.271295	0.286	0.098	0.0650046	Lateral ventricle	Afap1l2
2.61457e-07	0.271259	0.339	0.113	0.00478518	Lateral ventricle	Dnaic1
0.00994814	0.271123	0.607	0.451	1	Lateral ventricle	Exosc5
4.92781e-14	0.270936	0.179	0.021	9.01887e-10	Lateral ventricle	Gnmt
8.77738e-05	0.270448	1	1	1	Lateral ventricle	Hnrnpa2b1
0.000126917	0.270398	0.482	0.255	1	Lateral ventricle	Dcxr
4.02399e-39	0.269757	0.196	0.007	7.36472e-35	Lateral ventricle	Caps2
7.14813e-19	0.26974	0.214	0.022	1.30825e-14	Lateral ventricle	Pyroxd2
6.20924e-09	0.269723	0.179	0.033	0.000113642	Lateral ventricle	Itgad
0.00320046	0.26963	0.625	0.463	1	Lateral ventricle	Flii
0.000230612	0.269403	0.571	0.331	1	Lateral ventricle	Dhx40
0.00705284	0.269251	0.893	0.773	1	Lateral ventricle	Pgls
0.00254828	0.269246	1	0.962	1	Lateral ventricle	Gtf2i
0.000193305	0.26908	0.286	0.122	1	Lateral ventricle	Ankrd44
0.000290362	0.269073	0.304	0.138	1	Lateral ventricle	Qser1
0.000268665	0.26906	0.339	0.163	1	Lateral ventricle	Igf2r
1.05749e-09	0.268544	0.268	0.062	1.93542e-05	Lateral ventricle	Flt3l
0.00409499	0.268076	0.393	0.236	1	Lateral ventricle	Oaf
1.19817e-39	0.267938	0.179	0.006	2.19289e-35	Lateral ventricle	Tmem184a
0.00226982	0.267649	0.464	0.285	1	Lateral ventricle	Otud1
6.17941e-05	0.267563	0.429	0.208	1	Lateral ventricle	Gtf3c5
0.000890808	0.267563	0.375	0.2	1	Lateral ventricle	Notch1
0.0072823	0.267527	0.304	0.18	1	Lateral ventricle	Enkd1
9.81909e-05	0.267514	0.357	0.164	1	Lateral ventricle	Mcm4
4.402e-05	0.267416	0.214	0.072	0.805654	Lateral ventricle	Phldb2
0.00188082	0.267107	0.393	0.227	1	Lateral ventricle	N4bp2l2
3.82695e-06	0.266939	0.321	0.116	0.0700408	Lateral ventricle	Ly6g6f
0.00214218	0.26662	0.607	0.415	1	Lateral ventricle	Fubp3
2.9004e-05	0.266485	0.375	0.164	0.53083	Lateral ventricle	Ctbs
7.97403e-07	0.266405	0.357	0.127	0.0145941	Lateral ventricle	Ulk4
0.000199676	0.266281	0.518	0.283	1	Lateral ventricle	Acad11
5.50366e-10	0.266224	0.232	0.047	1.00728e-05	Lateral ventricle	Bcl2l12
0.000841188	0.266224	0.143	0.047	1	Lateral ventricle	Ano1
8.66669e-19	0.266157	0.214	0.022	1.58618e-14	Lateral ventricle	Cacna1s
0.00103731	0.266002	0.339	0.176	1	Lateral ventricle	Slc46a1
0.00928386	0.26597	0.464	0.324	1	Lateral ventricle	Tcf3
0.0060187	0.265665	0.75	0.643	1	Lateral ventricle	Emc8
0.00478594	0.265478	0.482	0.315	1	Lateral ventricle	Polr3d
0.00683832	0.265474	0.911	0.905	1	Lateral ventricle	Manf
0.00190082	0.265377	0.464	0.286	1	Lateral ventricle	Ankrd54
3.49037e-06	0.265113	0.214	0.062	0.0638807	Lateral ventricle	Gm17634
0.00267038	0.265026	0.946	0.907	1	Lateral ventricle	Amfr
7.95065e-18	0.264964	0.214	0.023	1.45513e-13	Lateral ventricle	Emp1
3.24123e-05	0.264802	0.5	0.243	0.593209	Lateral ventricle	Caskin2
4.141e-05	0.264702	0.268	0.102	0.757886	Lateral ventricle	1700113A16Rik
0.000245076	0.264624	0.411	0.211	1	Lateral ventricle	Cc2d2a
0.00398018	0.264586	0.589	0.398	1	Lateral ventricle	Mdm4
0.0015135	0.264071	0.5	0.306	1	Lateral ventricle	Zfc3h1
6.0929e-24	0.263703	0.179	0.011	1.11512e-19	Lateral ventricle	Cfap44
1.6981e-05	0.263671	0.304	0.116	0.310786	Lateral ventricle	Mettl1
0.000120154	0.263606	0.268	0.108	1	Lateral ventricle	Tap2
0.00662374	0.263401	0.911	0.816	1	Lateral ventricle	Tmco1
0.00176585	0.263157	0.375	0.211	1	Lateral ventricle	Tmem150a
4.32123e-05	0.263059	0.268	0.102	0.790871	Lateral ventricle	S1pr3
0.00792625	0.262848	0.911	0.792	1	Lateral ventricle	Tulp4
0.000852069	0.262603	0.482	0.283	1	Lateral ventricle	Klc4
6.67551e-06	0.262135	0.339	0.13	0.122175	Lateral ventricle	Rpp40
1.54719e-13	0.262081	0.232	0.036	2.83166e-09	Lateral ventricle	Gm28875
0.00224967	0.262051	0.482	0.299	1	Lateral ventricle	Fam57a
2.00827e-05	0.261876	0.268	0.098	0.367553	Lateral ventricle	Ccdc190
0.00118212	0.261691	0.375	0.207	1	Lateral ventricle	Trmt2b
0.000417238	0.260993	0.571	0.348	1	Lateral ventricle	Nudt5
1.40306e-12	0.26091	0.232	0.038	2.56789e-08	Lateral ventricle	Mmp2
0.00976604	0.260896	0.357	0.222	1	Lateral ventricle	Selenbp1
6.00254e-08	0.26087	0.339	0.105	0.00109858	Lateral ventricle	Arhgap18
0.0005354	0.260419	0.429	0.236	1	Lateral ventricle	Zdhhc12
0.000434732	0.260324	0.25	0.104	1	Lateral ventricle	Gstt2
1.94843e-11	0.260205	0.179	0.026	3.56601e-07	Lateral ventricle	Flvcr2
1.27422e-06	0.260099	0.268	0.084	0.0233208	Lateral ventricle	Tbc1d31
0.000413739	0.259919	0.357	0.174	1	Lateral ventricle	Zbtb7b
0.000100547	0.259868	1	0.998	1	Lateral ventricle	Gabarap
0.00880624	0.259793	0.554	0.385	1	Lateral ventricle	Arl4d
0.000525323	0.259778	0.25	0.109	1	Lateral ventricle	Sema3f
[truncated: 66 more rows]

## Sheet: Fiber Tracts
p_val	avg_log2FC	pct.1	pct.2	p_val_adj	cluster	gene
5.09079e-168	2.80286	1	0.976	9.31716e-164	Fiber Tracts	Plp1
8.95873e-165	2.59519	1	0.859	1.63963e-160	Fiber Tracts	Mal
1.10054e-165	2.53045	1	0.856	2.01422e-161	Fiber Tracts	Trf
1.72518e-163	2.52716	1	0.908	3.15743e-159	Fiber Tracts	Cnp
4.71493e-168	2.41667	1	0.913	8.62926e-164	Fiber Tracts	Mobp
4.64652e-160	2.41183	1	0.782	8.50406e-156	Fiber Tracts	Mag
3.55116e-159	2.39413	1	0.849	6.49933e-155	Fiber Tracts	Apod
1.66142e-171	2.36294	1	1	3.04073e-167	Fiber Tracts	Mbp
2.17734e-162	2.35739	1	0.714	3.98496e-158	Fiber Tracts	Mog
2.41368e-155	2.28282	0.997	0.773	4.41752e-151	Fiber Tracts	Pllp
5.05487e-159	2.26792	1	0.805	9.25142e-155	Fiber Tracts	Gatm
3.35409e-165	2.18545	1	0.972	6.13865e-161	Fiber Tracts	Qdpr
8.83294e-163	2.1677	1	0.947	1.6166e-158	Fiber Tracts	Cryab
1.19364e-157	2.14789	0.983	0.526	2.1846e-153	Fiber Tracts	Ermn
4.65534e-154	2.14357	1	0.959	8.5202e-150	Fiber Tracts	Car2
1.5928e-151	2.1399	0.991	0.702	2.91514e-147	Fiber Tracts	Opalin
4.08665e-151	2.1122	0.994	0.698	7.47939e-147	Fiber Tracts	Cldn11
5.50551e-158	2.09669	1	0.893	1.00762e-153	Fiber Tracts	Sept4
1.00735e-158	2.0858	0.96	0.469	1.84365e-154	Fiber Tracts	Fa2h
1.16214e-157	2.08397	1	0.708	2.12695e-153	Fiber Tracts	Ppp1r14a
6.29309e-167	2.06467	1	0.928	1.15176e-162	Fiber Tracts	Plekhb1
6.47467e-153	2.05045	1	0.712	1.18499e-148	Fiber Tracts	Tspan2
1.72168e-153	1.98441	1	0.976	3.15102e-149	Fiber Tracts	Dbndd2
1.76463e-148	1.9747	0.971	0.581	3.22963e-144	Fiber Tracts	Gpr37
1.18534e-122	1.97431	0.896	0.397	2.1694e-118	Fiber Tracts	Gfap
4.24271e-161	1.96304	1	0.934	7.765e-157	Fiber Tracts	Csrp1
3.59915e-153	1.94803	1	0.718	6.58716e-149	Fiber Tracts	Bcas1
2.16163e-143	1.92949	0.951	0.543	3.95621e-139	Fiber Tracts	Evi2a
1.68377e-134	1.9138	0.997	0.709	3.08164e-130	Fiber Tracts	Ndrg1
3.05596e-135	1.91198	0.994	0.839	5.59302e-131	Fiber Tracts	Pacs2
6.95149e-151	1.86942	1	0.858	1.27226e-146	Fiber Tracts	Olig1
7.12752e-137	1.84267	0.925	0.442	1.30448e-132	Fiber Tracts	Ugt8a
9.3368e-140	1.84105	0.997	0.668	1.70882e-135	Fiber Tracts	Il33
1.49049e-152	1.82617	0.994	0.607	2.72789e-148	Fiber Tracts	Gltp
3.63001e-139	1.8196	0.936	0.475	6.64364e-135	Fiber Tracts	Litaf
2.31568e-153	1.79668	1	0.782	4.23816e-149	Fiber Tracts	Cmtm5
2.75895e-140	1.79199	0.931	0.442	5.04944e-136	Fiber Tracts	Aspa
2.26039e-163	1.79004	1	1	4.13696e-159	Fiber Tracts	Fth1
1.42609e-139	1.7895	0.939	0.46	2.61003e-135	Fiber Tracts	Rhog
2.02324e-130	1.78037	0.925	0.486	3.70294e-126	Fiber Tracts	Tmem88b
8.914e-126	1.77528	0.971	0.648	1.63144e-121	Fiber Tracts	Slc44a1
3.86141e-145	1.74161	0.965	0.545	7.06715e-141	Fiber Tracts	Pdlim2
1.51016e-147	1.73669	1	0.896	2.76389e-143	Fiber Tracts	Rnf13
1.63973e-131	1.733	0.968	0.66	3.00103e-127	Fiber Tracts	Slain1
8.45073e-128	1.71805	0.994	0.712	1.54665e-123	Fiber Tracts	Cd9
1.10927e-136	1.71672	0.988	0.683	2.03018e-132	Fiber Tracts	Grb14
2.10249e-156	1.69997	1	0.944	3.84798e-152	Fiber Tracts	Qk
3.4673e-114	1.68936	0.942	0.575	6.34586e-110	Fiber Tracts	Neat1
6.57637e-136	1.67355	0.991	0.759	1.20361e-131	Fiber Tracts	Psat1
8.72716e-128	1.67271	0.951	0.597	1.59725e-123	Fiber Tracts	Phldb1
1.06868e-134	1.6534	0.968	0.606	1.9559e-130	Fiber Tracts	Cers2
1.2811e-132	1.63968	0.991	0.732	2.34468e-128	Fiber Tracts	Gng11
1.2589e-135	1.629	0.87	0.329	2.30404e-131	Fiber Tracts	Gjb1
1.57332e-142	1.62759	1	0.99	2.87949e-138	Fiber Tracts	Tubb4a
1.49347e-115	1.62317	0.908	0.515	2.73334e-111	Fiber Tracts	Gsn
1.75787e-125	1.61517	0.867	0.378	3.21726e-121	Fiber Tracts	Sox10
2.65794e-129	1.59638	0.988	0.674	4.86457e-125	Fiber Tracts	Efnb3
8.23357e-117	1.59142	0.905	0.482	1.50691e-112	Fiber Tracts	Nkx6-2
1.21883e-120	1.58959	0.847	0.355	2.2307e-116	Fiber Tracts	Tmem63a
9.86536e-133	1.58621	0.988	0.701	1.80556e-128	Fiber Tracts	Gna12
3.93811e-117	1.58179	0.942	0.558	7.20753e-113	Fiber Tracts	Carhsp1
3.16274e-116	1.56989	0.942	0.614	5.78845e-112	Fiber Tracts	2810468N07Rik
2.02763e-126	1.54648	0.861	0.352	3.71097e-122	Fiber Tracts	Serpinb1a
5.79503e-113	1.51309	0.916	0.539	1.06061e-108	Fiber Tracts	Tmbim1
4.83148e-116	1.49078	0.815	0.296	8.84257e-112	Fiber Tracts	Anln
2.12904e-112	1.49058	0.928	0.559	3.89656e-108	Fiber Tracts	Slc12a2
1.3072e-118	1.47529	0.864	0.409	2.39243e-114	Fiber Tracts	Frmd8
4.17064e-110	1.47417	0.824	0.345	7.6331e-106	Fiber Tracts	Plekhh1
5.95902e-113	1.47341	0.913	0.549	1.09062e-108	Fiber Tracts	Erbin
1.36593e-147	1.4641	1	0.971	2.49993e-143	Fiber Tracts	Selenop
5.59806e-120	1.46406	0.855	0.362	1.02456e-115	Fiber Tracts	Myrf
7.85642e-103	1.4554	0.855	0.448	1.43788e-98	Fiber Tracts	Prr18
7.92781e-116	1.45286	0.879	0.423	1.45095e-111	Fiber Tracts	Fgfr2
7.29138e-126	1.43879	0.962	0.577	1.33447e-121	Fiber Tracts	Clic4
5.96633e-119	1.43282	1	0.908	1.09196e-114	Fiber Tracts	Desi1
5.51376e-127	1.43191	1	0.981	1.00913e-122	Fiber Tracts	Bin1
2.64139e-146	1.42972	1	1	4.83427e-142	Fiber Tracts	Ptma
3.34031e-122	1.41273	0.991	0.833	6.11344e-118	Fiber Tracts	Josd2
4.56968e-111	1.40976	0.965	0.718	8.36344e-107	Fiber Tracts	Wscd1
1.75812e-107	1.40686	0.916	0.519	3.21771e-103	Fiber Tracts	Pmp22
1.54132e-112	1.40381	0.777	0.271	2.82093e-108	Fiber Tracts	Gjc2
[truncated: 987 more rows]

## Sheet: Caudoputamen
p_val	avg_log2FC	pct.1	pct.2	p_val_adj	cluster	gene
[truncated: 611 more rows]

[truncated: 6 more sheets: Thalamus, Hypothalamus, Amygdalar nuclei, Cortical subplate, Piriform area, AllenBrainAtlas_ISHmarkers]
