# Supplementary material for: Spatiotemporal transcriptomic map of glial cell response in a mouse model of acute brain ischemia
Source: Proc Natl Acad Sci U S A. 2024 Nov 5;121(46):e2404203121. doi: 10.1073/pnas.2404203121 (PMC11573666; doi:10.1073/pnas.2404203121)
Supplement: Supplementary file 3 — Dataset S02 (XLSX) [file pnas.2404203121.sd02.xlsx]

## Sheet: Markers_ISD1c
p_val	avg_log2FC	pct.1	pct.2	p_val_adj	cluster	gene
0	3.51659	0.64	0.051	0	ISD1c	S100a9
0	3.2805	0.65	0.057	0	ISD1c	S100a8
3.81156e-99	2.83119	0.438	0.095	7.58843e-95	ISD1c	Hbb-bs
5.71444e-168	2.59702	1	0.886	1.13769e-163	ISD1c	Gm42418
3.41996e-191	2.28487	0.653	0.127	6.80879e-187	ISD1c	Hmox1
1.42871e-94	2.14762	0.464	0.113	2.84441e-90	ISD1c	Timp1
8.53812e-152	2.12314	0.937	0.39	1.69985e-147	ISD1c	Ctla2a
5.7991e-93	2.11382	0.312	0.05	1.15454e-88	ISD1c	Hba-a1
3.7863e-103	2.06777	0.451	0.099	7.53814e-99	ISD1c	Lcn2
1.95195e-80	2.01488	0.631	0.279	3.88613e-76	ISD1c	Srgn
1.39979e-81	1.94201	0.312	0.056	2.78684e-77	ISD1c	Hba-a2
2.32253e-97	1.93745	0.644	0.242	4.62393e-93	ISD1c	S100a11
3.1141e-54	1.88751	0.438	0.164	6.19987e-50	ISD1c	Igfbp3
3.80293e-97	1.87692	0.64	0.24	7.57125e-93	ISD1c	Tm4sf1
6.6533e-87	1.84926	0.946	0.568	1.32461e-82	ISD1c	Odc1
7.15397e-140	1.73	0.42	0.061	1.42428e-135	ISD1c	Thbs1
1.73888e-102	1.72731	0.981	0.596	3.46194e-98	ISD1c	Igfbp7
6.21552e-75	1.71425	0.975	0.611	1.23745e-70	ISD1c	Ly6a
1.48874e-301	1.68084	0.353	0.016	2.96393e-297	ISD1c	Il11
4.72796e-59	1.66539	0.574	0.282	9.41289e-55	ISD1c	Lars2
6.83795e-288	1.63747	0.303	0.011	1.36137e-283	ISD1c	Retnlg
2.02442e-120	1.63686	0.981	0.451	4.03041e-116	ISD1c	Ifitm3
1.32958e-111	1.63194	0.306	0.04	2.64707e-107	ISD1c	Prg4
3.09533e-83	1.58896	0.975	0.758	6.16249e-79	ISD1c	Esd
2.0204e-134	1.58881	1	0.999	4.02242e-130	ISD1c	Ftl1
1.51034e-85	1.46317	0.457	0.123	3.00694e-81	ISD1c	Cd14
8.33082e-107	1.4396	0.978	0.482	1.65858e-102	ISD1c	Vim
1.20806e-37	1.42983	0.514	0.292	2.40513e-33	ISD1c	Ifitm2
9.09249e-92	1.42523	0.517	0.138	1.81022e-87	ISD1c	Lgals3
3.30847e-103	1.39388	0.35	0.058	6.58684e-99	ISD1c	Ccl2
1.89376e-26	1.35301	0.467	0.308	3.77029e-22	ISD1c	Cebpb
4.01982e-38	1.34755	0.511	0.28	8.00306e-34	ISD1c	Col4a1
6.59865e-90	1.33205	1	0.939	1.31372e-85	ISD1c	Mt2
7.27833e-67	1.26757	0.322	0.071	1.44904e-62	ISD1c	Pf4
3.10224e-35	1.24528	0.486	0.263	6.17624e-31	ISD1c	Fxyd5
4.14602e-29	1.23445	0.473	0.292	8.25431e-25	ISD1c	Tpm4
4.45007e-06	1.22762	0.401	0.39	0.0885963	ISD1c	Gadd45g
3.02419e-36	1.21003	0.454	0.223	6.02086e-32	ISD1c	Anxa2
3.06196e-67	1.19494	0.763	0.352	6.09606e-63	ISD1c	Fn1
7.18992e-137	1.17172	0.256	0.021	1.43144e-132	ISD1c	Arg1
3.80138e-69	1.16155	0.994	0.85	7.56817e-65	ISD1c	Pfn1
1.3996e-89	1.14168	0.968	0.455	2.78647e-85	ISD1c	Lgals1
1.37997e-22	1.13519	0.356	0.185	2.74737e-18	ISD1c	Ifitm1
1.06548e-19	1.1336	0.385	0.239	2.12126e-15	ISD1c	Ier3
1.95023e-121	1.13201	0.95	0.382	3.88271e-117	ISD1c	Spp1
1.28953e-48	1.13092	0.987	0.745	2.56732e-44	ISD1c	Pabpc1
1.07176e-199	1.1189	0.278	0.016	2.13377e-195	ISD1c	Cxcl1
1.88187e-24	1.105	0.322	0.147	3.74661e-20	ISD1c	Ccl6
2.40296e-49	1.09094	0.325	0.094	4.78405e-45	ISD1c	Tmem252
1.5435e-78	1.06329	0.953	0.46	3.07296e-74	ISD1c	Arpc1b
6.51994e-26	1.06015	0.432	0.246	1.29805e-21	ISD1c	Msn
7.71165e-25	1.04811	0.293	0.122	1.53531e-20	ISD1c	Hspa1b
1.04423e-65	1.04455	0.937	0.507	2.07896e-61	ISD1c	Myl12a
4.69047e-84	1.04084	0.997	0.988	9.33826e-80	ISD1c	Rplp0
2.95662e-28	1.03009	0.659	0.45	5.88634e-24	ISD1c	Egfl7
1.30008e-70	1.02495	1	0.983	2.58832e-66	ISD1c	Prdx1
5.83705e-29	1.01848	0.363	0.17	1.1621e-24	ISD1c	Pecam1
1.48101e-17	1.01615	0.331	0.191	2.94854e-13	ISD1c	Akap12
7.03541e-39	1.01534	0.328	0.111	1.40068e-34	ISD1c	Tgfbi
5.12614e-42	1.0022	0.978	0.7	1.02056e-37	ISD1c	Rps27l
5.8233e-33	1.00206	0.975	0.74	1.15936e-28	ISD1c	Cstb
1.64952e-70	0.995062	0.953	0.449	3.28403e-66	ISD1c	Mgp
2.95943e-49	0.993022	0.991	0.637	5.89192e-45	ISD1c	S100a6
6.35498e-34	0.992914	0.278	0.091	1.26521e-29	ISD1c	Thbd
2.56318e-12	0.992725	0.312	0.206	5.10304e-08	ISD1c	Fstl1
5.43375e-58	0.984213	0.959	0.573	1.08181e-53	ISD1c	Sat1
9.54121e-22	0.975409	0.416	0.248	1.89956e-17	ISD1c	Hspb1
2.7911e-52	0.971233	0.994	0.918	5.55679e-48	ISD1c	Txn1
1.08723e-21	0.970701	0.252	0.1	2.16456e-17	ISD1c	Wfdc17
1.61108e-62	0.967574	0.956	0.537	3.20749e-58	ISD1c	H2-D1
2.07815e-45	0.963229	0.798	0.467	4.13739e-41	ISD1c	Mcl1
2.47929e-37	0.963157	0.41	0.168	4.93602e-33	ISD1c	Plin2
4.9949e-10	0.962938	0.259	0.157	9.94434e-06	ISD1c	Hspa1a
6.73674e-35	0.956243	0.29	0.098	1.34122e-30	ISD1c	Ccl9
4.7616e-15	0.952488	0.344	0.217	9.47986e-11	ISD1c	Esam
2.0099e-08	0.946378	0.388	0.331	0.00040015	ISD1c	Id1
1.20068e-93	0.9427	1	0.995	2.39044e-89	ISD1c	Rps18
2.4766e-16	0.939678	0.606	0.468	4.93067e-12	ISD1c	Gclm
0.00024477	0.935759	0.265	0.226	1	ISD1c	Fos
1.63625e-15	0.918256	0.268	0.14	3.25761e-11	ISD1c	Pdpn
4.11831e-42	0.912109	0.331	0.109	8.19914e-38	ISD1c	Cdh5
1.1911e-09	0.899019	0.35	0.269	2.37137e-05	ISD1c	Col4a2
1.43064e-192	0.894319	0.233	0.011	2.84825e-188	ISD1c	Slpi
9.11929e-41	0.893098	0.148	0.024	1.81556e-36	ISD1c	Hbb-bt
1.6654e-90	0.890485	1	1	3.31565e-86	ISD1c	Rps2
1.96773e-42	0.88494	0.959	0.623	3.91755e-38	ISD1c	Cd200
1.98844e-48	0.880384	0.931	0.532	3.9588e-44	ISD1c	Clic4
1.40642e-19	0.878356	0.196	0.07	2.80004e-15	ISD1c	Ccl3
1.18866e-21	0.872427	0.293	0.136	2.3665e-17	ISD1c	Adamts1
2.15467e-39	0.872411	0.984	0.824	4.28974e-35	ISD1c	mt-Atp8
3.1356e-17	0.870186	0.521	0.391	6.24267e-13	ISD1c	Cldn5
1.84852e-189	0.864969	0.183	0.006	3.68022e-185	ISD1c	Cxcl2
7.86753e-40	0.855816	0.968	0.604	1.56635e-35	ISD1c	Malat1
3.43029e-44	0.848907	0.319	0.096	6.82936e-40	ISD1c	Tubb6
7.1711e-46	0.846173	0.997	0.881	1.42769e-41	ISD1c	Gng5
2.10289e-78	0.84366	1	0.998	4.18664e-74	ISD1c	Rpl12
1.96997e-26	0.84261	0.896	0.515	3.92202e-22	ISD1c	Igfbp5
2.86504e-15	0.840348	0.319	0.19	5.704e-11	ISD1c	Tnfrsf12a
2.03347e-117	0.837798	0.18	0.012	4.04843e-113	ISD1c	Mmp3
2.88246e-34	0.833585	0.987	0.816	5.73869e-30	ISD1c	Taldo1
1.19437e-93	0.833141	1	1	2.37787e-89	ISD1c	Actb
7.93664e-09	0.828517	0.442	0.387	0.000158011	ISD1c	Itgb1
2.42675e-10	0.819163	0.353	0.264	4.83141e-06	ISD1c	Cebpd
1.09874e-121	0.809405	0.224	0.018	2.18749e-117	ISD1c	Clec4d
6.79505e-26	0.806585	0.215	0.068	1.35283e-21	ISD1c	Lrg1
6.40539e-10	0.804778	0.36	0.27	1.27525e-05	ISD1c	Clic1
3.48281e-166	0.790214	0.174	0.006	6.93392e-162	ISD1c	Cxcl3
1.10798e-10	0.784155	0.256	0.145	2.20588e-06	ISD1c	Dcn
2.02357e-20	0.781332	0.265	0.118	4.02873e-16	ISD1c	Emcn
3.22392e-41	0.777271	0.946	0.59	6.4185e-37	ISD1c	Rap1b
1.9059e-12	0.770104	0.18	0.08	3.79446e-08	ISD1c	Gjb2
3.38207e-18	0.767344	0.202	0.077	6.73336e-14	ISD1c	Ccl4
2.49209e-47	0.754353	0.994	0.776	4.9615e-43	ISD1c	Cd63
1.1254e-32	0.745363	0.265	0.085	2.24056e-28	ISD1c	Socs3
6.66853e-13	0.740826	0.379	0.261	1.32764e-08	ISD1c	Tagln2
1.75348e-47	0.732042	1	0.99	3.49101e-43	ISD1c	Rpl22
9.0382e-44	0.726797	1	0.978	1.79941e-39	ISD1c	Rack1
1.08748e-40	0.723357	0.274	0.075	2.16506e-36	ISD1c	Lilrb4a
8.98784e-36	0.720222	0.259	0.076	1.78939e-31	ISD1c	Cd93
1.97209e-49	0.718597	0.227	0.047	3.92624e-45	ISD1c	Plaur
3.19907e-107	0.711667	0.934	0.335	6.36902e-103	ISD1c	Lyz2
2.34208e-37	0.711124	0.845	0.506	4.66284e-33	ISD1c	Pttg1ip
2.13439e-84	0.710364	0.249	0.034	4.24935e-80	ISD1c	Lilr4b
1.11721e-10	0.70954	0.281	0.177	2.22425e-06	ISD1c	Slc7a11
1.47136e-55	0.70746	0.978	0.721	2.92933e-51	ISD1c	Tyrobp
5.18341e-32	0.706048	0.978	0.615	1.03197e-27	ISD1c	Id3
8.8636e-73	0.706015	1	1	1.76465e-68	ISD1c	Rps28
4.56616e-31	0.705785	0.987	0.885	9.09076e-27	ISD1c	Rbm3
5.62103e-81	0.702029	1	1	1.11909e-76	ISD1c	Rpl39
3.08272e-55	0.700668	0.868	0.434	6.13738e-51	ISD1c	H2-K1
7.22266e-71	0.699474	1	1	1.43796e-66	ISD1c	Rps19
2.0082e-21	0.698928	0.297	0.132	3.99813e-17	ISD1c	Tuba1c
3.93545e-21	0.697016	0.959	0.703	7.83508e-17	ISD1c	Slc2a1
9.79007e-47	0.695434	0.943	0.535	1.94911e-42	ISD1c	Fcer1g
4.52147e-19	0.693378	0.987	0.701	9.00179e-15	ISD1c	Ly6c1
0.00532024	0.693193	0.259	0.241	1	ISD1c	Gadd45b
3.65445e-18	0.6812	0.991	0.782	7.27564e-14	ISD1c	Ybx1
5.0726e-47	0.680701	0.817	0.414	1.0099e-42	ISD1c	Ucp2
5.04053e-27	0.677654	0.972	0.688	1.00352e-22	ISD1c	Ppp1r14b
2.13679e-33	0.676996	0.987	0.874	4.25413e-29	ISD1c	Ctsl
2.60128e-32	0.667685	0.943	0.578	5.17889e-28	ISD1c	Anxa5
0.00797126	0.65672	0.341	0.364	1	ISD1c	Junb
8.19699e-48	0.656451	0.997	0.823	1.63194e-43	ISD1c	B2m
2.12411e-58	0.656151	1	0.999	4.22889e-54	ISD1c	Rplp2
1.54152e-36	0.654419	1	0.982	3.06902e-32	ISD1c	H3f3b
1.13021e-08	0.652892	0.379	0.297	0.000225013	ISD1c	Cyba
5.39836e-14	0.648781	0.196	0.086	1.07476e-09	ISD1c	Ccn1
1.94726e-06	0.648736	0.3	0.237	0.038768	ISD1c	Cdkn1a
6.03293e-11	0.648353	0.309	0.199	1.2011e-06	ISD1c	Serpinh1
3.74268e-37	0.646426	0.931	0.52	7.45131e-33	ISD1c	Sdc4
1.80004e-14	0.643549	0.577	0.385	3.5837e-10	ISD1c	Igfbp4
2.05803e-17	0.63905	0.981	0.735	4.09733e-13	ISD1c	Slc3a2
1.6141e-48	0.637684	1	0.996	3.21351e-44	ISD1c	Rps6
0.00265677	0.637396	0.379	0.4	1	ISD1c	Ninj1
1.06389e-34	0.636495	1	0.981	2.1181e-30	ISD1c	Nme2
1.49203e-49	0.633394	1	0.998	2.97047e-45	ISD1c	Rpl27
2.66864e-30	0.630749	1	0.968	5.31299e-26	ISD1c	Eif4a1
7.29245e-34	0.630222	0.931	0.571	1.45185e-29	ISD1c	P4hb
2.93487e-45	0.626971	1	0.998	5.84304e-41	ISD1c	Rpl18
2.48138e-16	0.624746	0.271	0.132	4.94018e-12	ISD1c	Tgm2
0.000516351	0.623467	0.246	0.202	1	ISD1c	Alox5ap
3.38047e-80	0.611333	0.167	0.016	6.73018e-76	ISD1c	Il1b
2.80215e-10	0.610397	0.24	0.137	5.57879e-06	ISD1c	Dab2
1.20797e-181	0.608791	0.155	0.004	2.40494e-177	ISD1c	Il6
1.0975e-24	0.603423	0.994	0.893	2.185e-20	ISD1c	Mrpl52
3.32846e-25	0.601807	0.943	0.616	6.62664e-21	ISD1c	Srxn1
2.01781e-34	0.596052	1	0.984	4.01725e-30	ISD1c	Rpl10
1.25558e-40	0.58808	1	0.997	2.49974e-36	ISD1c	Rpl23a
4.17885e-14	0.58579	0.256	0.128	8.31968e-10	ISD1c	Emp3
0.000378625	0.583735	0.287	0.255	1	ISD1c	Btg1
6.65148e-16	0.582306	0.972	0.715	1.32424e-11	ISD1c	Tpm3
4.34612e-44	0.581058	1	0.993	8.65268e-40	ISD1c	Rpl35
4.12181e-29	0.579926	0.893	0.553	8.20612e-25	ISD1c	Anxa7
9.69808e-25	0.578752	0.208	0.066	1.93079e-20	ISD1c	Adam8
2.20924e-05	0.576796	0.287	0.231	0.439837	ISD1c	Zfp36l1
9.72775e-05	0.576743	0.271	0.221	1	ISD1c	Tnfrsf1a
7.65865e-39	0.576276	1	0.997	1.52476e-34	ISD1c	Rps17
3.48753e-56	0.574538	1	1	6.94333e-52	ISD1c	Rps27
1.79325e-22	0.574027	0.991	0.857	3.57018e-18	ISD1c	Hspa5
2.00072e-25	0.566821	0.994	0.932	3.98323e-21	ISD1c	Serinc3
1.42565e-34	0.566724	1	0.994	2.83833e-30	ISD1c	Rpl7a
1.16081e-07	0.563006	0.274	0.192	0.00231105	ISD1c	Myh9
7.0469e-33	0.556719	1	0.989	1.40297e-28	ISD1c	Sec61g
1.1342e-10	0.553569	0.18	0.086	2.25809e-06	ISD1c	Ptgs2
1.25133e-21	0.553535	0.905	0.533	2.49128e-17	ISD1c	Egr1
1.76382e-16	0.552501	0.987	0.911	3.51158e-12	ISD1c	mt-Nd4l
8.60459e-16	0.552086	0.227	0.101	1.71309e-11	ISD1c	Cd44
2.53618e-38	0.548618	1	0.998	5.04928e-34	ISD1c	Rps5
1.80286e-16	0.54822	0.196	0.074	3.5893e-12	ISD1c	Col3a1
6.96808e-32	0.547244	1	0.994	1.38728e-27	ISD1c	Rpl36a
1.65165e-22	0.546993	0.946	0.619	3.28827e-18	ISD1c	Gm10076
6.53576e-45	0.543612	1	1	1.30121e-40	ISD1c	Rps12
1.00472e-109	0.542925	0.126	0.005	2.0003e-105	ISD1c	Wfdc21
1.40637e-13	0.542597	0.237	0.115	2.79994e-09	ISD1c	Capg
1.27802e-20	0.541591	0.748	0.501	2.54441e-16	ISD1c	Surf4
1.52389e-19	0.541172	0.956	0.66	3.03391e-15	ISD1c	Epas1
1.69897e-54	0.540454	1	1	3.38248e-50	ISD1c	Tpt1
2.78895e-21	0.539706	0.189	0.063	5.55252e-17	ISD1c	Ptges
1.92201e-17	0.536691	0.167	0.057	3.82653e-13	ISD1c	Aldh1a2
1.86431e-07	0.536512	0.202	0.123	0.00371165	ISD1c	Ecscr
1.75469e-14	0.532508	0.151	0.056	3.49342e-10	ISD1c	Stra6
2.66877e-54	0.532263	1	1	5.31326e-50	ISD1c	Rps23
4.8044e-22	0.530884	0.779	0.5	9.56508e-18	ISD1c	Por
2.06558e-22	0.530303	0.937	0.609	4.11236e-18	ISD1c	Hnrnpf
0.00158952	0.530233	0.249	0.213	1	ISD1c	Eng
1.95947e-18	0.529698	0.211	0.082	3.9011e-14	ISD1c	Emp1
0.000423103	0.526632	0.224	0.176	1	ISD1c	Cd53
1.97227e-28	0.525363	0.161	0.039	3.92659e-24	ISD1c	Angpt2
2.34769e-20	0.525333	0.997	0.846	4.67402e-16	ISD1c	Gnai2
1.29363e-30	0.523536	0.88	0.493	2.5755e-26	ISD1c	Ier5
9.43551e-67	0.522368	1	1	1.87852e-62	ISD1c	Rps29
3.12291e-33	0.521672	1	0.999	6.2174e-29	ISD1c	Rps25
5.65481e-12	0.517471	0.167	0.072	1.12582e-07	ISD1c	Tnc
1.21024e-22	0.517384	0.953	0.609	2.40947e-18	ISD1c	S100a10
7.57473e-10	0.513685	0.981	0.8	1.50805e-05	ISD1c	Sec61b
1.30624e-32	0.513433	0.12	0.02	2.6006e-28	ISD1c	Ccl7
7.61607e-17	0.512727	0.997	0.897	1.51628e-12	ISD1c	Ost4
9.89608e-24	0.512407	0.984	0.979	1.97021e-19	ISD1c	Kif5a
1.29477e-52	0.51095	1	1	2.57776e-48	ISD1c	Rps16
1.822e-30	0.507437	0.158	0.035	3.62741e-26	ISD1c	Stc1
1.49654e-06	0.505425	0.224	0.147	0.0297946	ISD1c	Lcp1
1.97791e-14	0.505256	0.196	0.084	3.93782e-10	ISD1c	Angptl4
7.30563e-12	0.502632	0.196	0.093	1.45448e-07	ISD1c	Il4ra
4.61574e-34	0.500793	1	0.998	9.18948e-30	ISD1c	Rps9
1.96141e-37	0.494754	0.11	0.015	3.90498e-33	ISD1c	Mmp12
3.78539e-26	0.492101	0.886	0.552	7.53634e-22	ISD1c	Eif3b
2.11183e-07	0.491123	0.984	0.833	0.00420445	ISD1c	Krtcap2
0.000496825	0.489835	0.23	0.181	1	ISD1c	Ahnak
4.56533e-09	0.489734	0.968	0.771	9.08911e-05	ISD1c	Rhoa
8.41751e-22	0.48964	0.915	0.581	1.67584e-17	ISD1c	Picalm
1.42558e-37	0.4869	0.177	0.036	2.83818e-33	ISD1c	Maff
8.77969e-16	0.486617	0.984	0.72	1.74795e-11	ISD1c	Hmgn1
1.00877e-07	0.484915	0.189	0.109	0.00200836	ISD1c	Rasip1
1.89516e-12	0.484573	0.688	0.489	3.77308e-08	ISD1c	Rnh1
3.43066e-22	0.481525	0.918	0.581	6.8301e-18	ISD1c	Aprt
5.42028e-19	0.47737	0.921	0.617	1.07912e-14	ISD1c	Bax
9.02419e-18	0.476253	0.991	0.849	1.79663e-13	ISD1c	Sdcbp
2.57052e-40	0.476222	0.142	0.023	5.11764e-36	ISD1c	Procr
5.44444e-46	0.47503	1	1	1.08393e-41	ISD1c	Rps14
2.54681e-39	0.472835	1	1	5.07045e-35	ISD1c	Rpsa
2.04504e-10	0.469912	0.189	0.096	4.07147e-06	ISD1c	AI506816
0.0010597	0.469626	0.199	0.15	1	ISD1c	Vwf
7.11765e-16	0.46895	0.994	0.862	1.41705e-11	ISD1c	Arpc2
6.60702e-15	0.468422	0.738	0.507	1.31539e-10	ISD1c	Gng11
2.05363e-19	0.468119	0.864	0.565	4.08857e-15	ISD1c	Eif3a
6.0704e-22	0.466912	1	0.995	1.20856e-17	ISD1c	Rpl5
8.80878e-13	0.459295	0.965	0.704	1.75374e-08	ISD1c	Arf4
1.69818e-11	0.452411	0.691	0.502	3.38092e-07	ISD1c	Xbp1
5.19304e-15	0.450443	1	0.968	1.03388e-10	ISD1c	Atox1
2.44858e-08	0.446267	0.981	0.834	0.000487488	ISD1c	Arpc3
6.14533e-24	0.445587	0.899	0.555	1.22347e-19	ISD1c	Shisa5
2.35364e-10	0.444097	0.972	0.738	4.68586e-06	ISD1c	Tmed2
1.68753e-15	0.439664	0.94	0.64	3.35971e-11	ISD1c	Atp6v0e
2.64875e-31	0.439377	1	1	5.27339e-27	ISD1c	Rps15a
3.59901e-16	0.438384	0.934	0.625	7.16527e-12	ISD1c	Gm11808
1.28441e-36	0.43736	1	1	2.55713e-32	ISD1c	Rps26
4.27315e-39	0.436042	1	1	8.50741e-35	ISD1c	Rpl37a
3.57221e-35	0.434473	1	1	7.11192e-31	ISD1c	Rps13
3.15783e-29	0.433889	1	0.999	6.28692e-25	ISD1c	Rpl15
5.62312e-54	0.433293	0.11	0.01	1.11951e-49	ISD1c	Ccl11
4.96515e-11	0.432444	0.192	0.093	9.88512e-07	ISD1c	Ms4a6d
1.57884e-31	0.432444	1	1	3.14332e-27	ISD1c	Rps3
2.24453e-10	0.429416	0.991	0.904	4.46863e-06	ISD1c	Psma3
7.77305e-12	0.428822	0.931	0.672	1.54754e-07	ISD1c	Ssr3
3.68036e-27	0.428508	1	0.999	7.32722e-23	ISD1c	Rpl31
3.89476e-12	0.427893	0.164	0.069	7.75407e-08	ISD1c	Ctla2b
3.28022e-10	0.426845	0.666	0.497	6.53059e-06	ISD1c	S1pr1
4.77292e-05	0.426667	0.192	0.131	0.950241	ISD1c	Itgb2
2.24759e-115	0.4242	0.104	0.003	4.47473e-111	ISD1c	Gm12840
4.11241e-55	0.42365	0.129	0.014	8.1874e-51	ISD1c	Il1r2
5.97354e-13	0.423535	0.167	0.069	1.18927e-08	ISD1c	C5ar1
1.59781e-08	0.421793	0.984	0.768	0.000318108	ISD1c	Atf4
9.98304e-12	0.421257	0.997	0.893	1.98752e-07	ISD1c	Npm1
2.51256e-17	0.420175	0.943	0.618	5.00226e-13	ISD1c	Cnn3
6.94628e-13	0.420124	0.994	0.981	1.38294e-08	ISD1c	Eef1b2
3.2555e-18	0.419619	1	0.993	6.48138e-14	ISD1c	Rpl36al
1.19228e-08	0.419433	0.666	0.496	0.000237371	ISD1c	Sh3bgrl
1.66371e-16	0.418238	0.151	0.051	3.31229e-12	ISD1c	Lrrc32
4.46737e-24	0.418156	1	0.994	8.89409e-20	ISD1c	mt-Nd5
4.88014e-27	0.417912	1	0.999	9.71586e-23	ISD1c	Rpl29
2.65464e-13	0.416479	0.991	0.932	5.28512e-09	ISD1c	Arhgdia
5.44459e-09	0.414901	0.584	0.442	0.000108396	ISD1c	Zyx
1.42154e-10	0.409829	0.994	0.972	2.83014e-06	ISD1c	Sem1
4.55548e-05	0.409769	0.568	0.446	0.90695	ISD1c	Pmepa1
1.52543e-09	0.408938	0.631	0.474	3.03698e-05	ISD1c	Calu
6.87513e-19	0.408181	0.946	0.597	1.36877e-14	ISD1c	Tcf4
1.6253e-18	0.407969	0.811	0.523	3.2358e-14	ISD1c	Hipk1
1.88841e-12	0.407809	0.987	0.861	3.75963e-08	ISD1c	Ssr4
1.04898e-11	0.406249	0.155	0.064	2.08841e-07	ISD1c	Itga5
1.10301e-14	0.403566	0.757	0.51	2.19598e-10	ISD1c	Cdk4
1.12207e-10	0.403427	0.915	0.638	2.23392e-06	ISD1c	Tpd52
0.00723566	0.402568	0.183	0.148	1	ISD1c	Hbegf
1.03152e-16	0.401374	1	0.998	2.05365e-12	ISD1c	Ubc
2.17645e-18	0.401186	1	0.997	4.3331e-14	ISD1c	Rpl7
5.71624e-18	0.401062	0.899	0.572	1.13805e-13	ISD1c	Sh3glb1
0.000248335	0.400682	0.17	0.113	1	ISD1c	Cd74
0.00166176	0.399821	0.174	0.132	1	ISD1c	Rdh10
9.11666e-11	0.389369	0.943	0.69	1.81503e-06	ISD1c	Ptges3
8.14895e-55	0.389022	0.101	0.008	1.62238e-50	ISD1c	Hp
1.21314e-16	0.388319	0.858	0.563	2.41523e-12	ISD1c	Eif6
5.46378e-31	0.386676	1	1	1.08778e-26	ISD1c	Rpl32
1.88148e-39	0.386541	1	1	3.74585e-35	ISD1c	Rpl41
6.52553e-05	0.385434	0.953	0.748	1	ISD1c	Actr3
1.11756e-41	0.385208	0.101	0.011	2.22496e-37	ISD1c	Clec4n
1.51592e-15	0.385194	0.994	0.864	3.01805e-11	ISD1c	Ppib
1.78977e-62	0.384976	0.11	0.009	3.56326e-58	ISD1c	Il1rn
3.17932e-05	0.381242	0.981	0.965	0.632971	ISD1c	Sqstm1
5.11436e-39	0.380874	1	1	1.01822e-34	ISD1c	Rpl13
3.67432e-15	0.379159	0.779	0.53	7.3152e-11	ISD1c	Rbm8a
0.000379235	0.378744	0.208	0.153	1	ISD1c	Cavin1
2.0577e-09	0.378458	0.58	0.421	4.09668e-05	ISD1c	Litaf
3.54675e-15	0.378	0.88	0.579	7.06122e-11	ISD1c	Mapre1
2.06752e-08	0.377869	0.659	0.495	0.000411623	ISD1c	Glrx
2.57643e-05	0.377604	0.975	0.782	0.512941	ISD1c	Vmp1
4.934e-15	0.374372	0.997	0.946	9.8231e-11	ISD1c	Glul
2.71256e-13	0.373429	0.833	0.57	5.40044e-09	ISD1c	Dph3
1.53459e-22	0.372679	1	0.998	3.05522e-18	ISD1c	Rpl10a
1.57355e-12	0.371989	0.918	0.639	3.13279e-08	ISD1c	Ptp4a2
2.02513e-09	0.371423	0.997	0.898	4.03183e-05	ISD1c	Hnrnpa3
2.53011e-15	0.370821	0.852	0.565	5.0372e-11	ISD1c	Brd2
1.20555e-07	0.369954	0.136	0.066	0.00240013	ISD1c	Slc11a1
1.20244e-16	0.368298	0.997	0.96	2.39394e-12	ISD1c	Uba52
3.86357e-43	0.367608	0.126	0.017	7.69198e-39	ISD1c	Fosl1
1.71356e-13	0.366642	0.7	0.486	3.41152e-09	ISD1c	H13
1.09118e-08	0.365658	0.991	0.888	0.000217243	ISD1c	Psmb3
1.64572e-29	0.364434	1	1	3.27647e-25	ISD1c	Rpl36
2.3594e-10	0.362241	0.126	0.05	4.69732e-06	ISD1c	Upp1
6.58794e-16	0.3621	0.877	0.576	1.31159e-11	ISD1c	Eif3e
7.34833e-30	0.361916	1	1	1.46298e-25	ISD1c	Rpl18a
5.21547e-17	0.361097	0.855	0.55	1.03835e-12	ISD1c	Aldh2
1.88916e-15	0.360504	0.823	0.552	3.76114e-11	ISD1c	Ostc
4.47973e-12	0.357255	0.912	0.614	8.91869e-08	ISD1c	Adipor1
1.03365e-29	0.35707	1	1	2.0579e-25	ISD1c	Rplp1
4.47688e-25	0.356873	1	1	8.91302e-21	ISD1c	Rpl34
2.86462e-08	0.356077	1	0.965	0.000570317	ISD1c	Btf3
1.70839e-13	0.355406	0.946	0.639	3.40124e-09	ISD1c	Akt1
7.43022e-07	0.354191	0.943	0.714	0.0147928	ISD1c	Eif2s2
1.74915e-27	0.354045	1	1	3.48239e-23	ISD1c	Rps11
1.70892e-12	0.353849	0.953	0.647	3.40229e-08	ISD1c	Snhg6
1.02946e-11	0.353199	0.12	0.043	2.04955e-07	ISD1c	Edn1
5.37408e-20	0.353152	1	1	1.06992e-15	ISD1c	Rpl14
6.48967e-06	0.350575	0.555	0.457	0.129203	ISD1c	Serp1
9.58582e-15	0.350446	0.855	0.559	1.90844e-10	ISD1c	Cdk2ap1
6.24503e-16	0.34921	0.145	0.047	1.24332e-11	ISD1c	Msr1
5.62713e-13	0.346364	1	0.987	1.12031e-08	ISD1c	H3f3a
2.33196e-16	0.344791	0.877	0.562	4.6427e-12	ISD1c	Ctdnep1
3.17088e-17	0.34372	0.845	0.546	6.3129e-13	ISD1c	Pcna
0.0028175	0.342264	0.546	0.477	1	ISD1c	Nus1
1.57468e-11	0.342017	0.991	0.889	3.13503e-07	ISD1c	Ly6e
1.84028e-05	0.341319	0.123	0.255	0.366381	ISD1c	Gfod2
1.06168e-05	0.339896	0.972	0.769	0.211369	ISD1c	Arpc5
6.52157e-07	0.338613	0.136	0.069	0.0129838	ISD1c	Icam1
8.26165e-16	0.337695	0.842	0.535	1.64481e-11	ISD1c	Pdlim7
6.07211e-11	0.337132	0.722	0.507	1.2089e-06	ISD1c	Anp32b
1.12375e-26	0.335636	1	1	2.23728e-22	ISD1c	Rps24
3.59088e-15	0.335218	1	1	7.14909e-11	ISD1c	Rps4x
2.00152e-12	0.331633	0.12	0.041	3.98483e-08	ISD1c	AA467197
1.63343e-11	0.331238	0.905	0.623	3.25199e-07	ISD1c	Rwdd1
1.04148e-32	0.330046	0.104	0.015	2.07348e-28	ISD1c	Ccr1
1.22247e-12	0.329582	0.836	0.57	2.43382e-08	ISD1c	Ufm1
2.87504e-11	0.329238	0.139	0.055	5.72392e-07	ISD1c	Atf3
1.20166e-11	0.328816	0.931	0.64	2.39239e-07	ISD1c	Lrrc58
3.89582e-09	0.328598	0.953	0.678	7.75618e-05	ISD1c	Manf
1.54844e-22	0.32811	1	1	3.08279e-18	ISD1c	Rpl30
1.05733e-13	0.327429	0.114	0.035	2.10503e-09	ISD1c	Tgif1
1.72665e-06	0.32715	0.997	0.934	0.0343759	ISD1c	Eef1g
5.58917e-07	0.326923	0.987	0.921	0.0111275	ISD1c	Snrpg
5.78976e-24	0.326547	1	1	1.15268e-19	ISD1c	Rpl27a
0.00214808	0.325865	0.978	0.818	1	ISD1c	Snrpe
9.00246e-16	0.325859	0.104	0.028	1.7923e-11	ISD1c	Mmp9
1.08685e-11	0.324793	0.801	0.548	2.1638e-07	ISD1c	Tra2b
4.11771e-08	0.319948	0.937	0.674	0.000819794	ISD1c	Nhp2
8.60994e-12	0.319922	0.921	0.63	1.71415e-07	ISD1c	Tmem167
8.53725e-07	0.318211	1	0.94	0.0169968	ISD1c	Ube2d3
1.07012e-15	0.317508	0.997	0.67	2.13051e-11	ISD1c	Cd9
2.48996e-24	0.312966	1	1	4.95726e-20	ISD1c	Rps20
1.47453e-05	0.311013	0.978	0.765	0.293565	ISD1c	Pdia3
2.41037e-17	0.309561	1	0.999	4.79881e-13	ISD1c	Serf2
2.4186e-13	0.308862	0.871	0.571	4.81519e-09	ISD1c	Golph3
1.11752e-07	0.307362	0.114	0.05	0.00222486	ISD1c	Adamts9
5.60837e-09	0.30707	0.984	0.867	0.000111657	ISD1c	Capns1
7.61834e-07	0.306983	0.991	0.871	0.0151673	ISD1c	H2afj
3.22149e-07	0.306617	0.994	0.975	0.00641366	ISD1c	Ran
8.11018e-13	0.306533	0.893	0.588	1.61466e-08	ISD1c	Kpnb1
6.16918e-13	0.305917	0.871	0.57	1.22822e-08	ISD1c	Psme1
4.32169e-05	0.304798	0.994	0.975	0.860405	ISD1c	Hspe1
1.46146e-19	0.304689	1	1	2.90961e-15	ISD1c	Rps10
0.00081255	0.304222	0.546	0.471	1	ISD1c	Ube2i
1.51568e-07	0.303939	0.994	0.874	0.00301756	ISD1c	Laptm4a
6.68569e-06	0.303686	0.104	0.05	0.133105	ISD1c	H2-Aa
3.0296e-08	0.302775	0.114	0.049	0.000603164	ISD1c	Mmrn2
3.62631e-12	0.302772	0.874	0.584	7.21962e-08	ISD1c	Srsf6
1.49139e-09	0.301901	0.934	0.647	2.96922e-05	ISD1c	Nsa2
4.42829e-08	0.30072	0.129	0.059	0.000881628	ISD1c	Slfn2
4.63313e-09	0.299826	0.946	0.686	9.22409e-05	ISD1c	Bc1
9.13354e-06	0.299702	0.972	0.744	0.18184	ISD1c	Hnrnpab
0.000489607	0.298841	0.953	0.747	1	ISD1c	Kif5b
6.20874e-08	0.298791	0.915	0.649	0.0012361	ISD1c	M6pr
1.28987e-19	0.297211	1	0.989	2.56801e-15	ISD1c	Ptma
1.77656e-05	0.295772	0.129	0.071	0.353696	ISD1c	Osmr
6.10364e-19	0.294892	1	1	1.21517e-14	ISD1c	Rpl28
6.69839e-05	0.294703	0.972	0.768	1	ISD1c	Set
5.08683e-12	0.294684	0.899	0.603	1.01274e-07	ISD1c	Sra1
7.80246e-08	0.293693	0.994	0.973	0.00155339	ISD1c	Sh3bgrl3
2.18426e-17	0.293346	1	1	4.34865e-13	ISD1c	Rpl8
1.45741e-09	0.29321	0.987	0.851	2.90156e-05	ISD1c	Tmbim6
6.83741e-08	0.293146	0.997	0.992	0.00136126	ISD1c	Rac1
1.28772e-13	0.292266	0.849	0.55	2.56372e-09	ISD1c	Ski
0.00238874	0.291606	0.987	0.868	1	ISD1c	Mrpl33
0.00033057	0.290914	0.975	0.766	1	ISD1c	Snrpb
1.33115e-20	0.289091	1	1	2.65018e-16	ISD1c	Rpl35a
2.06127e-06	0.287175	0.117	0.058	0.0410379	ISD1c	Ngf
2.08508e-08	0.286945	0.927	0.655	0.000415119	ISD1c	Ssr1
1.24562e-13	0.286511	0.849	0.557	2.4799e-09	ISD1c	Pgls
7.92872e-09	0.286397	0.71	0.506	0.000157853	ISD1c	Sfpq
2.69579e-07	0.286327	1	0.993	0.00536705	ISD1c	Eif5a
7.7963e-09	0.284437	0.968	0.694	0.000155216	ISD1c	Ssr2
2.91757e-06	0.283317	0.994	0.904	0.0580859	ISD1c	Tmem258
7.60897e-06	0.282706	0.962	0.731	0.151487	ISD1c	Txndc17
0.00487405	0.281454	0.142	0.103	1	ISD1c	Glipr2
6.63352e-14	0.281352	1	1	1.32067e-09	ISD1c	Rpl6
5.84699e-06	0.281166	1	0.941	0.116408	ISD1c	Bola2
0.00033481	0.280265	0.997	0.852	1	ISD1c	2410006H16Rik
2.55141e-05	0.279982	0.656	0.505	0.507961	ISD1c	Phc2
0.000227419	0.279747	0.953	0.725	1	ISD1c	Rer1
2.34691e-11	0.279635	0.744	0.5	4.67245e-07	ISD1c	Msrb1
0.000423926	0.278727	0.987	0.882	1	ISD1c	Serbp1
2.30831e-12	0.278348	1	1	4.59562e-08	ISD1c	Myl6
6.82735e-14	0.277033	0.88	0.568	1.35926e-09	ISD1c	Slc39a7
2.01781e-08	0.276851	0.893	0.61	0.000401725	ISD1c	Bmpr2
2.50105e-12	0.276767	0.88	0.576	4.97933e-08	ISD1c	Chd4
3.884e-13	0.276687	0.811	0.524	7.73266e-09	ISD1c	Anp32a
0.00313651	0.276627	0.107	0.068	1	ISD1c	Lum
1.23401e-08	0.276565	0.921	0.66	0.00024568	ISD1c	Hdgf
1.83876e-10	0.276133	0.886	0.599	3.66078e-06	ISD1c	Derl1
2.99209e-39	0.275627	1	1	5.95695e-35	ISD1c	Fth1
8.35512e-05	0.275399	0.975	0.745	1	ISD1c	Ranbp1
9.65746e-12	0.275397	1	0.949	1.9227e-07	ISD1c	Gpx1
1.16163e-05	0.274835	0.956	0.712	0.23127	ISD1c	Ddx3x
8.21723e-14	0.274432	1	1	1.63597e-09	ISD1c	Rpl19
0.000478266	0.274004	0.95	0.719	1	ISD1c	Psmc6
1.04182e-08	0.273787	0.713	0.519	0.000207415	ISD1c	Anp32e
5.77878e-11	0.273195	0.924	0.622	1.1505e-06	ISD1c	Spred1
1.37874e-21	0.272118	1	1	2.74493e-17	ISD1c	Mt1
6.31155e-16	0.270896	0.826	0.497	1.25657e-11	ISD1c	Tmem176b
4.66475e-09	0.270147	0.909	0.64	9.28705e-05	ISD1c	Srsf7
1.15156e-06	0.269802	1	0.985	0.0229264	ISD1c	Eif4g2
1.2827e-14	0.269562	1	1	2.55373e-10	ISD1c	Rpl23
3.88037e-12	0.269074	0.849	0.556	7.72542e-08	ISD1c	Adam15
6.69068e-06	0.268954	0.697	0.525	0.133205	ISD1c	Fbxl5
5.97182e-10	0.267963	0.88	0.591	1.18893e-05	ISD1c	Hdlbp
0.000121481	0.267694	1	0.991	1	ISD1c	Prdx5
0.00417141	0.266748	0.117	0.079	1	ISD1c	Ehd2
0.000170525	0.266102	0.132	0.081	1	ISD1c	Zfp36
4.21013e-11	0.265939	0.874	0.587	8.38196e-07	ISD1c	Papola
1.75331e-05	0.265379	1	0.992	0.349067	ISD1c	Cdc42
8.06098e-07	0.264448	0.11	0.051	0.0160486	ISD1c	Anxa1
4.11582e-07	0.26394	0.653	0.476	0.00819419	ISD1c	Gng12
1.26093e-08	0.263614	1	0.999	0.000251038	ISD1c	Rpl4
4.83135e-06	0.263554	0.148	0.082	0.0961874	ISD1c	Ets1
3.54569e-25	0.263493	1	1	7.05912e-21	ISD1c	Rpl38
3.49765e-09	0.263351	0.871	0.594	6.96347e-05	ISD1c	Pum2
2.02559e-08	0.263275	0.912	0.648	0.000403274	ISD1c	Mrpl17
1.45086e-11	0.262706	0.902	0.589	2.88851e-07	ISD1c	Polr2l
2.60309e-14	0.262685	0.868	0.546	5.18249e-10	ISD1c	Hmgn2
4.40588e-18	0.262506	1	1	8.77168e-14	ISD1c	Rps8
5.22023e-10	0.261887	0.83	0.57	1.0393e-05	ISD1c	Sap18
7.68293e-10	0.261798	0.801	0.551	1.52959e-05	ISD1c	Sec13
1.11156e-07	0.261556	0.11	0.047	0.00221301	ISD1c	Csf2rb
0.00131959	0.260438	0.994	0.896	1	ISD1c	Psma7
3.75144e-12	0.259334	0.817	0.542	7.46874e-08	ISD1c	Eif3d
5.4943e-17	0.259319	0.823	0.496	1.09386e-12	ISD1c	Ifi27
3.42503e-08	0.258978	0.883	0.621	0.000681889	ISD1c	Psmd7
3.15363e-08	0.258949	0.694	0.486	0.000627857	ISD1c	Bhlhe40
3.70837e-09	0.257466	0.76	0.521	7.38298e-05	ISD1c	Ncor2
5.44128e-07	0.257029	0.637	0.474	0.010833	ISD1c	Plec
5.28938e-09	0.255341	0.858	0.585	0.000105306	ISD1c	Prdx3
3.81286e-14	0.255042	1	1	7.59102e-10	ISD1c	Rpl24
2.06414e-06	0.254614	0.931	0.672	0.0410949	ISD1c	Pdia6
1.31939e-10	0.254366	0.82	0.55	2.62678e-06	ISD1c	Eif4a3
0.00889117	0.254332	0.978	0.792	1	ISD1c	Snrpf
7.69255e-08	0.253542	0.959	0.675	0.00153151	ISD1c	Phb2
7.67347e-08	0.253283	0.909	0.638	0.00152771	ISD1c	Llph
6.5473e-14	0.252274	1	1	1.3035e-09	ISD1c	Rps27a
7.13802e-11	0.251695	0.836	0.56	1.42111e-06	ISD1c	Trim28
4.19929e-10	0.250533	0.845	0.573	8.36036e-06	ISD1c	Hnrnpm
5.35045e-09	0.249843	0.855	0.587	0.000106522	ISD1c	Eny2
1.5831e-07	0.248685	0.921	0.649	0.0031518	ISD1c	Mydgf
2.49325e-08	0.248616	0.789	0.551	0.000496382	ISD1c	Dek
1.08906e-10	0.247582	0.833	0.556	2.16821e-06	ISD1c	Cttn
2.30457e-05	0.247545	0.997	0.966	0.458817	ISD1c	Selenof
1.46766e-07	0.247326	0.918	0.648	0.00292197	ISD1c	Ube2r2
3.56473e-05	0.246905	0.11	0.059	0.709703	ISD1c	Clec14a
9.04918e-11	0.246875	1	1	1.8016e-06	ISD1c	Rps3a1
7.67093e-09	0.246411	0.896	0.618	0.000152721	ISD1c	Srm
6.31213e-14	0.246247	0.905	0.569	1.25668e-09	ISD1c	Lamp2
8.05517e-08	0.246235	0.729	0.512	0.0016037	ISD1c	Pde4b
2.11195e-05	0.24584	0.943	0.705	0.420468	ISD1c	Cct4
1.04533e-10	0.24569	0.852	0.568	2.08116e-06	ISD1c	Rap1a
1.00854e-07	0.245462	0.852	0.598	0.00200789	ISD1c	Sri
1.33069e-09	0.242785	0.877	0.599	2.64927e-05	ISD1c	Gatad1
2.25667e-05	0.241977	0.918	0.664	0.449281	ISD1c	Ssb
0.00213565	0.241859	0.959	0.734	1	ISD1c	Bzw1
8.54536e-10	0.241727	0.868	0.582	1.7013e-05	ISD1c	Mib1
1.36331e-09	0.241656	0.871	0.6	2.71421e-05	ISD1c	Pdcd10
4.58918e-08	0.239043	0.88	0.583	0.00091366	ISD1c	Sec14l1
2.10145e-08	0.238683	0.808	0.56	0.000418377	ISD1c	Ccdc12
2.29448e-09	0.238215	0.909	0.625	4.56809e-05	ISD1c	Rbbp4
6.59167e-18	0.237977	1	1	1.31234e-13	ISD1c	Eef1a1
6.9249e-08	0.237452	0.836	0.582	0.00137868	ISD1c	Mtfr1l
8.49881e-05	0.236831	0.943	0.706	1	ISD1c	Hnrnpa0
6.02341e-08	0.236315	0.934	0.65	0.0011992	ISD1c	Ilk
0.0017305	0.235911	0.596	0.49	1	ISD1c	Naa50
1.64477e-09	0.235281	0.83	0.559	3.27458e-05	ISD1c	9530068E07Rik
6.20982e-08	0.234778	0.905	0.619	0.00123631	ISD1c	Ipo5
2.88926e-05	0.23448	0.659	0.5	0.575223	ISD1c	Fam120a
1.52217e-09	0.233889	0.782	0.521	3.03048e-05	ISD1c	Itgav
7.57536e-06	0.233835	0.921	0.654	0.150818	ISD1c	Prpf8
1.33184e-07	0.233368	0.785	0.557	0.00265156	ISD1c	Tmco1
4.80704e-07	0.233072	0.83	0.58	0.00957034	ISD1c	Srsf11
2.0587e-06	0.232526	0.672	0.501	0.0409867	ISD1c	Wdr26
2.52743e-06	0.232371	0.915	0.653	0.0503185	ISD1c	Eef1d
1.33059e-10	0.231928	0.659	0.423	2.64907e-06	ISD1c	Gstp1
5.70194e-15	0.231823	0.842	0.523	1.1352e-10	ISD1c	Cotl1
0.00566768	0.230842	0.11	0.074	1	ISD1c	Cyyr1
3.79933e-07	0.230456	0.868	0.602	0.00756408	ISD1c	Mcfd2
1.92576e-09	0.230031	0.792	0.545	3.834e-05	ISD1c	Akirin1
0.000303335	0.227806	0.902	0.671	1	ISD1c	Ndufaf8
4.15615e-07	0.227725	0.748	0.546	0.00827448	ISD1c	Ciao2b
1.46399e-06	0.227618	0.691	0.516	0.0291466	ISD1c	Rfk
2.33422e-08	0.227497	0.924	0.642	0.00046472	ISD1c	U2af1
1.83672e-11	0.226879	0.893	0.584	3.65673e-07	ISD1c	Csnk1d
5.92013e-13	0.226135	0.817	0.525	1.17864e-08	ISD1c	Cyb5r3
0.00399945	0.225643	0.984	0.885	1	ISD1c	Psma6
2.43421e-07	0.22462	0.738	0.532	0.00484626	ISD1c	Mbnl1
6.78516e-08	0.223815	0.767	0.531	0.00135086	ISD1c	Rere
7.392e-06	0.223705	0.994	0.931	0.147167	ISD1c	Calr
0.000132128	0.223445	0.994	0.912	1	ISD1c	Pcbp2
1.59624e-13	0.223076	0.789	0.487	3.17795e-09	ISD1c	Timp3
3.89153e-06	0.221643	0.896	0.647	0.0774765	ISD1c	Sar1b
0.00019229	0.219945	0.991	0.963	1	ISD1c	Ctnnb1
1.93589e-08	0.219317	0.817	0.571	0.000385416	ISD1c	Tmbim4
3.97125e-07	0.218902	0.924	0.66	0.00790637	ISD1c	Cbx3
8.01697e-12	0.218395	1	1	1.5961e-07	ISD1c	Rpl26
3.93923e-06	0.217683	0.678	0.497	0.0784261	ISD1c	Clk1
1.27916e-14	0.217653	1	1	2.54669e-10	ISD1c	Fau
7.22236e-06	0.217426	0.924	0.668	0.14379	ISD1c	Tln1
4.6744e-07	0.21737	0.852	0.591	0.00930626	ISD1c	Snhg12
1.842e-10	0.216747	0.849	0.565	3.66724e-06	ISD1c	Leprotl1
0.00229273	0.216736	0.218	0.363	1	ISD1c	Fermt2
9.80889e-09	0.216727	0.811	0.556	0.000195285	ISD1c	Metap2
7.63793e-10	0.216707	0.88	0.593	1.52064e-05	ISD1c	Nono
4.91992e-07	0.21605	0.751	0.529	0.00979508	ISD1c	Abcf1
1.01855e-08	0.215614	0.792	0.534	0.000202783	ISD1c	Prkcsh
0.0054669	0.215336	0.962	0.754	1	ISD1c	Rab5c
4.62773e-08	0.214806	0.89	0.597	0.000921334	ISD1c	Pten
1.59041e-08	0.214644	0.864	0.577	0.000316634	ISD1c	Klf13
1.30189e-06	0.21464	0.931	0.657	0.0259193	ISD1c	Cenpb
1.13128e-05	0.21427	0.621	0.47	0.225226	ISD1c	Cyfip1
0.00203439	0.213585	0.921	0.702	1	ISD1c	St13
1.40804e-05	0.213308	0.915	0.658	0.280327	ISD1c	Rexo2
1.59552e-09	0.212662	0.849	0.567	3.17652e-05	ISD1c	Sppl3
0.000206949	0.212411	0.965	0.724	1	ISD1c	S100a13
1.72066e-09	0.212098	0.868	0.585	3.42567e-05	ISD1c	Tmem208
8.38725e-09	0.211835	0.795	0.535	0.000166982	ISD1c	Tspan31
1.01821e-05	0.211769	0.82	0.592	0.202715	ISD1c	Snrpc
3.67104e-08	0.211125	0.785	0.533	0.000730868	ISD1c	Luzp2
0.00162603	0.210598	0.221	0.368	1	ISD1c	Ramp2
3.61744e-06	0.209656	0.697	0.509	0.0720197	ISD1c	Tnks2
6.2661e-11	0.209486	0.801	0.53	1.24752e-06	ISD1c	Celf1
3.20626e-07	0.209476	0.817	0.577	0.00638333	ISD1c	Gtf2a2
0.00632782	0.209309	0.987	0.847	1	ISD1c	Hnrnpa1
1.59336e-07	0.208949	0.751	0.51	0.00317221	ISD1c	Adgrg1
2.53041e-07	0.208496	0.722	0.514	0.00503779	ISD1c	Zfp207
4.0904e-06	0.20828	0.688	0.501	0.0814357	ISD1c	Ccnl2
1.97203e-07	0.208258	0.782	0.546	0.00392611	ISD1c	Tesk1
2.15445e-09	0.207819	0.852	0.57	4.28929e-05	ISD1c	Cdc34
5.6615e-08	0.207476	0.88	0.6	0.00112715	ISD1c	Jak1
0.00100104	0.207164	0.95	0.69	1	ISD1c	Mrps6
2.43357e-05	0.206792	0.577	0.435	0.484499	ISD1c	Erh
0.00194834	0.206382	0.114	0.072	1	ISD1c	Tmem88
5.8202e-10	0.206145	0.82	0.536	1.15874e-05	ISD1c	Nomo1
0.00414926	0.205781	0.555	0.473	1	ISD1c	Lasp1
2.23552e-07	0.205122	0.808	0.558	0.0044507	ISD1c	Add3
0.00388676	0.205054	0.959	0.724	1	ISD1c	Amfr
4.02865e-05	0.204921	0.918	0.673	0.802065	ISD1c	Eif3g
0.0036376	0.204726	0.972	0.872	1	ISD1c	Ewsr1
6.59532e-07	0.204015	0.868	0.611	0.0131306	ISD1c	Tmem33
0.000205064	0.203861	0.656	0.506	1	ISD1c	Sec22b
1.28573e-06	0.203789	0.912	0.641	0.0255977	ISD1c	Slc38a2
2.62664e-05	0.202825	0.868	0.614	0.522938	ISD1c	Crk
9.95528e-07	0.20281	0.937	0.645	0.01982	ISD1c	Coro1a
6.91309e-06	0.201801	0.918	0.655	0.137633	ISD1c	Hnrnpd
0.000333812	0.201699	0.921	0.671	1	ISD1c	Tgoln1
4.36525e-07	0.201537	1	0.999	0.00869078	ISD1c	Eef2
1.85002e-07	0.201052	0.855	0.594	0.0036832	ISD1c	Ube2q1
2.81832e-05	0.200818	0.886	0.643	0.561098	ISD1c	Psmd13
0.00222014	0.200374	0.981	0.763	1	ISD1c	S100a16
7.86465e-09	0.19999	0.836	0.566	0.000156577	ISD1c	Sdf2
1.63696e-08	0.199964	0.921	0.627	0.000325903	ISD1c	Emc3
1.2466e-09	0.197427	1	1	2.48186e-05	ISD1c	Rpl11
2.65642e-07	0.197307	0.785	0.556	0.00528867	ISD1c	Kdelr1
6.12198e-05	0.19709	1	0.947	1	ISD1c	Ldha
2.12558e-08	0.196918	0.864	0.58	0.000423183	ISD1c	Tacc1
1.71892e-09	0.196815	0.785	0.521	3.42219e-05	ISD1c	Sfxn5
0.0001999	0.196687	0.625	0.476	1	ISD1c	Gm13889
8.6146e-08	0.196065	0.789	0.554	0.00171508	ISD1c	Tpd52l2
1.74827e-05	0.195313	0.912	0.655	0.348062	ISD1c	Sarnp
7.41555e-07	0.194191	0.795	0.558	0.0147636	ISD1c	Ubtf
2.19548e-07	0.193794	0.924	0.645	0.00437098	ISD1c	Bcap31
0.00167195	0.193595	0.997	0.976	1	ISD1c	Gabarap
0.000146103	0.193299	0.65	0.505	1	ISD1c	Slc25a51
4.10738e-15	0.192973	1	1	8.17738e-11	ISD1c	Rpl37
6.14377e-06	0.19283	0.735	0.549	0.122316	ISD1c	Yif1b
0.000435712	0.192827	0.909	0.67	1	ISD1c	Psmd3
4.4897e-05	0.192553	0.95	0.688	0.893854	ISD1c	Lsm4
7.61504e-09	0.19204	0.77	0.514	0.000151608	ISD1c	Trio
1.92304e-06	0.191933	0.707	0.512	0.0382857	ISD1c	Itm2a
6.30578e-06	0.191752	0.88	0.619	0.125542	ISD1c	Psmd12
1.19839e-08	0.191238	0.773	0.528	0.000238588	ISD1c	Mark3
0.00261444	0.190845	0.968	0.741	1	ISD1c	Eif3c
1.53769e-05	0.190732	1	1	0.306139	ISD1c	Eif1
5.30984e-08	0.190232	0.789	0.54	0.00105714	ISD1c	Ddx6
6.59585e-07	0.189933	0.868	0.594	0.0131317	ISD1c	Raly
3.28631e-06	0.189109	0.845	0.593	0.0654271	ISD1c	Mrpl36
0.00952716	0.188117	0.953	0.724	1	ISD1c	Psmd14
1.40397e-05	0.187751	0.861	0.612	0.279517	ISD1c	Cyb5b
1.81429e-06	0.18753	0.801	0.566	0.0361208	ISD1c	Cops2
0.00198654	0.186939	0.959	0.719	1	ISD1c	Banf1
5.83132e-47	0.186931	1	0.998	1.16096e-42	ISD1c	Ctsb
6.74914e-14	0.18604	1	1	1.34369e-09	ISD1c	Rps21
0.00378336	0.185101	0.931	0.694	1	ISD1c	Cct3
3.62108e-05	0.185018	0.707	0.533	0.72092	ISD1c	Fam104a
3.02046e-08	0.18497	0.795	0.541	0.000601343	ISD1c	Cic
9.53198e-06	0.184106	0.826	0.584	0.189772	ISD1c	Sbds
5.90752e-06	0.183967	0.713	0.524	0.117613	ISD1c	Prr13
7.97942e-06	0.18377	0.874	0.606	0.158862	ISD1c	Nmt1
3.11467e-07	0.183575	0.836	0.575	0.00620099	ISD1c	Mef2a
2.31948e-05	0.183556	0.691	0.511	0.461785	ISD1c	Agpat5
5.69889e-06	0.183519	0.763	0.55	0.113459	ISD1c	Spag7
2.61759e-05	0.183432	1	1	0.521137	ISD1c	Hsp90ab1
0.000445677	0.183326	0.659	0.513	1	ISD1c	Tcea1
4.11415e-07	0.182821	0.861	0.59	0.00819085	ISD1c	Ptpn11
4.04552e-14	0.182614	0.886	0.534	8.05423e-10	ISD1c	Cers2
5.30234e-06	0.182409	0.899	0.631	0.105564	ISD1c	Chmp4b
3.40176e-08	0.182392	0.871	0.585	0.000677256	ISD1c	1810058I24Rik
2.74994e-07	0.181857	0.886	0.615	0.00547485	ISD1c	Khdrbs1
0.00777667	0.181841	0.104	0.069	1	ISD1c	Ch25h
1.04622e-07	0.180851	0.83	0.571	0.00208292	ISD1c	Rragc
0.00174188	0.180562	1	0.988	1	ISD1c	Atp5g2
2.11119e-05	0.180547	0.883	0.626	0.420317	ISD1c	Copz1
2.50802e-12	0.180168	0.855	0.546	4.99322e-08	ISD1c	Gns
0.00389196	0.17992	0.994	0.928	1	ISD1c	Hsp90b1
2.56852e-06	0.179906	0.713	0.517	0.0511367	ISD1c	Phb
2.14544e-06	0.179762	0.896	0.624	0.0427135	ISD1c	Dld
0.00647489	0.179196	0.997	0.995	1	ISD1c	Naca
1.90475e-06	0.179107	0.883	0.607	0.0379218	ISD1c	Srsf1
0.00986115	0.179029	1	0.996	1	ISD1c	Tomm6
5.57566e-05	0.177367	0.713	0.539	1	ISD1c	Txndc9
2.97646e-05	0.177309	0.757	0.557	0.592583	ISD1c	Dcun1d5
1.77638e-07	0.176795	0.858	0.595	0.0035366	ISD1c	Selenos
6.18453e-07	0.176795	0.902	0.619	0.0123128	ISD1c	Oat
1.05236e-07	0.176757	0.855	0.58	0.00209515	ISD1c	H2afy
0.000136672	0.176626	0.921	0.679	1	ISD1c	Map2k2
6.63322e-07	0.176406	0.833	0.575	0.0132061	ISD1c	Fbxo11
4.38723e-06	0.17627	0.76	0.535	0.0873454	ISD1c	Anxa6
4.08391e-08	0.175985	0.89	0.594	0.000813066	ISD1c	Hadhb
4.72574e-08	0.175686	0.83	0.564	0.000940848	ISD1c	Snrnp70
7.023e-06	0.174905	0.741	0.531	0.139821	ISD1c	Ndel1
8.05471e-07	0.173892	0.899	0.613	0.0160361	ISD1c	Hspa4
9.51625e-07	0.173807	1	1	0.0189459	ISD1c	Rpl17
1.12691e-06	0.173801	0.748	0.53	0.0224357	ISD1c	Wac
0.00251259	0.173241	0.899	0.669	1	ISD1c	Aimp1
3.15822e-06	0.172751	0.849	0.599	0.0628771	ISD1c	Eif3l
1.16248e-08	0.17254	0.861	0.578	0.000231439	ISD1c	Ubr4
0.00167619	0.171887	0.937	0.698	1	ISD1c	Ier3ip1
3.03538e-06	0.170689	0.83	0.58	0.0604314	ISD1c	Nsfl1c
0.00692436	0.170244	0.95	0.712	1	ISD1c	Copa
0.000173527	0.168951	0.656	0.508	1	ISD1c	Nop56
0.000584119	0.168923	0.89	0.65	1	ISD1c	Dync1i2
2.64907e-10	0.168881	1	1	5.27404e-06	ISD1c	Rpl13a
0.00152655	0.168877	0.94	0.69	1	ISD1c	Eif3m
9.12232e-07	0.168723	0.836	0.577	0.0181616	ISD1c	Tollip
3.93728e-07	0.168453	0.804	0.552	0.00783873	ISD1c	Pgs1
0.000494452	0.168408	0.95	0.689	1	ISD1c	Gja1
3.36286e-06	0.168284	0.83	0.58	0.0669512	ISD1c	Sugt1
0.000588949	0.167133	0.902	0.651	1	ISD1c	Gorasp2
5.9818e-08	0.167063	0.826	0.553	0.00119092	ISD1c	Tmem189
5.23377e-08	0.166893	0.833	0.561	0.00104199	ISD1c	Cdk11b
0.000372939	0.166726	0.183	0.326	1	ISD1c	Ehd1
3.40361e-07	0.166034	0.792	0.551	0.00677625	ISD1c	Taok1
0.00203287	0.165661	0.962	0.713	1	ISD1c	C1qbp
0.001188	0.165021	0.845	0.626	1	ISD1c	Snrnp27
4.41308e-05	0.164993	0.918	0.645	0.878601	ISD1c	Bud31
0.00912132	0.164837	0.139	0.222	1	ISD1c	Sppl2a
0.00172576	0.163824	0.912	0.681	1	ISD1c	Tax1bp1
5.47372e-05	0.163008	0.893	0.637	1	ISD1c	Prrc2a
8.33792e-06	0.162926	0.852	0.596	0.166	ISD1c	BC004004
1.51821e-05	0.162762	0.899	0.615	0.302261	ISD1c	Mef2d
0.00113268	0.162733	0.675	0.527	1	ISD1c	Ubl4a
0.0032161	0.162319	0.186	0.302	1	ISD1c	Kctd10
0.00930431	0.162094	0.931	0.693	1	ISD1c	Psmd4
8.27303e-06	0.161796	0.845	0.595	0.164708	ISD1c	Tceal8
7.83478e-08	0.161761	0.801	0.54	0.00155983	ISD1c	Ilf2
1.63783e-08	0.161721	1	1	0.000326075	ISD1c	Rpl9
0.00047341	0.161653	0.694	0.526	1	ISD1c	Ggnbp2
1.01622e-05	0.161333	0.88	0.621	0.202319	ISD1c	Imp3
0.00524435	0.161252	0.899	0.675	1	ISD1c	Psmc4
0.00454254	0.161211	0.584	0.477	1	ISD1c	U2af2
1.65463e-15	0.161063	0.88	0.521	3.29421e-11	ISD1c	Neat1
4.37957e-06	0.160819	0.845	0.59	0.0871928	ISD1c	Ppid
2.21521e-06	0.160373	0.852	0.588	0.0441027	ISD1c	Mtmr6
2.91749e-05	0.16023	0.934	0.66	0.580842	ISD1c	Hsd17b12
4.53484e-08	0.160213	0.823	0.548	0.000902841	ISD1c	Pon2
2.10773e-07	0.159809	0.817	0.558	0.00419627	ISD1c	Stard7
1.67204e-05	0.159565	0.669	0.484	0.332886	ISD1c	Sept11
1.26931e-06	0.15816	0.937	0.63	0.0252706	ISD1c	Mfge8
0.00480115	0.15805	0.145	0.239	1	ISD1c	Ier5l
2.13808e-05	0.157902	0.754	0.538	0.42567	ISD1c	Ergic1
0.00076132	0.157878	0.65	0.502	1	ISD1c	Arglu1
1.79036e-07	0.157342	0.823	0.567	0.00356442	ISD1c	Syf2
2.48777e-06	0.157265	0.826	0.572	0.049529	ISD1c	Emc1
3.58155e-07	0.157037	0.808	0.557	0.00713052	ISD1c	Sfxn3
0.000171804	0.156632	0.877	0.635	1	ISD1c	Vapb
1.39363e-06	0.156165	0.208	0.41	0.0277457	ISD1c	Cdk2ap2
1.57954e-05	0.155788	0.902	0.596	0.31447	ISD1c	Plk2
2.40667e-07	0.155723	0.814	0.549	0.00479145	ISD1c	Gsta4
1.58189e-05	0.155459	0.902	0.62	0.314938	ISD1c	Tulp4
5.55769e-05	0.155118	0.899	0.633	1	ISD1c	Zc3h15
1.64876e-05	0.154589	0.751	0.541	0.328252	ISD1c	Tfg
9.61598e-05	0.154283	0.7	0.523	1	ISD1c	Fyttd1
1.05613e-07	0.154138	0.826	0.563	0.00210264	ISD1c	Ncaph2
2.04343e-09	0.15406	1	1	4.06826e-05	ISD1c	Tmsb4x
0.000834554	0.153467	0.909	0.67	1	ISD1c	Nucks1
1.14937e-05	0.153453	0.82	0.576	0.228827	ISD1c	Arfip2
0.0010769	0.152992	0.221	0.359	1	ISD1c	Map4k4
0.000189263	0.152912	0.215	0.375	1	ISD1c	Snhg1
8.52921e-07	0.152757	0.88	0.603	0.0169808	ISD1c	Cdk9
0.000160827	0.152693	0.842	0.601	1	ISD1c	Maf1
2.6958e-07	0.152497	0.785	0.548	0.00536707	ISD1c	Samm50
1.92873e-05	0.15249	0.927	0.649	0.383991	ISD1c	Rab21
3.07224e-06	0.152335	0.899	0.613	0.0611652	ISD1c	Rock2
8.36779e-05	0.152206	0.703	0.522	1	ISD1c	Nrd1
3.77982e-05	0.151618	0.868	0.614	0.752524	ISD1c	Tsn
1.89773e-05	0.1508	0.826	0.58	0.37782	ISD1c	Uba2
1.16023e-05	0.150426	0.877	0.618	0.230991	ISD1c	Uqcc3
2.31951e-07	0.150215	0.738	0.506	0.00461792	ISD1c	Srrm2
0.000374953	0.14977	0.23	0.393	1	ISD1c	1110038B12Rik
6.50481e-05	0.149745	0.738	0.549	1	ISD1c	Bub3
2.63453e-05	0.149355	0.89	0.638	0.524508	ISD1c	Chmp3
2.60156e-05	0.148777	0.924	0.652	0.517945	ISD1c	Sin3b
0.000135832	0.148574	0.899	0.644	1	ISD1c	Btbd1
0.000194909	0.147964	0.905	0.647	1	ISD1c	Mrpl14
0.00114436	0.147766	0.139	0.247	1	ISD1c	Crlf2
0.00458192	0.147624	0.167	0.269	1	ISD1c	Gnai3
0.000758396	0.147617	0.158	0.273	1	ISD1c	Mir22hg
5.30989e-06	0.147033	1	1	0.105715	ISD1c	Rps15
6.55349e-06	0.146859	0.858	0.6	0.130473	ISD1c	Cul3
0.00647727	0.146846	0.968	0.724	1	ISD1c	Atp1b3
1.70698e-06	0.146767	0.871	0.595	0.0339842	ISD1c	Marc2
0.000372512	0.146623	0.89	0.638	1	ISD1c	Ech1
4.82514e-05	0.146595	0.722	0.529	0.960637	ISD1c	Tomm40l
9.40091e-06	0.14646	0.792	0.56	0.187163	ISD1c	Nop53
0.000895843	0.145917	0.139	0.243	1	ISD1c	Pdgfb
4.06742e-05	0.145664	0.877	0.62	0.809782	ISD1c	Ap3s1
4.87561e-07	0.145382	0.826	0.564	0.00970686	ISD1c	Arrb1
7.61014e-05	0.144347	0.899	0.633	1	ISD1c	Prmt1
9.08733e-08	0.144343	0.801	0.536	0.0018092	ISD1c	Bloc1s1
7.26665e-05	0.144254	0.773	0.556	1	ISD1c	Wars
0.000751372	0.144189	0.215	0.363	1	ISD1c	Pdcd6ip
2.19699e-05	0.14412	0.751	0.538	0.437399	ISD1c	Ykt6
7.91459e-05	0.143998	0.817	0.582	1	ISD1c	Rnf44
1.24975e-05	0.143961	0.893	0.624	0.248813	ISD1c	Gars
0.00194398	0.143834	0.18	0.292	1	ISD1c	Ccnd3
3.43314e-05	0.14316	0.763	0.554	0.683503	ISD1c	B230219D22Rik
1.29402e-06	0.142635	0.861	0.588	0.0257627	ISD1c	Sf1
0.00214394	0.142308	0.64	0.504	1	ISD1c	Ipo7
0.00809341	0.142083	0.931	0.68	1	ISD1c	Cxcl14
0.000636155	0.141669	0.726	0.545	1	ISD1c	Ei24
3.0697e-05	0.141617	0.754	0.543	0.611147	ISD1c	Ube2j1
0.00219214	0.1413	0.927	0.672	1	ISD1c	Tardbp
0.00200322	0.141151	0.18	0.292	1	ISD1c	Arf6
4.06829e-11	0.1409	0.88	0.523	8.09956e-07	ISD1c	Gda
5.36368e-06	0.140618	0.852	0.59	0.106785	ISD1c	Wnk1
1.93763e-06	0.140611	0.795	0.545	0.0385762	ISD1c	Fgfr1op2
4.21543e-05	0.139422	0.763	0.554	0.839249	ISD1c	BC005624
0.000109251	0.139204	0.722	0.529	1	ISD1c	Dcaf11
0.000592366	0.139182	0.669	0.514	1	ISD1c	Nrbp1
0.0061294	0.138879	0.606	0.492	1	ISD1c	Arhgef12
2.89573e-08	0.138838	0.852	0.564	0.000576512	ISD1c	Ccny
5.59202e-05	0.138408	0.845	0.601	1	ISD1c	Commd1
1.50636e-06	0.137622	0.808	0.56	0.0299902	ISD1c	Nr1d2
5.73174e-05	0.137447	0.855	0.604	1	ISD1c	Gna11
6.15985e-05	0.13723	0.726	0.526	1	ISD1c	Dbnl
0.0001889	0.137074	0.987	0.851	1	ISD1c	Efhd2
0.000175947	0.136542	0.899	0.637	1	ISD1c	Trappc1
0.000175127	0.136308	0.89	0.63	1	ISD1c	Tm9sf2
0.000208866	0.136301	0.757	0.554	1	ISD1c	Pqbp1
1.72279e-05	0.1359	0.776	0.553	0.342991	ISD1c	Rsrc2
0.00372712	0.135648	0.12	0.206	1	ISD1c	Rnd1
7.23039e-08	0.135496	0.839	0.562	0.0014395	ISD1c	Trip12
3.38982e-05	0.135301	0.823	0.587	0.674879	ISD1c	Nudt9
0.00200573	0.135221	0.691	0.54	1	ISD1c	Dpy30
2.23042e-05	0.134792	0.864	0.611	0.444053	ISD1c	Cox16
0.000449388	0.134707	0.984	0.855	1	ISD1c	Ppp1r2
3.21587e-05	0.134628	0.785	0.561	0.640247	ISD1c	Pnpla8
0.0077084	0.13462	0.934	0.692	1	ISD1c	Clptm1l
1.19452e-06	0.134498	0.855	0.585	0.0237817	ISD1c	Adnp
9.57148e-05	0.134306	0.845	0.601	1	ISD1c	Nabp2
0.00541406	0.134258	0.64	0.5	1	ISD1c	Noct
1.06644e-05	0.134249	0.814	0.574	0.212318	ISD1c	March5
0.000357146	0.134028	0.842	0.601	1	ISD1c	Mrps17
3.06163e-08	0.133958	0.991	0.86	0.00060954	ISD1c	Sparc
8.85548e-06	0.133912	0.789	0.562	0.176304	ISD1c	Jtb
1.8504e-05	0.13359	0.744	0.528	0.368397	ISD1c	Slc20a1
0.00744553	0.132913	0.129	0.212	1	ISD1c	Snx18
9.97263e-05	0.132487	0.845	0.601	1	ISD1c	Slc35b1
0.00126267	0.1324	0.905	0.652	1	ISD1c	Ppp2r2a
2.13922e-06	0.132257	0.808	0.56	0.0425897	ISD1c	Rbm5
6.21481e-05	0.132155	0.767	0.557	1	ISD1c	Mob4
4.92452e-05	0.131566	0.738	0.54	0.980423	ISD1c	Atg3
0.000718926	0.131563	0.915	0.66	1	ISD1c	Pdap1
1.90387e-05	0.131032	0.808	0.566	0.379041	ISD1c	Rabl6
0.000755117	0.130479	0.18	0.301	1	ISD1c	Pnp
0.000335336	0.129999	0.814	0.593	1	ISD1c	Prelid3b
4.60343e-05	0.129353	0.7	0.497	0.916497	ISD1c	Slc9a3r1
0.00994111	0.129226	0.618	0.499	1	ISD1c	Ssrp1
2.91704e-06	0.128252	0.883	0.607	0.0580754	ISD1c	Cnpy2
0.00104942	0.128112	0.868	0.622	1	ISD1c	Gcsh
0.00252068	0.127826	0.909	0.669	1	ISD1c	Eif4b
1.5263e-05	0.127798	0.801	0.551	0.303871	ISD1c	Palm
0.000254	0.126681	0.902	0.647	1	ISD1c	Bcl2l1
0.00041014	0.126674	0.893	0.628	1	ISD1c	Cab39
0.000483167	0.126567	0.886	0.63	1	ISD1c	Tsen34
0.00366326	0.126432	0.126	0.212	1	ISD1c	Ampd3
5.40404e-05	0.126118	0.909	0.634	1	ISD1c	Etfb
0.000375415	0.126081	0.905	0.64	1	ISD1c	Ppt1
0.000231736	0.125188	0.811	0.581	1	ISD1c	Mrpl21
3.43121e-05	0.125033	0.826	0.585	0.683119	ISD1c	Txnl4a
5.28686e-05	0.124966	0.871	0.616	1	ISD1c	Smarca4
1.05643e-05	0.124954	0.814	0.574	0.210324	ISD1c	Herpud1
0.00444799	0.124824	0.899	0.651	1	ISD1c	Dusp3
5.71388e-05	0.124649	0.83	0.591	1	ISD1c	Mrps15
9.12594e-05	0.124526	0.817	0.579	1	ISD1c	Pef1
0.00462054	0.124303	0.899	0.675	1	ISD1c	Zfas1
3.4302e-05	0.123967	0.757	0.543	0.682918	ISD1c	Abcf2
0.00411345	0.123937	0.893	0.66	1	ISD1c	Gadd45gip1
1.22431e-05	0.123857	0.852	0.591	0.243748	ISD1c	Cdc42se2
0.000160455	0.123387	0.88	0.623	1	ISD1c	Hnrnpl
0.000174859	0.122833	0.748	0.544	1	ISD1c	Ppp2r2d
0.00011024	0.122377	0.82	0.58	1	ISD1c	Ccdc47
4.01288e-05	0.121718	0.855	0.604	0.798924	ISD1c	Luc7l3
6.45318e-06	0.121562	0.233	0.427	0.128476	ISD1c	Pole4
0.00415106	0.121368	0.924	0.67	1	ISD1c	Chtop
4.26134e-05	0.120654	0.874	0.603	0.848389	ISD1c	Trak2
1.35714e-05	0.120454	0.874	0.604	0.270194	ISD1c	Msl1
0.00364185	0.120403	0.174	0.278	1	ISD1c	Abracl
0.000349665	0.11989	0.82	0.593	1	ISD1c	Rab5b
6.63904e-05	0.119681	0.852	0.595	1	ISD1c	Dohh
0.000994752	0.11923	0.893	0.643	1	ISD1c	Mrps7
9.09589e-05	0.119229	0.826	0.576	1	ISD1c	Prps1
2.2085e-05	0.11908	0.773	0.543	0.43969	ISD1c	Dlg1
1.67351e-07	0.118562	0.839	0.557	0.0033318	ISD1c	Prex1
0.000252843	0.118359	0.896	0.635	1	ISD1c	Abi1
0.00269121	0.117797	0.719	0.54	1	ISD1c	Akirin2
0.000138062	0.117737	0.858	0.6	1	ISD1c	Ppp1r12c
0.000124332	0.117163	0.804	0.575	1	ISD1c	Acaa1a
8.0906e-07	0.116435	0.849	0.571	0.0161076	ISD1c	Ahsa1
1.37262e-05	0.116309	0.836	0.574	0.273275	ISD1c	Wbp11
0.000646159	0.116261	0.871	0.622	1	ISD1c	Becn1
0.000690499	0.115086	0.842	0.603	1	ISD1c	Rad21
0.000500747	0.114794	0.139	0.251	1	ISD1c	Psmd11
8.08296e-05	0.114781	0.751	0.54	1	ISD1c	Hdac5
0.00123256	0.11476	0.88	0.637	1	ISD1c	Vps4a
5.48246e-07	0.114481	0.77	0.523	0.010915	ISD1c	Lypla2
0.00190731	0.11434	0.183	0.3	1	ISD1c	Lrp10
3.15113e-05	0.114236	0.886	0.617	0.627358	ISD1c	Tmem259
0.0080089	0.113853	0.95	0.691	1	ISD1c	Msmo1
0.000339908	0.113358	0.82	0.591	1	ISD1c	Mocs2
0.00096309	0.113148	0.883	0.631	1	ISD1c	Stard3nl
0.000874646	0.112951	0.132	0.234	1	ISD1c	Ccnl1
1.658e-05	0.112762	0.826	0.577	0.330092	ISD1c	Bloc1s2
1.10348e-06	0.112075	0.741	0.493	0.0219692	ISD1c	Scrt1
7.80157e-06	0.111973	0.826	0.577	0.155321	ISD1c	Mrpl4
6.71624e-05	0.111922	0.814	0.573	1	ISD1c	Bap1
0.00108095	0.111847	0.274	0.411	1	ISD1c	Sec61a1
0.00168958	0.111389	0.89	0.642	1	ISD1c	Znrf1
4.38201e-05	0.111263	0.82	0.576	0.872414	ISD1c	Egln2
0.00614069	0.111051	0.666	0.532	1	ISD1c	Vma21
3.51669e-06	0.111012	0.845	0.571	0.0700138	ISD1c	Pdrg1
1.55353e-05	0.110413	0.858	0.585	0.309293	ISD1c	Mras
2.48008e-07	0.110386	0.767	0.51	0.0049376	ISD1c	Ncan
0.00764289	0.109953	0.186	0.291	1	ISD1c	Mgst1
0.00338326	0.109411	0.864	0.631	1	ISD1c	Fkbp4
5.42845e-07	0.108839	0.196	0.389	0.0108075	ISD1c	Rcan1
0.00202814	0.108789	0.107	0.191	1	ISD1c	Bcl10
7.46548e-05	0.10854	0.678	0.499	1	ISD1c	Sypl
0.00116813	0.108395	0.905	0.655	1	ISD1c	Eif4g3
0.00297597	0.108298	0.893	0.649	1	ISD1c	Pls3
0.00884355	0.108188	0.678	0.532	1	ISD1c	Ube2a
0.00996243	0.106688	0.088	0.148	1	ISD1c	Ppp1r15a
2.17259e-05	0.106264	0.845	0.593	0.43254	ISD1c	Adh5
0.000277416	0.105703	0.7	0.519	1	ISD1c	Kpna1
6.53608e-05	0.105547	0.82	0.568	1	ISD1c	Wdr82
0.000123439	0.105376	0.849	0.597	1	ISD1c	Os9
2.56036e-05	0.10491	0.192	0.351	0.509743	ISD1c	Ppp4c
6.33797e-05	0.104427	0.886	0.594	1	ISD1c	Marcksl1
1.21556e-05	0.104135	0.852	0.585	0.242005	ISD1c	Cand1
0.000691661	0.104104	0.754	0.552	1	ISD1c	Mcrs1
0.0051591	0.103614	0.681	0.531	1	ISD1c	Rabggtb
0.00512489	0.10357	0.89	0.652	1	ISD1c	Usf2
3.83339e-05	0.103344	0.864	0.59	0.76319	ISD1c	Metrn
4.60248e-05	0.102825	0.921	0.63	0.916307	ISD1c	Pfdn4
0.00537561	0.102558	0.915	0.67	1	ISD1c	Tmed7
2.65098e-05	0.101774	0.858	0.594	0.527783	ISD1c	Chmp1a
0.000116797	0.101761	0.779	0.549	1	ISD1c	Slc25a33
0.000212222	0.101298	0.849	0.605	1	ISD1c	Mzt1
0.00075715	0.10129	0.763	0.565	1	ISD1c	Ufd1
0.00519063	0.100987	0.7	0.54	1	ISD1c	Commd8
0.000753265	0.100721	0.795	0.576	1	ISD1c	Cdc123
6.67661e-06	0.100719	0.24	0.429	0.132925	ISD1c	Gm2000
2.80311e-05	0.0996001	0.754	0.529	0.558071	ISD1c	Agrn
0.00393141	0.0981947	0.754	0.568	1	ISD1c	Unc50
2.68491e-06	0.0980806	0.142	0.298	0.0534538	ISD1c	Sept9
0.000561649	0.0979609	0.779	0.565	1	ISD1c	Mrpl55
0.00843178	0.097667	0.89	0.646	1	ISD1c	Ubxn6
0.000797358	0.0965111	0.773	0.565	1	ISD1c	Dap3
0.000134527	0.0964934	0.849	0.598	1	ISD1c	Tpgs1
4.08187e-10	0.0962031	0.208	0.43	8.1266e-06	ISD1c	Paip2b
0.00197565	0.0959964	0.145	0.239	1	ISD1c	Vcl
0.00671833	0.0947963	0.126	0.203	1	ISD1c	Edem1
0.00362142	0.0947311	0.852	0.615	1	ISD1c	Hspbp1
0.00398864	0.0939513	0.909	0.653	1	ISD1c	Tkt
0.0023716	0.0936181	0.874	0.635	1	ISD1c	Hdhd2
2.72903e-05	0.0934439	0.842	0.575	0.543323	ISD1c	Enah
0.00468785	0.093442	0.151	0.242	1	ISD1c	Chic2
3.20788e-06	0.0930386	0.795	0.537	0.0638658	ISD1c	B4galnt1
1.22805e-06	0.0928432	0.779	0.527	0.0244492	ISD1c	Extl3
6.182e-05	0.0924028	0.192	0.346	1	ISD1c	Dnajc3
4.91393e-05	0.0922486	0.811	0.568	0.978314	ISD1c	Tufm
8.87651e-05	0.0918147	0.145	0.272	1	ISD1c	Sgms1
0.00982215	0.0914289	0.06	0.111	1	ISD1c	St8sia4
0.00208167	0.0913955	0.145	0.243	1	ISD1c	Cxcl12
0.00879701	0.0913047	0.896	0.651	1	ISD1c	Immt
3.83599e-05	0.0909825	0.918	0.626	0.763707	ISD1c	Pdxk
1.11459e-05	0.0908424	0.83	0.569	0.221903	ISD1c	Mcee
5.2576e-05	0.0902746	0.757	0.532	1	ISD1c	Efr3b
2.0568e-05	0.0896389	0.845	0.587	0.409489	ISD1c	Fyn
0.000580486	0.0896056	0.864	0.617	1	ISD1c	Cops8
0.000223186	0.0895358	0.795	0.564	1	ISD1c	Wasl
0.00308059	0.0894046	0.098	0.175	1	ISD1c	Rassf1
0.00772115	0.0894029	0.672	0.519	1	ISD1c	Usp19
0.00410747	0.0893886	0.691	0.534	1	ISD1c	Pcif1
0.00020804	0.0893881	0.669	0.488	1	ISD1c	Ppp6r1
0.00324416	0.089268	0.101	0.177	1	ISD1c	Orai1
0.00148408	0.0889018	0.902	0.638	1	ISD1c	Echs1
6.9611e-09	0.0883685	0.189	0.4	0.000138589	ISD1c	Cd164
0.000415913	0.0875848	0.858	0.599	1	ISD1c	Ilrun
0.00125884	0.0875033	0.82	0.586	1	ISD1c	Itpa
0.00456568	0.0874153	0.896	0.645	1	ISD1c	Churc1
5.45725e-07	0.0871994	0.861	0.555	0.0108648	ISD1c	Alcam
6.89607e-05	0.0869902	0.142	0.269	1	ISD1c	Tnfaip1
0.00282751	0.0866272	0.792	0.583	1	ISD1c	Med21
0.000192552	0.0866037	0.763	0.55	1	ISD1c	Hnrnpr
0.00770852	0.08558	0.107	0.177	1	ISD1c	Sh2d3c
0.00382271	0.0854276	0.874	0.637	1	ISD1c	Hnrnpul2
0.00200289	0.0854152	0.697	0.522	1	ISD1c	Epn2
0.000183661	0.0843058	0.833	0.586	1	ISD1c	Snx1
7.1938e-05	0.0831313	0.811	0.565	1	ISD1c	Rusc2
1.39262e-05	0.0831259	0.773	0.533	0.277256	ISD1c	Slc6a8
6.15086e-05	0.0826413	0.782	0.552	1	ISD1c	Atg9a
0.000904434	0.0818346	0.836	0.599	1	ISD1c	Isca2
0.000457812	0.0817861	0.101	0.196	1	ISD1c	Ppfibp1
0.000479408	0.081648	0.76	0.547	1	ISD1c	Supt5
0.000506728	0.0810901	0.858	0.606	1	ISD1c	Naa60
0.000787044	0.0810869	0.776	0.561	1	ISD1c	Pmvk
0.00137481	0.0809732	0.792	0.57	1	ISD1c	Dync1li1
0.000121983	0.0803445	0.142	0.267	1	ISD1c	Flnb
8.17111e-05	0.080299	0.126	0.244	1	ISD1c	Abhd2
0.00331391	0.0800766	0.893	0.633	1	ISD1c	Tomm40
0.000252057	0.0798906	0.155	0.271	1	ISD1c	Bnip2
7.29508e-05	0.0797338	0.77	0.538	1	ISD1c	Acap3
0.000355082	0.0795678	0.855	0.603	1	ISD1c	Drg1
0.000296123	0.0795185	0.205	0.353	1	ISD1c	Cnih4
8.20785e-05	0.0792905	0.164	0.301	1	ISD1c	Il6st
3.77388e-05	0.0788952	0.795	0.555	0.751341	ISD1c	Ckap5
0.000519407	0.0785285	0.842	0.603	1	ISD1c	Dnajc7
0.00249164	0.0784227	0.71	0.53	1	ISD1c	Cyth2
4.5923e-05	0.0782213	0.984	0.768	0.914281	ISD1c	Npc2
4.75405e-07	0.0782194	0.145	0.303	0.00946484	ISD1c	Eif5b
0.00110193	0.0778573	0.801	0.577	1	ISD1c	Pigq
1.78374e-06	0.0776421	0.991	0.926	0.0355126	ISD1c	Prdx6
0.0038356	0.0772698	0.88	0.629	1	ISD1c	Elp5
0.00336738	0.0770795	0.883	0.635	1	ISD1c	Hars
0.00722615	0.0769086	0.877	0.635	1	ISD1c	Mrpl58
0.00115679	0.0762074	0.145	0.246	1	ISD1c	Syngr2
0.000229569	0.0760425	0.732	0.518	1	ISD1c	Ppfia3
0.000376147	0.0758232	0.811	0.57	1	ISD1c	Flot2
3.05098e-05	0.0753751	0.256	0.436	0.607419	ISD1c	Emg1
0.00906679	0.0752634	0.091	0.156	1	ISD1c	Snhg15
0.00221933	0.0749915	0.858	0.611	1	ISD1c	Ramac
0.00198774	0.0745699	0.726	0.534	1	ISD1c	Abcc5
0.00788983	0.0742823	0.871	0.634	1	ISD1c	Rpp21
0.00687901	0.0742299	0.968	0.834	1	ISD1c	Fam107a
0.000108201	0.0740349	0.855	0.582	1	ISD1c	Cadm1
1.23852e-09	0.0735502	0.968	0.841	2.46576e-05	ISD1c	Lgmn
1.73864e-06	0.0730828	0.659	0.445	0.0346146	ISD1c	Rhog
0.00295612	0.0730331	0.12	0.204	1	ISD1c	Ddx39
0.00390568	0.0728061	0.748	0.553	1	ISD1c	Cfap20
0.000741644	0.0718839	0.861	0.613	1	ISD1c	Sel1l
0.000523176	0.0716973	0.767	0.552	1	ISD1c	Adk
8.63361e-07	0.0716599	0.849	0.545	0.0171887	ISD1c	Gjb6
0.000233812	0.0714075	0.722	0.518	1	ISD1c	Cry2
0.00165519	0.0713758	0.767	0.559	1	ISD1c	Cnot7
0.00848953	0.0704442	0.886	0.64	1	ISD1c	Dpm1
0.00104712	0.0703537	0.744	0.547	1	ISD1c	Dlst
1.25956e-05	0.070249	0.271	0.442	0.250766	ISD1c	Tbrg1
0.00242169	0.0701703	0.864	0.614	1	ISD1c	Suds3
0.00031851	0.0699376	0.845	0.595	1	ISD1c	Apc
3.3373e-05	0.0698362	0.199	0.363	0.664423	ISD1c	Stat3
0.00263248	0.0691645	0.123	0.21	1	ISD1c	Lims1
0.00110499	0.0683284	0.789	0.574	1	ISD1c	Plekhj1
0.000404754	0.0681208	0.871	0.611	1	ISD1c	Ap2b1
2.82419e-06	0.0681028	0.142	0.292	0.0562267	ISD1c	Ercc1
7.56171e-07	0.0680932	0.167	0.336	0.0150546	ISD1c	Osbpl9
3.93947e-05	0.067604	0.741	0.51	0.784309	ISD1c	Srgap3
2.21838e-06	0.0674158	0.202	0.386	0.0441658	ISD1c	Eif2s1
0.00633729	0.0673838	0.83	0.605	1	ISD1c	Maea
0.0043077	0.0671132	0.864	0.62	1	ISD1c	2610507B11Rik
0.000225921	0.0670911	0.123	0.231	1	ISD1c	Lipa
7.80226e-05	0.067053	0.817	0.559	1	ISD1c	Cdc37l1
0.000486288	0.0667182	0.249	0.386	1	ISD1c	Nbl1
0.000902477	0.0664408	0.874	0.614	1	ISD1c	Herc2
0.00103997	0.0664369	0.751	0.543	1	ISD1c	Fem1b
1.40478e-05	0.0661955	0.145	0.284	0.279678	ISD1c	Srsf9
0.00446358	0.0655345	0.855	0.613	1	ISD1c	Spire1
0.000658891	0.0654083	0.861	0.6	1	ISD1c	Asns
0.0060851	0.0648193	0.675	0.516	1	ISD1c	Gak
3.15009e-05	0.0644395	0.151	0.29	0.627151	ISD1c	Mgat2
0.0037335	0.0641233	0.7	0.521	1	ISD1c	Dusp8
0.00215678	0.0640735	0.909	0.641	1	ISD1c	Cul1
0.00794391	0.0634848	0.842	0.621	1	ISD1c	Tsg101
0.000369972	0.0628217	0.155	0.272	1	ISD1c	Stt3a
0.00218226	0.062786	0.672	0.498	1	ISD1c	Zcchc24
0.00351589	0.0625586	0.861	0.625	1	ISD1c	Gnptg
0.000536684	0.0622725	0.735	0.534	1	ISD1c	Usp34
6.63876e-05	0.0622186	0.858	0.565	1	ISD1c	Gas7
0.0001337	0.0618511	0.732	0.514	1	ISD1c	Isca1
0.00174746	0.0614115	0.11	0.196	1	ISD1c	Parvb
5.06749e-06	0.0611959	0.139	0.283	0.100889	ISD1c	Tmed5
0.000946157	0.0600952	0.871	0.614	1	ISD1c	Ap3d1
0.00155616	0.0597351	0.833	0.591	1	ISD1c	Tmem242
0.00226578	0.0596085	0.817	0.584	1	ISD1c	Trak1
0.00359902	0.0595253	0.849	0.608	1	ISD1c	Tex264
2.9855e-05	0.0592648	0.132	0.266	0.594383	ISD1c	Tmod3
0.00246801	0.059069	0.804	0.583	1	ISD1c	Rtca
0.000654783	0.0588839	0.073	0.149	1	ISD1c	Cdc42ep3
1.62353e-05	0.058582	0.142	0.284	0.323229	ISD1c	Mybbp1a
0.00375202	0.058452	0.883	0.63	1	ISD1c	Rtcb
0.000284001	0.0580832	0.811	0.562	1	ISD1c	Fbxo31
0.00594797	0.0580238	0.722	0.541	1	ISD1c	Ube2w
7.92043e-05	0.0579242	0.12	0.234	1	ISD1c	Plod3
8.59768e-05	0.0577566	0.139	0.258	1	ISD1c	Ptpn1
0.000580485	0.0574302	0.751	0.537	1	ISD1c	Camsap2
0.00392305	0.0573183	0.104	0.178	1	ISD1c	Ldlr
9.25693e-06	0.0573014	0.129	0.264	0.184296	ISD1c	Ifngr1
6.72039e-06	0.0572879	0.123	0.258	0.133796	ISD1c	Rpap3
0.000406754	0.0571571	0.868	0.602	1	ISD1c	Aff4
8.1123e-05	0.0567127	0.776	0.536	1	ISD1c	Ralgds
0.00280402	0.0559153	0.782	0.57	1	ISD1c	Acbd6
0.00183267	0.0557796	0.7	0.514	1	ISD1c	Supt6
3.38387e-05	0.055626	0.246	0.401	0.673695	ISD1c	Ets2
0.000545255	0.055297	0.792	0.551	1	ISD1c	Tnk2
7.16642e-06	0.054728	0.107	0.228	0.142676	ISD1c	Eif4ebp2
0.00314987	0.0542823	0.833	0.593	1	ISD1c	Vbp1
0.0093977	0.0542784	0.356	0.458	1	ISD1c	Pofut2
0.000592241	0.053695	0.095	0.181	1	ISD1c	Ftsj3
0.00056465	0.0535044	0.823	0.58	1	ISD1c	Opa1
0.00142795	0.05321	0.82	0.569	1	ISD1c	Ntm
0.00530449	0.052919	0.073	0.133	1	ISD1c	Tiparp
0.000658975	0.0527982	0.886	0.609	1	ISD1c	Mgll
0.00673637	0.0527974	0.874	0.619	1	ISD1c	Rab12
0.00071251	0.051947	0.842	0.592	1	ISD1c	Rnaseh2c
0.00346835	0.0518338	0.735	0.533	1	ISD1c	Nlgn2
0.00134329	0.0514976	0.801	0.577	1	ISD1c	Nt5c
0.00289825	0.0514957	0.817	0.591	1	ISD1c	Atad1
0.000120705	0.0500011	0.782	0.537	1	ISD1c	Phlda3
9.18682e-08	0.0495477	0.155	0.344	0.001829	ISD1c	Nadk
0.00151053	0.0492721	0.082	0.157	1	ISD1c	Rasa2
0.00736333	0.0490973	0.073	0.13	1	ISD1c	N4bp3
0.000985415	0.048954	0.909	0.623	1	ISD1c	Limd2
0.00246751	0.0486714	0.744	0.543	1	ISD1c	Ube2z
0.00581033	0.0482849	0.085	0.15	1	ISD1c	Adam17
0.00129033	0.0479872	0.776	0.55	1	ISD1c	Slc9a6
0.00051686	0.0474439	0.751	0.527	1	ISD1c	Nacc2
0.00421387	0.0469507	0.732	0.546	1	ISD1c	Ten1
0.00255984	0.0467888	0.842	0.591	1	ISD1c	Eid2
0.00249516	0.0462928	0.871	0.613	1	ISD1c	Npepps
0.000209443	0.0459674	0.136	0.247	1	ISD1c	Sgpl1
4.86503e-05	0.0442297	0.114	0.226	0.968578	ISD1c	Dgat1
0.00593364	0.0440917	0.814	0.589	1	ISD1c	Zfp771
0.00337066	0.0440566	0.741	0.543	1	ISD1c	Grsf1
0.00107556	0.0436146	0.826	0.585	1	ISD1c	Gpr137
0.000487496	0.0434706	0.095	0.183	1	ISD1c	Ptprb
0.00741894	0.0427638	0.713	0.528	1	ISD1c	Ralgapa1
2.40564e-05	0.0426901	0.12	0.24	0.478939	ISD1c	Selenon
0.00454831	0.0420012	0.798	0.574	1	ISD1c	Chchd4
6.26193e-05	0.0416341	0.845	0.568	1	ISD1c	Ddah1
5.11789e-05	0.0415121	0.098	0.203	1	ISD1c	Smurf2
0.000722349	0.0412459	0.814	0.554	1	ISD1c	Slc25a18
0.0026982	0.0409591	0.886	0.628	1	ISD1c	Stoml2
0.00863805	0.040589	0.675	0.508	1	ISD1c	Abca3
0.00606028	0.0401323	0.088	0.155	1	ISD1c	Tmem238
0.000147034	0.0399223	0.088	0.182	1	ISD1c	Foxo1
4.70035e-05	0.0394111	0.801	0.539	0.935792	ISD1c	Rbfox2
0.00118395	0.0393116	0.757	0.549	1	ISD1c	Pcyox1
0.00981135	0.0392312	0.735	0.551	1	ISD1c	Mrps23
0.00128957	0.0386259	0.101	0.182	1	ISD1c	Klf3
0.0058125	0.0386082	0.817	0.588	1	ISD1c	Pigp
0.00146204	0.038502	0.546	0.401	1	ISD1c	Igfbp6
2.64549e-39	0.0376709	0.858	0.377	5.2669e-35	ISD1c	Serpina3n
0.00174745	0.0375892	0.11	0.193	1	ISD1c	Prss23
0.000206892	0.0375546	0.65	0.466	1	ISD1c	Rab31
0.00614525	0.0375443	0.792	0.566	1	ISD1c	Man2a2
0.0010741	0.037438	0.11	0.195	1	ISD1c	Cmtm3
0.00733933	0.0368603	0.107	0.176	1	ISD1c	Ddx21
0.00200494	0.0366689	0.073	0.142	1	ISD1c	Ccdc86
0.00372614	0.0365524	0.069	0.131	1	ISD1c	Cavin2
0.0028376	0.0347222	0.101	0.178	1	ISD1c	Oaf
0.000615958	0.0342443	0.845	0.586	1	ISD1c	Ttyh3
0.00190129	0.0338893	0.763	0.539	1	ISD1c	Sesn3
0.00760611	0.0333733	0.088	0.153	1	ISD1c	Nfkb1
1.56819e-07	0.0329655	0.142	0.308	0.0031221	ISD1c	Nras
0.000659046	0.0322534	0.088	0.171	1	ISD1c	Utp18
0.00168344	0.0318947	0.77	0.543	1	ISD1c	Cdk14
0.00933846	0.0316705	0.858	0.615	1	ISD1c	Pcyt2
0.0059344	0.0315971	0.073	0.132	1	ISD1c	Adgre5
0.0054237	0.0313545	0.091	0.159	1	ISD1c	Il10rb
0.00267155	0.0308441	0.82	0.579	1	ISD1c	Fam216a
0.00601691	0.0306618	0.883	0.618	1	ISD1c	Cdk17
0.0015982	0.0303362	0.748	0.535	1	ISD1c	Cpt1c
8.37663e-06	0.0303287	0.129	0.268	0.16677	ISD1c	Nsmce1
0.00309099	0.0302097	0.101	0.175	1	ISD1c	Lix1l
0.000448762	0.0300613	0.082	0.164	1	ISD1c	Akap13
0.00258337	0.0299702	0.795	0.561	1	ISD1c	R3hdm2
9.48688e-06	0.0299091	0.117	0.245	0.188874	ISD1c	Cpne1
0.000411547	0.0293452	0.732	0.511	1	ISD1c	Klc2
0.000208691	0.0292937	0.088	0.179	1	ISD1c	Afap1l1
1.32982e-06	0.0290156	0.148	0.307	0.0264754	ISD1c	Ifnar2
0.00822084	0.0286355	0.858	0.609	1	ISD1c	Coro2b
9.30299e-05	0.0285252	0.804	0.543	1	ISD1c	Dlg2
5.93795e-05	0.0285127	0.139	0.264	1	ISD1c	Gatad2a
0.00674401	0.0284427	0.82	0.589	1	ISD1c	Dlat
0.00702406	0.0284265	0.845	0.606	1	ISD1c	Tmed4
2.91117e-05	0.0283377	0.129	0.254	0.579585	ISD1c	Kitl
0.00688833	0.0278767	0.107	0.177	1	ISD1c	Lgals9
0.000155886	0.0276539	0.779	0.53	1	ISD1c	Camkk1
0.00397028	0.0275777	0.754	0.542	1	ISD1c	Pik3r2
0.000127108	0.0274174	0.098	0.196	1	ISD1c	Mier1
0.00014011	0.0272369	0.095	0.191	1	ISD1c	Utp4
0.000135787	0.0272346	0.849	0.575	1	ISD1c	Lxn
0.00451566	0.027101	0.779	0.564	1	ISD1c	Polb
4.22978e-08	0.0268085	0.155	0.337	0.000842107	ISD1c	Fbl
0.00310006	0.026753	0.798	0.564	1	ISD1c	Akap6
0.00161657	0.0266587	0.069	0.135	1	ISD1c	Sox4
3.92365e-05	0.0264669	0.085	0.188	0.781159	ISD1c	Bcam
0.00842213	0.0260536	0.826	0.591	1	ISD1c	Bri3bp
8.73016e-06	0.0259865	0.114	0.236	0.173809	ISD1c	Taf1d
8.04833e-09	0.025931	0.17	0.37	0.000160234	ISD1c	Capza1
3.92231e-09	0.0259027	0.192	0.417	7.80892e-05	ISD1c	Alyref
0.000200374	0.0258098	0.098	0.195	1	ISD1c	St3gal6
0.00396484	0.0250755	0.874	0.606	1	ISD1c	Blcap
0.0072511	0.0249832	0.826	0.588	1	ISD1c	Smarcd3
0.00270947	0.0244169	1	0.968	1	ISD1c	Lamp1
8.04852e-06	0.0242166	0.174	0.332	0.160238	ISD1c	Galnt1
0.00266672	0.0237805	0.789	0.563	1	ISD1c	Selenoh
0.00729101	0.0234702	0.066	0.121	1	ISD1c	Gm26532
0.000260276	0.0234409	0.095	0.185	1	ISD1c	Cln5
0.00151746	0.0230577	0.104	0.186	1	ISD1c	Nop2
0.00901967	0.0227869	0.975	0.845	1	ISD1c	Sdf4
5.81177e-05	0.0225433	0.057	0.144	1	ISD1c	Nup54
0.00270858	0.0222794	0.054	0.112	1	ISD1c	Pdia4
0.00165536	0.021958	0.817	0.565	1	ISD1c	Slc2a3
0.000887094	0.0216528	0.779	0.54	1	ISD1c	Scrg1
3.23693e-06	0.021574	0.104	0.232	0.0644441	ISD1c	Smad1
0.00157481	0.0215486	0.066	0.133	1	ISD1c	Yap1
0.00974587	0.0202792	0.095	0.155	1	ISD1c	Inpp5d
1.03905e-10	0.0200087	0.915	0.558	2.06865e-06	ISD1c	Csf1r
0.00760545	0.0194693	0.066	0.121	1	ISD1c	Fzd1
0.00625018	0.0189953	0.066	0.121	1	ISD1c	Stk3
0.000170833	0.0187302	0.101	0.198	1	ISD1c	Ckap4
0.00509487	0.0186141	0.372	0.464	1	ISD1c	Zfp91
0.000989352	0.0185357	0.063	0.133	1	ISD1c	Irak2
0.000605118	0.0184478	0.057	0.128	1	ISD1c	Sh3pxd2b
0.000144863	0.0182781	0.107	0.211	1	ISD1c	Cpt1a
0.000912988	0.0182599	0.773	0.534	1	ISD1c	Fbxw7
0.00673854	0.0178804	0.972	0.843	1	ISD1c	Psmd8
0.00220226	0.0177262	0.085	0.154	1	ISD1c	Smarcd2
5.35193e-06	0.0176442	0.107	0.231	0.106552	ISD1c	Rbpj
1.66152e-06	0.017552	0.155	0.313	0.0330793	ISD1c	Vat1
0.000330716	0.0174624	0.77	0.529	1	ISD1c	Kcnip3
0.00847307	0.0174377	0.968	0.838	1	ISD1c	Psenen
0.00628763	0.0172244	0.063	0.118	1	ISD1c	Chsy1
5.03289e-06	0.0171507	0.091	0.213	0.1002	ISD1c	Pdlim5
0.00564624	0.0169576	0.735	0.535	1	ISD1c	Slc4a3
4.98968e-07	0.0167626	0.167	0.336	0.00993396	ISD1c	Copb1
9.70245e-05	0.0167412	0.063	0.148	1	ISD1c	Crtc2
0.000231271	0.0157603	0.763	0.51	1	ISD1c	Celf5
0.00014128	0.0153661	0.082	0.172	1	ISD1c	Npepl1
0.00186119	0.0153522	0.685	0.489	1	ISD1c	Sipa1l1
7.48207e-08	0.0150909	0.189	0.384	0.0014896	ISD1c	Psme2
0.00989357	0.0150089	0.804	0.567	1	ISD1c	Begain
3.37777e-06	0.0145793	0.126	0.267	0.0672481	ISD1c	Rela
0.000193164	0.0144587	0.085	0.177	1	ISD1c	Sipa1
3.28245e-05	0.01435	0.12	0.238	0.653503	ISD1c	Fkbp9
2.85481e-06	0.0140417	0.145	0.297	0.0568364	ISD1c	Yif1a
0.00399634	0.0139294	0.079	0.141	1	ISD1c	Smad4
0.00305205	0.0139031	0.987	0.839	1	ISD1c	Hnrnpdl
7.40537e-06	0.0137321	0.136	0.272	0.147434	ISD1c	Szrd1
0.000424758	0.0137122	0.082	0.165	1	ISD1c	Midn
7.91245e-05	0.0135955	0.107	0.213	1	ISD1c	Heg1
2.87556e-05	0.0131762	0.085	0.189	0.572496	ISD1c	Rock1
0.000239416	0.0130591	0.095	0.186	1	ISD1c	Fcgrt
0.00561072	0.0128502	0.101	0.168	1	ISD1c	Cd300c2
0.00754818	0.0127734	0.814	0.574	1	ISD1c	B4galt6
0.00100175	0.0124578	0.987	0.981	1	ISD1c	Camk2n1
0.000217632	0.0122763	0.107	0.206	1	ISD1c	Slc31a1
8.04922e-05	0.0122636	0.098	0.201	1	ISD1c	Anxa11
0.00114285	0.0118006	0.804	0.563	1	ISD1c	Tspoap1
0.00233722	0.0115634	0.06	0.121	1	ISD1c	Lsm12
0.00753843	0.011106	0.06	0.112	1	ISD1c	Dusp16
0.00253477	0.0107458	0.082	0.15	1	ISD1c	Maf
1.69349e-06	0.0102937	0.129	0.27	0.0337157	ISD1c	Rab8b
1.09663e-05	0.0102149	0.11	0.235	0.218328	ISD1c	Mta2
0.0019968	0.0100949	0.091	0.165	1	ISD1c	Ifnar1
0.00408918	0.00948467	0.107	0.179	1	ISD1c	Pycard
0.00106	0.00930084	0.088	0.163	1	ISD1c	Nrp2
2.52259e-18	0.00905144	0.956	0.607	5.02223e-14	ISD1c	Ctsz
5.8714e-06	0.00868586	0.129	0.265	0.116894	ISD1c	Hdac1
0.00576103	0.00803899	0.864	0.593	1	ISD1c	Mrtfb
0.00675558	0.00797717	0.88	0.619	1	ISD1c	Rida
8.38535e-07	0.00795296	0.136	0.29	0.0166944	ISD1c	Lrrc17
0.00387391	0.00761065	0.076	0.138	1	ISD1c	Tfeb
6.89292e-05	0.00685607	0.132	0.249	1	ISD1c	Rras
0.00817598	0.00677719	0.852	0.605	1	ISD1c	Akap8l
3.63614e-07	0.00625072	0.151	0.318	0.0072392	ISD1c	Zdhhc18
0.000214304	0.00583115	0.073	0.155	1	ISD1c	Atic
0.00507932	0.00512527	0.101	0.171	1	ISD1c	Cyth4
1.78577e-05	0.0047897	0.091	0.201	0.355528	ISD1c	Dnttip2
7.59734e-05	0.00446162	0.063	0.148	1	ISD1c	Snap29
2.53415e-05	0.00395842	0.091	0.198	0.504523	ISD1c	Mcam
4.1663e-05	0.00384178	0.11	0.22	0.829468	ISD1c	Tnip1
9.55781e-06	0.0038409	0.098	0.212	0.190286	ISD1c	Dhx38
0.00113821	0.00357065	0.057	0.121	1	ISD1c	Crlf3
0.000694482	0.00356848	0.05	0.117	1	ISD1c	Arrdc4
0.00591199	0.00350223	0.833	0.579	1	ISD1c	Dmxl2
0.00578956	0.00252114	0.057	0.109	1	ISD1c	Sp1
2.05172e-05	0.00247633	0.104	0.218	0.408477	ISD1c	Vcam1
0.000398856	0.00231128	0.789	0.534	1	ISD1c	Clec2l
1.00615e-05	0.00219745	0.161	0.306	0.200314	ISD1c	Mfsd1
0.000109114	0.00196193	0.104	0.207	1	ISD1c	Tcf3
0.00246307	0.00192379	0.852	0.589	1	ISD1c	Pgbd5
0.00890597	0.00176851	0.069	0.122	1	ISD1c	Bak1
0.000397679	0.00139558	0.085	0.17	1	ISD1c	Metrnl
0.00194437	0.00131717	0.972	0.85	1	ISD1c	Arl2bp
0.00485037	0.0010839	0.088	0.152	1	ISD1c	Frmd6
7.96674e-05	0.00107519	0.088	0.188	1	ISD1c	Qsox1
7.3977e-08	0.000722705	0.123	0.286	0.00147281	ISD1c	Vegfa
0.00632703	0.000582474	0.06	0.112	1	ISD1c	Smo
0.00444041	0.000433117	0.054	0.107	1	ISD1c	Tnfaip8
2.1983e-06	0.000374357	0.114	0.249	0.0437659	ISD1c	Ell2
0.00619466	0.000182918	0.06	0.113	1	ISD1c	Nfil3
3.75778e-07	-5.78387e-05	0.095	0.229	0.00748136	ISD1c	Ehbp1l1
1.30575e-06	-0.000192645	0.167	0.332	0.0259962	ISD1c	Pak2
9.83474e-06	-0.0005383	0.11	0.235	0.1958	ISD1c	Rrs1
0.000538715	-0.000891842	0.057	0.128	1	ISD1c	Irf9
6.04124e-06	-0.00102339	0.104	0.223	0.120275	ISD1c	Mknk2
1.39201e-05	-0.00154905	0.155	0.295	0.277136	ISD1c	Reep3
0.00200358	-0.00179824	0.047	0.104	1	ISD1c	Spata13
8.58907e-34	-0.00186282	0.842	0.399	1.71e-29	ISD1c	Fcrls
0.00117378	-0.00193917	0.091	0.166	1	ISD1c	Lbr
0.00193428	-0.00269754	0.741	0.515	1	ISD1c	Rap1gap2
0.0011751	-0.00274545	0.085	0.16	1	ISD1c	Hes1
0.00669332	-0.00312582	0.842	0.585	1	ISD1c	Inpp4a
0.00986059	-0.00374101	0.842	0.593	1	ISD1c	Tmem47
0.0063505	-0.00382343	0.877	0.599	1	ISD1c	Slc39a10
0.00288569	-0.00390166	0.076	0.14	1	ISD1c	Lamb1
0.00295826	-0.00399764	0.965	0.831	1	ISD1c	Lamtor1
0.00318349	-0.00452327	0.997	0.96	1	ISD1c	Ndufb7
4.89825e-08	-0.00458357	0.129	0.3	0.000975192	ISD1c	Cav2
0.00789457	-0.00476491	0.063	0.115	1	ISD1c	Irf8
4.25645e-05	-0.00493775	0.123	0.242	0.847416	ISD1c	Krcc1
0.00553736	-0.00503384	0.738	0.528	1	ISD1c	Dgat2
1.42462e-05	-0.00551924	0.29	0.437	0.283628	ISD1c	Clip1
1.00515e-05	-0.00558808	0.114	0.238	0.200116	ISD1c	Mpzl1
8.761e-05	-0.00567967	0.095	0.193	1	ISD1c	Gnpnat1
5.12322e-07	-0.00605689	0.259	0.443	0.0101998	ISD1c	Rala
0.00054752	-0.00640396	0.05	0.117	1	ISD1c	Fzd2
6.9039e-06	-0.00650099	0.101	0.221	0.13745	ISD1c	Cbfb
0.00503167	-0.00663259	0.066	0.123	1	ISD1c	Cpne3
0.000103873	-0.00681569	0.088	0.182	1	ISD1c	Klf10
0.00660427	-0.00699569	0.782	0.56	1	ISD1c	Inpp5f
7.89557e-05	-0.00701552	0.079	0.171	1	ISD1c	Ssh2
8.60864e-06	-0.00709066	0.117	0.243	0.171389	ISD1c	Esyt2
0.00489733	-0.00739937	0.05	0.101	1	ISD1c	Phactr4
5.74068e-05	-0.00769062	0.069	0.16	1	ISD1c	Kit
2.5156e-05	-0.00829139	0.117	0.233	0.500831	ISD1c	Sec23ip
0.000621418	-0.00833351	0.085	0.168	1	ISD1c	Hyou1
0.00250361	-0.00860733	0.05	0.107	1	ISD1c	Cfp
0.00349769	-0.00878594	0.978	0.819	1	ISD1c	Ddb1
0.000212992	-0.0088973	0.063	0.142	1	ISD1c	Rpf1
4.55658e-05	-0.00904759	0.795	0.519	0.90717	ISD1c	Sulf2
6.45814e-05	-0.00913419	0.063	0.151	1	ISD1c	Ppie
5.29796e-11	-0.00945846	0.151	0.374	1.05477e-06	ISD1c	Top1
1.1441e-05	-0.0097697	0.085	0.195	0.227779	ISD1c	Csf2ra
0.000103261	-0.00992728	0.338	0.474	1	ISD1c	Magoh
0.00959668	-0.0102216	0.972	0.807	1	ISD1c	Glrx3
0.0012687	-0.0102286	0.845	0.566	1	ISD1c	Neurl1a
6.24757e-05	-0.0102517	0.057	0.141	1	ISD1c	Mertk
3.12567e-06	-0.0102817	0.104	0.234	0.062229	ISD1c	Psme4
4.57384e-08	-0.0104846	0.11	0.268	0.000910606	ISD1c	Gnl3
0.00253374	-0.0105038	0.047	0.101	1	ISD1c	Pir
0.000139499	-0.010534	0.098	0.196	1	ISD1c	Lamb2
0.00851128	-0.0107855	0.057	0.104	1	ISD1c	Dmkn
4.09193e-06	-0.0108876	0.054	0.154	0.0814662	ISD1c	Ell
0.00316936	-0.0111023	0.972	0.862	1	ISD1c	Tomm5
4.93281e-05	-0.0113921	0.095	0.197	0.982074	ISD1c	Mcmbp
0.00102169	-0.0115581	0.054	0.117	1	ISD1c	Tbc1d2b
0.000974299	-0.0115954	0.076	0.149	1	ISD1c	1700017B05Rik
3.11814e-07	-0.0118101	0.107	0.25	0.0062079	ISD1c	Utp11
2.18503e-12	-0.0119488	0.694	0.402	4.35018e-08	ISD1c	Ly86
0.000341312	-0.0122837	0.057	0.129	1	ISD1c	Heatr1
0.000414706	-0.0122878	0.091	0.175	1	ISD1c	Exosc3
7.32755e-06	-0.0124354	0.098	0.217	0.145884	ISD1c	mt-Nd6
2.74147e-05	-0.0126455	0.079	0.182	0.5458	ISD1c	Slain2
1.17297e-07	-0.0127557	0.151	0.325	0.00233527	ISD1c	Slc6a6
0.000549613	-0.0128109	0.085	0.166	1	ISD1c	Sdf2l1
3.41976e-07	-0.0129273	0.114	0.256	0.0068084	ISD1c	Mapk1ip1l
0.000315622	-0.013047	0.079	0.16	1	ISD1c	Ikbip
8.81348e-07	-0.0132211	0.06	0.172	0.0175468	ISD1c	Nrarp
4.06637e-05	-0.0133594	0.095	0.198	0.809573	ISD1c	Lpcat3
0.00648674	-0.013438	0.744	0.523	1	ISD1c	Cacnb4
0.00745321	-0.0137944	0.716	0.513	1	ISD1c	Cacna2d1
6.84999e-08	-0.0140452	0.129	0.292	0.00136376	ISD1c	Diaph1
0.00202608	-0.0144364	0.069	0.136	1	ISD1c	Socs2
3.38872e-08	-0.0144765	0.145	0.325	0.00067466	ISD1c	Adam9
4.72556e-06	-0.0145379	0.129	0.257	0.0940811	ISD1c	Sptlc2
4.62729e-08	-0.0145597	0.101	0.253	0.000921248	ISD1c	Wasf2
0.00600166	-0.0148096	0.088	0.15	1	ISD1c	Pdgfrb
0.00175669	-0.0151371	0.751	0.521	1	ISD1c	Prmt2
0.000182921	-0.0152619	0.073	0.156	1	ISD1c	Arhgap27
0.00634897	-0.015317	0.732	0.517	1	ISD1c	Cntnap1
5.14638e-09	-0.0154603	0.183	0.399	0.000102459	ISD1c	Svbp
0.00791311	-0.0157668	0.994	0.934	1	ISD1c	Naa38
0.000239268	-0.0161429	0.303	0.432	1	ISD1c	Asah1
9.02526e-07	-0.0161574	0.151	0.308	0.0179684	ISD1c	Plekho1
0.00253702	-0.0161695	0.047	0.102	1	ISD1c	Rspo3
3.55525e-07	-0.0161804	0.088	0.222	0.00707814	ISD1c	Hmg20b
3.71894e-06	-0.0162455	0.098	0.223	0.0740404	ISD1c	Ginm1
0.000168034	-0.0163403	0.808	0.529	1	ISD1c	Camk2d
0.00507116	-0.0165057	0.054	0.105	1	ISD1c	Triobp
1.4448e-06	-0.016514	0.085	0.207	0.0287644	ISD1c	Itpkb
0.000794155	-0.0166214	0.044	0.106	1	ISD1c	Arhgap45
0.00129484	-0.0166214	0.06	0.125	1	ISD1c	Slc25a20
0.00120194	-0.0168268	0.047	0.107	1	ISD1c	Snrnp35
8.31861e-06	-0.0174717	0.091	0.207	0.165615	ISD1c	Asnsd1
0.000296939	-0.0179001	0.082	0.167	1	ISD1c	St6gal1
0.000863072	-0.0179797	0.06	0.126	1	ISD1c	Arap1
0.000203353	-0.0180219	0.047	0.118	1	ISD1c	R3hcc1l
0.00176723	-0.0180219	0.057	0.117	1	ISD1c	Tcof1
9.89017e-06	-0.0181504	0.076	0.181	0.196903	ISD1c	Smn1
1.2222e-05	-0.0181902	0.098	0.209	0.243328	ISD1c	Tmem179b
0.00053486	-0.0182442	0.073	0.148	1	ISD1c	Katnbl1
3.75757e-05	-0.0183531	0.044	0.126	0.748095	ISD1c	Ccnyl1
0.000182294	-0.0185666	0.079	0.164	1	ISD1c	Pde12
0.000443602	-0.0187742	0.334	0.455	1	ISD1c	Cux1
0.00028992	-0.0188635	0.041	0.107	1	ISD1c	Nqo2
6.30224e-06	-0.0191252	0.063	0.165	0.125471	ISD1c	Kank3
2.09146e-06	-0.0191817	0.098	0.225	0.0416389	ISD1c	Tjp2
2.93685e-06	-0.0191838	0.095	0.217	0.0584696	ISD1c	Ppan
7.11906e-05	-0.0197024	0.05	0.131	1	ISD1c	Spty2d1
2.54868e-06	-0.0199146	0.114	0.245	0.0507418	ISD1c	Tmem120a
0.00489016	-0.0202369	0.978	0.853	1	ISD1c	Csde1
0.000452619	-0.0202761	0.06	0.132	1	ISD1c	Nop9
1.15119e-07	-0.0203535	0.107	0.259	0.00229191	ISD1c	Pes1
0.00605494	-0.0204578	0.757	0.538	1	ISD1c	Ablim2
0.00061889	-0.0206857	0.05	0.116	1	ISD1c	Wdr46
0.002964	-0.0209665	0.05	0.105	1	ISD1c	Srf
0.00435571	-0.0212055	0.057	0.111	1	ISD1c	Gpx7
1.04795e-06	-0.0213907	0.11	0.246	0.0208636	ISD1c	Wapl
2.0894e-10	-0.0214491	0.186	0.412	4.15979e-06	ISD1c	Serpinb6a
1.31959e-09	-0.022063	0.17	0.387	2.62717e-05	ISD1c	Ubxn4
0.000595963	-0.0223796	0.161	0.274	1	ISD1c	Ctsh
4.00956e-10	-0.0224327	0.845	0.504	7.98263e-06	ISD1c	Wfs1
0.000630728	-0.0225042	0.05	0.114	1	ISD1c	Nfya
0.00081902	-0.0225144	0.981	0.965	1	ISD1c	Ndufa8
0.00295545	-0.0226402	0.972	0.855	1	ISD1c	Ppdpf
0.000482904	-0.0227638	0.05	0.117	1	ISD1c	Sap30
2.09168e-05	-0.0228062	0.079	0.18	0.416432	ISD1c	Tnfsf12
3.27751e-11	-0.023058	0.151	0.373	6.52519e-07	ISD1c	Kars
0.000308437	-0.0233357	0.05	0.121	1	ISD1c	Crtc3
0.00136662	-0.0236188	0.044	0.101	1	ISD1c	2810403D21Rik
0.00273304	-0.0236456	0.047	0.102	1	ISD1c	S1pr3
0.000139144	-0.0236737	0.088	0.181	1	ISD1c	Caskin2
0.00454412	-0.0236979	0.057	0.109	1	ISD1c	Vasn
0.00122675	-0.0242488	0.047	0.107	1	ISD1c	Rab43
6.35781e-06	-0.0243122	0.763	0.484	0.126578	ISD1c	Hpcal1
6.73518e-05	-0.0243903	0.047	0.127	1	ISD1c	Slc22a4
4.39911e-05	-0.0248707	0.05	0.135	0.875818	ISD1c	Pdcd11
0.00445251	-0.0249779	0.89	0.601	1	ISD1c	Schip1
0.00154818	-0.0250453	0.069	0.135	1	ISD1c	Plcb3
0.000201497	-0.0251932	0.047	0.119	1	ISD1c	Rbms3
4.75598e-08	-0.0256078	0.126	0.295	0.000946868	ISD1c	Myadm
0.00227936	-0.0257352	0.997	0.979	1	ISD1c	Rabac1
0.000103488	-0.0259789	0.06	0.142	1	ISD1c	Tmem185b
3.03251e-09	-0.0260396	0.098	0.264	6.03742e-05	ISD1c	Zmpste24
4.8845e-09	-0.0260511	0.139	0.327	9.72456e-05	ISD1c	Slk
0.000179243	-0.026179	0.05	0.124	1	ISD1c	Katna1
0.00150609	-0.0265494	1	0.995	1	ISD1c	Ndufa7
5.80485e-07	-0.0269382	0.066	0.188	0.0115569	ISD1c	Ncoa3
0.000121447	-0.0269915	0.057	0.135	1	ISD1c	Chil1
0.00191721	-0.0272156	0.05	0.108	1	ISD1c	Arid5a
0.000372899	-0.0272197	0.041	0.106	1	ISD1c	Socs4
6.07824e-06	-0.0274182	0.117	0.24	0.121012	ISD1c	Pabpc4
1.65939e-05	-0.0277689	0.082	0.187	0.330369	ISD1c	Ctdsp1
0.000486446	-0.0278872	0.073	0.149	1	ISD1c	Rab3il1
4.0468e-05	-0.0280419	0.06	0.146	0.805677	ISD1c	Uimc1
0.00010291	-0.028107	0.073	0.158	1	ISD1c	Nufip2
1.86092e-06	-0.0281347	0.801	0.512	0.037049	ISD1c	Gltp
4.42552e-08	-0.0283573	0.148	0.324	0.000881077	ISD1c	Nek6
0.00257895	-0.0286953	0.997	0.998	1	ISD1c	Slc25a3
0.00601232	-0.0288338	0.994	0.983	1	ISD1c	Gnb2
4.00671e-07	-0.0288383	0.076	0.201	0.00797696	ISD1c	Tob2
0.000462005	-0.0292258	0.069	0.143	1	ISD1c	Irgm1
1.31506e-07	-0.0293703	0.085	0.222	0.00261816	ISD1c	Zfp281
1.46709e-05	-0.029486	0.085	0.191	0.292082	ISD1c	Galk1
5.92706e-09	-0.0296474	0.107	0.271	0.000118002	ISD1c	Gtpbp4
2.63376e-05	-0.0298544	0.073	0.17	0.524356	ISD1c	Nop14
1.14678e-05	-0.0298868	0.069	0.172	0.228312	ISD1c	Slc25a37
2.43493e-07	-0.0299124	0.054	0.167	0.00484769	ISD1c	Otud1
0.000605869	-0.0300416	0.047	0.112	1	ISD1c	Foxn2
2.38714e-06	-0.0302097	0.798	0.51	0.0475255	ISD1c	Gpd1
7.64574e-05	-0.0303121	0.069	0.157	1	ISD1c	Plekhm1
2.06179e-07	-0.030389	0.107	0.249	0.00410482	ISD1c	Trim27
4.65265e-07	-0.0304482	0.129	0.281	0.00926295	ISD1c	Trnau1ap
8.55682e-05	-0.03053	0.066	0.152	1	ISD1c	Mospd1
0.000352434	-0.0305934	0.05	0.119	1	ISD1c	Cox6b2
0.000162879	-0.0305956	0.038	0.106	1	ISD1c	C77080
3.04101e-08	-0.0306098	0.129	0.3	0.000605434	ISD1c	Ddx54
6.67492e-05	-0.0306208	0.82	0.533	1	ISD1c	Hlf
0.000268161	-0.030626	0.057	0.131	1	ISD1c	Riok1
0.000126542	-0.0307225	0.038	0.108	1	ISD1c	Cks2
1.33833e-05	-0.0307928	0.101	0.215	0.266447	ISD1c	Lman1
4.96647e-05	-0.0312576	0.054	0.138	0.988775	ISD1c	Sh3pxd2a
0.000456321	-0.0312827	0.044	0.109	1	ISD1c	Gab2
3.77286e-06	-0.0315514	0.079	0.189	0.0751139	ISD1c	Trabd
2.76548e-07	-0.031873	0.057	0.174	0.00550579	ISD1c	P3h3
3.64468e-06	-0.0319146	0.063	0.169	0.0725619	ISD1c	Lyar
9.58568e-05	-0.0321336	0.05	0.128	1	ISD1c	Nbeal1
4.82102e-05	-0.0325259	0.06	0.149	0.959816	ISD1c	Fam43a
0.00804652	-0.0326141	0.994	0.931	1	ISD1c	Rab11b
3.80684e-05	-0.0326485	0.057	0.143	0.757903	ISD1c	Zcchc9
0.00517114	-0.03324	0.981	0.816	1	ISD1c	Mrps24
7.53449e-06	-0.0332874	0.104	0.223	0.150004	ISD1c	Ino80c
0.000940267	-0.033433	0.044	0.103	1	ISD1c	Sesn2
1.08383e-05	-0.0334891	0.098	0.214	0.21578	ISD1c	Lst1
0.00207581	-0.0337242	0.079	0.146	1	ISD1c	Psmb8
0.000146078	-0.0340958	0.047	0.121	1	ISD1c	Ccdc117
1.56806e-05	-0.034372	0.079	0.18	0.312186	ISD1c	Amotl2
5.66778e-06	-0.0349306	0.063	0.165	0.11284	ISD1c	Ikzf5
2.58659e-06	-0.0352035	0.082	0.197	0.0514964	ISD1c	Elf2
8.19604e-05	-0.0353354	0.05	0.131	1	ISD1c	Gpbp1l1
3.40015e-08	-0.035422	0.107	0.265	0.000676937	ISD1c	Xrn2
5.19022e-09	-0.0354333	0.155	0.347	0.000103332	ISD1c	Tmem248
0.00118884	-0.0354832	0.997	0.97	1	ISD1c	Eif4h
0.00490955	-0.0356541	0.83	0.561	1	ISD1c	Arhgef25
3.07075e-07	-0.0356843	0.101	0.24	0.00611356	ISD1c	Siah1a
5.22315e-05	-0.0357818	0.088	0.186	1	ISD1c	Abcb1a
0.000368477	-0.0359355	0.041	0.105	1	ISD1c	Hgh1
8.42886e-05	-0.0360162	0.082	0.174	1	ISD1c	Ptgfrn
0.00369054	-0.0361895	0.842	0.577	1	ISD1c	Lrrn2
1.46758e-07	-0.0363016	0.158	0.326	0.0029218	ISD1c	Emd
0.000909332	-0.036493	0.044	0.104	1	ISD1c	Mob3a
2.85853e-05	-0.0366245	0.082	0.182	0.569104	ISD1c	Ccdc71l
3.8422e-09	-0.0366986	0.129	0.309	7.64944e-05	ISD1c	Kmt2e
1.11268e-07	-0.0367081	0.12	0.273	0.00221524	ISD1c	Slc16a1
1.98816e-05	-0.0368272	0.069	0.165	0.395824	ISD1c	Sft2d2
1.1841e-05	-0.0370411	0.085	0.189	0.235743	ISD1c	H2-T22
8.08361e-06	-0.0372201	0.069	0.174	0.160937	ISD1c	Cpne8
2.15377e-05	-0.0372449	0.079	0.179	0.428794	ISD1c	Slc39a14
1.31065e-07	-0.0375399	0.11	0.262	0.00260937	ISD1c	Alkbh5
0.000219293	-0.037651	0.079	0.16	1	ISD1c	Plscr3
0.00177244	-0.0379678	0.874	0.591	1	ISD1c	Ogfrl1
0.000636689	-0.0380938	0.057	0.125	1	ISD1c	Abi3
2.68666e-07	-0.0381413	0.088	0.222	0.00534887	ISD1c	N4bp1
3.65396e-07	-0.0381579	0.11	0.254	0.00727468	ISD1c	2510039O18Rik
2.51089e-05	-0.0381783	0.054	0.141	0.499893	ISD1c	Patl1
1.92729e-05	-0.038333	0.035	0.114	0.383703	ISD1c	Tex30
5.59731e-06	-0.0383431	0.032	0.116	0.111437	ISD1c	Rbm15
4.48284e-05	-0.0383631	0.044	0.124	0.892488	ISD1c	Chac1
8.57309e-06	-0.0384015	0.066	0.168	0.170682	ISD1c	Actl6a
2.10995e-10	-0.0386064	0.123	0.319	4.20069e-06	ISD1c	Nip7
0.000813591	-0.0388076	0.997	0.946	1	ISD1c	Spcs1
0.000325427	-0.038888	0.05	0.12	1	ISD1c	Limd1
0.000236055	-0.0389131	0.06	0.134	1	ISD1c	Ndst2
1.99602e-06	-0.0389374	0.091	0.214	0.0397388	ISD1c	Arhgef40
1.64017e-09	-0.039005	0.12	0.302	3.26542e-05	ISD1c	Pcdh1
1.36126e-06	-0.0390626	0.066	0.179	0.0271014	ISD1c	Peak1
0.00017348	-0.0390824	0.035	0.101	1	ISD1c	Smco4
0.0016739	-0.0390984	0.77	0.526	1	ISD1c	Kcna2
0.00064946	-0.0394128	0.079	0.156	1	ISD1c	Col6a1
2.01261e-13	-0.0398165	0.142	0.381	4.0069e-09	ISD1c	Rbm25
1.60682e-06	-0.0398987	0.104	0.231	0.0319903	ISD1c	Stk40
5.77166e-05	-0.039939	0.054	0.137	1	ISD1c	Nup93
1.28564e-09	-0.0401139	0.174	0.384	2.55958e-05	ISD1c	Sec11a
6.25955e-05	-0.0401656	0.088	0.186	1	ISD1c	Cyp20a1
6.26942e-05	-0.0403541	0.063	0.148	1	ISD1c	Slc7a2
0.00157151	-0.0404236	0.06	0.122	1	ISD1c	Mthfd1l
0.000115886	-0.0405844	1	0.951	1	ISD1c	Sdhb
8.011e-09	-0.0406915	0.129	0.307	0.000159491	ISD1c	Flii
4.68074e-10	-0.040867	0.161	0.373	9.31889e-06	ISD1c	Arcn1
0.000918142	-0.0409355	0.054	0.117	1	ISD1c	Arrdc1
0.000224516	-0.040956	0.06	0.136	1	ISD1c	Slc30a7
1.05971e-09	-0.041014	0.126	0.314	2.10978e-05	ISD1c	Plxna2
0.000426218	-0.0410587	0.041	0.104	1	ISD1c	Aldh3b1
0.00341859	-0.0411218	0.975	0.863	1	ISD1c	Lamtor4
0.000308092	-0.0414543	0.041	0.106	1	ISD1c	Tor3a
8.56609e-06	-0.0416187	0.123	0.246	0.170542	ISD1c	Cyth3
1.55353e-06	-0.0418453	0.066	0.177	0.0309292	ISD1c	Ints14
0.000204333	-0.0422273	0.06	0.136	1	ISD1c	Mri1
6.65123e-06	-0.0423619	0.038	0.126	0.132419	ISD1c	Rhov
0.000354278	-0.042491	0.054	0.124	1	ISD1c	Gcc1
0.000176286	-0.0427107	0.89	0.574	1	ISD1c	Inf2
3.59701e-05	-0.042729	0.06	0.147	0.716129	ISD1c	Nkapd1
0.00050124	-0.0428843	0.05	0.116	1	ISD1c	Tcp11l1
2.4396e-05	-0.0429127	0.079	0.179	0.485701	ISD1c	Wipf1
0.0013772	-0.0429649	0.959	0.795	1	ISD1c	Cuta
2.93229e-06	-0.0433107	0.066	0.175	0.0583789	ISD1c	Znrf2
1.18961e-08	-0.0434208	0.126	0.3	0.000236839	ISD1c	Fmnl2
0.000165395	-0.0436122	0.06	0.138	1	ISD1c	Sorbs3
4.87491e-05	-0.0436719	0.079	0.173	0.970545	ISD1c	Plk3
0.000611203	-0.0439226	0.05	0.115	1	ISD1c	Agtrap
5.86021e-10	-0.0439809	0.145	0.341	1.16671e-05	ISD1c	Zfand2a
0.00139165	-0.0443189	0.047	0.106	1	ISD1c	Stom
5.88035e-07	-0.0444326	0.082	0.206	0.0117072	ISD1c	Creld2
0.00101976	-0.0444415	0.05	0.111	1	ISD1c	Copz2
0.00398095	-0.0445631	0.994	0.97	1	ISD1c	Tsc22d1
7.68889e-10	-0.0446847	0.151	0.349	1.53078e-05	ISD1c	Acadl
1.27417e-05	-0.0447469	0.054	0.147	0.253675	ISD1c	Zbtb41
0.000127333	-0.0450712	0.05	0.126	1	ISD1c	Prpf3
0.000235204	-0.0452866	0.975	0.908	1	ISD1c	Ube2b
6.35334e-07	-0.0454002	0.082	0.205	0.0126489	ISD1c	Fcho2
0.00197333	-0.0454249	0.89	0.609	1	ISD1c	Gna12
1.16046e-08	-0.0457076	0.107	0.266	0.000231036	ISD1c	Dnajc2
1.75664e-07	-0.0457703	0.095	0.232	0.00349729	ISD1c	Tsc22d2
0.000181451	-0.0457946	0.038	0.105	1	ISD1c	Alkbh2
2.54159e-09	-0.046387	0.145	0.338	5.06005e-05	ISD1c	Pold4
4.501e-05	-0.0464118	0.038	0.114	0.896104	ISD1c	Gxylt1
0.00494477	-0.0464475	0.962	0.799	1	ISD1c	Polr2k
1.82858e-07	-0.0468328	0.076	0.204	0.00364052	ISD1c	Usp25
6.94135e-05	-0.0469163	0.054	0.135	1	ISD1c	Prkd3
0.00108515	-0.0471292	0.372	0.473	1	ISD1c	Mrpl15
0.000716176	-0.0471624	0.044	0.105	1	ISD1c	Bin2
2.8277e-06	-0.0473069	0.088	0.204	0.0562967	ISD1c	Nxt1
4.45772e-05	-0.0475192	0.032	0.105	0.887487	ISD1c	Mtrr
4.18806e-07	-0.0476509	0.142	0.302	0.00833801	ISD1c	Btg3
0.000180342	-0.0478513	0.962	0.812	1	ISD1c	Mrpl23
2.42334e-06	-0.0478607	0.054	0.154	0.0482464	ISD1c	Cdk7
5.34513e-05	-0.0479389	0.041	0.118	1	ISD1c	Nfatc3
5.82534e-09	-0.0480221	0.142	0.323	0.000115977	ISD1c	Nampt
1.02319e-05	-0.0481433	0.044	0.132	0.203706	ISD1c	Qtrt1
3.08437e-07	-0.0482253	0.132	0.286	0.00614067	ISD1c	Tex261
4.41165e-13	-0.0482715	0.129	0.363	8.78315e-09	ISD1c	Pnrc1
2.20797e-08	-0.0483017	0.132	0.299	0.000439586	ISD1c	B4galt5
1.6948e-07	-0.048474	0.076	0.205	0.00337418	ISD1c	Eloa
0.000949921	-0.0486887	1	0.995	1	ISD1c	Uqcrb
0.000161892	-0.0489531	0.05	0.125	1	ISD1c	Rpl36a-ps1
4.06586e-06	-0.0490629	0.126	0.256	0.0809473	ISD1c	Tor1aip1
4.48248e-05	-0.0491028	0.044	0.122	0.892417	ISD1c	Dcun1d3
0.000104595	-0.0494267	0.041	0.113	1	ISD1c	Riox2
0.000687865	-0.0495089	0.868	0.585	1	ISD1c	Phgdh
2.63325e-05	-0.0495397	0.066	0.16	0.524254	ISD1c	Prkch
9.29588e-06	-0.0497039	0.041	0.129	0.185072	ISD1c	Polr3f
4.8768e-05	-0.0498643	0.035	0.107	0.970923	ISD1c	Traf2
9.14839e-09	-0.0499203	0.117	0.284	0.000182135	ISD1c	Cnep1r1
2.66543e-05	-0.0500525	0.076	0.173	0.53066	ISD1c	Dpagt1
3.0849e-06	-0.0500871	0.054	0.154	0.0614172	ISD1c	Lfng
2.8275e-06	-0.0508341	0.066	0.173	0.0562927	ISD1c	Larp7
1.05451e-06	-0.0510268	0.069	0.186	0.0209942	ISD1c	Sh2b3
2.36465e-05	-0.0512595	0.06	0.151	0.470779	ISD1c	Pprc1
3.65153e-11	-0.0513007	0.186	0.415	7.26982e-07	ISD1c	Sec31a
0.000117836	-0.0513119	0.076	0.163	1	ISD1c	Nfkb2
0.000191691	-0.051326	0.05	0.122	1	ISD1c	Zdhhc1
5.81482e-06	-0.0513731	0.041	0.131	0.115767	ISD1c	Xrcc4
6.33719e-06	-0.0515704	0.066	0.17	0.126167	ISD1c	Ltv1
1.63165e-10	-0.0518617	0.139	0.349	3.24845e-06	ISD1c	Fgfr1
2.29123e-06	-0.0518981	0.057	0.161	0.045616	ISD1c	Wdfy2
1.83004e-08	-0.0519824	0.082	0.226	0.000364343	ISD1c	Tcf12
0.00017497	-0.0520495	0.035	0.101	1	ISD1c	Clp1
5.39346e-09	-0.0520602	0.136	0.318	0.000107378	ISD1c	Rbm7
0.00139905	-0.052061	0.069	0.136	1	ISD1c	Nckap1l
8.35707e-07	-0.0520871	0.754	0.464	0.0166381	ISD1c	Wipf3
1.64976e-05	-0.0521244	0.05	0.139	0.328451	ISD1c	Cad
7.16605e-09	-0.0523048	0.104	0.269	0.000142669	ISD1c	Fndc3a
5.77328e-08	-0.052319	0.082	0.225	0.0011494	ISD1c	Pum3
9.02396e-06	-0.0525399	0.085	0.195	0.179658	ISD1c	Slc12a4
0.000378062	-0.0525461	0.038	0.1	1	ISD1c	Pmf1
2.86035e-06	-0.0526351	0.054	0.153	0.0569467	ISD1c	Spen
5.25377e-08	-0.0527468	0.117	0.276	0.00104597	ISD1c	Prrc2c
1.0668e-05	-0.053104	0.054	0.148	0.212389	ISD1c	Pggt1b
8.76324e-06	-0.0533156	0.057	0.153	0.174467	ISD1c	Tpm2
1.67613e-07	-0.0535535	0.066	0.189	0.00333701	ISD1c	Ccnk
1.15543e-05	-0.053801	0.05	0.141	0.230034	ISD1c	Ttll12
0.000393504	-0.0538858	1	0.984	1	ISD1c	Selenok
5.00524e-05	-0.0540094	0.063	0.151	0.996493	ISD1c	Golim4
0.0048589	-0.0541585	0.432	0.501	1	ISD1c	Mrpl40
0.000149994	-0.0544453	0.035	0.101	1	ISD1c	Sla
0.000491413	-0.0546132	0.044	0.107	1	ISD1c	Nhlrc3
1.34e-05	-0.0546143	0.041	0.125	0.266781	ISD1c	Itga7
0.000440012	-0.0547852	0.975	0.849	1	ISD1c	Selenot
0.000974242	-0.0549257	0.968	0.939	1	ISD1c	Tmem59
0.00021693	-0.0550539	1	0.994	1	ISD1c	Grina
1.99637e-06	-0.0552179	0.038	0.132	0.0397458	ISD1c	Rrp8
0.00197492	-0.0553334	0.054	0.111	1	ISD1c	Htra3
2.44892e-06	-0.0553723	0.032	0.121	0.0487555	ISD1c	Sdccag8
2.87079e-05	-0.0556703	0.063	0.154	0.571546	ISD1c	Kti12
3.76474e-05	-0.0558384	0.981	0.865	0.749522	ISD1c	Emc7
5.18494e-06	-0.0559756	0.098	0.217	0.103227	ISD1c	Crem
9.21661e-08	-0.0561037	0.088	0.229	0.00183493	ISD1c	Mphosph6
6.15364e-06	-0.0562643	0.069	0.172	0.122513	ISD1c	Gk
4.67214e-08	-0.0563186	0.274	0.46	0.000930177	ISD1c	Cisd2
0.000258625	-0.0563281	0.054	0.126	1	ISD1c	Parp12
1.13611e-05	-0.0563616	0.082	0.189	0.226189	ISD1c	Medag
3.13768e-08	-0.0564414	0.069	0.207	0.000624682	ISD1c	Tmf1
0.000162679	-0.0565775	0.041	0.11	1	ISD1c	Tmem39a
1.84463e-07	-0.0565885	0.047	0.16	0.00367248	ISD1c	Trim26
5.29097e-06	-0.0566706	0.054	0.151	0.105338	ISD1c	Ppp2cb
1.49641e-05	-0.0567519	0.028	0.106	0.297919	ISD1c	Tradd
0.000114507	-0.0568131	0.965	0.821	1	ISD1c	Snrpd1
2.20206e-07	-0.0570355	0.069	0.195	0.00438407	ISD1c	Tmem167b
0.000419355	-0.0571455	0.044	0.108	1	ISD1c	B3galnt2
6.49643e-06	-0.0571769	0.047	0.14	0.129337	ISD1c	Ddx19a
1.03966e-08	-0.0573438	0.142	0.318	0.000206987	ISD1c	Leprot
2.22925e-06	-0.0574152	0.054	0.154	0.0443822	ISD1c	Gbe1
1.24223e-10	-0.0575193	0.868	0.542	2.47316e-06	ISD1c	Hexa
1.72179e-09	-0.0575391	0.12	0.305	3.42792e-05	ISD1c	Jmjd1c
0.00684385	-0.0575476	1	0.999	1	ISD1c	Tuba1b
5.66902e-06	-0.0575581	0.041	0.132	0.112864	ISD1c	Mylk
1.73436e-06	-0.0575633	0.073	0.184	0.0345293	ISD1c	Brpf1
2.59252e-05	-0.0575647	0.044	0.127	0.516145	ISD1c	Kank1
8.75681e-05	-0.0575647	0.05	0.127	1	ISD1c	Abcd1
0.0026177	-0.0576837	0.987	0.885	1	ISD1c	Vps29
0.000147393	-0.0578103	0.035	0.101	1	ISD1c	Qtrt2
2.47373e-06	-0.0578658	0.104	0.23	0.0492495	ISD1c	Ugdh
9.11884e-05	-0.0581112	0.035	0.105	1	ISD1c	Pign
2.0222e-05	-0.0581814	0.057	0.147	0.4026	ISD1c	Gmds
2.43005e-06	-0.0584562	0.069	0.179	0.0483798	ISD1c	Nubp1
1.42074e-05	-0.0588205	0.076	0.177	0.282855	ISD1c	Lrrc8c
0.00729098	-0.0588556	0.95	0.784	1	ISD1c	Timm23
4.47032e-07	-0.0588788	0.066	0.187	0.00889997	ISD1c	Cttnbp2nl
0.00933314	-0.058892	0.991	0.903	1	ISD1c	Vdac3
4.73138e-05	-0.0589621	0.041	0.118	0.94197	ISD1c	Zbtb21
0.000275382	-0.0589621	0.044	0.112	1	ISD1c	Plekhf2
6.06753e-05	-0.0590118	0.041	0.115	1	ISD1c	Dph7
1.84182e-09	-0.0590736	0.11	0.284	3.66688e-05	ISD1c	Cebpg
6.623e-05	-0.059082	0.032	0.101	1	ISD1c	Tlr3
0.00641458	-0.0593068	0.385	0.461	1	ISD1c	Sec23b
1.44331e-09	-0.0593409	0.085	0.251	2.87349e-05	ISD1c	Tbc1d15
7.5192e-06	-0.0594129	0.05	0.142	0.1497	ISD1c	Nrf1
0.000237291	-0.0595328	0.044	0.112	1	ISD1c	Utp14a
1.78953e-05	-0.0595896	0.054	0.142	0.356277	ISD1c	Arid4a
1.08545e-08	-0.0596098	0.098	0.254	0.000216103	ISD1c	Mia2
8.79464e-06	-0.0597149	0.032	0.114	0.175092	ISD1c	Fam199x
6.65659e-06	-0.0597412	0.035	0.12	0.132526	ISD1c	Klhl15
7.03535e-07	-0.0598346	0.11	0.247	0.0140067	ISD1c	Ctnnd1
2.62554e-05	-0.0601066	0.035	0.112	0.522719	ISD1c	Pcdhb17
5.14612e-06	-0.0603506	0.047	0.14	0.102454	ISD1c	Zfx
1.15688e-07	-0.060353	0.079	0.211	0.00230323	ISD1c	Elk4
2.7176e-05	-0.0603994	0.028	0.102	0.541048	ISD1c	Tnfaip8l1
1.07735e-08	-0.060413	0.082	0.232	0.000214489	ISD1c	Usp50
0.000150945	-0.0604349	0.767	0.509	1	ISD1c	Aqp4
1.472e-06	-0.0607617	0.069	0.183	0.029306	ISD1c	Uck2
0.000208553	-0.0610576	0.038	0.104	1	ISD1c	Lzic
5.17316e-05	-0.0610755	0.047	0.126	1	ISD1c	Trp53i13
2.36077e-05	-0.0611127	0.035	0.113	0.470006	ISD1c	Plpp2
2.39597e-05	-0.0611685	0.038	0.116	0.477013	ISD1c	Syde1
2.85607e-05	-0.0612427	0.088	0.188	0.568615	ISD1c	Ankrd33b
4.42049e-12	-0.0614536	0.177	0.416	8.80076e-08	ISD1c	Mrpl32
3.74521e-06	-0.0614758	0.044	0.137	0.0745634	ISD1c	3110082I17Rik
3.7794e-07	-0.0615569	0.069	0.187	0.00752441	ISD1c	Bms1
0.00210523	-0.0616222	0.991	0.939	1	ISD1c	Tbca
4.89069e-05	-0.0616574	0.035	0.108	0.973687	ISD1c	Mtrf1l
7.20143e-06	-0.0616618	0.06	0.158	0.143373	ISD1c	Gpatch4
1.27396e-08	-0.0616962	0.114	0.273	0.000253633	ISD1c	Fcf1
2.48417e-09	-0.0617844	0.06	0.205	4.94573e-05	ISD1c	Chuk
4.85578e-05	-0.0617985	0.076	0.168	0.966737	ISD1c	Nt5dc2
2.85384e-05	-0.061839	0.997	0.991	0.56817	ISD1c	Atp6v1f
2.25927e-09	-0.0619644	0.101	0.271	4.49799e-05	ISD1c	Slc30a1
9.20737e-06	-0.0620673	0.091	0.202	0.18331	ISD1c	H2-T23
2.36744e-06	-0.0621036	0.054	0.155	0.0471334	ISD1c	Itga3
1.89956e-06	-0.0622289	0.038	0.132	0.0378184	ISD1c	Abcd4
1.03572e-06	-0.0622818	0.073	0.19	0.0206202	ISD1c	Rbm27
2.6649e-05	-0.0623094	0.047	0.132	0.530556	ISD1c	Rhbdf1
2.83154e-10	-0.0623708	0.123	0.32	5.6373e-06	ISD1c	Kmt5a
6.73119e-05	-0.0623948	0.041	0.116	1	ISD1c	Zbed3
4.56033e-06	-0.0624054	0.035	0.123	0.0907916	ISD1c	Klhl21
5.23227e-05	-0.0625753	0.032	0.103	1	ISD1c	Sh2b2
1.01824e-05	-0.0626314	0.044	0.134	0.202721	ISD1c	Cbr3
5.97575e-06	-0.0627075	0.05	0.145	0.118971	ISD1c	Hyal2
1.31002e-07	-0.0629069	0.091	0.23	0.00260812	ISD1c	Mindy1
3.13667e-05	-0.0629145	0.038	0.115	0.624481	ISD1c	Tmem164
0.000106948	-0.0630376	0.041	0.113	1	ISD1c	Zfp646
0.000433669	-0.063143	0.36	0.459	1	ISD1c	Ube3c
0.000108569	-0.0631498	0.066	0.149	1	ISD1c	Arhgap17
2.74626e-06	-0.0631743	0.028	0.115	0.0546752	ISD1c	Khnyn
3.92057e-08	-0.0631777	0.091	0.234	0.000780546	ISD1c	Naa25
2.48965e-05	-0.0632248	0.028	0.101	0.495664	ISD1c	Sardh
0.000106221	-0.0632307	0.038	0.108	1	ISD1c	Lipo3
1.40952e-05	-0.0632533	0.044	0.131	0.280621	ISD1c	Bcat2
4.55776e-07	-0.0633069	0.101	0.237	0.00907405	ISD1c	Zfp703
0.00846292	-0.0633488	0.94	0.774	1	ISD1c	Hp1bp3
9.46941e-05	-0.0633976	1	0.998	1	ISD1c	Pfdn5
0.00459235	-0.0634295	0.987	0.897	1	ISD1c	Arf5
0.00179606	-0.0634475	0.047	0.103	1	ISD1c	Fcgr1
2.63524e-06	-0.0635213	0.047	0.145	0.052465	ISD1c	Prorsd1
1.71469e-06	-0.0635366	0.06	0.166	0.0341377	ISD1c	Ptpre
5.27527e-06	-0.0638281	0.041	0.13	0.105025	ISD1c	Gucd1
1.26773e-05	-0.0640209	0.997	0.995	0.252392	ISD1c	Smdt1
0.00158321	-0.0641236	0.375	0.458	1	ISD1c	Washc2
0.000193153	-0.0641468	0.035	0.1	1	ISD1c	Lins1
0.00188529	-0.0642131	0.975	0.893	1	ISD1c	Spag9
1.56448e-06	-0.0642774	0.035	0.129	0.0311472	ISD1c	Sdad1
1.50537e-11	-0.0648238	0.129	0.339	2.99704e-07	ISD1c	Cggbp1
2.02576e-07	-0.0648364	0.047	0.159	0.00403308	ISD1c	LTO1
4.32583e-05	-0.0648619	0.041	0.117	0.861229	ISD1c	Boc
5.79662e-05	-0.0648696	0.035	0.106	1	ISD1c	D17H6S53E
0.00407239	-0.0649213	0.94	0.776	1	ISD1c	Setd3
1.46502e-06	-0.0650121	0.06	0.169	0.0291671	ISD1c	Lsg1
6.26081e-06	-0.065374	0.038	0.125	0.124646	ISD1c	Cblb
5.05819e-06	-0.0654492	0.032	0.117	0.100704	ISD1c	Phf13
0.00173907	-0.0655495	0.366	0.45	1	ISD1c	Mxd4
2.20751e-05	-0.0656751	0.054	0.141	0.439494	ISD1c	Msantd3
6.59544e-06	-0.0657719	0.085	0.194	0.131309	ISD1c	Kdm7a
0.00890081	-0.0658476	0.937	0.78	1	ISD1c	Rab18
0.0015962	-0.06598	1	0.999	1	ISD1c	Ndufb9
5.14797e-09	-0.0661567	0.085	0.238	0.000102491	ISD1c	Pqlc1
1.89148e-06	-0.0661754	0.079	0.193	0.0376575	ISD1c	Dpysl3
1.71955e-06	-0.0662075	0.073	0.186	0.0342344	ISD1c	Shmt2
7.53736e-05	-0.066218	0.066	0.15	1	ISD1c	Gabpa
5.36726e-08	-0.0663283	0.057	0.182	0.00106857	ISD1c	Slc5a3
2.01394e-06	-0.0663515	0.066	0.176	0.0400956	ISD1c	Ddx18
4.57316e-07	-0.0665778	0.035	0.136	0.00910471	ISD1c	Slc19a2
1.50787e-05	-0.0666909	0.066	0.162	0.300201	ISD1c	Dbt
1.27e-05	-0.0667947	0.025	0.101	0.252844	ISD1c	Oma1
5.63443e-07	-0.0668147	0.054	0.163	0.0112176	ISD1c	Irf2
6.16709e-07	-0.0669551	0.073	0.193	0.0122781	ISD1c	Myo1b
1.82619e-05	-0.0670995	0.032	0.109	0.363576	ISD1c	Ddx51
2.01748e-07	-0.0671247	0.11	0.251	0.0040166	ISD1c	Gspt1
0.000165744	-0.0671282	0.372	0.472	1	ISD1c	Cox19
2.14201e-08	-0.0671616	0.066	0.202	0.000426453	ISD1c	Dio2
9.55704e-06	-0.0673249	0.038	0.121	0.190271	ISD1c	Mitd1
2.24986e-06	-0.067362	0.038	0.131	0.0447925	ISD1c	Zbtb43
4.23201e-05	-0.0673624	0.057	0.143	0.842551	ISD1c	Slc31a2
3.73546e-07	-0.0674821	0.076	0.197	0.00743692	ISD1c	Gpr146
0.00135536	-0.0676348	0.94	0.789	1	ISD1c	Mrps14
6.40519e-05	-0.0676868	0.06	0.144	1	ISD1c	Afap1
1.40036e-10	-0.06775	0.142	0.353	2.78798e-06	ISD1c	Elavl1
2.70194e-05	-0.0678972	0.066	0.157	0.537929	ISD1c	Sde2
1.1735e-05	-0.0679275	0.082	0.188	0.233633	ISD1c	Lats2
7.97484e-10	-0.0679629	0.148	0.352	1.58771e-05	ISD1c	Hist1h1c
4.53459e-05	-0.0679701	0.968	0.835	0.902791	ISD1c	Smim14
0.00289211	-0.0680833	0.858	0.551	1	ISD1c	Mmp17
0.000195115	-0.068162	0.057	0.131	1	ISD1c	Atf5
2.51125e-11	-0.0681888	0.148	0.363	4.99965e-07	ISD1c	Ebna1bp2
1.44734e-05	-0.0682014	0.032	0.11	0.28815	ISD1c	Ctbs
3.68607e-05	-0.068249	0.028	0.101	0.733859	ISD1c	Nbeal2
5.59674e-10	-0.068666	0.132	0.326	1.11426e-05	ISD1c	Gtf3c6
5.07818e-06	-0.0687183	0.066	0.17	0.101101	ISD1c	Rassf8
1.18292e-05	-0.0687203	0.06	0.154	0.235507	ISD1c	Cwc27
5.54815e-07	-0.0689211	0.044	0.15	0.0110458	ISD1c	Stard4
3.40353e-09	-0.0689614	0.126	0.302	6.77609e-05	ISD1c	Hnrnpul1
0.000242134	-0.0689847	0.044	0.112	1	ISD1c	Sumf2
3.45735e-05	-0.0690581	0.044	0.124	0.688323	ISD1c	Tasor2
0.000733375	-0.0692953	0.962	0.802	1	ISD1c	Sf3b2
4.43823e-06	-0.0693358	0.035	0.123	0.0883607	ISD1c	Vamp5
2.02521e-05	-0.0693397	0.319	0.454	0.403199	ISD1c	Emc8
3.7563e-06	-0.0694068	0.025	0.108	0.0747841	ISD1c	Slc35d1
0.000118673	-0.069538	0.038	0.106	1	ISD1c	Manba
8.15097e-05	-0.0695551	0.981	0.97	1	ISD1c	Rab2a
2.69381e-09	-0.0695575	0.233	0.44	5.3631e-05	ISD1c	Rsl1d1
1.73646e-07	-0.0695819	0.05	0.165	0.00345712	ISD1c	Mthfd2
3.49433e-05	-0.0698494	0.035	0.11	0.695687	ISD1c	Pou2f1
2.82101e-05	-0.0699275	0.041	0.121	0.561636	ISD1c	Apaf1
6.59135e-06	-0.0700025	0.054	0.149	0.131227	ISD1c	Stn1
0.000167401	-0.0700025	0.047	0.119	1	ISD1c	Lef1
1.1296e-05	-0.0700284	0.032	0.112	0.224892	ISD1c	Mfap3
1.74386e-07	-0.0700729	0.085	0.217	0.00347184	ISD1c	Klhdc4
7.71419e-05	-0.070124	0.044	0.119	1	ISD1c	Eif4e3
4.04113e-10	-0.0702537	0.117	0.304	8.04548e-06	ISD1c	Selplg
4.65054e-06	-0.0704763	0.038	0.127	0.0925876	ISD1c	Lipt2
8.50625e-06	-0.0705875	0.028	0.108	0.169351	ISD1c	Pramef8
4.30291e-06	-0.0707191	0.054	0.152	0.0856666	ISD1c	Pgpep1
1.24514e-07	-0.0708176	0.022	0.122	0.00247894	ISD1c	Bbc3
8.34182e-08	-0.0713007	0.041	0.154	0.00166077	ISD1c	Ttc5
1.28682e-07	-0.0713513	0.066	0.192	0.00256192	ISD1c	Prkab1
0.000689584	-0.0715695	0.845	0.53	1	ISD1c	Icam5
0.000430921	-0.0716495	0.937	0.79	1	ISD1c	Sars
9.85394e-05	-0.0716805	0.035	0.103	1	ISD1c	Cutc
0.00722785	-0.0717487	0.968	0.868	1	ISD1c	Polr2m
1.29819e-06	-0.0717943	0.069	0.183	0.0258456	ISD1c	Acer3
0.00704763	-0.0718237	0.858	0.581	1	ISD1c	Btbd3
9.21552e-05	-0.0720217	0.044	0.118	1	ISD1c	Vcan
3.1594e-05	-0.0721969	0.038	0.116	0.629005	ISD1c	Dock6
2.04362e-07	-0.0723734	0.085	0.218	0.00406865	ISD1c	Etfdh
1.61859e-05	-0.0723741	0.035	0.115	0.322245	ISD1c	Dennd4c
2.53861e-07	-0.0723938	0.038	0.144	0.00505411	ISD1c	Rpap1
1.30366e-05	-0.0724008	0.047	0.134	0.259545	ISD1c	Zc3h10
0.000258316	-0.0725989	0.041	0.107	1	ISD1c	Adgre1
5.91439e-06	-0.0727146	0.035	0.119	0.11775	ISD1c	Adgra3
2.20021e-05	-0.0727246	0.035	0.112	0.438041	ISD1c	Rlf
1.82817e-06	-0.0730511	0.035	0.128	0.036397	ISD1c	Gtpbp3
4.52059e-07	-0.0730764	0.05	0.161	0.00900005	ISD1c	Cdkn1b
1.45538e-08	-0.0732145	0.079	0.227	0.000289752	ISD1c	Gar1
4.5402e-06	-0.0733084	0.038	0.127	0.0903908	ISD1c	Rad9a
1.75611e-05	-0.0733161	0.057	0.146	0.349623	ISD1c	Desi2
4.54386e-07	-0.0733597	0.054	0.166	0.00904637	ISD1c	Cd2ap
1.0086e-06	-0.0733747	0.054	0.16	0.0200803	ISD1c	Daxx
6.70619e-06	-0.0733994	0.038	0.125	0.133514	ISD1c	Dbr1
2.31296e-08	-0.0734691	0.098	0.247	0.000460488	ISD1c	Sp3
7.47021e-07	-0.073495	0.041	0.143	0.0148724	ISD1c	Dcaf1
3.70291e-06	-0.0735629	0.025	0.108	0.0737212	ISD1c	Atxn7
5.43052e-11	-0.073614	0.079	0.255	1.08116e-06	ISD1c	Alg5
6.75034e-06	-0.0736217	0.05	0.143	0.134393	ISD1c	Mier3
0.000289685	-0.0736382	0.047	0.114	1	ISD1c	Nfxl1
9.34016e-05	-0.0737672	0.054	0.132	1	ISD1c	Scaf4
2.95782e-05	-0.0738056	0.038	0.116	0.588871	ISD1c	Iffo2
7.98614e-07	-0.0738153	0.057	0.168	0.0158996	ISD1c	Bmp2k
0.000276404	-0.0738963	0.965	0.803	1	ISD1c	Gps1
0.00175239	-0.0739346	0.981	0.871	1	ISD1c	Pdha1
0.00501929	-0.0739622	0.845	0.569	1	ISD1c	Id4
1.51976e-05	-0.0739932	0.032	0.11	0.302569	ISD1c	Ints12
4.93419e-06	-0.0740514	0.025	0.106	0.0982348	ISD1c	Pdss1
0.000498323	-0.0741431	0.962	0.864	1	ISD1c	Dnajb6
6.71524e-06	-0.0742167	0.975	0.861	0.133694	ISD1c	Mrpl30
2.19236e-05	-0.0742787	0.028	0.103	0.436477	ISD1c	Hmgxb4
2.7417e-06	-0.0744462	0.022	0.105	0.0545846	ISD1c	Zfp948
8.38027e-08	-0.0744925	0.041	0.157	0.00166843	ISD1c	Zswim6
6.0205e-08	-0.074542	0.057	0.181	0.00119862	ISD1c	Stag1
0.000755001	-0.0746909	0.981	0.884	1	ISD1c	Mien1
3.43188e-06	-0.0746952	0.041	0.133	0.0683252	ISD1c	Spry1
2.64206e-05	-0.0747093	0.028	0.101	0.526007	ISD1c	Mavs
2.48719e-07	-0.0747144	0.054	0.17	0.00495176	ISD1c	Nipbl
1.59175e-06	-0.0747689	0.091	0.213	0.0316902	ISD1c	Mfsd10
3.88916e-10	-0.0749058	0.088	0.262	7.74294e-06	ISD1c	Slc30a5
5.26619e-05	-0.0749424	0.041	0.115	1	ISD1c	Trmt5
8.1897e-05	-0.0749424	0.041	0.114	1	ISD1c	Ercc6l2
0.00115659	-0.0750854	0.959	0.797	1	ISD1c	Agpat3
6.61355e-08	-0.0751146	0.139	0.306	0.00131669	ISD1c	Tmem176a
5.83703e-06	-0.0752683	0.025	0.105	0.116209	ISD1c	Arhgap10
1.83803e-07	-0.0753291	0.057	0.177	0.00365933	ISD1c	Apcdd1
2.80092e-06	-0.0753327	0.035	0.125	0.0557635	ISD1c	Usf1
6.88082e-07	-0.0753657	0.025	0.117	0.013699	ISD1c	Cep85l
4.77637e-07	-0.0755428	0.063	0.178	0.00950927	ISD1c	Ipmk
6.11217e-06	-0.0755589	0.032	0.115	0.121687	ISD1c	Blnk
1.29504e-09	-0.0755813	0.082	0.243	2.57829e-05	ISD1c	Zc3h7a
1.09937e-08	-0.0756605	0.054	0.189	0.000218874	ISD1c	Blzf1
1.66104e-08	-0.0757877	0.136	0.31	0.000330697	ISD1c	Colgalt1
0.00103473	-0.0757993	0.978	0.873	1	ISD1c	Abhd17a
4.12378e-06	-0.0758108	0.044	0.137	0.0821004	ISD1c	Xpc
3.04819e-07	-0.0758782	0.028	0.129	0.00606863	ISD1c	Kctd18
4.0381e-06	-0.0758854	0.032	0.117	0.0803946	ISD1c	Ccdc93
0.000112252	-0.0760312	0.984	0.948	1	ISD1c	Micos13
1.0595e-05	-0.0760547	0.028	0.107	0.210936	ISD1c	Cdca4
0.00101921	-0.0761116	0.975	0.849	1	ISD1c	Hmgcs1
8.04069e-09	-0.076215	0.101	0.263	0.000160082	ISD1c	Emb
4.75713e-05	-0.0762856	0.981	0.934	0.947096	ISD1c	BC031181
3.05561e-06	-0.0763044	0.032	0.12	0.0608342	ISD1c	Zfp768
9.58829e-07	-0.0763167	0.022	0.11	0.0190893	ISD1c	2700046G09Rik
6.72601e-06	-0.0763757	0.032	0.115	0.133908	ISD1c	Ddx10
5.81375e-06	-0.0763966	0.069	0.172	0.115746	ISD1c	Naga
1.15898e-09	-0.0764271	0.069	0.225	2.30741e-05	ISD1c	Jag2
3.0621e-05	-0.0766075	0.038	0.115	0.609634	ISD1c	Sft2d3
3.91345e-05	-0.0766649	1	0.991	0.779128	ISD1c	Ndufa1
2.68082e-09	-0.0767231	0.107	0.272	5.33725e-05	ISD1c	Atp13a3
8.2616e-05	-0.0767842	0.035	0.103	1	ISD1c	Spata5
4.12075e-05	-0.0768407	0.035	0.108	0.8204	ISD1c	Rft1
4.28814e-08	-0.0771327	0.063	0.194	0.000853726	ISD1c	Parn
4.23571e-07	-0.0771443	0.047	0.155	0.00843287	ISD1c	Tinf2
5.79463e-06	-0.0772214	0.06	0.158	0.115365	ISD1c	Snhg5
6.08017e-05	-0.0774954	0.038	0.11	1	ISD1c	Zbtb48
2.70722e-06	-0.0776758	0.956	0.824	0.053898	ISD1c	Puf60
2.16065e-05	-0.0777824	0.032	0.107	0.430164	ISD1c	Man2b2
8.05934e-06	-0.077863	0.025	0.104	0.160453	ISD1c	Pde3b
7.22707e-06	-0.0779376	0.032	0.115	0.143884	ISD1c	Prdm2
6.69967e-07	-0.0779855	0.303	0.459	0.0133384	ISD1c	Arl5a
5.45782e-06	-0.0780108	0.038	0.126	0.10866	ISD1c	Ddx20
3.53562e-09	-0.0780412	0.057	0.196	7.03907e-05	ISD1c	Dhx33
0.00143134	-0.0780567	0.394	0.48	1	ISD1c	Tm2d3
2.22654e-06	-0.078157	0.063	0.169	0.0443283	ISD1c	Tet2
0.000269283	-0.0783088	0.098	0.188	1	ISD1c	Ace
2.64801e-11	-0.0784534	0.101	0.294	5.27192e-07	ISD1c	Scaf11
1.10805e-07	-0.0784543	0.063	0.19	0.00220601	ISD1c	Ubn2
9.44845e-05	-0.0784727	0.035	0.103	1	ISD1c	Ephb2
4.3745e-06	-0.0786554	0.038	0.126	0.0870919	ISD1c	Pan2
7.56946e-06	-0.0787756	0.748	0.484	0.1507	ISD1c	Fabp7
4.03257e-05	-0.0788479	0.041	0.117	0.802845	ISD1c	Tbccd1
2.69913e-05	-0.0789131	0.044	0.125	0.537371	ISD1c	Nme6
1.93622e-11	-0.0789174	0.12	0.327	3.85482e-07	ISD1c	Cdc42bpb
4.94813e-07	-0.0789346	0.05	0.16	0.00985122	ISD1c	Btbd7
5.31062e-06	-0.0789559	0.041	0.13	0.105729	ISD1c	Gm48226
1.41377e-05	-0.0790006	0.028	0.105	0.281468	ISD1c	Nupl2
0.000270837	-0.0791266	0.959	0.81	1	ISD1c	Snrpd3
1.40647e-06	-0.0791667	0.044	0.143	0.0280014	ISD1c	Mcc
1.70409e-05	-0.0792171	0.035	0.114	0.339268	ISD1c	Sh3rf1
1.77642e-05	-0.0792792	0.041	0.123	0.353668	ISD1c	Mlxip
2.54963e-07	-0.079353	0.044	0.152	0.00507605	ISD1c	Cep57
1.3003e-05	-0.0796861	0.041	0.125	0.258877	ISD1c	Igf2r
1.53884e-05	-0.0797849	0.063	0.156	0.306368	ISD1c	Tmem243
1.24534e-11	-0.0798824	0.148	0.37	2.47935e-07	ISD1c	Alas1
4.78244e-06	-0.0800557	0.022	0.102	0.0952136	ISD1c	Zswim4
6.8802e-07	-0.0801263	0.035	0.133	0.0136978	ISD1c	Tmem204
1.26538e-06	-0.0801967	0.044	0.144	0.0251924	ISD1c	Usp6nl
1.72943e-08	-0.0802494	0.073	0.211	0.000344312	ISD1c	Nck1
2.79502e-08	-0.0802993	0.041	0.161	0.00055646	ISD1c	Ehmt1
4.59083e-06	-0.0807329	0.054	0.149	0.0913989	ISD1c	Naa80
3.20568e-16	-0.080773	0.738	0.401	6.38219e-12	ISD1c	Igfbp2
3.85574e-06	-0.0808447	0.038	0.128	0.0767639	ISD1c	Ralgapa2
0.000115981	-0.0808615	0.956	0.81	1	ISD1c	Psmc1
1.17907e-07	-0.0809125	0.076	0.204	0.00234741	ISD1c	Wdr5
3.82857e-09	-0.081013	0.12	0.294	7.62229e-05	ISD1c	Actn1
7.52424e-05	-0.0812194	0.981	0.948	1	ISD1c	Ndufs8
3.45479e-08	-0.0812275	0.066	0.199	0.000687813	ISD1c	E130309D02Rik
1.10038e-08	-0.0812839	0.082	0.23	0.000219075	ISD1c	Tfe3
1.76741e-07	-0.081305	0.05	0.165	0.00351873	ISD1c	Eogt
1.327e-05	-0.081344	1	0.998	0.264192	ISD1c	Ywhae
1.94435e-07	-0.0816104	0.041	0.15	0.00387101	ISD1c	Ccdc82
4.21123e-05	-0.0816782	0.035	0.109	0.838414	ISD1c	Papss2
9.54881e-05	-0.0817013	0.047	0.123	1	ISD1c	Dnase2a
3.60506e-07	-0.0817787	0.076	0.201	0.00717732	ISD1c	Skap2
1.29673e-07	-0.0817992	0.047	0.162	0.00258165	ISD1c	Nkiras2
1.62871e-06	-0.0818358	0.047	0.147	0.032426	ISD1c	Arl6ip6
7.57383e-06	-0.081861	0.038	0.123	0.150787	ISD1c	Glg1
8.72592e-07	-0.0818982	0.054	0.16	0.0173724	ISD1c	Thap1
2.58749e-06	-0.0819765	0.972	0.846	0.0515144	ISD1c	Ubl3
1.35742e-07	-0.0820867	0.073	0.2	0.00270249	ISD1c	Tm6sf1
0.00732836	-0.082135	0.946	0.768	1	ISD1c	Pfdn6
8.00156e-07	-0.082176	0.019	0.106	0.0159303	ISD1c	Dtx2
4.40948e-08	-0.0822282	0.091	0.232	0.000877884	ISD1c	Tent2
6.50193e-07	-0.082362	0.047	0.152	0.0129447	ISD1c	Nol9
0.0025755	-0.0823768	0.924	0.77	1	ISD1c	Sec62
0.00145939	-0.0824065	0.978	0.923	1	ISD1c	Tmem30a
7.44871e-06	-0.0826228	0.057	0.151	0.148296	ISD1c	CAAA01118383.1
3.09624e-08	-0.0826293	0.098	0.248	0.000616431	ISD1c	Commd2
2.40728e-10	-0.082699	0.11	0.294	4.79265e-06	ISD1c	Bicd2
0.000633697	-0.0827377	0.956	0.787	1	ISD1c	Mrpl42
0.000567092	-0.0827806	0.978	0.731	1	ISD1c	Sgk1
4.05564e-05	-0.0828139	0.054	0.136	0.807437	ISD1c	Ppard
1.82343e-05	-0.0828539	0.069	0.165	0.363026	ISD1c	Pdlim1
2.69393e-08	-0.0828818	0.063	0.195	0.000536335	ISD1c	Prr14
5.93194e-07	-0.0829409	0.038	0.139	0.0118099	ISD1c	Pus7
6.15764e-07	-0.0829409	0.038	0.138	0.0122592	ISD1c	Phkg1
4.42957e-07	-0.0830066	0.05	0.158	0.00881883	ISD1c	E2f5
1.93538e-07	-0.083034	0.05	0.165	0.00385314	ISD1c	N4bp2l2
0.00238956	-0.0831219	0.927	0.762	1	ISD1c	Gm16286
1.15954e-05	-0.083141	0.038	0.121	0.230852	ISD1c	Utp20
4.45291e-08	-0.0832086	0.057	0.184	0.00088653	ISD1c	Rnf138
4.99948e-05	-0.0833134	0.044	0.122	0.995346	ISD1c	Homer3
3.12455e-06	-0.0833219	0.044	0.139	0.0622066	ISD1c	Usp53
1.78034e-10	-0.0833419	0.139	0.34	3.54448e-06	ISD1c	Txndc5
0.00100519	-0.0833813	0.962	0.867	1	ISD1c	Nudt3
5.16382e-11	-0.0834091	0.091	0.276	1.02807e-06	ISD1c	Zeb1
0.00240226	-0.0834762	0.975	0.789	1	ISD1c	Eif1ax
1.54993e-09	-0.0834778	0.123	0.305	3.08576e-05	ISD1c	Coq10b
4.70263e-05	-0.0834798	0.035	0.107	0.936247	ISD1c	Swsap1
9.36839e-06	-0.0835681	0.047	0.135	0.186515	ISD1c	Gabpb1
4.23331e-06	-0.0836113	0.025	0.107	0.084281	ISD1c	Taf5
5.1312e-07	-0.0836509	0.057	0.168	0.0102157	ISD1c	Wdr36
0.00387427	-0.0836654	0.934	0.762	1	ISD1c	Znhit1
4.46005e-06	-0.0836654	0.038	0.126	0.0887952	ISD1c	Cwc25
0.00108702	-0.0837526	0.927	0.775	1	ISD1c	Supt4a
0.0014927	-0.0837858	0.943	0.779	1	ISD1c	Fam168b
5.85633e-09	-0.0838086	0.069	0.215	0.000116594	ISD1c	4931406P16Rik
1.33359e-06	-0.0838227	0.041	0.138	0.0265504	ISD1c	Edem3
1.6237e-06	-0.0838777	0.05	0.152	0.0323262	ISD1c	Zbtb7b
7.39037e-08	-0.0840639	0.057	0.181	0.00147135	ISD1c	Socs6
1.60418e-10	-0.0840948	0.098	0.279	3.19377e-06	ISD1c	Ggh
7.29221e-07	-0.0841436	0.019	0.106	0.0145181	ISD1c	Spef1
4.83268e-05	-0.0844002	0.035	0.106	0.962138	ISD1c	Hunk
2.43407e-06	-0.0844057	0.022	0.105	0.0484599	ISD1c	Akip1
8.09219e-06	-0.0844434	0.044	0.131	0.161107	ISD1c	Smg8
6.20937e-09	-0.0844896	0.073	0.217	0.000123622	ISD1c	Ppp4r1
2.93712e-11	-0.0846631	0.145	0.363	5.84751e-07	ISD1c	Pisd
6.00017e-08	-0.0847974	0.063	0.19	0.00119457	ISD1c	Rdh11
3.66298e-06	-0.0848243	0.035	0.123	0.0729263	ISD1c	Pard3
0.00064238	-0.0848976	0.991	0.976	1	ISD1c	Tubb4b
1.85132e-07	-0.0849498	0.107	0.249	0.00368579	ISD1c	Plod1
6.31864e-09	-0.0849994	0.095	0.251	0.000125798	ISD1c	Zfp787
1.43438e-06	-0.085339	0.035	0.128	0.0285571	ISD1c	Pus10
9.75829e-06	-0.0857173	0.032	0.112	0.194278	ISD1c	Pfkfb4
[truncated: 7,163 more rows]

## Sheet: Markers_ISD1p
p_val	avg_log2FC	pct.1	pct.2	p_val_adj	cluster	gene
0	3.63395	0.661	0.053	0	ISD1p	S100a8
0	3.22468	0.636	0.048	0	ISD1p	S100a9
2.3431e-158	3.15217	1	0.885	4.66487e-154	ISD1p	Gm42418
5.79255e-67	2.20618	0.358	0.097	1.15324e-62	ISD1p	Hbb-bs
8.79062e-45	1.80127	0.504	0.283	1.75012e-40	ISD1p	Lars2
1.89805e-44	1.75037	0.521	0.281	3.77883e-40	ISD1p	Srgn
3.38232e-80	1.68694	0.311	0.063	6.73385e-76	ISD1p	Thbs1
2.14246e-67	1.5952	0.421	0.133	4.26543e-63	ISD1p	Hmox1
9.62671e-32	1.36313	0.193	0.053	1.91658e-27	ISD1p	Hba-a1
3.15454e-21	1.26038	0.176	0.06	6.28038e-17	ISD1p	Hba-a2
1.80769e-220	1.22593	0.251	0.012	3.59893e-216	ISD1p	Retnlg
1.94401e-111	1.17365	1	0.999	3.87034e-107	ISD1p	Ftl1
1.41095e-85	1.15372	1	0.979	2.80906e-81	ISD1p	Kif5a
2.37962e-26	1.13735	0.325	0.155	4.73759e-22	ISD1p	Hspa1a
5.14008e-22	1.12254	0.27	0.122	1.02334e-17	ISD1p	Hspa1b
8.69026e-96	1.1115	0.187	0.018	1.73014e-91	ISD1p	Clec4d
4.18227e-40	1.0564	0.928	0.604	8.32649e-36	ISD1p	Malat1
1.37234e-56	1.0028	0.992	0.823	2.73219e-52	ISD1p	mt-Atp8
6.15164e-31	0.947646	0.917	0.52	1.22473e-26	ISD1p	Il33
0.000525049	0.924621	0.322	0.313	1	ISD1p	Cebpb
1.05007e-77	0.904151	0.876	0.389	2.09059e-73	ISD1p	Ctla2a
5.47192e-26	0.890762	0.295	0.127	1.0894e-21	ISD1p	Cd14
2.80527e-80	0.855964	0.146	0.013	5.58502e-76	ISD1p	Slpi
2.42069e-117	0.843861	0.138	0.007	4.81936e-113	ISD1p	Cxcl3
1.42575e-13	0.8281	0.298	0.171	2.83852e-09	ISD1p	Plin2
4.8477e-35	0.821983	0.361	0.142	9.65129e-31	ISD1p	Lgals3
1.22602e-21	0.813417	0.975	0.738	2.44088e-17	ISD1p	Cstb
5.07193e-06	0.784802	0.306	0.251	0.100977	ISD1p	Hspb1
1.60317e-57	0.766427	1	0.939	3.19174e-53	ISD1p	Mt2
6.1752e-09	0.745391	0.339	0.251	0.000122942	ISD1p	S100a11
9.94822e-37	0.728016	0.997	0.91	1.98059e-32	ISD1p	mt-Nd4l
9.8215e-35	0.717591	0.983	0.775	1.95536e-30	ISD1p	Cd63
3.34213e-24	0.714679	0.983	0.787	6.65384e-20	ISD1p	Rapgef4
9.57847e-16	0.687895	0.967	0.758	1.90698e-11	ISD1p	Esd
8.74401e-33	0.675557	0.893	0.506	1.74085e-28	ISD1p	Gpd1
2.03792e-82	0.673018	0.116	0.007	4.0573e-78	ISD1p	Cxcl2
3.54169e-05	0.6711	0.303	0.251	0.705116	ISD1p	Tm4sf1
9.45239e-26	0.66873	0.116	0.025	1.88188e-21	ISD1p	Hbb-bt
3.14872e-26	0.65755	0.978	0.659	6.26879e-22	ISD1p	Bcas1
1.13043e-71	0.635903	0.915	0.373	2.25057e-67	ISD1p	Serpina3n
2.69176e-62	0.627985	1	0.994	5.35902e-58	ISD1p	mt-Nd5
2.15641e-21	0.624849	0.187	0.066	4.29319e-17	ISD1p	Adam8
7.66535e-20	0.608818	0.245	0.105	1.52609e-15	ISD1p	Lcn2
2.32256e-23	0.586135	0.92	0.616	4.62399e-19	ISD1p	Srxn1
6.41369e-33	0.577301	0.804	0.465	1.2769e-28	ISD1p	Mcl1
1.29146e-34	0.575117	0.163	0.036	2.57118e-30	ISD1p	Lilr4b
8.74183e-44	0.574132	1	0.987	1.74041e-39	ISD1p	Rplp0
1.55202e-26	0.560875	0.959	0.636	3.08992e-22	ISD1p	S100a6
3.55482e-12	0.558115	0.992	0.918	7.07728e-08	ISD1p	Txn1
3.88987e-31	0.5578	0.992	0.85	7.74433e-27	ISD1p	Pfn1
1.93268e-11	0.540522	0.198	0.101	3.84777e-07	ISD1p	Cd44
1.25096e-12	0.531532	0.97	0.745	2.49053e-08	ISD1p	Kif5b
2.17322e-26	0.518868	0.901	0.568	4.32666e-22	ISD1p	Odc1
2.18239e-44	0.51223	0.904	0.459	4.34491e-40	ISD1p	Arpc1b
6.91258e-25	0.508816	0.73	0.415	1.37622e-20	ISD1p	Litaf
4.56225e-31	0.506917	1	0.995	9.08299e-27	ISD1p	Rps18
3.74052e-80	0.487902	0.102	0.006	7.447e-76	ISD1p	Wfdc21
1.32694e-15	0.480864	0.945	0.685	2.64181e-11	ISD1p	Bc1
1.4604e-27	0.461315	0.86	0.508	2.90752e-23	ISD1p	Myl12a
1.3803e-12	0.458466	0.672	0.465	2.74803e-08	ISD1p	Gclm
3.80628e-19	0.457654	0.992	0.851	7.57792e-15	ISD1p	2410006H16Rik
3.47937e-23	0.457395	0.909	0.573	6.92708e-19	ISD1p	Sat1
6.42889e-32	0.449136	1	0.993	1.27993e-27	ISD1p	Rpl35
1.71156e-18	0.447231	0.945	0.608	3.40755e-14	ISD1p	S100a10
1.32149e-21	0.443737	0.813	0.503	2.63096e-17	ISD1p	Anp32b
5.28497e-46	0.441726	1	1	1.05219e-41	ISD1p	Rps28
5.44012e-45	0.429831	0.981	0.72	1.08307e-40	ISD1p	Tyrobp
2.66269e-12	0.429183	0.65	0.428	5.30116e-08	ISD1p	Creg1
1.31944e-13	0.428846	0.182	0.078	2.62688e-09	ISD1p	Lilrb4a
6.15559e-54	0.427899	1	1	1.22552e-49	ISD1p	Rps29
2.07604e-17	0.423865	0.782	0.499	4.13319e-13	ISD1p	Por
1.77398e-35	0.417285	1	1	3.53182e-31	ISD1p	Rps19
5.47507e-31	0.417167	1	1	1.09003e-26	ISD1p	Rps2
8.32003e-16	0.416721	0.978	0.816	1.65643e-11	ISD1p	Taldo1
1.54832e-47	0.416156	1	1	3.08256e-43	ISD1p	mt-Atp6
3.78369e-08	0.413859	0.972	0.744	0.000753296	ISD1p	Pabpc1
3.73471e-27	0.409721	0.959	0.595	7.43543e-23	ISD1p	Igfbp7
1.36988e-22	0.407742	1	0.998	2.7273e-18	ISD1p	Rpl18
4.35894e-07	0.405836	0.198	0.121	0.00867822	ISD1p	Timp1
4.4285e-15	0.403576	0.909	0.624	8.8167e-11	ISD1p	Gm11808
1.37419e-34	0.401138	1	1	2.73588e-30	ISD1p	Rps27
7.19007e-38	0.401011	1	1	1.43147e-33	ISD1p	mt-Nd1
4.69054e-23	0.397886	1	0.998	9.33839e-19	ISD1p	Rpl12
0.00490712	0.397768	0.421	0.394	1	ISD1p	Jun
2.36643e-28	0.394486	1	0.999	4.71132e-24	ISD1p	Rplp2
3.46087e-12	0.389212	0.747	0.499	6.89025e-08	ISD1p	Msrb1
1.58051e-31	0.388068	1	1	3.14663e-27	ISD1p	mt-Nd2
4.86785e-11	0.386456	0.132	0.055	9.6914e-07	ISD1p	Atf3
1.78383e-18	0.383079	0.986	0.96	3.55142e-14	ISD1p	Uba52
4.86594e-41	0.377206	1	1	9.68761e-37	ISD1p	Actb
1.57709e-39	0.376805	1	0.852	3.13983e-35	ISD1p	Mobp
4.99018e-20	0.371139	0.879	0.532	9.93495e-16	ISD1p	Clic4
8.91697e-30	0.370636	1	1	1.77528e-25	ISD1p	Rps16
7.96418e-07	0.369905	0.146	0.078	0.0158559	ISD1p	Ccl4
9.70849e-11	0.368587	0.978	0.849	1.93286e-06	ISD1p	Sdcbp
6.73827e-18	0.368409	0.771	0.485	1.34152e-13	ISD1p	Rnh1
8.86066e-19	0.366963	1	0.996	1.76407e-14	ISD1p	Rps6
2.8135e-10	0.356942	0.904	0.637	5.6014e-06	ISD1p	Tpd52
3.10741e-14	0.356816	0.994	0.881	6.18655e-10	ISD1p	Gng5
6.9142e-10	0.354063	0.884	0.624	1.37655e-05	ISD1p	Cd200
2.33317e-13	0.352797	0.876	0.59	4.64511e-09	ISD1p	Rap1b
1.54209e-11	0.350093	0.917	0.647	3.07014e-07	ISD1p	Snhg6
2.56834e-09	0.349339	0.912	0.657	5.11331e-05	ISD1p	Cenpb
4.5571e-18	0.348508	1	0.998	9.07273e-14	ISD1p	Rpl27
6.37089e-12	0.344684	1	0.983	1.26838e-07	ISD1p	Prdx1
7.88629e-35	0.343211	0.95	0.533	1.57008e-30	ISD1p	Fcer1g
8.07759e-14	0.342797	0.68	0.448	1.60817e-09	ISD1p	Egfl7
8.25879e-12	0.342729	0.986	0.893	1.64424e-07	ISD1p	Mrpl52
3.58932e-14	0.341379	1	0.989	7.14598e-10	ISD1p	Sec61g
6.43195e-11	0.340431	1	0.982	1.28054e-06	ISD1p	H3f3b
2.25054e-11	0.337576	0.675	0.449	4.4806e-07	ISD1p	Smox
7.12907e-17	0.336119	1	0.994	1.41933e-12	ISD1p	Rpl36a
9.23425e-25	0.333469	1	1	1.83845e-20	ISD1p	Tpt1
7.38909e-07	0.333359	0.948	0.693	0.0147109	ISD1p	Trp53inp2
1.60835e-14	0.330992	1	0.997	3.20207e-10	ISD1p	Rps17
1.48275e-08	0.326514	0.873	0.614	0.000295201	ISD1p	Adipor1
2.07693e-15	0.325367	0.997	0.984	4.13495e-11	ISD1p	Rpl10
1.68892e-13	0.324916	0.934	0.618	3.36248e-09	ISD1p	Gm10076
1.19398e-22	0.321641	1	1	2.3771e-18	ISD1p	Rps12
2.81325e-14	0.319866	1	0.99	5.6009e-10	ISD1p	Rpl22
2.64731e-17	0.318998	0.846	0.521	5.27052e-13	ISD1p	Sdc4
2.34007e-19	0.314919	1	1	4.65885e-15	ISD1p	Rps23
5.72444e-37	0.311401	0.89	0.452	1.13968e-32	ISD1p	Ifitm3
8.53535e-07	0.3065	0.978	0.857	0.016993	ISD1p	Hspa5
4.72275e-15	0.303878	1	0.999	9.40253e-11	ISD1p	Rps25
3.75354e-16	0.302918	1	0.999	7.47292e-12	ISD1p	Rpl29
0.00586836	0.302293	0.179	0.277	1	ISD1p	Klf6
1.79932e-08	0.29883	0.97	0.699	0.000358227	ISD1p	Rps27l
9.08327e-27	0.294663	1	1	1.80839e-22	ISD1p	Rpl37a
1.25616e-20	0.294068	1	1	2.5009e-16	ISD1p	Rpl39
0.000337471	0.292799	0.163	0.28	1	ISD1p	Gsr
6.92538e-13	0.292644	1	1	1.37877e-08	ISD1p	Rpsa
2.26637e-14	0.292204	1	0.998	4.51213e-10	ISD1p	Rps5
1.60324e-20	0.290763	1	1	3.19189e-16	ISD1p	mt-Co1
1.18886e-11	0.289905	1	0.997	2.36689e-07	ISD1p	Rpl23a
3.21849e-21	0.289432	1	1	6.40769e-17	ISD1p	Rps26
3.65506e-12	0.289314	0.835	0.563	7.27685e-08	ISD1p	Eif6
6.57756e-21	0.286735	0.741	0.419	1.30953e-16	ISD1p	Gstp1
1.17694e-09	0.285784	0.686	0.473	2.34316e-05	ISD1p	Rps27rt
4.01562e-14	0.285269	0.807	0.528	7.99469e-10	ISD1p	Rbm8a
4.02774e-09	0.284451	1	0.994	8.01883e-05	ISD1p	Rpl7a
2.64784e-11	0.284238	0.868	0.589	5.27159e-07	ISD1p	Polr2l
2.52008e-20	0.28331	1	1	5.01722e-16	ISD1p	mt-Co2
1.21926e-35	0.281787	1	0.979	2.42743e-31	ISD1p	Mbp
3.84763e-14	0.280978	1	1	7.66024e-10	ISD1p	Rps3
0.000214252	0.279271	0.959	0.734	1	ISD1p	Slc3a2
8.31703e-17	0.278731	0.972	0.669	1.65584e-12	ISD1p	Cd9
2.83367e-08	0.278154	0.994	0.884	0.000564154	ISD1p	Rbm3
2.54147e-34	0.277428	0.813	0.413	5.0598e-30	ISD1p	Ucp2
6.78028e-15	0.276957	0.942	0.611	1.34989e-10	ISD1p	Ly6a
3.28631e-10	0.275834	0.862	0.599	6.54272e-06	ISD1p	Derl1
1.41585e-17	0.275368	0.711	0.429	2.81882e-13	ISD1p	Erh
7.11748e-11	0.275093	1	0.978	1.41702e-06	ISD1p	Rack1
6.43979e-15	0.273963	0.771	0.483	1.2821e-10	ISD1p	Bhlhe40
0.00886815	0.273345	0.986	0.89	1	ISD1p	Kif5c
3.38964e-12	0.271856	0.865	0.572	6.74844e-08	ISD1p	Sh3glb1
4.22008e-07	0.270951	0.129	0.065	0.00840176	ISD1p	Ccl2
4.74307e-22	0.270783	1	1	9.44298e-18	ISD1p	mt-Co3
4.71975e-13	0.26998	0.871	0.572	9.39655e-09	ISD1p	P4hb
3.92848e-07	0.269849	0.733	0.523	0.0078212	ISD1p	Fbxl5
2.00339e-06	0.269659	0.576	0.435	0.0398855	ISD1p	Ifrd1
9.38624e-16	0.269456	1	0.998	1.86871e-11	ISD1p	Rps9
7.61328e-13	0.268397	0.882	0.58	1.51573e-08	ISD1p	Picalm
1.04976e-21	0.267209	0.915	0.537	2.08997e-17	ISD1p	H2-D1
1.72451e-06	0.260328	0.904	0.646	0.0343332	ISD1p	Bcl2l1
4.20723e-12	0.260298	0.829	0.553	8.37618e-08	ISD1p	Anxa7
4.51859e-17	0.259808	0.837	0.493	8.99605e-13	ISD1p	Ier5
1.20436e-10	0.259277	0.835	0.568	2.39777e-06	ISD1p	Dph3
1.80454e-14	0.259244	0.837	0.545	3.59266e-10	ISD1p	Pcna
9.90055e-12	0.258285	0.912	0.608	1.9711e-07	ISD1p	Hnrnpf
5.61202e-10	0.25788	0.997	0.981	1.1173e-05	ISD1p	Nme2
3.47402e-11	0.255226	0.697	0.467	6.91643e-07	ISD1p	Pim3
1.82468e-10	0.253441	0.887	0.602	3.63276e-06	ISD1p	Trak2
2.64354e-08	0.250203	1	1	0.000526303	ISD1p	Mt1
0.000356919	0.24972	0.989	0.85	1	ISD1p	Taf10
1.08866e-11	0.248145	0.702	0.467	2.16741e-07	ISD1p	Snrnp200
1.04654e-11	0.24611	0.722	0.473	2.08356e-07	ISD1p	Dhx15
2.70478e-05	0.245523	1	0.998	0.538494	ISD1p	Ubc
2.49264e-09	0.244165	0.851	0.582	4.9626e-05	ISD1p	Aprt
3.34672e-10	0.243785	0.862	0.564	6.66298e-06	ISD1p	Gas7
0.000122351	0.243193	0.143	0.089	1	ISD1p	Socs3
1.28712e-05	0.241117	0.986	0.897	0.256253	ISD1p	Ost4
2.99385e-09	0.240331	0.763	0.515	5.96045e-05	ISD1p	Ppfia3
7.63711e-13	0.240207	0.777	0.498	1.52047e-08	ISD1p	Xbp1
1.35197e-10	0.239468	0.694	0.47	2.69164e-06	ISD1p	Lrrc59
1.59075e-16	0.239271	1	0.98	3.16702e-12	ISD1p	Camk2n1
1.17354e-10	0.238879	0.804	0.539	2.33641e-06	ISD1p	Cic
1.90865e-12	0.238826	0.829	0.549	3.79994e-08	ISD1p	Eif4a3
8.47212e-11	0.238595	1	1	1.68671e-06	ISD1p	Rps13
9.49412e-13	0.237715	0.686	0.437	1.89019e-08	ISD1p	Zyx
2.944e-08	0.235961	1	0.999	0.000586121	ISD1p	Gas5
4.2658e-10	0.23554	0.65	0.439	8.49277e-06	ISD1p	Tpp1
6.42575e-13	0.235487	0.736	0.478	1.2793e-08	ISD1p	Zfp106
3.57556e-11	0.233918	0.68	0.452	7.11859e-07	ISD1p	Serp1
0.000354071	0.2331	0.983	0.904	1	ISD1p	Tmem258
1.34841e-10	0.232514	0.832	0.564	2.68454e-06	ISD1p	Brd2
2.53301e-07	0.231318	0.672	0.481	0.00504297	ISD1p	Stx4a
7.13335e-05	0.231181	0.595	0.452	1	ISD1p	Slc27a4
5.88988e-09	0.22818	0.678	0.466	0.000117262	ISD1p	Ube2i
4.59303e-10	0.227907	0.686	0.473	9.14427e-06	ISD1p	Snhg3
1.19633e-11	0.227798	1	1	2.38177e-07	ISD1p	Rps14
0.000346199	0.22673	0.992	0.968	1	ISD1p	Eif4a1
3.15322e-11	0.226121	0.78	0.507	6.27774e-07	ISD1p	Pttg1ip
1.63554e-11	0.225326	0.736	0.479	3.2562e-07	ISD1p	Mcf2l
6.08391e-10	0.225167	1	0.999	1.21125e-05	ISD1p	Rpl15
0.000129654	0.225129	0.981	0.888	1	ISD1p	Psmb3
0.000129947	0.224721	1	0.987	1	ISD1p	H3f3a
7.42045e-06	0.22459	1	0.999	0.147734	ISD1p	Serf2
1.79049e-09	0.224572	0.909	0.618	3.56468e-05	ISD1p	Tulp4
4.78697e-13	0.224234	1	1	9.53037e-09	ISD1p	Rpl36
2.19129e-09	0.22408	0.802	0.535	4.36263e-05	ISD1p	Pdlim7
2.75205e-11	0.223842	1	1	5.47906e-07	ISD1p	Rpl27a
2.31165e-10	0.223661	0.818	0.555	4.60226e-06	ISD1p	Metap2
1.52553e-07	0.223001	0.986	0.85	0.00303717	ISD1p	Efhd2
2.27372e-11	0.222986	0.799	0.523	4.52675e-07	ISD1p	Anp32a
1.43334e-09	0.222866	0.818	0.561	2.85363e-05	ISD1p	Cdk11b
9.36475e-14	0.222317	0.78	0.5	1.86443e-09	ISD1p	Phc2
3.19223e-14	0.222292	0.752	0.462	6.35541e-10	ISD1p	Rab31
0.000129417	0.221047	0.884	0.649	1	ISD1p	Tbc1d9b
7.66416e-10	0.21995	0.744	0.494	1.52586e-05	ISD1p	Clk1
8.34184e-06	0.219838	1	0.981	0.166078	ISD1p	Eef1b2
1.66821e-08	0.219694	0.711	0.488	0.000332123	ISD1p	Ppp2r5a
3.93313e-12	0.219519	0.738	0.467	7.83046e-08	ISD1p	Cdk5r2
3.60347e-12	0.219468	0.73	0.469	7.17415e-08	ISD1p	Plec
1.92671e-14	0.219012	0.758	0.471	3.83589e-10	ISD1p	Gng12
3.09063e-06	0.217953	0.961	0.688	0.0615313	ISD1p	Ppp1r14b
8.00655e-15	0.217605	0.837	0.53	1.59402e-10	ISD1p	Slc6a8
4.17299e-05	0.217565	0.967	0.869	0.830801	ISD1p	Mrpl33
2.77418e-09	0.216974	0.708	0.485	5.52312e-05	ISD1p	Naa50
1.63149e-13	0.216348	0.804	0.508	3.24813e-09	ISD1p	Pde4b
6.40019e-07	0.21582	0.992	0.864	0.0127421	ISD1p	Ppib
3.68703e-10	0.215748	0.738	0.485	7.3405e-06	ISD1p	Ppp6r1
1.39618e-19	0.215276	1	1	2.77965e-15	ISD1p	Fau
1.68672e-08	0.214919	0.675	0.473	0.00033581	ISD1p	Gosr2
0.000706456	0.214416	0.116	0.072	1	ISD1p	Ccl3
2.30963e-06	0.21359	0.906	0.647	0.0459824	ISD1p	Nsa2
4.16653e-09	0.212272	0.791	0.545	8.29515e-05	ISD1p	Tesk1
9.47861e-12	0.211833	1	1	1.8871e-07	ISD1p	Rpl18a
4.22969e-13	0.211624	0.807	0.52	8.4209e-09	ISD1p	Lypla2
2.03801e-09	0.211235	0.826	0.566	4.05748e-05	ISD1p	Syf2
6.70863e-08	0.211081	0.846	0.587	0.00133562	ISD1p	Sf1
3.57166e-11	0.21091	0.741	0.493	7.11082e-07	ISD1p	Mrto4
9.80541e-05	0.209872	0.986	0.931	1	ISD1p	Arhgdia
2.3007e-10	0.209869	0.763	0.514	4.58046e-06	ISD1p	Phb
2.97056e-09	0.209312	0.813	0.555	5.91408e-05	ISD1p	Sfxn3
1.89219e-07	0.208708	0.989	0.931	0.00376716	ISD1p	Calr
4.90721e-10	0.208423	0.78	0.53	9.76976e-06	ISD1p	Pcif1
1.22545e-08	0.2077	1	1	0.000243974	ISD1p	Rps10
6.26151e-08	0.20768	0.879	0.598	0.0012466	ISD1p	Tcf4
2.00521e-05	0.20745	0.832	0.605	0.399216	ISD1p	Msl1
3.94788e-08	0.207162	0.854	0.591	0.000785984	ISD1p	Hdlbp
1.04262e-06	0.206806	0.898	0.635	0.0207574	ISD1p	Prrc2a
1.49602e-06	0.205569	0.843	0.593	0.0297843	ISD1p	Apc
1.65675e-09	0.204452	0.744	0.496	3.29843e-05	ISD1p	Noct
6.34438e-10	0.204419	0.738	0.495	1.2631e-05	ISD1p	Zfand3
1.85391e-09	0.204393	0.694	0.472	3.69096e-05	ISD1p	U2af2
2.02332e-08	0.204043	1	0.999	0.000402823	ISD1p	Rpl31
0.000139539	0.203261	0.926	0.678	1	ISD1p	Manf
9.256e-09	0.202131	0.752	0.512	0.000184278	ISD1p	Supt6
3.96614e-12	0.202039	0.736	0.471	7.89619e-08	ISD1p	Gm13889
4.14986e-12	0.201922	0.862	0.552	8.26196e-08	ISD1p	Pex5l
8.0872e-09	0.199995	0.818	0.556	0.000161008	ISD1p	Pgls
5.99079e-18	0.198746	0.992	0.825	1.19271e-13	ISD1p	Plekhb1
0.00277355	0.198499	0.994	0.976	1	ISD1p	Gabarap
0.000319315	0.198493	0.937	0.689	1	ISD1p	Ptges3
1.04174e-07	0.198309	0.821	0.577	0.00207399	ISD1p	Eif3e
1.73862e-06	0.198271	0.986	0.846	0.0346143	ISD1p	Gnai2
4.98983e-08	0.198185	0.791	0.541	0.000993426	ISD1p	Ppp2r2d
3.14441e-11	0.19812	0.705	0.461	6.26021e-07	ISD1p	Atxn2l
0.000623756	0.197679	1	0.993	1	ISD1p	Rpl36al
2.75778e-08	0.197399	0.769	0.528	0.000549046	ISD1p	Ube2a
0.000627857	0.196979	1	1	1	ISD1p	Eif1
0.000738388	0.196969	0.124	0.079	1	ISD1p	Nes
1.94956e-08	0.196917	0.846	0.576	0.000388138	ISD1p	Chd4
2.58246e-11	0.196548	0.702	0.454	5.14143e-07	ISD1p	Glmp
5.21667e-12	0.196451	0.799	0.519	1.03859e-07	ISD1p	Ncor2
2.22484e-06	0.196197	0.873	0.617	0.0442943	ISD1p	Bax
2.45298e-08	0.195822	1	1	0.000488364	ISD1p	Rpl14
7.20707e-08	0.195397	0.664	0.463	0.00143486	ISD1p	Vps4b
4.97993e-09	0.19515	0.719	0.49	9.91454e-05	ISD1p	Gtf3c1
5.21902e-07	0.194553	1	0.998	0.0103906	ISD1p	Rpl10a
0.000260487	0.194498	0.57	0.449	1	ISD1p	Cdv3
1.67665e-09	0.194256	0.73	0.494	3.33803e-05	ISD1p	Yipf3
1.19858e-08	0.193999	0.758	0.512	0.000238626	ISD1p	Zfp207
7.47118e-09	0.193596	0.653	0.446	0.000148744	ISD1p	Rapgef1
9.62214e-05	0.193372	0.983	0.862	1	ISD1p	Arpc2
8.5666e-09	0.193195	0.708	0.487	0.000170552	ISD1p	Wipi2
0.000331932	0.193134	0.95	0.703	1	ISD1p	Arf4
1.24931e-09	0.191982	0.68	0.456	2.48725e-05	ISD1p	Coro1c
5.58591e-09	0.191383	0.758	0.519	0.00011121	ISD1p	Med29
0.00288606	0.1912	1	0.993	1	ISD1p	Eif5a
0.00641855	0.190899	0.534	0.448	1	ISD1p	Cap1
8.41996e-08	0.190787	0.796	0.55	0.00167633	ISD1p	Dek
0.000611211	0.190783	0.981	0.933	1	ISD1p	Serinc3
1.03272e-08	0.190352	0.7	0.48	0.000205604	ISD1p	Dnajb1
1.9247e-09	0.190161	0.694	0.466	3.83189e-05	ISD1p	Maz
5.35605e-11	0.18904	0.579	0.367	1.06634e-06	ISD1p	Ezr
2.73762e-08	0.188964	0.782	0.542	0.000545033	ISD1p	Eif3d
0.00974671	0.188729	0.074	0.128	1	ISD1p	Mxd1
1.2267e-08	0.187777	0.815	0.555	0.000244225	ISD1p	Cttn
3.36868e-10	0.186951	0.763	0.505	6.70671e-06	ISD1p	Tnks2
5.83225e-10	0.186456	0.669	0.448	1.16114e-05	ISD1p	Cndp2
2.83714e-06	0.186062	0.848	0.598	0.0564846	ISD1p	Ilrun
1.68888e-08	0.185716	1	1	0.00033624	ISD1p	Rpl30
3.5888e-08	0.185372	0.672	0.454	0.000714494	ISD1p	Rgs2
1.94286e-08	0.184862	0.758	0.518	0.000386804	ISD1p	Senp2
0.0014046	0.184857	0.972	0.871	1	ISD1p	H2afj
8.33817e-08	0.184441	0.895	0.622	0.00166005	ISD1p	Spred1
4.92704e-11	0.183866	0.705	0.447	9.80924e-07	ISD1p	Tmbim1
2.75646e-42	0.183656	0.959	0.481	5.48784e-38	ISD1p	Vim
1.86131e-11	0.183361	0.84	0.552	3.70567e-07	ISD1p	Eif3b
0.00239878	0.182957	0.879	0.641	1	ISD1p	Znrf1
3.02198e-09	0.182834	1	1	6.01647e-05	ISD1p	Rpl34
5.88131e-11	0.182682	0.744	0.486	1.17091e-06	ISD1p	Arhgef12
2.25518e-44	0.182553	0.92	0.454	4.48985e-40	ISD1p	Lgals1
3.79348e-07	0.181676	0.623	0.446	0.00755244	ISD1p	Cdc42se1
7.98852e-10	0.181208	1	0.999	1.59044e-05	ISD1p	mt-Nd3
6.37381e-06	0.180587	0.815	0.581	0.126896	ISD1p	Tacc1
8.56671e-10	0.179785	0.755	0.509	1.70555e-05	ISD1p	Tcea1
8.43152e-07	0.179771	0.807	0.57	0.0167863	ISD1p	Cdc34
1.41763e-11	0.178792	0.824	0.534	2.82235e-07	ISD1p	Bloc1s1
1.26975e-05	0.178448	0.736	0.522	0.252795	ISD1p	Prr13
3.55316e-07	0.17812	0.865	0.599	0.00707399	ISD1p	Jak1
5.15712e-07	0.177512	0.658	0.464	0.0102673	ISD1p	Ppp4r2
7.46533e-09	0.177135	1	1	0.000148627	ISD1p	Rpl26
1.83796e-08	0.176987	0.835	0.569	0.000365919	ISD1p	Ufm1
9.25116e-13	0.176846	1	1	1.84181e-08	ISD1p	Rplp1
7.12104e-09	0.17679	0.733	0.486	0.000141773	ISD1p	Map3k10
2.14732e-06	0.17628	0.923	0.639	0.042751	ISD1p	Atp6v0e
3.72443e-09	0.176138	0.774	0.527	7.41497e-05	ISD1p	Dcaf11
7.70709e-06	0.176036	0.851	0.603	0.153441	ISD1p	Sra1
1.01905e-05	0.17601	0.84	0.59	0.202884	ISD1p	Ptpn11
1.48689e-12	0.175721	0.92	0.571	2.96025e-08	ISD1p	Inf2
6.8353e-08	0.175532	0.664	0.466	0.00136084	ISD1p	Kras
5.11574e-29	0.175408	1	1	1.01849e-24	ISD1p	Fth1
1.08574e-08	0.175184	0.758	0.514	0.00021616	ISD1p	Tmem134
1.05784e-07	0.175096	0.802	0.55	0.00210605	ISD1p	Palm
1.50441e-08	0.174877	0.802	0.54	0.000299513	ISD1p	Dlg1
4.68044e-08	0.174104	0.727	0.497	0.00093183	ISD1p	Rbm42
1.59279e-08	0.174041	0.785	0.529	0.000317108	ISD1p	Celf1
6.28067e-08	0.174007	0.807	0.556	0.00125042	ISD1p	Adam15
1.98565e-06	0.173885	0.796	0.559	0.0395323	ISD1p	Nop53
2.4981e-07	0.173473	0.697	0.488	0.00497348	ISD1p	Ncor1
4.59287e-09	0.173278	0.766	0.519	9.14395e-05	ISD1p	Znrd2
1.04159e-09	0.17324	0.708	0.47	2.07371e-05	ISD1p	Calu
4.05538e-07	0.173145	0.813	0.57	0.00807386	ISD1p	Tmbim4
4.73784e-07	0.173101	0.804	0.563	0.00943258	ISD1p	Mrpl55
2.87637e-08	0.173015	0.7	0.481	0.000572656	ISD1p	Sft2d1
4.23896e-08	0.172231	0.73	0.505	0.000843934	ISD1p	Gpbp1
1.00941e-05	0.172055	0.873	0.617	0.200963	ISD1p	Srm
2.76348e-08	0.17195	1	1	0.00055018	ISD1p	Rps11
0.000319424	0.171767	0.917	0.671	1	ISD1p	Ssr3
0.00830694	0.171558	0.926	0.684	1	ISD1p	Azin1
9.45553e-09	0.171381	0.736	0.499	0.00018825	ISD1p	Ipo7
0.000137171	0.171243	1	0.972	1	ISD1p	Sh3bgrl3
1.85353e-08	0.171215	0.678	0.467	0.000369019	ISD1p	Ccm2
2.37394e-10	0.170785	0.752	0.504	4.72627e-06	ISD1p	Nop56
3.75725e-05	0.170491	0.813	0.586	0.748032	ISD1p	Csnk1d
3.37294e-07	0.170251	0.672	0.473	0.00671518	ISD1p	Hectd1
3.50099e-10	0.170202	0.76	0.503	6.97012e-06	ISD1p	Sfpq
5.24187e-07	0.169901	0.642	0.461	0.010436	ISD1p	Eif1a
2.60558e-08	0.169713	0.835	0.558	0.000518746	ISD1p	Cdk2ap1
9.81871e-10	0.169678	0.678	0.441	1.95481e-05	ISD1p	Pmepa1
2.74583e-07	0.169086	0.73	0.506	0.00546667	ISD1p	Chpf
2.32545e-05	0.168474	0.832	0.598	0.462974	ISD1p	Sri
2.23872e-09	0.168294	0.873	0.575	4.45707e-05	ISD1p	Klf13
2.1859e-09	0.168197	0.697	0.466	4.3519e-05	ISD1p	Tecpr1
4.10147e-10	0.167298	0.755	0.497	8.16561e-06	ISD1p	Arglu1
0.00702445	0.166989	0.994	0.968	1	ISD1p	Atox1
3.26211e-07	0.1665	1	1	0.00649453	ISD1p	Rpl28
7.71766e-08	0.166358	0.716	0.488	0.00153651	ISD1p	Tsc2
3.74879e-10	0.166326	0.771	0.513	7.46346e-06	ISD1p	Cldnd1
1.76436e-08	0.166217	0.829	0.564	0.000351266	ISD1p	Ccny
4.73366e-08	0.165961	0.752	0.491	0.000942425	ISD1p	Scrt1
3.84099e-08	0.165405	0.81	0.535	0.000764703	ISD1p	Phlda3
2.58258e-07	0.164758	0.766	0.53	0.00514167	ISD1p	Fam104a
1.48184e-05	0.164698	0.722	0.52	0.295019	ISD1p	Nrd1
0.000888596	0.164669	0.975	0.86	1	ISD1p	Ssr4
6.91905e-08	0.164401	1	1	0.00137751	ISD1p	Rpl19
5.176e-11	0.164254	0.802	0.526	1.03049e-06	ISD1p	Mark3
3.65345e-10	0.164111	0.749	0.496	7.27365e-06	ISD1p	Fam120a
0.00106703	0.164023	1	0.999	1	ISD1p	Ndufb9
7.53216e-11	0.163865	0.76	0.501	1.49958e-06	ISD1p	Sec22b
3.9692e-08	0.163087	0.733	0.501	0.000790228	ISD1p	Slc25a51
3.79066e-12	0.163033	0.821	0.523	7.54682e-08	ISD1p	Cotl1
7.55844e-07	0.162992	0.837	0.576	0.0150481	ISD1p	Dpy19l1
3.08614e-09	0.162544	0.691	0.463	6.14421e-05	ISD1p	Ganab
4.21157e-06	0.162437	0.837	0.594	0.0838481	ISD1p	Pum2
4.59456e-07	0.162418	0.667	0.467	0.00914732	ISD1p	Rprd1a
4.06256e-07	0.161867	0.901	0.618	0.00808816	ISD1p	Ipo5
0.00665132	0.161282	0.997	0.965	1	ISD1p	Btf3
8.75726e-06	0.161085	0.683	0.488	0.174348	ISD1p	0610010K14Rik
1.20095e-05	0.161076	0.802	0.573	0.239098	ISD1p	Golph3
4.19848e-09	0.16079	0.766	0.506	8.35875e-05	ISD1p	Map6
2.17339e-05	0.160449	0.832	0.599	0.432699	ISD1p	Gatad1
1.66392e-07	0.160333	0.788	0.544	0.00331269	ISD1p	Akirin1
1.38457e-06	0.160288	0.664	0.469	0.0275655	ISD1p	Lasp1
5.237e-07	0.160269	0.785	0.552	0.0104263	ISD1p	Ostc
2.88682e-07	0.160104	0.763	0.529	0.00574738	ISD1p	Ndel1
1.62867e-05	0.159683	0.788	0.565	0.324252	ISD1p	Rabl6
1.00195e-05	0.159561	0.846	0.6	0.199479	ISD1p	Maf1
4.67628e-06	0.159295	1	1	0.0931001	ISD1p	Rps3a1
6.82041e-07	0.159053	0.664	0.459	0.0135787	ISD1p	Iqsec2
0.00258812	0.15887	0.118	0.197	1	ISD1p	Myh9
0.00119724	0.158569	0.917	0.673	1	ISD1p	Nhp2
3.00515e-08	0.158014	0.713	0.486	0.000598296	ISD1p	Atn1
1.67725e-06	0.157848	1	1	0.0333925	ISD1p	Rpl32
4.72508e-08	0.157289	0.81	0.55	0.000940717	ISD1p	Ski
7.03783e-05	0.156457	0.906	0.653	1	ISD1p	Golga7
2.43548e-07	0.156436	0.755	0.531	0.00484879	ISD1p	Mbnl1
2.78445e-10	0.156274	0.76	0.485	5.54355e-06	ISD1p	Sipa1l1
2.99486e-08	0.155901	0.763	0.513	0.000596246	ISD1p	Trio
3.80247e-07	0.155423	0.755	0.525	0.00757034	ISD1p	Hpf1
1.34571e-08	0.155421	0.804	0.547	0.000267917	ISD1p	Tra2b
9.58385e-09	0.155252	0.793	0.533	0.000190805	ISD1p	Prkcsh
2.67935e-18	0.155171	0.802	0.47	5.33432e-14	ISD1p	Rasd2
1.62588e-07	0.155108	0.76	0.515	0.00323697	ISD1p	Cry2
3.27752e-06	0.155104	0.862	0.61	0.0652522	ISD1p	Tmem33
5.05381e-08	0.155084	0.686	0.476	0.00100616	ISD1p	Ube3b
1.07832e-08	0.155037	0.697	0.473	0.000214684	ISD1p	Ubr5
3.22711e-08	0.154851	0.736	0.501	0.000642485	ISD1p	Akr1b3
7.46421e-07	0.154563	0.758	0.528	0.0148605	ISD1p	Wac
3.9919e-09	0.154129	0.769	0.508	7.94748e-05	ISD1p	Cdk4
1.33998e-10	0.154055	0.716	0.465	2.66777e-06	ISD1p	Cyfip1
4.03663e-07	0.153524	0.658	0.456	0.00803652	ISD1p	Gramd1b
7.51463e-06	0.153481	0.843	0.598	0.149609	ISD1p	Eif3l
0.000333262	0.153409	0.592	0.454	1	ISD1p	Sec23b
4.92964e-09	0.152563	1	1	9.81442e-05	ISD1p	Rpl35a
2.68266e-08	0.152521	0.821	0.562	0.00053409	ISD1p	Ncaph2
1.55637e-05	0.152422	0.722	0.511	0.309857	ISD1p	Nrbp1
1.58888e-10	0.15239	0.876	0.579	3.16331e-06	ISD1p	Adcy5
3.69558e-07	0.152348	0.865	0.599	0.00735752	ISD1p	Cul3
0.000134363	0.15226	0.876	0.643	1	ISD1p	Psmd13
2.59644e-07	0.152053	0.78	0.54	0.00516925	ISD1p	Ddx6
0.00564151	0.152036	0.113	0.183	1	ISD1p	Slc7a11
1.04474e-05	0.151902	0.978	0.851	0.207998	ISD1p	Tmbim6
0.00164698	0.151858	0.983	0.893	1	ISD1p	Npm1
2.42947e-06	0.151735	0.84	0.585	0.0483682	ISD1p	Mras
5.8997e-08	0.151541	0.725	0.496	0.00117457	ISD1p	Med25
4.23678e-08	0.151396	0.73	0.498	0.000843502	ISD1p	Wdr26
9.8198e-05	0.150944	0.934	0.672	1	ISD1p	Zfas1
9.8209e-06	0.150801	0.821	0.58	0.195524	ISD1p	Mapre1
0.00250528	0.15058	0.573	0.458	1	ISD1p	4933434E20Rik
1.82614e-05	0.150413	0.658	0.48	0.363566	ISD1p	Hax1
4.06642e-05	0.150207	0.807	0.585	0.809583	ISD1p	Srsf6
0.000107711	0.149906	0.865	0.629	1	ISD1p	Rtcb
0.000109958	0.149836	0.815	0.586	1	ISD1p	1810058I24Rik
3.17797e-06	0.149552	0.689	0.489	0.0632703	ISD1p	Rnf114
4.89788e-07	0.149274	0.837	0.581	0.0097512	ISD1p	Mib1
1.24659e-07	0.149128	1	1	0.00248183	ISD1p	Rpl13
6.30393e-07	0.148926	0.675	0.472	0.0125505	ISD1p	Nus1
1.98207e-06	0.148775	0.741	0.517	0.0394609	ISD1p	Abhd16a
0.00270487	0.148655	0.143	0.231	1	ISD1p	Txnip
1.07856e-06	0.148597	0.802	0.564	0.0214731	ISD1p	Ctdnep1
2.5373e-06	0.148529	0.824	0.572	0.0505151	ISD1p	Hnrnpm
2.93382e-08	0.1484	0.835	0.565	0.000584095	ISD1p	Eif3a
9.25742e-06	0.148295	0.691	0.493	0.184306	ISD1p	Glrx
0.0031084	0.1481	0.587	0.464	1	ISD1p	Kcmf1
0.00179288	0.147444	0.989	0.847	1	ISD1p	Hnrnpa1
5.18074e-08	0.14744	0.791	0.527	0.00103143	ISD1p	Kcnip3
4.41998e-10	0.1473	0.802	0.519	8.79974e-06	ISD1p	Itgav
3.78758e-24	0.147284	0.939	0.573	7.54068e-20	ISD1p	Ppp1r1b
5.23183e-05	0.147252	0.769	0.552	1	ISD1p	Ap3b2
4.30717e-08	0.147207	1	1	0.000857514	ISD1p	Rpl37
0.00015871	0.146912	0.909	0.659	1	ISD1p	Pdap1
1.86572e-06	0.146758	0.642	0.436	0.0371447	ISD1p	Arhgap33
6.79044e-10	0.146103	0.799	0.525	1.35191e-05	ISD1p	Cyb5r3
3.46659e-06	0.145813	0.777	0.549	0.0690164	ISD1p	Hnrnpr
1.21074e-05	0.145773	0.857	0.607	0.241045	ISD1p	Srsf1
7.70277e-07	0.145469	0.7	0.48	0.0153355	ISD1p	Ptp4a3
2.95768e-06	0.145344	0.837	0.586	0.0588845	ISD1p	Fyn
4.58968e-06	0.145079	0.854	0.6	0.0913759	ISD1p	Asns
6.68866e-07	0.144584	0.766	0.528	0.0133165	ISD1p	Agrn
4.10542e-05	0.144145	0.939	0.67	0.817348	ISD1p	Pdia6
3.27869e-08	0.143437	0.796	0.544	0.000652754	ISD1p	Ciao2b
1.18433e-11	0.143219	0.73	0.456	2.35789e-07	ISD1p	Mir124a-1hg
1.88718e-06	0.143193	0.782	0.543	0.0375719	ISD1p	Mpnd
1.6213e-06	0.143067	0.752	0.531	0.0322785	ISD1p	Smarcb1
1.03643e-06	0.143026	0.76	0.521	0.0206344	ISD1p	Stard10
2.09979e-06	0.142418	0.793	0.551	0.0418048	ISD1p	Pgs1
8.51296e-09	0.14228	0.736	0.494	0.000169484	ISD1p	Ssrp1
1.68601e-06	0.141934	0.7	0.491	0.0335668	ISD1p	Mxi1
1.50785e-07	0.141715	0.738	0.509	0.00300198	ISD1p	Cops3
9.19945e-07	0.141646	0.802	0.562	0.0183152	ISD1p	Trip12
5.08947e-07	0.141569	0.793	0.55	0.0101326	ISD1p	Sec13
2.05222e-07	0.141381	0.694	0.482	0.00408576	ISD1p	Nudt21
0.000125868	0.141134	0.862	0.628	1	ISD1p	Emc3
1.25351e-05	0.140866	0.697	0.5	0.249562	ISD1p	AI837181
7.61286e-07	0.140841	0.78	0.537	0.0151564	ISD1p	Akirin2
2.48041e-06	0.140674	0.76	0.536	0.0493825	ISD1p	Txndc9
2.68402e-07	0.140635	0.777	0.533	0.00534362	ISD1p	Slc4a3
4.45844e-09	0.14036	0.848	0.566	8.8763e-05	ISD1p	Rap1a
4.27391e-07	0.140166	0.686	0.486	0.00850892	ISD1p	Scamp3
2.86183e-07	0.140124	0.796	0.555	0.00569762	ISD1p	Mob4
0.000859194	0.14001	0.871	0.638	1	ISD1p	Chmp3
2.00486e-09	0.139264	0.705	0.465	3.99148e-05	ISD1p	Rapgef2
1.54276e-06	0.138938	0.791	0.551	0.0307147	ISD1p	Rsrc2
0.000415506	0.138651	0.871	0.631	1	ISD1p	Chmp4b
4.39203e-06	0.138503	0.705	0.494	0.087441	ISD1p	Sh3bgrl
9.93996e-07	0.138489	0.736	0.495	0.0197895	ISD1p	Slc9a3r1
4.58613e-06	0.13834	0.747	0.527	0.0913052	ISD1p	Pde6d
4.32445e-05	0.138297	0.669	0.489	0.860954	ISD1p	Fibp
0.000120394	0.137896	0.909	0.639	1	ISD1p	Slc38a2
9.15257e-07	0.137836	0.711	0.5	0.0182218	ISD1p	Mrpl3
0.000719845	0.13782	0.882	0.645	1	ISD1p	Ubxn6
5.62304e-07	0.137491	0.755	0.525	0.0111949	ISD1p	Phf5a
7.67356e-09	0.137349	0.771	0.505	0.000152773	ISD1p	Gng11
1.67847e-10	0.137232	0.769	0.499	3.34167e-06	ISD1p	Surf4
3.58182e-08	0.137066	0.793	0.538	0.000713105	ISD1p	Tfg
4.53089e-07	0.137043	0.755	0.516	0.00902055	ISD1p	Kpna1
2.27889e-07	0.136997	0.846	0.585	0.00453704	ISD1p	Nudt9
1.81559e-06	0.136249	0.813	0.57	0.0361466	ISD1p	Rragc
5.19348e-06	0.136132	0.846	0.6	0.103397	ISD1p	Commd1
1.99888e-08	0.136091	0.736	0.48	0.000397956	ISD1p	Shank1
0.00384814	0.13608	1	0.999	1	ISD1p	Eef2
1.43107e-14	0.13595	0.887	0.533	2.84912e-10	ISD1p	Cers2
1.07761e-08	0.135741	1	1	0.000214542	ISD1p	Rps21
1.06028e-05	0.135708	0.813	0.571	0.211091	ISD1p	Emc1
0.000102046	0.135689	0.882	0.638	1	ISD1p	Llph
3.08273e-06	0.135648	0.81	0.572	0.061374	ISD1p	Plekhj1
6.67447e-06	0.135104	0.887	0.595	0.132882	ISD1p	Plk2
7.26425e-15	0.134993	0.656	0.393	1.44624e-10	ISD1p	Gng7
7.72518e-05	0.134973	0.857	0.621	1	ISD1p	Psmd7
0.00998482	0.134764	1	0.994	1	ISD1p	Rpl5
5.67742e-06	0.134763	0.741	0.527	0.113032	ISD1p	Rnf167
7.24977e-07	0.134643	0.782	0.539	0.0144336	ISD1p	Ilf2
5.9075e-05	0.13455	0.857	0.612	1	ISD1p	Smarcc2
1.21249e-07	0.133724	0.78	0.533	0.00241395	ISD1p	Anxa6
0.00135959	0.13339	0.835	0.617	1	ISD1p	Cops8
9.38805e-10	0.133185	0.752	0.492	1.86907e-05	ISD1p	Ak3
7.01709e-07	0.133164	0.788	0.533	0.0139703	ISD1p	Clec2l
9.23559e-06	0.133002	0.862	0.606	0.183871	ISD1p	Nmt1
0.000474342	0.132508	0.074	0.149	1	ISD1p	1700017B05Rik
7.0193e-08	0.132479	0.804	0.549	0.00139747	ISD1p	Taok1
0.00904083	0.132405	0.959	0.702	1	ISD1p	Slc2a1
1.93273e-06	0.132328	0.766	0.537	0.0384787	ISD1p	Dpy30
8.27407e-06	0.132308	1	1	0.164728	ISD1p	Rps27a
1.77784e-05	0.132284	0.893	0.626	0.35395	ISD1p	Pdxk
8.05373e-05	0.132234	0.807	0.578	1	ISD1p	Pef1
4.82947e-09	0.132153	0.702	0.463	9.615e-05	ISD1p	Rap2a
5.16361e-05	0.132077	0.749	0.537	1	ISD1p	Ergic1
6.33458e-05	0.131957	0.636	0.467	1	ISD1p	Cavin3
2.40049e-08	0.131636	0.799	0.534	0.000477913	ISD1p	Ralgds
1.84982e-06	0.131626	0.716	0.498	0.0368281	ISD1p	Wdr45b
2.18909e-08	0.131562	0.782	0.527	0.000435826	ISD1p	Snapin
4.21643e-06	0.131502	0.86	0.601	0.0839448	ISD1p	Rad21
0.00779456	0.131499	0.848	0.634	1	ISD1p	Rpp21
4.18468e-06	0.131453	0.796	0.56	0.0833127	ISD1p	Pnpla8
1.70675e-06	0.131425	1	1	0.0339796	ISD1p	Rpl38
6.46902e-08	0.131339	0.7	0.476	0.00128792	ISD1p	Csnk2a2
2.56575e-08	0.130965	0.694	0.467	0.000510816	ISD1p	Capn2
2.4296e-08	0.130911	0.146	0.314	0.000483709	ISD1p	Dusp1
1.04143e-06	0.130604	0.837	0.579	0.0207338	ISD1p	H2afy
0.000232186	0.130544	0.893	0.647	1	ISD1p	Mrpl17
2.56376e-07	0.130436	0.769	0.527	0.00510419	ISD1p	Abcf1
1.53351e-05	0.130327	0.736	0.524	0.305306	ISD1p	Ubl4a
3.78833e-07	0.130272	0.733	0.509	0.00754219	ISD1p	Chmp2b
5.91096e-07	0.130266	0.752	0.523	0.0117681	ISD1p	Ggnbp2
9.91057e-05	0.130182	0.964	0.754	1	ISD1p	Pde2a
6.96726e-08	0.130168	0.774	0.526	0.00138711	ISD1p	Commd6
3.27864e-06	0.130067	1	1	0.0652744	ISD1p	Rps24
5.44814e-05	0.129534	1	1	1	ISD1p	Rps15
6.80657e-06	0.129345	0.636	0.459	0.135512	ISD1p	Csnk2a1
8.13537e-08	0.129289	0.879	0.587	0.00161967	ISD1p	Wnk1
8.07961e-09	0.12923	0.713	0.477	0.000160857	ISD1p	Ahcyl2
3.82583e-07	0.128927	0.769	0.53	0.00761684	ISD1p	Rere
2.12676e-05	0.128684	0.895	0.607	0.423418	ISD1p	Mgll
9.0945e-10	0.128456	0.766	0.495	1.81062e-05	ISD1p	Sypl
0.000298262	0.128317	0.774	0.554	1	ISD1p	Tmem189
1.372e-06	0.128311	0.832	0.578	0.0273151	ISD1p	Sugt1
1.79281e-06	0.128213	0.749	0.519	0.0356931	ISD1p	Epn2
4.80845e-09	0.128075	0.766	0.516	9.57314e-05	ISD1p	Anp32e
1.05917e-13	0.128019	0.857	0.521	2.10871e-09	ISD1p	Neat1
2.55273e-06	0.128007	0.818	0.569	0.0508223	ISD1p	Slc39a7
7.67368e-09	0.127824	0.691	0.445	0.000152775	ISD1p	Camkk2
1.44362e-06	0.127807	0.678	0.468	0.028741	ISD1p	Brsk1
2.99268e-05	0.127722	0.672	0.491	0.595813	ISD1p	Kxd1
0.00678647	0.127063	0.322	0.431	1	ISD1p	Ddit3
1.55522e-05	0.126519	0.73	0.523	0.309628	ISD1p	Tmem126a
1.04877e-06	0.126451	0.683	0.477	0.0208799	ISD1p	Coa5
8.82477e-08	0.126412	0.725	0.491	0.00175692	ISD1p	Slc23a2
4.48715e-08	0.126246	0.752	0.504	0.000893346	ISD1p	Srrm2
4.45443e-07	0.125972	0.851	0.588	0.00886833	ISD1p	Kpnb1
1.88805e-08	0.125564	0.725	0.484	0.000375892	ISD1p	H13
0.000435489	0.125482	0.804	0.593	1	ISD1p	Rab5b
1.02706e-05	0.125431	1	1	0.204477	ISD1p	mt-Nd4
5.87325e-06	0.125251	0.835	0.582	0.11693	ISD1p	Sbds
4.00992e-06	0.125034	0.758	0.53	0.0798334	ISD1p	Bad
2.10537e-08	0.125029	0.738	0.494	0.000419158	ISD1p	Ranbp9
4.21397e-05	0.124657	0.132	0.248	0.838959	ISD1p	Ier3
1.10095e-07	0.123887	0.741	0.505	0.00219187	ISD1p	Brwd1
3.5482e-06	0.123805	0.686	0.484	0.070641	ISD1p	Ube2j2
0.00787017	0.123765	0.835	0.62	1	ISD1p	Ap3s1
1.35653e-06	0.12347	0.218	0.396	0.0270071	ISD1p	Gadd45g
4.97599e-09	0.123423	0.713	0.462	9.9067e-05	ISD1p	Arel1
3.66841e-09	0.123202	0.771	0.498	7.30343e-05	ISD1p	Tmem176b
0.000797526	0.123178	0.634	0.48	1	ISD1p	Gemin7
1.49058e-06	0.123142	0.766	0.537	0.0296759	ISD1p	Commd8
2.31594e-09	0.123041	0.785	0.523	4.61081e-05	ISD1p	Hipk1
3.42539e-05	0.123034	0.771	0.549	0.681961	ISD1p	Mrps23
1.21668e-07	0.123018	0.818	0.557	0.00242228	ISD1p	Shisa5
0.00025317	0.122796	0.848	0.604	1	ISD1p	Akap8l
3.03537e-05	0.122737	0.824	0.59	0.604313	ISD1p	Snhg12
1.55523e-06	0.122721	0.904	0.618	0.030963	ISD1p	Cnn3
1.93281e-06	0.122718	0.771	0.536	0.0384804	ISD1p	Ykt6
1.57978e-06	0.122158	0.725	0.494	0.0314518	ISD1p	Zdhhc8
4.48044e-08	0.12208	0.807	0.546	0.000892011	ISD1p	Gns
3.52012e-06	0.122051	0.771	0.541	0.0700821	ISD1p	Ube2z
8.91423e-08	0.121935	0.749	0.508	0.00177473	ISD1p	Agpat5
2.90222e-07	0.121855	0.689	0.473	0.00577803	ISD1p	Ctdsp2
0.00750741	0.121842	0.983	0.887	1	ISD1p	Sec11c
5.50142e-06	0.121764	0.799	0.559	0.109528	ISD1p	Pmvk
6.67908e-07	0.121683	0.7	0.468	0.0132974	ISD1p	Chd5
0.000431981	0.121638	0.846	0.614	1	ISD1p	Crk
1.15845e-05	0.121318	0.771	0.541	0.230635	ISD1p	Abcf2
0.00103283	0.121017	0.871	0.633	1	ISD1p	Prmt1
1.62594e-07	0.120989	1	1	0.00323708	ISD1p	Rpl41
0.000818955	0.120967	0.81	0.598	1	ISD1p	Tpgs1
1.45295e-05	0.120862	0.832	0.595	0.289267	ISD1p	Selenos
5.29114e-07	0.120844	0.736	0.518	0.0105341	ISD1p	Chchd3
1.13575e-07	0.120726	0.7	0.478	0.00226117	ISD1p	Dctn4
1.51268e-05	0.120695	0.647	0.469	0.301159	ISD1p	Rrp7a
6.11374e-06	0.120685	0.725	0.513	0.121718	ISD1p	Rfk
1.51596e-07	0.120353	0.769	0.523	0.00301812	ISD1p	Hikeshi
5.49769e-06	0.119975	0.747	0.527	0.109454	ISD1p	Rad23a
1.88343e-06	0.119847	0.997	0.949	0.0374971	ISD1p	Gpx1
1.25048e-05	0.119744	0.763	0.531	0.248957	ISD1p	Nlgn2
3.76503e-06	0.119657	0.777	0.537	0.074958	ISD1p	Acap3
0.00163788	0.119553	0.84	0.618	1	ISD1p	Tmem259
2.01078e-13	0.119402	0.992	0.799	4.00326e-09	ISD1p	Trf
0.00286621	0.11909	0.565	0.444	1	ISD1p	Mark4
2.67792e-06	0.119071	0.785	0.55	0.0533148	ISD1p	Mcrs1
3.48065e-07	0.119042	0.793	0.536	0.00692963	ISD1p	B4galnt1
2.87696e-05	0.118579	0.741	0.527	0.572774	ISD1p	Tomm40l
1.64316e-06	0.11857	0.758	0.527	0.0327136	ISD1p	Cyth2
2.3504e-08	0.118527	0.686	0.465	0.000467941	ISD1p	Stt3b
0.000495161	0.118418	0.601	0.457	1	ISD1p	Ranbp3
2.89197e-05	0.118338	0.708	0.509	0.575762	ISD1p	Ugp2
3.10445e-06	0.118201	0.752	0.528	0.0618064	ISD1p	Vma21
3.54424e-12	0.118136	0.813	0.502	7.05624e-08	ISD1p	Ppp1r16b
8.64382e-06	0.117805	0.837	0.584	0.17209	ISD1p	Txnl4a
2.67495e-06	0.117766	0.686	0.485	0.0532555	ISD1p	Safb
0.0038427	0.11737	0.848	0.617	1	ISD1p	Smarcd1
0.000307747	0.117216	0.763	0.555	1	ISD1p	Dcun1d5
0.000108324	0.116898	0.785	0.568	1	ISD1p	Sppl3
1.34532e-05	0.116818	0.777	0.54	0.267839	ISD1p	Pik3r2
0.000368683	0.116052	0.815	0.591	1	ISD1p	Prelid3b
1.61985e-05	0.115979	0.76	0.533	0.322496	ISD1p	Cpt1c
3.13778e-06	0.115882	0.802	0.55	0.0624701	ISD1p	Tnk2
3.78824e-06	0.115871	0.807	0.567	0.0754202	ISD1p	Tufm
0.00176966	0.115795	1	0.997	1	ISD1p	Rpl7
3.84734e-05	0.115728	0.879	0.623	0.765967	ISD1p	Rwdd1
0.000183969	0.115391	0.81	0.58	1	ISD1p	Mrpl21
0.000156712	0.11537	0.686	0.498	1	ISD1p	Fbxl3
0.000890858	0.115345	0.592	0.456	1	ISD1p	Zfp91
5.03271e-12	0.115162	0.647	0.382	1.00196e-07	ISD1p	Igfbp4
7.55889e-05	0.115085	0.738	0.535	1	ISD1p	Fundc2
1.2305e-07	0.114891	0.763	0.518	0.0024498	ISD1p	Dusp8
0.00487033	0.114493	0.11	0.178	1	ISD1p	Sh2d3c
1.71231e-06	0.114336	0.777	0.534	0.0340904	ISD1p	Tspan31
0.00717939	0.114066	0.923	0.69	1	ISD1p	Eif3m
3.34158e-08	0.113893	0.691	0.461	0.000665275	ISD1p	Nedd4l
3.52926e-07	0.113879	0.758	0.509	0.0070264	ISD1p	Klc2
0.0016444	0.113715	0.871	0.646	1	ISD1p	Bud31
3.06464e-07	0.113503	0.639	0.419	0.00610139	ISD1p	Trp53i11
1.67828e-05	0.113225	0.625	0.437	0.33413	ISD1p	Kcnt1
9.82747e-05	0.113151	0.725	0.523	1	ISD1p	Sae1
6.1997e-09	0.112704	0.78	0.508	0.00012343	ISD1p	Secisbp2l
0.00862248	0.112691	0.882	0.655	1	ISD1p	Hnrnpd
1.53831e-05	0.112468	0.771	0.544	0.306261	ISD1p	Fbxw5
3.23078e-05	0.11245	0.813	0.577	0.643216	ISD1p	Tollip
0.00174251	0.112416	0.873	0.649	1	ISD1p	Mydgf
3.62758e-05	0.112329	0.923	0.651	0.722216	ISD1p	Eef1d
9.63401e-06	0.112061	0.84	0.59	0.191804	ISD1p	Snrpc
0.00165003	0.112061	0.791	0.577	1	ISD1p	Gtf2a2
0.00188844	0.112061	0.848	0.626	1	ISD1p	Rbbp4
2.00757e-06	0.111901	0.782	0.536	0.0399687	ISD1p	Nomo1
1.50191e-05	0.111895	0.741	0.524	0.299016	ISD1p	Lamtor3
0.000372944	0.111834	0.832	0.594	1	ISD1p	Nono
7.92955e-06	0.11176	0.862	0.597	0.157869	ISD1p	Pten
2.46329e-05	0.111752	0.799	0.559	0.490417	ISD1p	Inpp5f
0.000243459	0.111688	0.857	0.613	1	ISD1p	Hspa4
1.45864e-06	0.111045	0.733	0.505	0.0290402	ISD1p	Wdr13
4.46979e-05	0.111	0.653	0.471	0.889891	ISD1p	Med24
1.35634e-05	0.110887	0.818	0.575	0.270033	ISD1p	Egln2
0.00742493	0.110259	0.931	0.69	1	ISD1p	Mrps6
3.02517e-05	0.109837	0.752	0.535	0.60228	ISD1p	Jkamp
1.12728e-05	0.109771	0.777	0.548	0.22443	ISD1p	Pde4dip
2.03609e-05	0.109558	0.815	0.566	0.405366	ISD1p	Sdf2
0.000113904	0.109093	0.606	0.456	1	ISD1p	Mia3
0.000556466	0.109027	0.733	0.537	1	ISD1p	Rabep1
0.00056964	0.109008	0.873	0.628	1	ISD1p	Cab39
6.02617e-13	0.108899	0.738	0.441	1.19975e-08	ISD1p	Rhog
6.6652e-06	0.108792	0.702	0.493	0.132698	ISD1p	Tiprl
0.00106839	0.108491	0.862	0.63	1	ISD1p	Tm9sf2
1.42414e-06	0.108366	0.68	0.473	0.0283533	ISD1p	Eftud2
6.02551e-06	0.108335	0.804	0.559	0.119962	ISD1p	Trim28
1.07407e-05	0.108308	0.821	0.571	0.213836	ISD1p	Pdrg1
5.50947e-05	0.107641	0.821	0.588	1	ISD1p	Zfp771
0.000532014	0.107352	0.824	0.584	1	ISD1p	Sec14l1
3.72982e-07	0.107189	0.73	0.498	0.00742571	ISD1p	Ccnl2
0.000187597	0.106803	0.766	0.551	1	ISD1p	Atg9a
0.00021665	0.106797	0.793	0.565	1	ISD1p	Slc2a3
7.43391e-06	0.106487	0.736	0.516	0.148002	ISD1p	Usp19
2.41147e-05	0.106485	0.678	0.483	0.480099	ISD1p	Csnk1e
1.98432e-06	0.106425	0.661	0.465	0.0395058	ISD1p	Aup1
5.16014e-07	0.106399	0.846	0.57	0.0102733	ISD1p	Lamp2
1.22933e-05	0.106245	0.749	0.52	0.244747	ISD1p	Prickle2
0.000141303	0.106159	0.777	0.558	1	ISD1p	Ubtf
7.34085e-08	0.105986	0.749	0.505	0.00146149	ISD1p	Cmtr1
8.17065e-08	0.105922	0.708	0.478	0.0016267	ISD1p	Hibadh
7.82781e-07	0.1059	0.782	0.53	0.0155844	ISD1p	Efr3b
0.000996693	0.105695	0.893	0.648	1	ISD1p	M6pr
2.09675e-05	0.105655	0.799	0.57	0.417441	ISD1p	Sap18
0.000659931	0.105258	0.876	0.633	1	ISD1p	Tomm40
6.74587e-06	0.104845	0.727	0.497	0.134303	ISD1p	Gpr158
0.000115654	0.104837	0.829	0.584	1	ISD1p	Cand1
0.00559944	0.104791	1	1	1	ISD1p	Cox6a1
5.66574e-07	0.104671	0.785	0.545	0.0112799	ISD1p	Supt5
0.000203331	0.103817	0.691	0.504	1	ISD1p	Fam32a
1.25833e-06	0.103624	0.738	0.51	0.0250521	ISD1p	Pcmtd1
7.37379e-06	0.103471	0.636	0.446	0.146805	ISD1p	Zmiz1
3.17654e-06	0.103465	0.719	0.51	0.0632417	ISD1p	Vta1
3.08332e-05	0.10296	0.661	0.472	0.613859	ISD1p	Zmat3
1.30813e-05	0.102729	0.843	0.589	0.260436	ISD1p	Bri3bp
5.34878e-07	0.102538	0.209	0.394	0.0106489	ISD1p	1110038B12Rik
4.26457e-06	0.102435	0.774	0.538	0.0849033	ISD1p	Atg3
0.00285096	0.102415	0.879	0.644	1	ISD1p	Churc1
1.40456e-05	0.101998	0.793	0.566	0.279633	ISD1p	Nudt16l1
7.88018e-06	0.101867	0.824	0.576	0.156886	ISD1p	Mrpl4
0.00164353	0.101633	0.873	0.643	1	ISD1p	U2af1
0.000342947	0.101558	0.807	0.582	1	ISD1p	Mtfr1l
1.04114e-07	0.101395	0.708	0.473	0.00207281	ISD1p	Hmgcr
3.19699e-05	0.101296	0.799	0.564	0.63649	ISD1p	Snrnp70
0.00203141	0.101085	1	1	1	ISD1p	Rps15a
2.55331e-07	0.100938	0.716	0.481	0.00508339	ISD1p	Cyld
2.651e-05	0.100875	0.766	0.541	0.527789	ISD1p	Ube2j1
3.50188e-05	0.100642	0.851	0.603	0.697189	ISD1p	Gna11
1.23334e-05	0.100337	0.771	0.538	0.245546	ISD1p	Pdk2
6.57763e-06	0.100286	0.656	0.464	0.130954	ISD1p	Snrk
0.00342242	0.0998966	0.548	0.436	1	ISD1p	G3bp1
1.75618e-05	0.099889	0.171	0.306	0.349637	ISD1p	Fcgr3
0.000238137	0.0997712	0.755	0.543	1	ISD1p	Rtn2
2.32232e-05	0.0997671	0.631	0.453	0.462351	ISD1p	Dhcr24
2.75578e-06	0.0997667	0.694	0.484	0.0548649	ISD1p	Pdpk1
0.00038897	0.0995123	0.777	0.56	1	ISD1p	Ccdc12
7.72818e-05	0.0993634	0.802	0.574	1	ISD1p	Acaa1a
1.80705e-05	0.099114	0.917	0.639	0.359766	ISD1p	Lrrc58
1.2536e-09	0.0991139	0.815	0.517	2.4958e-05	ISD1p	Sulf2
3.83916e-07	0.0990445	0.716	0.491	0.00764339	ISD1p	Dtna
0.000161725	0.0989478	0.606	0.451	1	ISD1p	Ado
7.791e-06	0.0982555	0.802	0.558	0.155111	ISD1p	9530068E07Rik
0.00133029	0.0981304	0.904	0.649	1	ISD1p	Rab21
1.12629e-05	0.0979468	0.782	0.544	0.224233	ISD1p	Fgfr1op2
1.65217e-05	0.0978616	0.642	0.457	0.328931	ISD1p	Mapk14
6.50345e-06	0.0978533	0.738	0.513	0.129477	ISD1p	Isca1
0.000352457	0.0977707	0.675	0.498	1	ISD1p	Fastk
7.19663e-05	0.0973972	0.824	0.585	1	ISD1p	Tmem208
0.000351764	0.0972597	0.917	0.639	1	ISD1p	Phactr1
1.18965e-07	0.0971118	0.821	0.546	0.00236847	ISD1p	Hmgn2
2.11328e-05	0.0969499	0.689	0.491	0.420733	ISD1p	Klhl22
7.52997e-12	0.0967359	0.832	0.509	1.49914e-07	ISD1p	Gltp
3.03996e-05	0.0964763	0.738	0.52	0.605226	ISD1p	Fyttd1
0.00200321	0.0961744	0.818	0.604	1	ISD1p	Cdk9
0.000413368	0.0961005	0.636	0.48	1	ISD1p	Polr3h
0.000115179	0.0959135	0.675	0.491	1	ISD1p	Wdr18
0.00412008	0.0958848	0.884	0.653	1	ISD1p	Tkt
0.000153242	0.095678	0.804	0.579	1	ISD1p	Srsf11
1.40116e-05	0.0952267	0.736	0.518	0.278958	ISD1p	P4htm
5.90772e-07	0.0951325	0.713	0.479	0.0117617	ISD1p	Herc3
4.15917e-06	0.0948176	0.708	0.493	0.0828049	ISD1p	Rab28
1.84344e-05	0.0943451	0.642	0.465	0.367011	ISD1p	Top2b
1.32318e-11	0.0940434	0.876	0.532	2.63432e-07	ISD1p	Egr1
3.83419e-06	0.0938788	0.78	0.544	0.0763349	ISD1p	Ten1
0.000538569	0.0938717	0.876	0.635	1	ISD1p	Get4
6.51176e-05	0.0937906	0.81	0.571	1	ISD1p	Ahsa1
3.15398e-06	0.0934635	0.791	0.552	0.0627926	ISD1p	BC005624
6.29081e-07	0.093185	0.815	0.556	0.0125244	ISD1p	Add3
3.30606e-06	0.0929781	0.807	0.558	0.0658204	ISD1p	Cdc37l1
0.00012758	0.0929011	0.818	0.588	1	ISD1p	Eny2
4.1656e-06	0.0928968	0.719	0.501	0.0829329	ISD1p	Tmem65
0.00126075	0.0928286	0.851	0.612	1	ISD1p	Spire1
9.78873e-08	0.0927152	0.675	0.443	0.00194884	ISD1p	Gm49980
1.0266e-06	0.092601	0.683	0.47	0.0204385	ISD1p	Srrt
4.13423e-05	0.0925994	0.636	0.467	0.823085	ISD1p	Copb2
0.000463201	0.0925652	0.799	0.574	1	ISD1p	Sdhaf4
0.0055853	0.0925369	0.895	0.644	1	ISD1p	Fdps
0.00025662	0.0922899	0.769	0.555	1	ISD1p	Kdelr1
0.000689422	0.0922507	0.543	0.403	1	ISD1p	Pitpnm2
5.31498e-05	0.0921084	0.661	0.481	1	ISD1p	Rtf2
1.60131e-05	0.0917516	0.782	0.553	0.318805	ISD1p	Tpd52l2
0.00172231	0.0917283	0.884	0.639	1	ISD1p	Ptp4a2
0.00267971	0.0917259	0.837	0.608	1	ISD1p	Tex264
9.05932e-05	0.0916469	0.661	0.482	1	ISD1p	Tial1
1.0571e-05	0.0915731	0.722	0.507	0.210458	ISD1p	Snrpa
3.28579e-05	0.0912983	0.832	0.585	0.654168	ISD1p	Adnp
1.02638e-06	0.0912431	0.744	0.512	0.0204342	ISD1p	Gak
0.00223629	0.0912083	0.873	0.64	1	ISD1p	Dpm1
7.23582e-06	0.0912077	0.843	0.565	0.144058	ISD1p	Neurl1a
8.09027e-05	0.0911092	0.824	0.584	1	ISD1p	Gpr137
5.29356e-06	0.0909971	0.653	0.449	0.105389	ISD1p	Kcnb1
6.14227e-05	0.0908195	0.846	0.599	1	ISD1p	Slc35b1
0.0055996	0.0906088	0.862	0.643	1	ISD1p	Mrps7
1.49442e-07	0.0903421	0.766	0.52	0.00297523	ISD1p	Sptssa
0.000447673	0.0903177	0.799	0.579	1	ISD1p	Ubr4
0.000272384	0.0902513	0.664	0.489	1	ISD1p	Armcx1
0.00152628	0.0902469	0.818	0.595	1	ISD1p	Ube2q1
0.000155406	0.0902099	0.661	0.476	1	ISD1p	Atrx
0.00325272	0.0900577	0.848	0.625	1	ISD1p	Snrnp27
0.000497161	0.0893692	0.769	0.555	1	ISD1p	Ckap5
0.00035361	0.0892239	0.791	0.574	1	ISD1p	March5
4.83749e-05	0.0888516	0.678	0.487	0.963095	ISD1p	Ppa2
0.00277204	0.0886551	0.799	0.595	1	ISD1p	Chmp1a
5.61055e-07	0.0886479	0.818	0.523	0.01117	ISD1p	Gda
0.00143672	0.0886243	0.846	0.613	1	ISD1p	Npepps
0.00121147	0.0885408	0.736	0.544	1	ISD1p	Ei24
0.000190433	0.0884341	0.598	0.444	1	ISD1p	Ppp1r37
0.000918451	0.0882406	0.793	0.574	1	ISD1p	Wbp11
3.19508e-05	0.0879342	0.84	0.579	0.636108	ISD1p	Rasl10b
0.000822103	0.087927	0.854	0.613	1	ISD1p	Rock2
0.0050424	0.0872544	0.628	0.478	1	ISD1p	Uchl5
0.00318692	0.0868968	0.835	0.619	1	ISD1p	Uqcc3
0.000647502	0.086876	0.86	0.62	1	ISD1p	Imp3
4.30596e-05	0.086657	0.755	0.532	0.857275	ISD1p	Abcc5
0.000203108	0.0866481	0.708	0.506	1	ISD1p	Abca3
2.48046e-05	0.0865248	0.807	0.564	0.493834	ISD1p	Cops2
6.86746e-06	0.0865047	0.807	0.559	0.136724	ISD1p	Rbm5
0.000106635	0.0864914	0.813	0.58	1	ISD1p	Uba2
0.000223894	0.0864571	0.675	0.494	1	ISD1p	Chmp7
8.18902e-06	0.0863612	0.747	0.521	0.163035	ISD1p	Hid1
2.17566e-06	0.0863238	0.769	0.523	0.0433152	ISD1p	Setd7
0.000193202	0.0862073	0.818	0.589	1	ISD1p	Atad1
0.00142192	0.0860661	0.84	0.611	1	ISD1p	Cox16
0.008296	0.0859444	0.576	0.457	1	ISD1p	Srp72
0.00237316	0.0858642	0.802	0.586	1	ISD1p	Prdx3
0.0012881	0.085771	0.628	0.465	1	ISD1p	Exd2
7.6486e-05	0.0854151	0.967	0.855	1	ISD1p	Ppp1r2
2.31636e-05	0.0854065	0.771	0.545	0.461164	ISD1p	Dlst
0.00821859	0.0853892	0.835	0.613	1	ISD1p	Suds3
1.78707e-05	0.0853793	0.774	0.541	0.355788	ISD1p	Grsf1
1.04792e-08	0.0853505	0.722	0.468	0.000208631	ISD1p	Cacna1a
5.53543e-05	0.0852887	0.796	0.563	1	ISD1p	Dap3
0.00252124	0.0851065	0.876	0.639	1	ISD1p	Srsf7
5.2291e-05	0.0850139	0.683	0.487	1	ISD1p	Psme3
1.36889e-07	0.0849818	0.788	0.512	0.00272531	ISD1p	Rap1gap2
1.64937e-05	0.0849199	0.711	0.502	0.328372	ISD1p	Aamdc
6.82201e-06	0.0847473	0.777	0.538	0.135819	ISD1p	Hdac5
5.76587e-06	0.0845959	0.672	0.473	0.114793	ISD1p	Hdgfl2
0.000352246	0.0845159	0.865	0.626	1	ISD1p	Copz1
0.00339385	0.0843804	0.667	0.509	1	ISD1p	Dnajc30
0.00217092	0.0842487	0.826	0.604	1	ISD1p	Luc7l3
0.00041089	0.0840371	0.705	0.517	1	ISD1p	Rbck1
0.00655213	0.0836365	0.86	0.631	1	ISD1p	Tmem167
0.000298065	0.0836126	0.752	0.545	1	ISD1p	Yipf4
0.000173971	0.0832287	0.645	0.467	1	ISD1p	Anapc2
0.00160118	0.0829243	0.788	0.576	1	ISD1p	Mef2a
3.25579e-07	0.082759	0.146	0.296	0.00648195	ISD1p	Pgd
0.000822162	0.0826735	0.857	0.615	1	ISD1p	Yars
3.83979e-06	0.0826662	0.824	0.563	0.0764465	ISD1p	Arrb1
6.18204e-06	0.0825773	0.736	0.51	0.123078	ISD1p	Dexi
3.18974e-05	0.0823074	0.782	0.55	0.635044	ISD1p	Adk
1.78556e-06	0.082178	0.722	0.489	0.0355488	ISD1p	Slc27a1
0.000543063	0.0821399	0.063	0.131	1	ISD1p	Cd24a
0.00569547	0.0820767	0.868	0.638	1	ISD1p	Acat1
0.000478428	0.0820508	0.868	0.622	1	ISD1p	Hnrnpl
0.00029793	0.0820488	0.691	0.503	1	ISD1p	Borcs8
0.000804802	0.0820133	0.642	0.482	1	ISD1p	Trappc5
0.000435818	0.0819344	0.804	0.58	1	ISD1p	Nsfl1c
8.27347e-05	0.0819258	0.807	0.579	1	ISD1p	Ccdc47
0.00611223	0.0818251	0.912	0.67	1	ISD1p	Ndufaf8
2.44933e-05	0.0817951	0.733	0.507	0.487638	ISD1p	B3gat1
6.66967e-06	0.0817869	0.639	0.446	0.132787	ISD1p	Tanc2
0.00161665	0.0816861	0.873	0.629	1	ISD1p	Elp5
9.46279e-06	0.0816759	0.785	0.536	0.188395	ISD1p	Ablim2
0.00349203	0.0816744	1	1	1	ISD1p	Rpl13a
0.000118998	0.0815571	0.705	0.505	1	ISD1p	St6galnac6
0.000560902	0.0815281	0.898	0.645	1	ISD1p	Bcap31
0.00060166	0.0814569	0.59	0.441	1	ISD1p	Trim8
0.000791439	0.081453	0.758	0.552	1	ISD1p	Cfap20
0.000559717	0.081413	0.631	0.466	1	ISD1p	Gdap1l1
7.07838e-05	0.0813058	0.818	0.574	1	ISD1p	Fbxo11
0.00106003	0.0812572	0.631	0.477	1	ISD1p	Cipc
0.000151803	0.0812558	0.873	0.608	1	ISD1p	Ssbp3
0.00330492	0.0809092	0.81	0.586	1	ISD1p	Snx1
0.000309833	0.0804618	0.829	0.593	1	ISD1p	Adh5
1.07964e-05	0.0803809	0.702	0.495	0.214946	ISD1p	Ncoa4
2.10146e-09	0.0803172	0.73	0.464	4.18381e-05	ISD1p	Ddr1
3.74139e-05	0.0802567	0.691	0.491	0.744873	ISD1p	Taf11
0.000251137	0.0801725	0.821	0.588	1	ISD1p	Papola
7.75809e-06	0.080168	0.738	0.509	0.154456	ISD1p	Srgap3
8.08054e-05	0.0800208	0.636	0.451	1	ISD1p	Gm10419
5.5127e-06	0.0799868	0.821	0.546	0.109752	ISD1p	Tesc
7.21522e-05	0.0797281	0.733	0.522	1	ISD1p	Rab11fip4
0.000544685	0.0794796	0.769	0.564	1	ISD1p	Ufd1
2.5197e-05	0.0792335	0.689	0.485	0.501647	ISD1p	Btbd2
0.00371359	0.0791262	0.595	0.464	1	ISD1p	Cox19
3.66477e-06	0.0789819	0.691	0.477	0.0729618	ISD1p	Map3k12
0.000353174	0.078889	0.791	0.56	1	ISD1p	R3hdm2
9.47655e-09	0.0787919	0.758	0.479	0.000188669	ISD1p	Epha4
4.68567e-05	0.0787333	0.815	0.577	0.93287	ISD1p	Bloc1s2
1.98714e-05	0.0786462	0.727	0.514	0.39562	ISD1p	Snapc5
9.49621e-05	0.0785323	0.788	0.561	1	ISD1p	Jtb
6.33543e-05	0.0783936	0.76	0.525	1	ISD1p	Nacc2
3.74294e-06	0.0783357	0.76	0.515	0.0745183	ISD1p	Cntnap1
0.000990898	0.0780577	0.713	0.509	1	ISD1p	Gfra4
0.00677451	0.0776013	0.796	0.588	1	ISD1p	Pigp
5.07792e-05	0.0773699	0.758	0.536	1	ISD1p	Usp33
0.000399662	0.0768393	0.725	0.529	1	ISD1p	Coq7
0.000188918	0.076761	0.76	0.549	1	ISD1p	Spag7
0.00126626	0.0767114	0.832	0.602	1	ISD1p	Drg1
0.00852264	0.0765601	0.581	0.457	1	ISD1p	Spsb3
0.00202347	0.0763863	0.895	0.65	1	ISD1p	Ilk
0.000241451	0.0763472	0.603	0.45	1	ISD1p	Washc2
0.000194243	0.0762213	0.837	0.594	1	ISD1p	Raly
0.00230399	0.0761104	0.84	0.614	1	ISD1p	Hspbp1
4.98159e-05	0.075873	0.824	0.57	0.991785	ISD1p	Psme1
0.000176489	0.0757688	0.777	0.558	1	ISD1p	Cnot7
1.57378e-05	0.0757212	0.733	0.513	0.313325	ISD1p	Letm1
0.000625841	0.0756184	0.78	0.565	1	ISD1p	Mgat3
5.05658e-05	0.0756164	0.741	0.524	1	ISD1p	Vps26b
1.5711e-12	0.0752098	0.78	0.462	3.1279e-08	ISD1p	Wipf3
0.000463956	0.0752059	0.711	0.515	1	ISD1p	Socs5
0.000563145	0.0751505	0.813	0.581	1	ISD1p	Rnf44
6.80351e-05	0.0750843	0.73	0.518	1	ISD1p	Ppp1r7
2.07503e-05	0.0748708	0.691	0.492	0.413118	ISD1p	Snx2
0.000851574	0.0747776	0.879	0.634	1	ISD1p	Hars
0.0062435	0.0747031	1	1	1	ISD1p	Rps20
0.000134023	0.0745466	0.777	0.552	1	ISD1p	Pqbp1
0.00107002	0.0744775	0.804	0.586	1	ISD1p	Itpa
1.62503e-05	0.073985	0.771	0.547	0.323528	ISD1p	Bub3
9.12741e-05	0.0737449	0.645	0.465	1	ISD1p	Kctd3
1.36768e-06	0.0736955	0.68	0.461	0.0272291	ISD1p	Inpp5a
0.001203	0.073656	0.81	0.591	1	ISD1p	Mrps15
0.00473944	0.0735792	0.846	0.62	1	ISD1p	Snhg20
8.65903e-05	0.0734779	0.661	0.476	1	ISD1p	Ube4b
2.8343e-05	0.07347	0.697	0.487	0.56428	ISD1p	Ptk2
0.00177995	0.0734683	0.832	0.585	1	ISD1p	Rab15
0.000117156	0.0734571	0.736	0.521	1	ISD1p	Ube2o
0.00136598	0.0734029	0.656	0.491	1	ISD1p	Eef1akmt1
0.000201822	0.0734007	0.719	0.509	1	ISD1p	Extl2
0.00498626	0.0732869	0.59	0.459	1	ISD1p	Sh2b1
0.000356289	0.0732102	0.796	0.574	1	ISD1p	Herpud1
0.00717859	0.0731509	0.554	0.437	1	ISD1p	Pkd1
0.00153873	0.0731396	0.647	0.482	1	ISD1p	Rnf115
0.00011997	0.0730738	0.771	0.552	1	ISD1p	B230219D22Rik
0.000300925	0.0728173	0.628	0.467	1	ISD1p	Appbp2
2.49009e-06	0.0722289	0.76	0.523	0.0495752	ISD1p	Dnajb2
0.000429169	0.0722123	0.639	0.473	1	ISD1p	Pgrmc2
3.94634e-06	0.0721801	0.752	0.512	0.0785677	ISD1p	Reep1
0.000823207	0.0719598	0.603	0.453	1	ISD1p	Arid1a
1.59702e-05	0.0718706	1	0.989	0.317951	ISD1p	Ptma
0.000393085	0.071848	0.76	0.548	1	ISD1p	Samm50
3.84169e-06	0.0718469	0.752	0.524	0.0764842	ISD1p	Dbnl
3.04792e-05	0.071729	0.749	0.525	0.606809	ISD1p	Dalrd3
0.000161578	0.0717008	0.793	0.559	1	ISD1p	Nr1d2
0.00167001	0.0716539	0.846	0.613	1	ISD1p	Tsn
0.000498209	0.0716146	0.689	0.503	1	ISD1p	Mpv17
8.68554e-06	0.0715236	0.782	0.538	0.17292	ISD1p	Ube2w
3.925e-08	0.0715074	0.664	0.432	0.000781428	ISD1p	Aldh1l1
5.64141e-05	0.0709329	0.948	0.662	1	ISD1p	Dhrs1
0.00146928	0.0707693	0.788	0.572	1	ISD1p	Bap1
2.19223e-05	0.0704133	0.722	0.509	0.436452	ISD1p	Ipo9
0.00017734	0.0703285	0.694	0.499	1	ISD1p	Spryd7
0.000446808	0.0700955	0.755	0.547	1	ISD1p	Acyp1
0.000406326	0.0699592	0.829	0.573	1	ISD1p	Hrh3
0.00013343	0.0699583	0.68	0.488	1	ISD1p	Megf8
0.00207877	0.0697456	0.107	0.181	1	ISD1p	Ptbp3
0.000440452	0.0696518	0.796	0.57	1	ISD1p	Flot2
0.000810489	0.0696307	0.804	0.58	1	ISD1p	Opa1
0.000290745	0.0692966	0.766	0.546	1	ISD1p	2310061I04Rik
0.000489931	0.0692051	0.821	0.588	1	ISD1p	Mtmr6
4.47587e-05	0.0689176	0.788	0.555	0.891101	ISD1p	Wars
0.000186126	0.0685886	0.752	0.533	1	ISD1p	Hist3h2ba
2.90093e-05	0.0683591	0.716	0.502	0.577547	ISD1p	Cyth1
0.00078678	0.0683456	0.851	0.614	1	ISD1p	Pcyt2
2.21509e-05	0.0682519	0.769	0.535	0.441002	ISD1p	Camsap2
7.81419e-05	0.0682332	0.727	0.505	1	ISD1p	Usp11
2.01751e-06	0.0679673	0.675	0.458	0.0401666	ISD1p	Cdkl5
0.00148117	0.0678615	0.821	0.596	1	ISD1p	BC004004
2.7457e-08	0.0677736	0.758	0.492	0.000546642	ISD1p	Arhgap23
0.00222357	0.0677574	0.879	0.629	1	ISD1p	Fkbp4
2.99265e-05	0.0677561	0.664	0.466	0.595807	ISD1p	Apba1
6.26521e-07	0.0676065	0.923	0.615	0.0124734	ISD1p	Id3
0.00448833	0.0675447	0.587	0.457	1	ISD1p	Mrpl24
5.98768e-06	0.067429	0.766	0.526	0.119209	ISD1p	Fnta
0.000128113	0.067299	0.667	0.479	1	ISD1p	Arfgap1
5.83836e-05	0.0671941	0.752	0.532	1	ISD1p	Usp34
0.000194035	0.0669473	0.802	0.562	1	ISD1p	Tspoap1
0.000990929	0.0669127	0.862	0.624	1	ISD1p	Gars
2.42492e-05	0.0666184	0.691	0.483	0.482777	ISD1p	Sema6b
8.88468e-06	0.0665525	0.763	0.527	0.176885	ISD1p	Rabggtb
0.000445199	0.0657152	0.796	0.582	1	ISD1p	Med21
4.03469e-06	0.0652644	0.736	0.493	0.0803267	ISD1p	Chl1
0.00199937	0.065129	0.752	0.551	1	ISD1p	Aig1
0.0012144	0.0648072	0.81	0.573	1	ISD1p	B4galt6
0.00531189	0.0647127	0.639	0.494	1	ISD1p	Mrpl40
0.000284841	0.0645337	0.807	0.575	1	ISD1p	Arfip2
0.00620427	0.0643276	0.848	0.626	1	ISD1p	Clcn3
0.000300586	0.0641606	0.895	0.633	1	ISD1p	Etfb
0.000146512	0.0641118	0.107	0.201	1	ISD1p	Smim3
3.80581e-06	0.0640653	0.722	0.49	0.0757698	ISD1p	Ppp2r5d
8.5815e-05	0.0638534	0.769	0.546	1	ISD1p	Yif1b
0.00092251	0.0635336	0.702	0.52	1	ISD1p	Chchd7
0.00494386	0.0635191	0.865	0.631	1	ISD1p	Pfdn4
7.97659e-07	0.0629744	0.788	0.52	0.0158806	ISD1p	Cacnb4
0.000378748	0.0629232	0.711	0.509	1	ISD1p	Slc49a4
0.000313571	0.0627867	0.758	0.536	1	ISD1p	Nipsnap1
8.25089e-05	0.062523	0.749	0.527	1	ISD1p	Slc20a1
6.3167e-06	0.0624003	0.771	0.526	0.125759	ISD1p	Extl3
0.000178252	0.0620311	0.642	0.469	1	ISD1p	Mtor
0.000468805	0.0617655	0.689	0.495	1	ISD1p	S1pr1
0.00289809	0.0614453	0.909	0.649	1	ISD1p	Sik3
0.000296473	0.061288	0.76	0.548	1	ISD1p	Pcyox1
0.000499688	0.061273	0.702	0.509	1	ISD1p	Ptbp2
0.00141059	0.0611121	0.884	0.619	1	ISD1p	5031439G07Rik
0.000163526	0.0605767	0.713	0.508	1	ISD1p	Tomm34
0.00218874	0.0605763	0.088	0.157	1	ISD1p	Eaf1
0.00265573	0.0605517	0.821	0.606	1	ISD1p	Naa60
0.000439981	0.0602562	0.708	0.514	1	ISD1p	Arl6ip4
0.00118783	0.0601623	0.774	0.563	1	ISD1p	Polb
2.41171e-06	0.0601356	0.744	0.494	0.0480148	ISD1p	Zcchc24
0.000400353	0.0601028	0.815	0.583	1	ISD1p	Wdfy3
0.000114823	0.0600588	0.675	0.483	1	ISD1p	Ctsf
0.0023941	0.0600024	0.667	0.501	1	ISD1p	Erg28
0.00478601	0.0598117	0.895	0.651	1	ISD1p	Ppp2r2a
0.00633783	0.0594297	0.755	0.566	1	ISD1p	1110032A03Rik
6.7078e-05	0.059103	0.719	0.51	1	ISD1p	Stk16
0.00234273	0.0590621	0.504	0.375	1	ISD1p	Phyhip
0.000245411	0.0590442	0.793	0.569	1	ISD1p	Acbd6
0.00474949	0.0590223	0.796	0.584	1	ISD1p	Trak1
0.000258241	0.0589451	0.782	0.566	1	ISD1p	Man2a2
1.65101e-05	0.0588737	0.204	0.345	0.3287	ISD1p	Prr18
0.00156845	0.0587228	0.802	0.572	1	ISD1p	Chchd4
1.76859e-05	0.058314	0.083	0.179	0.352109	ISD1p	Iqgap1
7.17157e-05	0.0577303	0.686	0.488	1	ISD1p	Dhx30
4.20534e-05	0.0576301	0.683	0.484	0.837242	ISD1p	Ubl7
6.95382e-05	0.0576103	0.691	0.496	1	ISD1p	Uba3
0.00118599	0.0575592	0.818	0.574	1	ISD1p	1700037H04Rik
1.7656e-05	0.0573513	0.683	0.465	0.351513	ISD1p	Grm5
3.19061e-06	0.0573037	0.73	0.494	0.0635219	ISD1p	Gas6
0.000347833	0.0572156	0.65	0.477	1	ISD1p	Znhit3
0.00197024	0.0570899	0.934	0.663	1	ISD1p	Tubb2b
0.00046736	0.0563357	0.664	0.484	1	ISD1p	Poglut1
2.39953e-06	0.0559675	0.755	0.509	0.0477722	ISD1p	Ncan
0.000768837	0.0556377	0.752	0.544	1	ISD1p	Rhbdd2
1.7581e-05	0.0552547	0.835	0.56	0.35002	ISD1p	Arhgef25
0.000157203	0.0551594	0.774	0.543	1	ISD1p	Dlg2
4.03681e-05	0.0550876	0.804	0.557	0.803689	ISD1p	Prex1
5.65039e-05	0.0550871	0.774	0.533	1	ISD1p	Fbxw7
0.0002436	0.0550625	0.733	0.523	1	ISD1p	Mtx2
4.95857e-09	0.0550193	0.788	0.496	9.87201e-05	ISD1p	Ifi27
3.63102e-06	0.0547591	0.876	0.579	0.0722901	ISD1p	Anxa5
0.000129347	0.0545032	0.76	0.535	1	ISD1p	Fbxo21
6.05782e-05	0.0542492	0.667	0.474	1	ISD1p	Ccpg1
0.000406752	0.053582	0.793	0.562	1	ISD1p	Fbxo31
0.000599228	0.0534915	0.73	0.526	1	ISD1p	Ralgapa1
3.05997e-05	0.0534889	0.807	0.564	0.60921	ISD1p	Rusc2
0.0038949	0.0532148	0.645	0.485	1	ISD1p	Coq9
2.28512e-05	0.0529616	0.705	0.494	0.454945	ISD1p	Papss1
0.00184817	0.0528815	0.829	0.59	1	ISD1p	Cdc42se2
1.20325e-05	0.0523984	0.713	0.481	0.239554	ISD1p	Sept11
6.22714e-05	0.052361	0.7	0.493	1	ISD1p	Dnajc27
0.000317756	0.0521663	0.65	0.47	1	ISD1p	Sdr39u1
0.000308485	0.0518562	0.711	0.505	1	ISD1p	2300009A05Rik
3.18682e-29	0.0516881	0.716	0.352	6.34464e-25	ISD1p	Fn1
0.000426676	0.0515997	0.669	0.487	1	ISD1p	Sec23a
1.79042e-05	0.0513923	0.716	0.496	0.356455	ISD1p	Arhgap21
0.00366583	0.0513902	0.576	0.445	1	ISD1p	Scap
0.000141298	0.0513099	0.088	0.176	1	ISD1p	Rassf1
0.000124545	0.0511572	0.697	0.497	1	ISD1p	Eif2s3x
0.000217501	0.0510628	0.672	0.486	1	ISD1p	Armcx3
0.00809855	0.0510607	0.091	0.148	1	ISD1p	Ppp1r15a
1.23682e-05	0.050988	0.678	0.457	0.246238	ISD1p	Golga7b
0.0013465	0.0509136	0.782	0.563	1	ISD1p	Akap6
0.000595496	0.050798	0.066	0.133	1	ISD1p	Plekho2
0.00015892	0.0505098	0.749	0.533	1	ISD1p	Aarsd1
0.00146403	0.0502497	0.826	0.584	1	ISD1p	Inpp4a
0.00251717	0.0492413	0.824	0.592	1	ISD1p	Vbp1
6.66331e-09	0.0492252	0.722	0.441	0.00013266	ISD1p	Mical2
0.000947911	0.0489547	0.694	0.51	1	ISD1p	Arhgap5
2.43602e-05	0.0488931	0.997	0.884	0.484987	ISD1p	Tsc22d4
1.77795e-11	0.0486721	0.821	0.503	3.53972e-07	ISD1p	Wfs1
8.63076e-05	0.0486387	0.744	0.509	1	ISD1p	Adgrg1
0.00067214	0.0478269	0.7	0.505	1	ISD1p	Mrps25
0.00204018	0.0474203	0.722	0.522	1	ISD1p	Cep19
0.00251251	0.0470834	0.821	0.589	1	ISD1p	Parp6
0.0047541	0.0469312	0.826	0.6	1	ISD1p	Ppp1r12c
0.00197847	0.0469037	0.857	0.594	1	ISD1p	Marcksl1
0.0011023	0.0467951	0.733	0.525	1	ISD1p	Fbxo3
0.000156445	0.0467557	0.766	0.53	1	ISD1p	Susd4
0.000270106	0.0464662	0.846	0.588	1	ISD1p	Pgbd5
0.00466632	0.0464384	0.716	0.528	1	ISD1p	Creld1
4.6674e-05	0.0455773	0.791	0.548	0.929232	ISD1p	Slc9a6
0.000192602	0.0455504	0.672	0.478	1	ISD1p	Fry
0.00104169	0.0454241	0.672	0.488	1	ISD1p	Micu3
0.00158838	0.0453188	0.796	0.565	1	ISD1p	Jph3
0.00882046	0.0451793	0.871	0.633	1	ISD1p	Trim44
0.000391364	0.0439007	0.702	0.515	1	ISD1p	Ncbp2
0.000199118	0.0438295	0.047	0.113	1	ISD1p	Entpd1
3.42706e-08	0.0433326	0.121	0.272	0.000682294	ISD1p	Blvrb
0.00616274	0.0433306	0.846	0.617	1	ISD1p	Timm10
8.40569e-09	0.0432894	0.085	0.228	0.000167349	ISD1p	Dgat1
0.000129291	0.0431806	0.713	0.511	1	ISD1p	Pmpca
0.00305238	0.0424986	0.81	0.59	1	ISD1p	Ppid
4.57586e-08	0.0422677	0.719	0.45	0.000911008	ISD1p	Homer1
0.00984575	0.0420495	0.807	0.59	1	ISD1p	Adar
0.0061945	0.041672	0.829	0.602	1	ISD1p	Aff4
0.000691399	0.0414855	0.708	0.507	1	ISD1p	Cyb561
0.00251138	0.0413733	0.848	0.612	1	ISD1p	Slc25a46
0.00393327	0.0410516	0.609	0.459	1	ISD1p	Fzr1
0.00415293	0.0404371	0.815	0.583	1	ISD1p	Unc13a
0.00711732	0.0402212	0.758	0.555	1	ISD1p	Stau2
1.3636e-05	0.0401014	0.763	0.509	0.271479	ISD1p	Celf5
0.00746536	0.0397668	0.058	0.105	1	ISD1p	Gla
0.00350737	0.0395409	0.829	0.58	1	ISD1p	Btbd3
0.00885633	0.0393037	0.791	0.576	1	ISD1p	Prps1
0.000231957	0.0391268	0.749	0.523	1	ISD1p	Lgi1
0.000973309	0.0389655	0.793	0.561	1	ISD1p	Nat14
0.000308503	0.0385545	0.752	0.53	1	ISD1p	Nap1l2
0.00897423	0.0385217	0.848	0.618	1	ISD1p	Psmd12
0.00465362	0.0381934	0.804	0.588	1	ISD1p	Dlat
0.00255895	0.0375846	0.791	0.568	1	ISD1p	Fhl1
0.00172245	0.037483	0.835	0.602	1	ISD1p	Dnajc7
0.000113033	0.0362718	0.791	0.548	1	ISD1p	Pon2
0.0018787	0.0357503	0.08	0.143	1	ISD1p	Sec24d
0.00120653	0.0357432	0.738	0.538	1	ISD1p	Fam8a1
0.00116619	0.0357096	0.763	0.54	1	ISD1p	Rbfox2
2.20177e-08	0.0353322	0.733	0.465	0.000438351	ISD1p	Kcnab1
6.50931e-09	0.0351141	0.769	0.486	0.000129594	ISD1p	Carhsp1
0.000690986	0.035105	0.741	0.535	1	ISD1p	Ccndbp1
0.00727291	0.0350389	0.609	0.467	1	ISD1p	Atf2
0.00522353	0.0348752	0.804	0.582	1	ISD1p	Dock3
0.000383851	0.0344054	0.083	0.159	1	ISD1p	Rbms1
0.00709224	0.0340588	0.868	0.638	1	ISD1p	Fbxw11
0.00172883	0.0339614	0.76	0.549	1	ISD1p	Slc25a33
7.65025e-05	0.0335349	0.711	0.486	1	ISD1p	Miat
0.00473655	0.0332093	0.832	0.6	1	ISD1p	Pdcd10
9.79218e-05	0.0331539	0.747	0.515	1	ISD1p	Add2
0.006582	0.0328133	0.791	0.583	1	ISD1p	Rtca
0.00125459	0.0327986	0.664	0.485	1	ISD1p	Ugcg
0.000202882	0.0324562	0.11	0.199	1	ISD1p	Akap12
0.00197511	0.0324528	0.835	0.601	1	ISD1p	Mrps17
0.00196978	0.0323886	0.639	0.47	1	ISD1p	Sms
0.00122743	0.0319456	0.069	0.132	1	ISD1p	Fosl2
0.000269082	0.0315768	0.763	0.541	1	ISD1p	Fem1b
0.00015673	0.0311199	0.678	0.477	1	ISD1p	Adam11
0.00364357	0.0308425	0.65	0.489	1	ISD1p	Tmem60
4.84979e-07	0.0307269	0.143	0.29	0.00965544	ISD1p	Lrrc17
0.00041333	0.0304738	0.763	0.538	1	ISD1p	Sesn3
0.00682837	0.0297885	0.854	0.619	1	ISD1p	Oat
2.25142e-06	0.029282	0.702	0.464	0.0448236	ISD1p	Erc2
0.00358294	0.0287932	0.766	0.548	1	ISD1p	Ap3m2
0.00763851	0.0284541	0.061	0.109	1	ISD1p	Fnip2
0.000945167	0.0282889	0.719	0.518	1	ISD1p	Hdac2
0.00392123	0.0281082	0.813	0.582	1	ISD1p	Cadm1
3.01922e-06	0.0278925	0.84	0.529	0.0601097	ISD1p	Icam5
0.000473844	0.0278057	0.799	0.561	1	ISD1p	Slc8a1
0.00525306	0.0277644	0.796	0.582	1	ISD1p	Hdgfl3
0.000123501	0.0276363	0.744	0.519	1	ISD1p	Bcat1
0.000665962	0.0272616	0.664	0.481	1	ISD1p	Tmem70
0.00376321	0.0272341	0.667	0.489	1	ISD1p	Sgip1
0.000196792	0.0268799	0.755	0.527	1	ISD1p	Dgat2
0.000289146	0.0263433	0.727	0.513	1	ISD1p	Arsb
0.00185443	0.0258567	0.623	0.461	1	ISD1p	Elp2
0.00010446	0.0256587	0.719	0.485	1	ISD1p	Olfm2
4.23716e-05	0.0256337	0.771	0.527	0.843576	ISD1p	Adcyap1r1
0.000940902	0.0253834	0.848	0.585	1	ISD1p	Plcb1
0.0046622	0.0250615	0.791	0.569	1	ISD1p	Gnl3l
0.00381946	0.0248627	0.793	0.576	1	ISD1p	1500004A13Rik
0.00196156	0.0243931	0.793	0.567	1	ISD1p	Wdr82
0.000128476	0.0242378	0.763	0.525	1	ISD1p	Kcna2
0.00587256	0.0233292	0.942	0.792	1	ISD1p	Clptm1
4.63361e-05	0.0230678	0.705	0.481	0.922505	ISD1p	Large1
4.29929e-06	0.0225341	0.796	0.539	0.0855945	ISD1p	Pip4k2a
0.00219903	0.022427	0.105	0.174	1	ISD1p	S100a4
0.0013711	0.022402	0.127	0.209	1	ISD1p	Fam129b
0.000635401	0.0218801	0.639	0.459	1	ISD1p	Kcnd2
5.17207e-05	0.0218141	0.653	0.439	1	ISD1p	Kcnf1
0.00150201	0.0216861	0.763	0.547	1	ISD1p	Wdr47
0.00516213	0.0215902	0.78	0.57	1	ISD1p	Dync1li1
9.09765e-05	0.0214998	0.76	0.521	1	ISD1p	Sfxn5
0.002182	0.0214504	0.05	0.102	1	ISD1p	Ncf2
1.63071e-05	0.02104	0.554	0.377	0.324658	ISD1p	Nptx2
7.77937e-05	0.0209485	0.099	0.192	1	ISD1p	Hmgb2
0.000741202	0.0209478	0.713	0.506	1	ISD1p	Armcx2
3.42237e-11	0.0203456	0.083	0.251	6.8136e-07	ISD1p	Sephs2
0.00189526	0.0201694	0.708	0.508	1	ISD1p	Meaf6
2.04214e-07	0.0200297	0.815	0.509	0.0040657	ISD1p	Kcnip2
0.00170897	0.0199557	0.744	0.539	1	ISD1p	Fam92a
0.000430516	0.0199091	0.132	0.224	1	ISD1p	Esam
0.00197611	0.0197999	0.791	0.569	1	ISD1p	Mcee
0.00244864	0.0186962	0.074	0.133	1	ISD1p	Tiparp
0.000157452	0.0184404	0.058	0.131	1	ISD1p	Fndc3b
0.0013975	0.0183675	0.645	0.471	1	ISD1p	Caskin1
0.00217453	0.0182308	0.86	0.605	1	ISD1p	Gnal
0.00348555	0.0177307	0.738	0.534	1	ISD1p	Luzp2
0.00868597	0.0176299	0.813	0.595	1	ISD1p	Tceal8
0.00371248	0.0170037	0.052	0.101	1	ISD1p	Zswim4
0.00734863	0.0165494	0.758	0.56	1	ISD1p	Impa1
0.00275545	0.0157995	0.76	0.556	1	ISD1p	Tmco1
0.00308378	0.0157995	0.871	0.621	1	ISD1p	Bpgm
0.000515036	0.0157239	0.65	0.457	1	ISD1p	Asap1
0.00750412	0.0156903	0.857	0.619	1	ISD1p	2610507B11Rik
0.000950726	0.0153955	0.645	0.47	1	ISD1p	Atpaf1
0.000858387	0.0152986	0.138	0.226	1	ISD1p	Tnfrsf1a
0.000638014	0.0152229	0.777	0.547	1	ISD1p	Dlg3
3.32254e-07	0.0149134	0.058	0.166	0.00661485	ISD1p	G0s2
0.00905974	0.0141862	0.821	0.586	1	ISD1p	Ttyh3
0.000275838	0.0140654	0.595	0.423	1	ISD1p	Ankrd13a
0.000409998	0.0138386	0.879	0.6	1	ISD1p	Schip1
0.00183768	0.0130476	0.636	0.468	1	ISD1p	Tmed3
0.00237871	0.0125575	0.857	0.594	1	ISD1p	Cep170b
9.85965e-09	0.0122919	0.176	0.359	0.000196296	ISD1p	Riok3
7.37807e-05	0.0122652	0.68	0.468	1	ISD1p	Atrnl1
0.000596507	0.012234	0.777	0.533	1	ISD1p	Tyro3
0.0039684	0.0121541	0.802	0.574	1	ISD1p	Gnai1
6.41563e-05	0.0121504	0.727	0.491	1	ISD1p	Stk32c
0.00213916	0.012101	0.675	0.499	1	ISD1p	Tmub2
0.000842893	0.011868	0.851	0.59	1	ISD1p	Ogfrl1
0.000223138	0.0118056	0.085	0.165	1	ISD1p	Map2k3
0.00017789	0.0104611	0.072	0.149	1	ISD1p	Myo1c
0.0046824	0.0103275	0.813	0.569	1	ISD1p	Negr1
0.0020228	0.00945237	0.711	0.508	1	ISD1p	Actl6b
4.3636e-07	0.00941386	0.11	0.24	0.0086875	ISD1p	Nab1
0.00323229	0.00926181	0.774	0.558	1	ISD1p	Stard7
2.27021e-07	0.00924723	0.091	0.217	0.00451977	ISD1p	Furin
5.73652e-05	0.00822299	0.667	0.455	1	ISD1p	L1cam
0.00474179	0.00813647	0.576	0.426	1	ISD1p	Hivep2
0.00927404	0.00789674	0.788	0.572	1	ISD1p	Kcna6
1.97691e-06	0.00788835	0.686	0.44	0.0393583	ISD1p	Rab3b
0.00922032	0.00787307	0.058	0.102	1	ISD1p	Sh2b2
7.53589e-05	0.00775184	0.146	0.255	1	ISD1p	Tgfa
0.00145632	0.00704726	0.623	0.451	1	ISD1p	Camk1d
1.58475e-06	0.00668907	0.992	0.873	0.0315507	ISD1p	Ctsl
0.00436246	0.0066736	0.766	0.551	1	ISD1p	Aldh2
0.00400392	0.0066449	0.058	0.108	1	ISD1p	Arid5a
0.000545438	0.0065398	0.705	0.492	1	ISD1p	Megf9
0.000208477	0.00648938	0.733	0.511	1	ISD1p	Adora1
0.00319765	0.00619575	0.824	0.582	1	ISD1p	Asphd2
1.57334e-05	0.00579563	0.08	0.173	0.313236	ISD1p	Plk3
0.00168658	0.00544631	0.62	0.45	1	ISD1p	Gm2a
2.76334e-08	0.00539852	0.063	0.187	0.000550153	ISD1p	Dedd2
0.000661345	0.00507886	0.747	0.52	1	ISD1p	Nr2f1
0.00024869	0.00443636	0.953	0.809	1	ISD1p	Psmc1
0.0062411	0.00432788	0.994	0.941	1	ISD1p	Psmb6
1.64353e-14	0.00426975	0.612	0.355	3.2721e-10	ISD1p	Laptm5
0.00866488	0.00409096	0.81	0.593	1	ISD1p	Mrpl36
0.00878283	0.0039463	0.879	0.608	1	ISD1p	Rasgef1a
1.82501e-05	0.0038637	0.102	0.203	0.363342	ISD1p	Pfkfb3
0.00198285	0.00303516	0.68	0.492	1	ISD1p	Ube2d1
0.00232617	0.00289953	0.08	0.142	1	ISD1p	Wwtr1
2.81771e-06	0.00268966	0.096	0.208	0.0560977	ISD1p	Vac14
0.000528751	0.00232792	0.736	0.516	1	ISD1p	Slc38a1
1.32176e-05	0.00196775	0.102	0.206	0.263149	ISD1p	Sertad1
0.000870844	0.00177406	0.083	0.152	1	ISD1p	Hbegf
0.000213889	0.00159556	0.832	0.55	1	ISD1p	Mmp17
2.38327e-07	0.00113419	0.154	0.304	0.00474485	ISD1p	Tram1
0.00214865	0.000954873	0.796	0.559	1	ISD1p	Arxes2
5.50392e-16	0.000745454	0.763	0.436	1.09577e-11	ISD1p	H2-K1
0.0043443	0.000434554	0.653	0.48	1	ISD1p	Smyd2
0.00560769	-0.000312302	0.978	0.931	1	ISD1p	Rab11b
0.000191747	-0.000498127	0.738	0.507	1	ISD1p	Slc4a4
8.79074e-06	-0.000791352	0.702	0.461	0.175015	ISD1p	Sphkap
9.7536e-06	-0.00156779	0.041	0.121	0.194184	ISD1p	Abcc1
0.00236601	-0.00157207	0.689	0.493	1	ISD1p	Pgm1
1.32109e-07	-0.00160051	0.647	0.397	0.00263017	ISD1p	Igfbp6
1.57051e-07	-0.00166753	0.81	0.495	0.00312672	ISD1p	Pde1a
0.00195949	-0.00174173	0.942	0.791	1	ISD1p	Nudt4
2.95828e-05	-0.00203099	0.157	0.277	0.588963	ISD1p	Clic1
3.41332e-20	-0.00275996	0.758	0.398	6.79559e-16	ISD1p	Ly86
3.69016e-09	-0.0027949	0.201	0.394	7.34674e-05	ISD1p	Txnrd1
0.000296519	-0.0035079	0.964	0.73	1	ISD1p	Ddn
5.43798e-06	-0.00403894	0.11	0.223	0.108265	ISD1p	Cln8
1.59792e-07	-0.00485273	0.187	0.364	0.00318129	ISD1p	Stat3
9.31221e-12	-0.00528511	0.129	0.324	1.85397e-07	ISD1p	Nampt
8.63578e-05	-0.00706366	0.818	0.548	1	ISD1p	Kcnmb4
1.63957e-05	-0.00714255	0.623	0.425	0.326422	ISD1p	Pmp22
1.33494e-06	-0.00729484	0.868	0.568	0.0265774	ISD1p	Wscd1
1.00726e-05	-0.00825407	0.069	0.16	0.200536	ISD1p	Il10rb
2.68492e-07	-0.00840967	0.094	0.218	0.00534541	ISD1p	mt-Nd6
0.000219259	-0.00862288	0.686	0.477	1	ISD1p	Map7
3.59846e-05	-0.00864563	0.749	0.5	0.716417	ISD1p	Etv1
0.000208735	-0.00893773	0.041	0.103	1	ISD1p	Il13ra1
2.83962e-05	-0.0090242	0.708	0.472	0.565341	ISD1p	2010204K13Rik
0.00884433	-0.00926729	0.76	0.542	1	ISD1p	Wnk2
0.00279098	-0.00927888	0.077	0.135	1	ISD1p	Itgb2
0.000327339	-0.0106269	0.994	0.983	1	ISD1p	Edf1
0.00818982	-0.0106851	0.074	0.124	1	ISD1p	Rac2
0.00689015	-0.0106859	0.598	0.446	1	ISD1p	Fnbp1
0.000532715	-0.0107218	0.832	0.561	1	ISD1p	Plppr4
0.00194955	-0.0109812	0.058	0.113	1	ISD1p	Rasip1
0.000274778	-0.0112289	0.072	0.144	1	ISD1p	Rell1
0.000142521	-0.0115103	0.895	0.608	1	ISD1p	Gna12
0.0013111	-0.0121667	0.713	0.49	1	ISD1p	Grin2a
0.00332703	-0.0122996	0.052	0.102	1	ISD1p	Fam107b
2.67589e-07	-0.0124122	0.091	0.214	0.00532743	ISD1p	Snx18
1.22663e-08	-0.0124503	0.121	0.276	0.00024421	ISD1p	Ostf1
0.00308914	-0.0127506	1	0.98	1	ISD1p	Sumo2
0.000875404	-0.0134889	0.978	0.837	1	ISD1p	Psenen
1.05682e-11	-0.0137025	0.132	0.326	2.10402e-07	ISD1p	Rims1
0.00111166	-0.0150558	0.05	0.105	1	ISD1p	Pgm2
1.86323e-08	-0.0154252	0.774	0.486	0.00037095	ISD1p	Phldb1
1.96162e-05	-0.0157715	0.074	0.166	0.390538	ISD1p	Midn
7.69923e-09	-0.016411	0.105	0.25	0.000153284	ISD1p	Kif1c
0.00371355	-0.0165391	0.736	0.522	1	ISD1p	Tro
1.96036e-05	-0.0165703	0.14	0.258	0.390288	ISD1p	Tspo
5.26454e-05	-0.0166352	0.113	0.21	1	ISD1p	Arhgdib
0.00155248	-0.0168364	0.074	0.137	1	ISD1p	Nckap1l
0.000114366	-0.018963	0.865	0.584	1	ISD1p	Phgdh
5.83216e-09	-0.0189872	0.08	0.218	0.000116113	ISD1p	Klhdc4
0.00196785	-0.0195486	0.567	0.412	1	ISD1p	Dgkb
0.00238688	-0.0195983	0.97	0.816	1	ISD1p	Ncl
0.00653233	-0.019747	0.876	0.618	1	ISD1p	Rida
0.0013606	-0.0199387	0.066	0.127	1	ISD1p	Ecscr
2.04849e-09	-0.0200148	0.157	0.339	4.07834e-05	ISD1p	Id1
0.000306722	-0.0203327	0.096	0.177	1	ISD1p	Ddx21
1.29389e-05	-0.02067	0.135	0.249	0.2576	ISD1p	Slc39a1
1.03052e-07	-0.0209006	0.099	0.232	0.00205167	ISD1p	Stk40
0.000284969	-0.0215854	0.934	0.8	1	ISD1p	Gsk3a
0.000845298	-0.021701	0.793	0.547	1	ISD1p	St8sia3
0.00156227	-0.0217372	0.634	0.439	1	ISD1p	Cacng3
3.9496e-08	-0.021745	0.198	0.376	0.000786325	ISD1p	Snhg1
0.000444094	-0.0218824	0.686	0.477	1	ISD1p	Hopx
0.00201817	-0.0220456	1	0.998	1	ISD1p	Pfdn5
0.00585057	-0.022081	0.815	0.577	1	ISD1p	Lrrn2
2.5496e-07	-0.0229526	0.113	0.246	0.00507599	ISD1p	Tmem120a
1.10237e-07	-0.0231693	0.105	0.239	0.00219471	ISD1p	Ptpn12
0.00664768	-0.0231856	1	0.991	1	ISD1p	Micos10
1.06363e-09	-0.0232175	0.099	0.256	2.11759e-05	ISD1p	Gfod2
0.00523608	-0.0232627	0.994	0.941	1	ISD1p	Psmb4
0.00403882	-0.0233074	0.752	0.529	1	ISD1p	Camkk1
0.000950311	-0.0234252	1	0.984	1	ISD1p	Selenok
8.1147e-05	-0.0238771	0.091	0.179	1	ISD1p	Oaf
1.25393e-07	-0.0240979	0.091	0.217	0.00249645	ISD1p	Nop58
6.2433e-12	-0.0248423	0.758	0.452	1.24298e-07	ISD1p	Opalin
0.000741735	-0.0248649	0.061	0.123	1	ISD1p	Ppfibp2
8.49634e-05	-0.0249116	0.107	0.198	1	ISD1p	Ier2
4.03144e-10	-0.0252033	0.16	0.35	8.02619e-06	ISD1p	Sema7a
3.78911e-05	-0.0257032	0.044	0.117	0.754374	ISD1p	Arrdc4
1.61637e-05	-0.0257919	0.953	0.827	0.321803	ISD1p	Eif5
0.00082693	-0.0258911	0.055	0.114	1	ISD1p	Sox18
5.30582e-09	-0.0260273	0.118	0.273	0.000105633	ISD1p	Zfp36l2
0.00552877	-0.0260895	1	1	1	ISD1p	Atp5k
0.00014311	-0.026206	0.061	0.132	1	ISD1p	Adgre5
0.00261317	-0.0267646	0.923	0.787	1	ISD1p	Smim7
0.000356422	-0.0269673	1	0.997	1	ISD1p	Ubl5
0.000404294	-0.0270968	0.832	0.567	1	ISD1p	Ddah1
1.23408e-08	-0.0273146	0.047	0.163	0.000245693	ISD1p	Morc3
3.23898e-06	-0.0275435	0.129	0.251	0.0644849	ISD1p	Il1rap
0.00334378	-0.0276169	0.713	0.511	1	ISD1p	Itm2a
9.64277e-06	-0.0277213	0.058	0.143	0.191978	ISD1p	Slc31a2
3.37696e-06	-0.0281707	0.05	0.138	0.0672318	ISD1p	Atf1
2.60144e-07	-0.0286556	0.678	0.429	0.00517921	ISD1p	Cnr1
1.01518e-05	-0.0287123	0.661	0.431	0.202112	ISD1p	Stum
5.83727e-05	-0.0290098	0.769	0.518	1	ISD1p	Plaat3
0.00297105	-0.0291507	0.928	0.773	1	ISD1p	Cwc15
3.71443e-08	-0.0302036	0.226	0.393	0.000739506	ISD1p	Irf2bpl
8.42933e-08	-0.0302253	0.077	0.198	0.0016782	ISD1p	Gpr146
0.00086506	-0.0303143	1	1	1	ISD1p	Oaz1
0.000130439	-0.0305788	0.061	0.134	1	ISD1p	Lyn
0.000288968	-0.0309642	0.055	0.121	1	ISD1p	Gm26532
0.00757496	-0.0313681	0.97	0.843	1	ISD1p	Psmd8
1.48005e-07	-0.0313683	0.683	0.426	0.00294664	ISD1p	Lmo3
0.000286557	-0.0316429	0.959	0.812	1	ISD1p	Mrpl23
0.000126464	-0.031975	0.675	0.444	1	ISD1p	Ephx4
0.000580371	-0.0324917	0.917	0.775	1	ISD1p	Supt4a
0.00366574	-0.0326958	0.055	0.105	1	ISD1p	Dmkn
5.51833e-08	-0.0330453	0.077	0.199	0.00109864	ISD1p	Khsrp
5.32173e-05	-0.0339002	1	0.999	1	ISD1p	Hsp90aa1
0.000382988	-0.0341594	0.331	0.429	1	ISD1p	Aph1a
0.00366065	-0.0343494	0.992	0.972	1	ISD1p	Cox7a2l
0.000882606	-0.0344397	0.959	0.81	1	ISD1p	Csnk1a1
0.00419299	-0.0344728	0.835	0.566	1	ISD1p	Sprn
1.84961e-08	-0.035063	0.149	0.309	0.000368239	ISD1p	Nras
5.46307e-05	-0.0352189	0.964	0.83	1	ISD1p	Chmp2a
2.2851e-08	-0.0354959	0.185	0.361	0.00045494	ISD1p	Map4k4
1.63945e-05	-0.0356811	0.047	0.126	0.326397	ISD1p	Elk3
0.000110003	-0.0368767	0.061	0.134	1	ISD1p	Cbr3
3.03564e-10	-0.0370301	0.992	0.838	6.04365e-06	ISD1p	Cryab
6.77413e-05	-0.037096	0.058	0.132	1	ISD1p	Dusp5
0.000126151	-0.0371134	1	0.998	1	ISD1p	Ndufa2
7.81553e-05	-0.0375246	0.997	0.999	1	ISD1p	Tle5
3.00491e-08	-0.0377087	0.711	0.439	0.000598248	ISD1p	Necab1
1.73076e-09	-0.0382016	0.066	0.202	3.44577e-05	ISD1p	Vps37b
2.36909e-08	-0.0387492	0.152	0.319	0.000471661	ISD1p	Ybx3
3.17787e-07	-0.0387507	0.047	0.145	0.00632682	ISD1p	Tgfb1i1
0.0001992	-0.0388921	0.047	0.111	1	ISD1p	Ankrd49
0.0011201	-0.0391535	0.132	0.218	1	ISD1p	Nupr1
1.85092e-17	-0.0395748	0.113	0.36	3.685e-13	ISD1p	Raf1
4.9458e-10	-0.0396184	0.099	0.258	9.84659e-06	ISD1p	Pabpn1
1.51831e-07	-0.0398037	0.055	0.164	0.0030228	ISD1p	Dennd2a
8.49948e-08	-0.0399961	0.058	0.17	0.00169216	ISD1p	Rassf8
8.27991e-05	-0.0400729	0.044	0.113	1	ISD1p	Plekha8
0.00112109	-0.0402582	0.603	0.42	1	ISD1p	Rasgrf2
0.00549285	-0.0403616	0.959	0.819	1	ISD1p	Ddb1
0.000116864	-0.0406248	0.047	0.115	1	ISD1p	Taf3
1.02442e-06	-0.0406482	0.096	0.211	0.0203952	ISD1p	Elk4
0.000130801	-0.0410426	0.039	0.101	1	ISD1p	Phactr4
0.00161686	-0.0412226	0.691	0.478	1	ISD1p	Fndc5
8.32553e-06	-0.0414596	0.036	0.113	0.165753	ISD1p	Cast
0.000206603	-0.0417222	0.989	0.983	1	ISD1p	Clta
0.00261356	-0.0417788	0.741	0.511	1	ISD1p	Cacna2d1
0.000278595	-0.0417924	0.058	0.125	1	ISD1p	Itga7
0.000334869	-0.0418142	0.945	0.8	1	ISD1p	Emc6
1.70278e-08	-0.0419756	0.088	0.224	0.000339007	ISD1p	Ginm1
0.0020607	-0.0419941	0.686	0.486	1	ISD1p	Myo6
0.000157731	-0.0420848	0.063	0.135	1	ISD1p	Sox4
7.57048e-05	-0.0422607	1	1	1	ISD1p	Uqcr11
2.0226e-07	-0.0422805	0.069	0.18	0.00402679	ISD1p	Tbc1d8
1.4703e-06	-0.0422856	0.039	0.125	0.0292722	ISD1p	Diaph2
5.81759e-06	-0.0424654	0.937	0.816	0.115822	ISD1p	Mrps24
9.10659e-05	-0.0432279	0.077	0.156	1	ISD1p	Inpp5d
4.53405e-06	-0.0434342	0.08	0.181	0.0902684	ISD1p	Ppp1r18
7.43648e-06	-0.0434535	0.099	0.204	0.148053	ISD1p	Edem1
3.8624e-07	-0.0435386	0.033	0.124	0.00768965	ISD1p	Klhl21
0.000325116	-0.0436794	0.939	0.788	1	ISD1p	Bnip3
0.00977118	-0.0439909	0.994	0.951	1	ISD1p	Brk1
0.00038926	-0.0444405	0.061	0.126	1	ISD1p	Bag3
4.61004e-07	-0.0445983	0.085	0.201	0.00917812	ISD1p	Skap2
5.34198e-07	-0.0452922	0.713	0.464	0.0106354	ISD1p	Slain1
0.00162307	-0.0453611	0.997	0.967	1	ISD1p	Clip3
0.000204931	-0.0454307	0.052	0.119	1	ISD1p	Shc1
0.00155833	-0.0454375	0.997	0.987	1	ISD1p	Hnrnpk
0.000472481	-0.0454849	0.058	0.121	1	ISD1p	Lsm12
0.0019625	-0.0456129	1	0.991	1	ISD1p	Ndufb11
0.00602988	-0.0459915	1	0.969	1	ISD1p	Eif4h
1.02875e-05	-0.0461596	0.047	0.129	0.204814	ISD1p	Sp2
2.18681e-06	-0.0462376	0.047	0.136	0.0435373	ISD1p	Chil1
8.84697e-08	-0.0463152	0.815	0.516	0.00176134	ISD1p	Igfbp5
1.40095e-05	-0.0463868	0.074	0.166	0.278915	ISD1p	Ifnar1
1.1716e-05	-0.0464193	0.069	0.158	0.233254	ISD1p	Itgam
8.10466e-07	-0.0468485	0.727	0.463	0.0161356	ISD1p	Nrip3
0.00153295	-0.0472695	0.934	0.779	1	ISD1p	Sgta
0.000340895	-0.0473674	0.044	0.104	1	ISD1p	Cobll1
0.00618303	-0.0479258	0.612	0.45	1	ISD1p	Elovl5
1.6331e-06	-0.0479752	0.08	0.187	0.0325133	ISD1p	Ahnak
0.00059252	-0.0479898	0.066	0.131	1	ISD1p	Atf5
0.00755794	-0.0480596	0.989	0.926	1	ISD1p	Prdx6
1.75893e-10	-0.0482615	0.107	0.276	3.50186e-06	ISD1p	Mir22hg
9.7669e-06	-0.048327	0.033	0.108	0.194449	ISD1p	Fmnl3
0.000150663	-0.0483989	0.997	0.992	1	ISD1p	Rnasek
1.48626e-06	-0.0484265	0.03	0.113	0.0295899	ISD1p	Adam19
1.59008e-07	-0.0484474	0.052	0.159	0.00316569	ISD1p	Rasa2
2.73485e-09	-0.0485144	0.154	0.33	5.44481e-05	ISD1p	Vamp8
0.000400591	-0.0488542	0.328	0.427	1	ISD1p	Paip2b
7.67852e-09	-0.0489138	0.094	0.237	0.000152872	ISD1p	Zfp36l1
2.46561e-08	-0.0490765	0.887	0.562	0.000490878	ISD1p	Slc44a1
3.58373e-06	-0.0491267	0.072	0.17	0.0713486	ISD1p	Gcnt2
0.000760017	-0.0493166	0.047	0.102	1	ISD1p	Hmgxb4
1.04092e-05	-0.0493328	0.03	0.103	0.207237	ISD1p	Abcc4
0.00014163	-0.0494101	0.843	0.544	1	ISD1p	2010300C02Rik
9.92253e-08	-0.0496596	0.259	0.414	0.00197548	ISD1p	Lnpep
0.00439448	-0.0502723	1	1	1	ISD1p	Cox7c
2.32735e-08	-0.0503337	0.107	0.249	0.000463351	ISD1p	Sgpl1
0.000589652	-0.0504581	0.994	0.946	1	ISD1p	1810037I17Rik
4.79805e-10	-0.0504888	0.129	0.301	9.55244e-06	ISD1p	Fmnl2
3.38777e-06	-0.0508268	0.069	0.167	0.0674472	ISD1p	Sdf2l1
0.0046091	-0.0511761	0.97	0.821	1	ISD1p	Git1
5.86142e-05	-0.0514374	0.044	0.113	1	ISD1p	Foxn2
1.41852e-06	-0.0515589	0.074	0.178	0.0282413	ISD1p	Sipa1
4.46739e-05	-0.0515685	0.039	0.107	0.889414	ISD1p	Wtip
0.00573489	-0.0518479	0.986	0.924	1	ISD1p	Eif1b
1.07412e-05	-0.05194	0.066	0.154	0.213847	ISD1p	Ell
1.15004e-08	-0.0520922	0.118	0.268	0.000228962	ISD1p	Rela
0.000408096	-0.0521071	0.945	0.796	1	ISD1p	Hnrnph1
9.35714e-05	-0.0523643	0.039	0.103	1	ISD1p	Sesn2
8.23538e-08	-0.0523842	0.857	0.538	0.00163958	ISD1p	Grb14
1.86653e-05	-0.0527546	0.036	0.108	0.371607	ISD1p	Lipo3
1.01218e-09	-0.0528618	0.107	0.265	2.01516e-05	ISD1p	Oxsr1
6.7795e-07	-0.0529946	0.994	0.951	0.0134973	ISD1p	Sdhb
3.93796e-07	-0.0530605	0.755	0.482	0.00784009	ISD1p	Fabp7
1.36467e-05	-0.0532858	0.033	0.106	0.271692	ISD1p	Srf
2.66098e-08	-0.0533212	0.041	0.151	0.000529774	ISD1p	Cdc42ep3
0.000739132	-0.0534178	0.05	0.106	1	ISD1p	Dtx2
4.82769e-09	-0.0534969	0.094	0.24	9.61146e-05	ISD1p	Nipsnap3b
0.000139116	-0.0535443	0.041	0.106	1	ISD1p	Triobp
0.000495787	-0.053824	0.986	0.948	1	ISD1p	Micos13
2.49565e-05	-0.0540439	0.047	0.122	0.496859	ISD1p	Alkbh1
0.00393635	-0.0541876	0.939	0.768	1	ISD1p	Vps35
0.00641155	-0.0542579	0.986	0.962	1	ISD1p	Srp14
8.13798e-07	-0.0543373	0.074	0.183	0.0162019	ISD1p	Trp53
5.46954e-08	-0.0543717	0.058	0.174	0.00108893	ISD1p	Ormdl2
0.0018898	-0.054524	0.76	0.52	1	ISD1p	Prmt2
0.00591411	-0.0547656	0.986	0.921	1	ISD1p	Capzb
3.33033e-07	-0.0548939	0.041	0.137	0.00663036	ISD1p	Mri1
8.58985e-06	-0.0553117	0.074	0.167	0.171015	ISD1p	Vasp
3.02085e-05	-0.0555167	0.039	0.109	0.601422	ISD1p	Gab2
0.0040752	-0.0555195	0.959	0.913	1	ISD1p	Higd2a
0.00010039	-0.055813	0.039	0.102	1	ISD1p	Cish
0.00498206	-0.0558328	1	0.999	1	ISD1p	Tuba1b
0.000252061	-0.0560928	0.727	0.487	1	ISD1p	Timp3
0.000143277	-0.0564363	0.041	0.105	1	ISD1p	Mob3a
3.26815e-05	-0.0567757	0.047	0.121	0.650656	ISD1p	Ccdc84
0.00819406	-0.0568211	0.942	0.867	1	ISD1p	Nudt3
0.000333092	-0.056912	0.992	0.964	1	ISD1p	Ndufa8
0.000240452	-0.0569653	1	0.982	1	ISD1p	Cox17
3.3677e-09	-0.0571236	0.05	0.172	6.70474e-05	ISD1p	Hirip3
3.60236e-05	-0.0573287	0.961	0.826	0.717194	ISD1p	Zfand5
8.63479e-06	-0.0573505	1	1	0.17191	ISD1p	Elob
0.000255756	-0.0575331	0.044	0.104	1	ISD1p	Traf6
8.17028e-12	-0.0575534	0.118	0.309	1.62662e-07	ISD1p	Ifnar2
3.79043e-09	-0.0576872	0.069	0.202	7.54636e-05	ISD1p	Anxa11
1.52176e-05	-0.0578801	0.039	0.112	0.302968	ISD1p	Rlf
0.00254739	-0.0579434	0.959	0.775	1	ISD1p	Sumo3
2.45064e-05	-0.0583694	0.044	0.118	0.487897	ISD1p	Zbtb21
2.11449e-05	-0.0583765	0.05	0.127	0.420973	ISD1p	Hist1h4h
0.000207238	-0.0583942	0.983	0.937	1	ISD1p	Mrpl20
0.00110083	-0.0585448	0.989	0.95	1	ISD1p	Vcp
8.32313e-06	-0.0587422	0.036	0.113	0.165705	ISD1p	Smo
0.000134711	-0.059072	0.964	0.767	1	ISD1p	Npc2
0.000213126	-0.0591648	0.055	0.122	1	ISD1p	Vamp5
2.33367e-09	-0.0592051	0.069	0.205	4.6461e-05	ISD1p	Wdr5
0.000128016	-0.0594466	0.077	0.154	1	ISD1p	Lhfpl2
3.53393e-06	-0.0595432	0.036	0.117	0.0703569	ISD1p	Tcp11l1
0.000666491	-0.0595543	0.994	0.933	1	ISD1p	BC031181
0.000265208	-0.0596345	0.799	0.532	1	ISD1p	Hlf
0.000151544	-0.0598701	0.055	0.123	1	ISD1p	Pard3
0.000254043	-0.0599559	0.052	0.117	1	ISD1p	Gpn2
0.000121706	-0.0599776	0.044	0.109	1	ISD1p	Cdyl
5.87289e-07	-0.0599994	0.055	0.154	0.0116923	ISD1p	Spen
0.00193292	-0.060021	0.97	0.905	1	ISD1p	Ptov1
5.57318e-05	-0.0602172	0.039	0.106	1	ISD1p	Lima1
1.41284e-07	-0.0609131	0.083	0.203	0.00281283	ISD1p	H2-T23
2.32116e-12	-0.0609184	0.152	0.366	4.62119e-08	ISD1p	Pdcd6ip
0.000131762	-0.0609184	0.039	0.101	1	ISD1p	Sla
2.30233e-06	-0.0611217	0.05	0.14	0.0458371	ISD1p	Cad
6.89582e-06	-0.0612059	0.033	0.108	0.137289	ISD1p	Dnaaf2
2.69518e-06	-0.0612254	0.782	0.49	0.0536583	ISD1p	Necab2
9.46396e-06	-0.0612779	0.248	0.379	0.188418	ISD1p	Rrbp1
0.000274667	-0.0615487	0.052	0.115	1	ISD1p	Ddx10
0.000781817	-0.0617427	0.35	0.426	1	ISD1p	Pum1
0.00235974	-0.0617527	0.931	0.774	1	ISD1p	Pdcd6
0.000541379	-0.0620453	1	0.993	1	ISD1p	Tma7
1.74733e-06	-0.0623059	0.033	0.117	0.0347877	ISD1p	Pknox1
7.45089e-07	-0.0625209	0.025	0.107	0.014834	ISD1p	Dubr
2.13985e-05	-0.062584	0.047	0.124	0.426023	ISD1p	Cpne3
0.00151028	-0.0626273	0.95	0.803	1	ISD1p	Gps1
2.7555e-06	-0.0626916	0.072	0.17	0.0548593	ISD1p	Nav2
0.00903399	-0.0629898	0.989	0.964	1	ISD1p	Dnaja1
0.000727534	-0.0630742	1	0.994	1	ISD1p	Fis1
2.58664e-05	-0.0632397	0.058	0.137	0.514975	ISD1p	Nudt22
7.98844e-07	-0.063385	0.058	0.158	0.0159042	ISD1p	Kdm5c
1.42894e-07	-0.0633935	0.055	0.162	0.00284487	ISD1p	Plscr3
0.000826719	-0.0636617	0.926	0.779	1	ISD1p	Psmc3
0.00136121	-0.0637046	0.744	0.509	1	ISD1p	Ache
1.10896e-05	-0.0637665	0.033	0.106	0.220784	ISD1p	Alkbh2
1.54659e-08	-0.0639045	0.121	0.266	0.000307911	ISD1p	Gatad2a
0.000538567	-0.0639816	0.912	0.777	1	ISD1p	Pgp
0.00669148	-0.0641105	0.926	0.76	1	ISD1p	Mbd3
2.10324e-05	-0.0641387	0.069	0.154	0.418734	ISD1p	Cav1
4.31456e-06	-0.0642614	0.03	0.107	0.0858986	ISD1p	C130074G19Rik
6.81754e-05	-0.0643005	0.672	0.451	1	ISD1p	Cntn2
0.00214258	-0.0644421	0.997	0.974	1	ISD1p	Nisch
0.000170957	-0.0644544	1	0.981	1	ISD1p	Ndufb6
0.000278617	-0.0645294	1	1	1	ISD1p	Uqcrq
4.55124e-07	-0.0648053	0.041	0.136	0.00906107	ISD1p	Gabpb1
2.58888e-05	-0.0650161	0.041	0.114	0.51542	ISD1p	Klhl32
1.1916e-07	-0.0650723	0.074	0.192	0.00237235	ISD1p	Bcl10
7.90807e-08	-0.0650952	0.036	0.135	0.00157442	ISD1p	Csgalnact2
7.9503e-06	-0.0651295	0.05	0.133	0.158283	ISD1p	Trp53rkb
3.42034e-10	-0.0653297	0.102	0.26	6.80956e-06	ISD1p	Vps72
6.71609e-06	-0.0655126	0.061	0.15	0.133711	ISD1p	Hspb6
1.42292e-08	-0.0656093	0.099	0.236	0.000283289	ISD1p	Ccnl1
0.00329529	-0.065619	0.923	0.761	1	ISD1p	Gm16286
1.27582e-06	-0.0658526	0.05	0.144	0.0254003	ISD1p	Irgm1
0.00125807	-0.0658683	0.972	0.812	1	ISD1p	Sirt2
0.00698062	-0.0661539	0.997	0.985	1	ISD1p	Cycs
2.49586e-05	-0.0663658	0.039	0.11	0.4969	ISD1p	Tmem39a
0.00213823	-0.0664088	0.565	0.395	1	ISD1p	Atp2b4
2.04678e-07	-0.0666146	0.058	0.165	0.00407494	ISD1p	Mthfd2
1.03664e-08	-0.0671433	0.077	0.21	0.000206384	ISD1p	Klf2
0.00011543	-0.0672893	0.088	0.169	1	ISD1p	Notch1
0.000144343	-0.0678272	0.975	0.926	1	ISD1p	Hras
7.33308e-06	-0.0678629	0.041	0.122	0.145994	ISD1p	Crlf3
2.35315e-05	-0.0679138	0.047	0.125	0.468488	ISD1p	Sirt1
5.45126e-07	-0.0679845	0.022	0.104	0.0108529	ISD1p	Casp3
2.04265e-06	-0.068095	0.102	0.218	0.0406671	ISD1p	Sv2c
4.34431e-06	-0.068128	0.05	0.134	0.0864908	ISD1p	Yap1
0.000183992	-0.0682166	1	0.994	1	ISD1p	Gpi1
0.000293871	-0.0682887	1	0.996	1	ISD1p	Morf4l1
0.00286181	-0.0684113	0.978	0.947	1	ISD1p	Sptan1
0.00080064	-0.0685639	0.989	0.93	1	ISD1p	Vapa
4.18844e-05	-0.0687058	1	1	0.833877	ISD1p	Uqcr10
0.000318151	-0.0687702	0.967	0.91	1	ISD1p	Abhd8
1.29325e-05	-0.0687976	0.945	0.804	0.257472	ISD1p	Aamp
1.85872e-08	-0.0688694	0.072	0.197	0.000370053	ISD1p	Ptpn2
0.000569385	-0.0689506	0.047	0.103	1	ISD1p	Pde3b
2.84378e-06	-0.0690824	0.03	0.109	0.0566169	ISD1p	Atxn7
5.76477e-07	-0.0690961	0.05	0.146	0.0114771	ISD1p	Tns2
8.54091e-06	-0.0691185	0.036	0.113	0.170041	ISD1p	Pdia4
3.68962e-07	-0.0691686	0.025	0.111	0.00734567	ISD1p	Zbtb48
1.95299e-07	-0.069598	0.096	0.222	0.0038882	ISD1p	Zfp281
1.4205e-05	-0.0698159	0.039	0.112	0.282808	ISD1p	Plekhf2
0.00140939	-0.0698272	0.697	0.486	1	ISD1p	Bok
2.12198e-05	-0.0698875	0.08	0.169	0.422465	ISD1p	Xaf1
0.00155238	-0.0698912	0.967	0.835	1	ISD1p	Cs
0.000100248	-0.0700258	0.997	0.994	1	ISD1p	Ndufv3
0.00145137	-0.0700422	0.906	0.755	1	ISD1p	Ssbp4
9.4058e-07	-0.0703173	0.025	0.106	0.018726	ISD1p	Hgh1
0.000103079	-0.0706639	0.041	0.106	1	ISD1p	Socs4
2.43073e-06	-0.0708235	0.047	0.135	0.0483934	ISD1p	Secisbp2
4.11632e-08	-0.0709687	0.055	0.169	0.000819518	ISD1p	Hyou1
1.25346e-06	-0.071001	0.041	0.129	0.0249551	ISD1p	Nbeal1
3.82559e-07	-0.0710953	0.953	0.831	0.00761636	ISD1p	Lamtor1
3.37536e-06	-0.0712058	0.063	0.157	0.0672	ISD1p	Snhg15
4.08398e-07	-0.0713303	0.072	0.18	0.00813079	ISD1p	Wipf1
3.69269e-06	-0.0714152	0.044	0.129	0.0735177	ISD1p	Aff1
1.42263e-05	-0.0714825	0.033	0.104	0.283231	ISD1p	Spata13
0.000139633	-0.071796	0.926	0.78	1	ISD1p	Rab18
6.89374e-05	-0.0717978	0.047	0.116	1	ISD1p	Samhd1
0.000142955	-0.0719015	0.994	0.993	1	ISD1p	Grcc10
7.88314e-09	-0.0720062	0.017	0.115	0.000156946	ISD1p	Taf6l
3.43331e-06	-0.072112	0.03	0.108	0.0683538	ISD1p	Nhlrc3
4.28115e-06	-0.0722032	0.061	0.151	0.0852334	ISD1p	Ppie
1.50244e-05	-0.0724915	0.044	0.121	0.29912	ISD1p	Nos3
1.18129e-08	-0.0726566	0.061	0.183	0.000235183	ISD1p	Uck2
1.65885e-07	-0.0726828	0.03	0.123	0.0033026	ISD1p	Slc25a53
3.33347e-05	-0.0729195	0.069	0.152	0.66366	ISD1p	Spi1
5.37602e-07	-0.0729432	0.033	0.121	0.0107031	ISD1p	Ing3
3.97626e-08	-0.0730585	0.03	0.13	0.000791634	ISD1p	Idua
0.00043011	-0.0730977	0.975	0.914	1	ISD1p	Atp6v0a1
7.69866e-05	-0.0731637	0.934	0.79	1	ISD1p	Txnl1
5.53653e-05	-0.0732573	0.036	0.101	1	ISD1p	Qtrt2
3.13547e-06	-0.0732767	0.028	0.105	0.062424	ISD1p	Zfp948
0.00652425	-0.0732775	0.994	0.922	1	ISD1p	Dstn
5.17597e-06	-0.0734772	0.061	0.152	0.103048	ISD1p	Zbtb7b
2.03299e-05	-0.0738416	0.865	0.54	0.404747	ISD1p	Nptx1
1.07898e-06	-0.0738699	0.039	0.127	0.0214815	ISD1p	Cwc25
0.00210875	-0.0738865	0.598	0.422	1	ISD1p	Aldh1a1
0.000485556	-0.0740126	0.077	0.146	1	ISD1p	Lpl
0.000125511	-0.0740532	1	0.996	1	ISD1p	Hsbp1
1.0989e-12	-0.0742774	0.132	0.337	2.18781e-08	ISD1p	Nfkbia
0.00506463	-0.0742878	1	0.979	1	ISD1p	Sub1
4.14191e-07	-0.0743274	0.063	0.17	0.00824612	ISD1p	Cd300c2
2.541e-09	-0.0743671	0.11	0.263	5.05888e-05	ISD1p	Alkbh5
7.40181e-08	-0.0745331	0.05	0.157	0.00147363	ISD1p	Topors
9.25687e-06	-0.0745898	0.063	0.151	0.184295	ISD1p	Ppp2cb
4.00478e-06	-0.0746222	0.036	0.115	0.0797312	ISD1p	Prdm2
1.22832e-06	-0.0747529	0.03	0.114	0.0244547	ISD1p	Atad2b
0.00575949	-0.0747633	0.917	0.758	1	ISD1p	Actr10
0.000469089	-0.0749654	0.981	0.967	1	ISD1p	Atp6v0d1
2.25571e-06	-0.0750548	0.025	0.101	0.0449089	ISD1p	Tlr3
2.24349e-05	-0.0752427	1	1	0.446656	ISD1p	Cox6b1
1.15512e-09	-0.0752985	0.121	0.286	2.29974e-05	ISD1p	Mybbp1a
7.75022e-07	-0.0753533	0.033	0.12	0.0154299	ISD1p	Il17ra
0.00896138	-0.0753955	0.909	0.744	1	ISD1p	Mrps18a
1.00332e-05	-0.0754752	0.041	0.119	0.199751	ISD1p	R3hcc1l
1.00433e-10	-0.0755891	0.052	0.196	1.99951e-06	ISD1p	Kdm7a
0.00106152	-0.0757012	0.978	0.92	1	ISD1p	Ndufs4
0.00214998	-0.0757495	0.38	0.445	1	ISD1p	Ccdc107
3.83435e-09	-0.0759597	0.03	0.143	7.63381e-05	ISD1p	Mertk
7.50541e-06	-0.0760446	0.03	0.103	0.149425	ISD1p	Zfp775
1.10151e-07	-0.0760774	0.036	0.135	0.002193	ISD1p	Slc30a6
7.5903e-08	-0.0761304	0.096	0.223	0.00151115	ISD1p	Nfe2l2
2.5588e-07	-0.0761678	0.061	0.167	0.00509431	ISD1p	Eed
1.2743e-05	-0.0764582	0.085	0.182	0.253701	ISD1p	Gngt2
1.87453e-07	-0.0764949	0.074	0.189	0.003732	ISD1p	Ankrd33b
8.05689e-07	-0.0765261	0.044	0.137	0.0160405	ISD1p	Slc30a7
0.000136965	-0.0765575	0.959	0.656	1	ISD1p	Gatm
8.46373e-06	-0.0767074	0.03	0.102	0.168504	ISD1p	Poll
0.00582196	-0.0767194	0.884	0.735	1	ISD1p	Slc30a9
1.60176e-11	-0.0768311	0.163	0.376	3.18894e-07	ISD1p	Lmna
9.9117e-06	-0.07684	0.03	0.102	0.197332	ISD1p	Cradd
1.50151e-07	-0.0768548	0.08	0.2	0.00298935	ISD1p	Pou3f1
0.000155956	-0.0769161	0.992	0.976	1	ISD1p	Pink1
8.61311e-09	-0.0770238	0.143	0.307	0.000171478	ISD1p	Cd151
5.75825e-08	-0.0770978	0.041	0.144	0.00114641	ISD1p	Rffl
0.000241037	-0.0771029	0.047	0.108	1	ISD1p	Myd88
1.25532e-08	-0.0772621	0.088	0.225	0.000249922	ISD1p	Tle3
2.44134e-07	-0.0773973	0.066	0.175	0.00486046	ISD1p	Rps6ka1
5.47805e-08	-0.0776701	0.041	0.146	0.00109063	ISD1p	Stk11ip
1.73921e-05	-0.0777204	0.058	0.14	0.346259	ISD1p	Acvrl1
0.000391944	-0.0777605	0.934	0.783	1	ISD1p	Psma4
6.27859e-05	-0.0778181	0.047	0.116	1	ISD1p	Npm3
9.02577e-07	-0.0779237	0.05	0.145	0.0179694	ISD1p	Nhlrc2
0.000102585	-0.0779541	0.981	0.935	1	ISD1p	Eif3k
1.59227e-09	-0.0781664	0.091	0.242	3.17005e-05	ISD1p	Pabpc4
7.3473e-07	-0.0782019	0.036	0.125	0.0146277	ISD1p	Nup205
4.29575e-07	-0.0783175	0.036	0.127	0.00855241	ISD1p	Parp12
1.31075e-07	-0.07833	0.061	0.17	0.00260957	ISD1p	Tet2
3.17225e-07	-0.0783709	0.044	0.142	0.00631563	ISD1p	Patl1
1.42852e-10	-0.0784066	0.083	0.238	2.84405e-06	ISD1p	Taf1d
0.000859024	-0.0785424	0.972	0.91	1	ISD1p	Rundc3a
1.18137e-07	-0.0785453	0.025	0.115	0.00235199	ISD1p	Hdhd3
8.63387e-07	-0.0785817	0.041	0.132	0.0171892	ISD1p	Zfp524
3.33755e-08	-0.0786393	0.154	0.311	0.000664473	ISD1p	Rhoc
2.31009e-08	-0.0786928	0.036	0.142	0.000459916	ISD1p	Ccdc126
5.06097e-07	-0.0792353	0.019	0.1	0.0100759	ISD1p	Gm16701.1
1.32786e-06	-0.0792504	0.099	0.213	0.0264363	ISD1p	Ampd3
7.50938e-06	-0.0794077	0.069	0.159	0.149504	ISD1p	Hint3
9.51883e-05	-0.079424	0.041	0.106	1	ISD1p	Arhgap45
0.00324825	-0.0794397	0.945	0.776	1	ISD1p	Tceal9
6.80958e-06	-0.0795572	0.997	0.991	0.135572	ISD1p	Ppp2r1a
0.004671	-0.0795824	0.956	0.783	1	ISD1p	Timm23
1.85235e-05	-0.0796223	0.741	0.489	0.368783	ISD1p	Gabra4
5.4035e-10	-0.0797701	0.113	0.276	1.07578e-05	ISD1p	Errfi1
1.5805e-07	-0.0797963	0.039	0.137	0.00314661	ISD1p	Mex3d
3.58679e-07	-0.0799126	0.083	0.198	0.00714094	ISD1p	Cdr2
9.24903e-08	-0.0801572	0.028	0.122	0.00184139	ISD1p	Stk24
1.57397e-08	-0.0803606	0.022	0.12	0.000313362	ISD1p	Zfp398
1.04807e-10	-0.0805837	0.085	0.242	2.08661e-06	ISD1p	Pcf11
3.07875e-06	-0.0805998	0.986	0.941	0.0612949	ISD1p	Prelid1
2.93278e-08	-0.080675	0.264	0.427	0.000583888	ISD1p	Pole4
0.000148449	-0.080689	0.95	0.801	1	ISD1p	Cyhr1
8.18667e-06	-0.0807149	0.036	0.112	0.162988	ISD1p	Pfkfb4
1.15883e-06	-0.0809425	0.025	0.104	0.0230711	ISD1p	Lzic
2.90552e-08	-0.0810141	0.066	0.187	0.00057846	ISD1p	Cyp20a1
5.49741e-07	-0.0811148	0.061	0.164	0.0109448	ISD1p	Nfkb2
2.6645e-10	-0.0811203	0.096	0.26	5.30475e-06	ISD1p	Ptpn1
5.49849e-05	-0.0811228	0.934	0.793	1	ISD1p	Smim10l1
1.56366e-07	-0.0811952	0.039	0.137	0.00311309	ISD1p	Rdh10
1.46719e-07	-0.0812937	0.025	0.115	0.00292103	ISD1p	Gxylt1
3.48475e-07	-0.0812937	0.028	0.115	0.0069378	ISD1p	Hps1
6.39433e-07	-0.0812937	0.03	0.116	0.0127305	ISD1p	Prrg2
4.82764e-06	-0.0814172	0.047	0.132	0.0961135	ISD1p	Syt6
1.33996e-05	-0.0816085	0.041	0.117	0.266772	ISD1p	Wdr46
5.63767e-05	-0.0816139	0.052	0.126	1	ISD1p	Trp53i13
2.20111e-05	-0.0817394	1	0.982	0.438219	ISD1p	Prkar1a
4.59893e-07	-0.0818166	0.025	0.109	0.009156	ISD1p	Cfp
2.93385e-05	-0.0818642	0.983	0.938	0.5841	ISD1p	Npdc1
6.84836e-08	-0.0820009	0.055	0.167	0.00136344	ISD1p	Apba3
3.23102e-06	-0.0820725	0.074	0.172	0.0643263	ISD1p	Cyth4
1.16206e-06	-0.0822603	0.033	0.117	0.0231355	ISD1p	Rbm15
2.08472e-08	-0.0822766	1	0.999	0.000415048	ISD1p	Atp5d
1.50399e-06	-0.0822877	0.03	0.112	0.029943	ISD1p	Myo7a
4.82917e-08	-0.0824949	0.085	0.21	0.00096144	ISD1p	Tmem179b
0.000201676	-0.0826184	0.937	0.807	1	ISD1p	Adgrl1
0.000417221	-0.0827557	0.758	0.508	1	ISD1p	Aqp4
4.59373e-05	-0.0828925	0.039	0.106	0.914566	ISD1p	Mtmr11
8.96969e-06	-0.0829546	0.03	0.102	0.178578	ISD1p	Alg13
2.67479e-05	-0.0830601	0.044	0.118	0.532524	ISD1p	Creb3l2
2.38844e-06	-0.0833205	0.942	0.819	0.0475515	ISD1p	Cope
3.47209e-11	-0.0834275	0.085	0.248	6.91259e-07	ISD1p	Sp3
7.73682e-09	-0.0834301	0.085	0.224	0.000154032	ISD1p	Cmtm6
4.12117e-06	-0.0834328	0.036	0.115	0.0820484	ISD1p	Nfya
2.28416e-06	-0.0834359	0.025	0.101	0.0454753	ISD1p	1700096K18Rik
6.62027e-06	-0.0835147	0.039	0.117	0.131803	ISD1p	Hdac10
8.00021e-07	-0.083577	0.039	0.127	0.0159276	ISD1p	Zfp944
1.90594e-07	-0.0836504	0.879	0.558	0.00379453	ISD1p	Csf1r
0.00171659	-0.0836937	0.893	0.742	1	ISD1p	Sdhd
2.23389e-06	-0.0838347	0.025	0.101	0.0444746	ISD1p	Heatr6
1.2186e-05	-0.0838589	0.039	0.114	0.242611	ISD1p	Riox2
3.38413e-13	-0.0838895	0.08	0.261	6.73746e-09	ISD1p	Tcp11l2
5.60938e-07	-0.0839424	0.028	0.112	0.0111677	ISD1p	Polr3b
1.23455e-06	-0.0839424	0.03	0.113	0.0245786	ISD1p	Zfp646
2.83009e-06	-0.0842602	0.039	0.122	0.0563444	ISD1p	Utp20
3.4617e-07	-0.0842659	0.061	0.166	0.00689189	ISD1p	Rnaseh1
6.75188e-11	-0.0842879	0.105	0.279	1.34423e-06	ISD1p	Fnip1
0.00133862	-0.0844084	0.361	0.437	1	ISD1p	Rsl1d1
1.87152e-07	-0.0844283	0.028	0.118	0.00372601	ISD1p	Arrdc1
6.99263e-06	-0.0844283	0.033	0.109	0.139216	ISD1p	Actn2
4.43005e-08	-0.0845982	0.019	0.112	0.000881979	ISD1p	Zfp710
9.18208e-07	-0.0846892	0.033	0.119	0.0182806	ISD1p	Zbtb1
1.47603e-07	-0.0847293	0.025	0.115	0.00293862	ISD1p	Tab3
2.34607e-06	-0.0849233	0.058	0.15	0.0467078	ISD1p	Stard4
1.42065e-05	-0.0850034	0.052	0.133	0.282837	ISD1p	Cela1
2.21942e-06	-0.0850388	0.039	0.122	0.0441865	ISD1p	Bbc3
2.29635e-07	-0.0851685	0.025	0.112	0.0045718	ISD1p	P2ry13
0.000848055	-0.0851962	0.992	0.946	1	ISD1p	Nckap1
8.21011e-10	-0.0853541	0.245	0.421	1.63455e-05	ISD1p	Ubald2
6.73271e-06	-0.0854286	0.028	0.1	0.134041	ISD1p	Chd7
4.65476e-09	-0.0855072	0.052	0.175	9.26716e-05	ISD1p	Pold2
1.13594e-06	-0.0857379	0.022	0.1	0.0226155	ISD1p	Dnajc1
0.00453731	-0.0858356	0.38	0.44	1	ISD1p	Rala
6.63692e-06	-0.0860503	0.028	0.1	0.132134	ISD1p	Cep126
9.95501e-10	-0.0861363	0.066	0.205	1.98194e-05	ISD1p	Hdac7
0.0044745	-0.0861863	0.915	0.753	1	ISD1p	Stx12
1.1133e-05	-0.0863091	0.033	0.105	0.221646	ISD1p	Pign
3.35089e-07	-0.0864909	0.019	0.102	0.00667129	ISD1p	Cwf19l2
7.87354e-10	-0.0864944	0.041	0.166	1.56754e-05	ISD1p	Smg6
3.57908e-06	-0.0867562	0.028	0.103	0.0712559	ISD1p	Ccdc66
8.78975e-07	-0.0867641	0.033	0.118	0.0174995	ISD1p	Vcan
3.62195e-10	-0.0867786	0.044	0.173	7.21093e-06	ISD1p	Slc25a37
3.77943e-10	-0.0869908	0.063	0.205	7.52447e-06	ISD1p	Mob1a
9.63695e-05	-0.0870113	0.994	0.989	1	ISD1p	Ndufa11
7.96411e-12	-0.0870187	0.121	0.306	1.58557e-07	ISD1p	Mafg
8.65293e-07	-0.0871524	0.959	0.73	0.0172271	ISD1p	Sgk1
9.29379e-07	-0.0872868	0.022	0.101	0.018503	ISD1p	Aph1c
9.63487e-07	-0.0876511	0.044	0.134	0.0191821	ISD1p	Cdh6
6.67915e-08	-0.0877043	0.022	0.114	0.00132975	ISD1p	Zkscan14
2.74309e-07	-0.0877971	0.055	0.157	0.00546122	ISD1p	Zswim6
2.00318e-12	-0.088286	0.069	0.237	3.98814e-08	ISD1p	Slc12a9
3.45197e-06	-0.0884316	0.32	0.435	0.0687252	ISD1p	Pdxdc1
6.37683e-09	-0.0885346	0.041	0.154	0.000126956	ISD1p	Foxk1
0.00491862	-0.0885995	0.953	0.85	1	ISD1p	Arl2bp
2.67823e-10	-0.0886485	0.058	0.198	5.33209e-06	ISD1p	Elf2
4.2596e-09	-0.0886669	0.017	0.118	8.48045e-05	ISD1p	Fzd2
6.19153e-08	-0.0886852	0.041	0.144	0.00123267	ISD1p	Zcchc9
7.07486e-07	-0.0886925	0.033	0.12	0.0140853	ISD1p	Zfp94
0.00366083	-0.0887629	0.942	0.77	1	ISD1p	Trmt112
2.73204e-09	-0.0890311	0.165	0.35	5.43922e-05	ISD1p	Tspan4
3.24124e-07	-0.0890984	0.05	0.148	0.00645299	ISD1p	Taf8
4.7212e-06	-0.0891117	0.959	0.829	0.0939944	ISD1p	Ss18l2
0.00092208	-0.089161	0.981	0.951	1	ISD1p	Abhd12
3.12673e-14	-0.0892535	0.105	0.31	6.225e-10	ISD1p	Gpaa1
2.21164e-06	-0.0892541	0.044	0.132	0.0440315	ISD1p	Hsd3b7
0.00363744	-0.0892834	0.074	0.13	1	ISD1p	Adora2a
1.62023e-08	-0.0893056	0.074	0.202	0.000322572	ISD1p	Wdfy1
4.21324e-06	-0.089342	0.03	0.106	0.0838813	ISD1p	Tradd
6.50488e-07	-0.0894564	0.066	0.172	0.0129506	ISD1p	Syndig1l
3.17005e-07	-0.0895401	0.03	0.119	0.00631125	ISD1p	Chsy1
0.00907291	-0.0895552	0.843	0.579	1	ISD1p	Kndc1
6.63971e-09	-0.0895725	0.047	0.166	0.00013219	ISD1p	Acy1
1.07762e-09	-0.089602	0.072	0.209	2.14543e-05	ISD1p	H2-DMa
6.1932e-09	-0.0897321	0.028	0.135	0.0001233	ISD1p	Irak2
7.18732e-05	-0.0897327	0.983	0.825	1	ISD1p	Cct6a
2.17659e-08	-0.0897338	0.028	0.128	0.000433337	ISD1p	Hsf2
0.000172034	-0.0898053	0.992	0.957	1	ISD1p	Zfp706
3.76195e-07	-0.089872	0.019	0.1	0.00748968	ISD1p	Zfp780b
2.6853e-12	-0.0898914	0.113	0.303	5.34616e-08	ISD1p	Tmem43
3.30962e-05	-0.0899692	0.948	0.812	0.658911	ISD1p	Hnrnpc
0.00868555	-0.0900619	0.986	0.945	1	ISD1p	Kif1b
1.5339e-08	-0.090206	0.039	0.149	0.000305384	ISD1p	Snip1
5.14582e-06	-0.0902638	0.033	0.109	0.102448	ISD1p	B230206L02Rik
1.52647e-08	-0.0903955	0.017	0.111	0.000303905	ISD1p	9330020H09Rik
4.66548e-08	-0.0904249	0.066	0.183	0.00092885	ISD1p	Slain2
5.97252e-05	-0.0905313	0.678	0.455	1	ISD1p	2810468N07Rik
5.9521e-07	-0.0905746	0.066	0.17	0.01185	ISD1p	Podxl
4.80491e-08	-0.0906616	0.05	0.158	0.00095661	ISD1p	Shb
1.74513e-12	-0.0907457	0.127	0.324	3.47438e-08	ISD1p	Ubap1
7.08086e-07	-0.0908362	0.036	0.125	0.0140973	ISD1p	Chac1
7.93463e-07	-0.0908925	0.025	0.106	0.0157971	ISD1p	Zkscan5
3.92887e-06	-0.0909803	0.036	0.114	0.0782199	ISD1p	Ercc6l2
3.37765e-06	-0.0910083	0.052	0.14	0.0672455	ISD1p	Gtf2h3
1.15354e-07	-0.0910381	0.028	0.12	0.00229659	ISD1p	Flvcr1
3.14243e-06	-0.0911274	0.028	0.103	0.0625627	ISD1p	Haus7
2.16971e-06	-0.0911358	0.044	0.131	0.0431968	ISD1p	N4bp3
3.46153e-08	-0.0911437	0.058	0.172	0.000689156	ISD1p	Ssh2
3.4076e-05	-0.0911721	1	0.991	0.678419	ISD1p	Atp6v1f
6.43423e-07	-0.0912248	0.036	0.124	0.0128099	ISD1p	Cyp4f13
1.00535e-07	-0.0912603	0.063	0.174	0.00200155	ISD1p	Sod3
6.51204e-10	-0.0912767	0.052	0.184	1.29648e-05	ISD1p	Pcnx
1.29877e-07	-0.0913008	0.047	0.15	0.00258572	ISD1p	Arhgap17
7.96311e-06	-0.0914168	0.989	0.945	0.158538	ISD1p	Dync1h1
9.45166e-07	-0.0914962	0.022	0.101	0.0188173	ISD1p	Wnt7a
6.46686e-08	-0.0915384	0.033	0.131	0.00128749	ISD1p	Gucd1
0.000237367	-0.0916771	0.331	0.42	1	ISD1p	Lman2
1.54203e-06	-0.0917112	0.025	0.103	0.0307003	ISD1p	St6galnac3
7.13347e-07	-0.0917886	0.025	0.107	0.014202	ISD1p	Azin2
3.9803e-11	-0.0919771	0.132	0.317	7.92438e-07	ISD1p	Mapkapk2
1.64069e-07	-0.0921299	0.047	0.149	0.00326646	ISD1p	Ctdp1
3.17042e-09	-0.0923649	0.019	0.124	6.31199e-05	ISD1p	Taf1c
2.12269e-06	-0.0923686	0.03	0.11	0.0422606	ISD1p	Ccdc112
8.77411e-07	-0.0924223	0.061	0.161	0.0174684	ISD1p	Kit
6.01043e-05	-0.0925001	0.039	0.104	1	ISD1p	Prox1os
0.00105939	-0.0925538	0.961	0.796	1	ISD1p	Dst
1.70578e-06	-0.0925997	0.039	0.123	0.0339604	ISD1p	Mynn
6.69336e-07	-0.0926066	0.025	0.107	0.0133258	ISD1p	D17H6S53E
2.44081e-05	-0.0926442	0.937	0.788	0.48594	ISD1p	Mcrip1
2.48e-06	-0.0926499	0.989	0.948	0.0493744	ISD1p	Dad1
2.03784e-07	-0.0926809	0.028	0.118	0.00405714	ISD1p	Cep295
5.61549e-06	-0.0927054	0.036	0.112	0.111799	ISD1p	Hpgd
0.000108557	-0.0927465	0.961	0.848	1	ISD1p	Gtf2h5
1.38447e-06	-0.0927541	0.036	0.12	0.0275634	ISD1p	Abtb2
1.26311e-07	-0.0928116	0.025	0.115	0.00251473	ISD1p	Dennd4c
3.70834e-07	-0.0928598	0.033	0.123	0.00738293	ISD1p	Ccdc130
1.34214e-07	-0.0929098	0.05	0.154	0.00267206	ISD1p	Armc5
2.3803e-07	-0.0930015	0.039	0.133	0.00473894	ISD1p	Cited4
2.10475e-07	-0.0930229	0.072	0.183	0.00419036	ISD1p	Klf10
2.21545e-06	-0.0930603	0.044	0.13	0.0441074	ISD1p	Utp23
4.66559e-09	-0.0930785	0.058	0.183	9.28873e-05	ISD1p	Ftsj3
3.90105e-05	-0.0930862	0.036	0.102	0.776659	ISD1p	Ccdc134
6.16612e-08	-0.0931091	1	0.997	0.00122761	ISD1p	Atp6v0b
4.44304e-05	-0.09311	0.036	0.102	0.884565	ISD1p	Mavs
9.02685e-07	-0.0932349	0.041	0.131	0.0179715	ISD1p	Gpbp1l1
7.4534e-07	-0.0934519	0.039	0.128	0.014839	ISD1p	Cmtm7
2.01194e-06	-0.0934568	0.959	0.818	0.0400556	ISD1p	Psmd2
2.79619e-06	-0.0936618	0.03	0.108	0.0556693	ISD1p	Plp2
0.00334668	-0.0937679	0.928	0.762	1	ISD1p	Rbbp7
9.6888e-06	-0.0940129	0.03	0.102	0.192894	ISD1p	2810403D21Rik
0.000212668	-0.0940687	0.997	0.965	1	ISD1p	Higd1a
0.00017888	-0.0941188	0.331	0.426	1	ISD1p	Plpbp
4.37057e-06	-0.0941406	0.132	0.251	0.0870137	ISD1p	Scn4b
5.76836e-08	-0.094187	0.017	0.106	0.00114842	ISD1p	Arhgap10
3.54156e-07	-0.0942569	0.019	0.101	0.0070509	ISD1p	Polr1e
6.93175e-07	-0.094263	0.997	0.995	0.0138004	ISD1p	Mlf2
5.95633e-12	-0.0943743	0.154	0.353	1.18585e-07	ISD1p	Ppp4c
1.24561e-06	-0.0944195	0.036	0.121	0.0247988	ISD1p	Pkdcc
7.37302e-08	-0.0945946	0.041	0.142	0.00146789	ISD1p	Smad4
1.78612e-07	-0.0946077	0.036	0.131	0.00355598	ISD1p	Nsun5
1.96664e-06	-0.094694	0.028	0.105	0.0391538	ISD1p	Tgfb3
3.75212e-05	-0.0947902	0.047	0.118	0.74701	ISD1p	Tcof1
3.7558e-07	-0.0948484	0.044	0.139	0.00747742	ISD1p	Sh3pxd2a
3.08606e-06	-0.0951082	0.03	0.107	0.0614404	ISD1p	Traf2
5.49883e-06	-0.0951512	0.063	0.153	0.109476	ISD1p	Rflnb
3.03844e-09	-0.0952526	0.058	0.184	6.04923e-05	ISD1p	Tet3
4.1087e-06	-0.0952933	0.039	0.118	0.0818002	ISD1p	Hlcs
4.81512e-06	-0.0953358	0.03	0.105	0.0958642	ISD1p	Tefm
3.02621e-06	-0.0953634	0.044	0.127	0.0602489	ISD1p	Zbtb6
7.79353e-11	-0.0953704	0.091	0.251	1.55161e-06	ISD1p	Rras
9.96677e-05	-0.0953717	0.967	0.922	1	ISD1p	Rnf11
1.09734e-05	-0.0954296	0.931	0.798	0.21847	ISD1p	Mapk8ip2
1.72629e-07	-0.0954926	0.036	0.131	0.00343687	ISD1p	Kcnn1
0.000310587	-0.0954997	0.937	0.778	1	ISD1p	Polr2g
3.34971e-08	-0.0955549	0.091	0.223	0.000666895	ISD1p	Smurf1
1.00547e-08	-0.0955766	0.028	0.133	0.000200178	ISD1p	Cavin2
8.89984e-09	-0.0955817	0.047	0.163	0.000177187	ISD1p	Ythdc2
3.89962e-09	-0.0956182	0.05	0.173	7.76376e-05	ISD1p	Cflar
4.12473e-06	-0.0957014	0.041	0.122	0.0821192	ISD1p	Pex1
1.39696e-07	-0.0957508	0.033	0.128	0.0027812	ISD1p	Rad9a
4.44097e-08	-0.095754	0.055	0.167	0.000884154	ISD1p	Gzf1
7.92588e-05	-0.0958013	0.061	0.135	1	ISD1p	Drd2
0.000220485	-0.0958881	0.95	0.842	1	ISD1p	Sh3glb2
1.29414e-09	-0.0959203	0.063	0.199	2.5765e-05	ISD1p	P2rx4
1.20032e-06	-0.0959433	0.05	0.14	0.0238971	ISD1p	Pnpt1
4.69376e-06	-0.0959806	0.028	0.101	0.0934481	ISD1p	Clp1
1.07791e-05	-0.0960265	1	0.995	0.214601	ISD1p	Uqcrb
5.13955e-06	-0.0962052	0.95	0.814	0.102323	ISD1p	Rab11a
9.85357e-08	-0.096237	0.03	0.125	0.00196175	ISD1p	Vps51
7.48749e-07	-0.0963667	0.036	0.123	0.0149069	ISD1p	Mlxip
8.07087e-10	-0.096501	0.11	0.271	1.60683e-05	ISD1p	Gnai3
1.0191e-08	-0.0965961	0.033	0.14	0.000202893	ISD1p	Ric1
3.65094e-07	-0.0967833	0.033	0.124	0.00726865	ISD1p	Bak1
7.48013e-07	-0.0967895	0.025	0.106	0.0148922	ISD1p	Tmem231
2.91787e-07	-0.096797	0.039	0.133	0.0058092	ISD1p	Qtrt1
5.91358e-09	-0.0969198	0.099	0.24	0.000117733	ISD1p	Zfp593
9.33251e-07	-0.0969216	0.022	0.101	0.0185801	ISD1p	Pmf1
6.30846e-10	-0.0969295	0.036	0.158	1.25595e-05	ISD1p	Fxn
6.42595e-07	-0.096946	1	0.994	0.0127934	ISD1p	Dynlrb1
4.91918e-08	-0.0969487	0.019	0.111	0.000979359	ISD1p	Suox
1.72439e-07	-0.0969755	0.025	0.113	0.00343308	ISD1p	Utp14a
1.45914e-07	-0.0970094	0.096	0.218	0.00290499	ISD1p	Uspl1
6.25987e-07	-0.0970403	0.022	0.103	0.0124628	ISD1p	Dleu2
3.90705e-11	-0.0970433	0.041	0.179	7.77855e-07	ISD1p	Zbtb17
2.26985e-05	-0.0970536	0.033	0.101	0.451905	ISD1p	Lama2
0.000151518	-0.0970586	0.749	0.483	1	ISD1p	Hpcal1
4.43267e-06	-0.0970638	0.997	0.985	0.08825	ISD1p	Ndufs6
1.84381e-05	-0.0972049	0.041	0.115	0.367084	ISD1p	Isg15
5.29945e-07	-0.0973675	0.03	0.115	0.0105507	ISD1p	Kctd15
1.43179e-07	-0.0974252	0.017	0.1	0.00285054	ISD1p	Dis3
8.51235e-08	-0.0974283	0.033	0.129	0.00169472	ISD1p	Nek4
0.00864817	-0.0974583	0.981	0.963	1	ISD1p	Ctnnb1
9.03914e-08	-0.097462	0.019	0.108	0.0017996	ISD1p	Tyk2
4.52125e-06	-0.0975579	0.028	0.101	0.0900136	ISD1p	Exo5
5.65313e-06	-0.0976054	0.028	0.1	0.112548	ISD1p	Ifi35
2.52067e-09	-0.097678	0.058	0.185	5.0184e-05	ISD1p	Dis3l2
3.39044e-06	-0.0976975	0.044	0.127	0.0675003	ISD1p	Abcd1
3.32158e-08	-0.0977623	0.061	0.177	0.000661293	ISD1p	Tax1bp3
3.91791e-14	-0.0978191	0.116	0.329	7.80016e-10	ISD1p	Ehd1
3.38509e-07	-0.0978346	0.022	0.105	0.00673937	ISD1p	Lin54
2.04871e-08	-0.097901	0.022	0.12	0.000407878	ISD1p	Gm28578
1.1276e-08	-0.0979534	0.047	0.16	0.000224494	ISD1p	Nufip2
7.30024e-08	-0.0979561	0.014	0.1	0.0014534	ISD1p	D630023F18Rik
5.46555e-06	-0.0979739	0.733	0.47	0.108814	ISD1p	Slc12a2
1.2481e-08	-0.0979997	0.978	0.948	0.000248484	ISD1p	Ndufs8
0.0044596	-0.0980189	0.948	0.86	1	ISD1p	Retreg2
5.65518e-07	-0.0980276	0.05	0.145	0.0112589	ISD1p	Ermard
1.58781e-06	-0.098087	0.926	0.795	0.0316118	ISD1p	Cbx6
0.00631506	-0.0981257	0.898	0.735	1	ISD1p	Fbxo44
0.0048358	-0.0981985	0.782	0.528	1	ISD1p	Camk2d
1.55721e-07	-0.0982316	0.019	0.105	0.00310025	ISD1p	Ephb3
0.000784448	-0.0982681	0.906	0.749	1	ISD1p	Chchd6
1.20617e-05	-0.0983211	0.05	0.128	0.240135	ISD1p	Lactb2
3.75386e-13	-0.0983322	0.204	0.412	7.47357e-09	ISD1p	Arfgap2
8.82387e-07	-0.0983835	0.025	0.105	0.0175674	ISD1p	Akip1
4.99363e-08	-0.0983878	0.041	0.145	0.000994183	ISD1p	Dvl2
1.03811e-12	-0.0987278	0.066	0.234	2.06678e-08	ISD1p	Lyst
2.01543e-08	-0.0988232	0.072	0.196	0.000401253	ISD1p	Mgat4a
6.1281e-06	-0.0989097	0.036	0.112	0.122004	ISD1p	Kctd7
8.15457e-08	-0.0989273	0.05	0.155	0.00162349	ISD1p	Etv3
1.30624e-07	-0.098983	0.036	0.132	0.00260059	ISD1p	Rfc3
8.89652e-07	-0.099009	0.022	0.101	0.0177121	ISD1p	1110046J04Rik
2.56156e-06	-0.099009	0.025	0.1	0.0509982	ISD1p	Ing5
1.42266e-06	-0.0990168	0.088	0.195	0.0283238	ISD1p	Lamc1
5.54309e-07	-0.0990729	0.03	0.117	0.0110357	ISD1p	Syde1
1.73493e-13	-0.0990858	0.129	0.336	3.45408e-09	ISD1p	Nubp2
2.21276e-11	-0.0991682	0.069	0.224	4.40538e-07	ISD1p	Mknk2
1.21631e-07	-0.0991728	0.019	0.106	0.00242155	ISD1p	Prr5
4.90992e-06	-0.0992179	0.033	0.11	0.0977516	ISD1p	Rai14
0.000139774	-0.0992619	0.364	0.451	1	ISD1p	Adss
1.6995e-06	-0.0992897	0.025	0.102	0.0338354	ISD1p	Serpinb9
2.9505e-07	-0.0993332	0.03	0.12	0.00587414	ISD1p	Eif4e3
1.85683e-07	-0.099587	0.028	0.118	0.00369676	ISD1p	Arl5b
3.57066e-09	-0.099619	0.025	0.132	7.10883e-05	ISD1p	Zc3h3
9.14098e-08	-0.0996806	0.05	0.155	0.00181988	ISD1p	Kti12
8.98378e-07	-0.0996863	0.025	0.106	0.0178858	ISD1p	0610030E20Rik
7.00331e-08	-0.0996988	0.019	0.109	0.00139429	ISD1p	Rft1
8.25871e-07	-0.0996988	0.028	0.11	0.0164423	ISD1p	Pskh1
2.78795e-07	-0.0997773	0.044	0.141	0.00555052	ISD1p	Twistnb
4.65403e-07	-0.0998478	0.03	0.117	0.00926571	ISD1p	Zbed3
3.92746e-07	-0.0999618	0.025	0.11	0.00781917	ISD1p	Fancl
6.06332e-05	-0.0999843	0.094	0.18	1	ISD1p	Pycard
2.60589e-06	-0.100019	0.085	0.188	0.0518807	ISD1p	Inppl1
7.32458e-08	-0.100114	0.95	0.835	0.00145825	ISD1p	Trir
2.19468e-09	-0.100149	0.028	0.138	4.36939e-05	ISD1p	Gm30025
1.93943e-06	-0.100215	0.028	0.106	0.0386121	ISD1p	Lcmt2
1.37716e-07	-0.100249	0.03	0.123	0.00274179	ISD1p	Mthfd1l
1.93937e-06	-0.100356	0.03	0.11	0.038611	ISD1p	Pfas
1.06197e-07	-0.100391	0.033	0.129	0.00211428	ISD1p	Atf7
1.38407e-06	-0.1004	0.069	0.168	0.0275554	ISD1p	Galnt6
2.06625e-07	-0.100413	0.047	0.146	0.0041137	ISD1p	Rcor3
1.04117e-11	-0.100472	0.077	0.24	2.07287e-07	ISD1p	Oser1
2.17715e-07	-0.100483	0.022	0.108	0.0043345	ISD1p	Bcorl1
1.01584e-06	-0.100581	0.058	0.154	0.0202244	ISD1p	Scpep1
2.18102e-13	-0.100609	0.077	0.261	4.34218e-09	ISD1p	Fbrs
1.36936e-08	-0.100611	0.014	0.107	0.000272626	ISD1p	Zik1
4.72675e-08	-0.100614	0.063	0.181	0.000941048	ISD1p	Tnfsf12
2.95384e-06	-0.100626	0.03	0.108	0.0588079	ISD1p	Tnfaip8
2.45946e-08	-0.100641	0.028	0.127	0.000489654	ISD1p	Lipt2
[truncated: 7,236 more rows]

## Sheet: Markers_ISD3c
p_val	avg_log2FC	pct.1	pct.2	p_val_adj	cluster	gene
0	2.57011	0.611	0.059	0	ISD3c	Col3a1
5.78339e-258	1.16726	0.417	0.033	1.15142e-253	ISD3c	Apoc2
3.73374e-245	3.12802	0.989	0.378	7.4335e-241	ISD3c	Spp1
8.93101e-242	2.21529	0.986	0.331	1.77807e-237	ISD3c	Lyz2
1.51179e-241	1.95924	0.717	0.129	3.00983e-237	ISD3c	Lgals3
5.35477e-236	2.99416	1	0.451	1.06608e-231	ISD3c	Lgals1
1.54101e-227	1.83781	0.744	0.155	3.06801e-223	ISD3c	Plin2
4.11102e-222	0.851758	0.303	0.019	8.18463e-218	ISD3c	Arg1
5.31605e-211	2.4855	0.933	0.344	1.05837e-206	ISD3c	Fn1
1.03958e-196	2.32267	0.997	0.479	2.0697e-192	ISD3c	Vim
1.01262e-194	1.60701	1	1	2.01603e-190	ISD3c	Actb
7.13337e-192	0.813778	0.281	0.019	1.42018e-187	ISD3c	Serpine1
9.70445e-192	1.20213	0.542	0.084	1.93206e-187	ISD3c	Gpnmb
5.11813e-191	1.79975	0.589	0.106	1.01897e-186	ISD3c	Timp1
4.04608e-184	0.539183	0.131	0.002	8.05533e-180	ISD3c	Ly6c2
8.37811e-183	1.88224	1	0.998	1.668e-178	ISD3c	Ctsb
2.6198e-180	2.02729	1	0.999	5.21576e-176	ISD3c	Ftl1
1.31543e-177	-1.46417	1	1	2.61889e-173	ISD3c	mt-Cytb
1.48389e-176	1.06918	0.447	0.058	2.95427e-172	ISD3c	Thbs1
2.35106e-174	1.86236	1	0.971	4.68073e-170	ISD3c	Ctsd
2.99517e-174	0.674983	0.281	0.022	5.96308e-170	ISD3c	Loxl2
3.45648e-174	1.82004	0.467	0.07	6.8815e-170	ISD3c	Col1a1
2.13594e-172	2.00642	0.933	0.387	4.25243e-168	ISD3c	Ctla2a
3.41329e-171	1.36761	0.525	0.089	6.79551e-167	ISD3c	Wfdc17
1.65508e-167	1.35102	0.447	0.065	3.29509e-163	ISD3c	Pf4
9.14285e-167	1.43245	0.544	0.102	1.82025e-162	ISD3c	Tgfbi
2.31527e-164	2.27352	0.989	0.448	4.60947e-160	ISD3c	Ifitm3
2.10959e-161	-1.46345	1	1	4.19999e-157	ISD3c	mt-Nd4
3.59897e-159	-1.19785	1	1	7.1652e-155	ISD3c	mt-Co3
2.94495e-155	0.425025	0.158	0.006	5.86311e-151	ISD3c	Tfpi2
9.8475e-155	1.37554	0.417	0.062	1.96054e-150	ISD3c	Tnc
4.19393e-153	1.62589	0.994	0.611	8.3497e-149	ISD3c	Grn
5.00623e-152	1.426	0.4	0.057	9.96691e-148	ISD3c	Lum
5.99765e-150	1.42887	1	0.987	1.19407e-145	ISD3c	Rplp0
9.73782e-150	-1.10462	0.997	0.997	1.9387e-145	ISD3c	Cpe
2.02395e-148	0.416985	0.139	0.005	4.02947e-144	ISD3c	Aplnr
2.46983e-148	-1.21339	0.978	0.996	4.91719e-144	ISD3c	Pcsk1n
2.55966e-147	-1.09095	1	1	5.09603e-143	ISD3c	mt-Co1
4.29802e-146	1.08076	0.428	0.069	8.55692e-142	ISD3c	Cd93
4.08e-145	1.49883	0.997	0.795	8.12287e-141	ISD3c	C1qb
1.03682e-144	-1.0381	0.989	1	2.0642e-140	ISD3c	Mt3
2.00865e-144	2.10168	0.994	0.594	3.99902e-140	ISD3c	Igfbp7
7.77191e-144	1.75528	1	0.635	1.54731e-139	ISD3c	S100a6
3.12658e-141	1.63001	0.992	0.531	6.22471e-137	ISD3c	Fcer1g
7.42646e-141	-1.35604	1	1	1.47853e-136	ISD3c	mt-Nd2
1.2244e-140	1.00232	0.342	0.044	2.43766e-136	ISD3c	Col5a2
4.63278e-140	2.21714	0.539	0.124	9.2234e-136	ISD3c	Col1a2
2.21359e-139	0.668059	0.217	0.016	4.40704e-135	ISD3c	Lox
8.55789e-138	1.52385	0.992	0.708	1.70379e-133	ISD3c	C1qc
2.90711e-136	1.43803	0.997	0.732	5.78776e-132	ISD3c	C1qa
6.14104e-135	0.760782	1	1	1.22262e-130	ISD3c	Rpl41
2.15914e-133	-1.03683	1	1	4.29863e-129	ISD3c	mt-Atp6
2.32051e-133	2.06812	0.55	0.134	4.61991e-129	ISD3c	Dcn
6.19156e-133	1.15127	0.467	0.09	1.23268e-128	ISD3c	Tubb6
5.24736e-132	0.939817	0.325	0.042	1.0447e-127	ISD3c	Anxa1
1.87171e-131	1.43759	0.906	0.395	3.72639e-127	ISD3c	Fcrls
2.47038e-131	1.43758	0.964	0.457	4.91828e-127	ISD3c	Arpc1b
1.90532e-130	1.82278	0.617	0.188	3.79329e-126	ISD3c	Serpinh1
8.15203e-130	1.44026	0.994	0.605	1.62299e-125	ISD3c	Ctsz
4.28571e-128	1.44759	0.997	0.775	8.53241e-124	ISD3c	Cd63
2.33197e-127	1.39451	0.589	0.159	4.64273e-123	ISD3c	Stab1
2.55527e-127	1.54729	0.992	0.84	5.08728e-123	ISD3c	Lgmn
5.89062e-126	0.99676	1	1	1.17276e-121	ISD3c	Rps19
1.34366e-125	-1.19162	1	1	2.67509e-121	ISD3c	mt-Co2
4.28555e-125	0.448727	0.15	0.008	8.53209e-121	ISD3c	Plac8
9.24171e-125	0.854254	1	1	1.83993e-120	ISD3c	Rpsa
2.0872e-124	1.39515	0.997	0.719	4.1554e-120	ISD3c	Tyrobp
1.54733e-123	1.30779	0.478	0.102	3.08058e-119	ISD3c	Cd74
7.01512e-123	1.02641	1	0.998	1.39664e-118	ISD3c	Rpl12
1.47209e-122	1.24551	1	0.978	2.93078e-118	ISD3c	Rack1
1.81812e-122	0.738626	1	1	3.61969e-118	ISD3c	Eef1a1
8.25567e-122	0.823788	1	1	1.64362e-117	ISD3c	Rpl28
8.93858e-122	1.68196	0.678	0.239	1.77958e-117	ISD3c	S100a11
4.90765e-121	1.35514	0.872	0.411	9.77064e-117	ISD3c	Ucp2
5.72033e-121	0.995352	1	0.998	1.13886e-116	ISD3c	Rpl10a
4.5714e-120	1.82827	0.692	0.272	9.10121e-116	ISD3c	Col4a1
1.01362e-119	-1.27119	0.972	0.996	2.01801e-115	ISD3c	Atp1b1
3.87348e-119	-0.698634	1	1	7.71172e-115	ISD3c	Cox8a
4.99683e-119	1.79104	0.786	0.38	9.9482e-115	ISD3c	Cldn5
6.8288e-119	1.58719	0.997	0.822	1.35954e-114	ISD3c	B2m
3.06958e-118	1.11382	1	0.98	6.11123e-114	ISD3c	Nme2
5.49019e-118	1.63514	0.517	0.131	1.09304e-113	ISD3c	Bgn
1.33396e-117	0.680451	0.272	0.032	2.65577e-113	ISD3c	Ms4a7
7.00811e-117	1.75939	0.942	0.447	1.39524e-112	ISD3c	Mgp
9.42138e-117	1.60876	0.708	0.284	1.8757e-112	ISD3c	Cyba
2.88413e-116	-1.57962	0.956	0.99	5.74202e-112	ISD3c	Snap25
3.78202e-115	0.837931	1	1	7.52962e-111	ISD3c	Rps28
3.35403e-114	0.82376	1	1	6.67753e-110	ISD3c	Myl6
6.7553e-114	0.827887	1	1	1.34491e-109	ISD3c	Rps20
7.40365e-114	1.51194	0.994	0.873	1.47399e-109	ISD3c	Ctsl
1.93515e-113	0.846701	1	1	3.8527e-109	ISD3c	Rpl18a
2.85954e-113	1.37764	0.522	0.138	5.69306e-109	ISD3c	Vwf
1.84504e-112	1.53895	0.661	0.25	3.6733e-108	ISD3c	Tagln2
9.6644e-112	0.870823	1	1	1.92408e-107	ISD3c	Rps15a
1.67716e-111	1.03379	0.417	0.084	3.33905e-107	ISD3c	Ms4a6d
2.94831e-111	0.910138	1	1	5.8698e-107	ISD3c	Tpt1
4.86929e-111	-0.627655	1	1	9.69428e-107	ISD3c	Ubb
6.27194e-111	1.36983	0.689	0.255	1.24868e-106	ISD3c	Mpeg1
1.36017e-110	-1.23669	0.95	0.988	2.70796e-106	ISD3c	Ndrg4
1.57584e-110	1.08265	0.467	0.106	3.13734e-106	ISD3c	Capg
1.96132e-110	1.48502	0.625	0.216	3.9048e-106	ISD3c	Anxa2
2.20996e-110	1.26679	0.531	0.146	4.3998e-106	ISD3c	Ifi30
4.64275e-110	1.3159	0.992	0.714	9.24325e-106	ISD3c	Ctss
2.06922e-109	0.935612	1	1	4.11961e-105	ISD3c	Rps2
2.7092e-109	1.01401	0.447	0.097	5.39374e-105	ISD3c	C3ar1
4.60061e-109	1.02733	0.994	0.886	9.15936e-105	ISD3c	Gm42418
5.62108e-109	-1.05649	1	1	1.1191e-104	ISD3c	mt-Nd1
5.73699e-109	1.25502	0.994	0.85	1.14218e-104	ISD3c	Pfn1
7.73144e-109	0.774327	0.292	0.041	1.53925e-104	ISD3c	Emilin1
8.24836e-109	1.18219	0.497	0.124	1.64217e-104	ISD3c	Tuba1c
8.96871e-109	1.07924	0.425	0.09	1.78558e-104	ISD3c	Tmem252
1.41965e-108	0.831286	1	1	2.82638e-104	ISD3c	Rps16
5.9827e-108	1.52335	0.653	0.241	1.1911e-103	ISD3c	Cd68
2.89607e-107	1.07426	1	0.995	5.76579e-103	ISD3c	Rps18
3.9878e-107	0.748656	1	0.999	7.93931e-103	ISD3c	Apoe
4.73311e-107	0.895946	1	1	9.42314e-103	ISD3c	Rps12
1.95206e-106	-0.677784	1	1	3.88635e-102	ISD3c	Cox6c
2.05649e-106	0.561069	0.264	0.032	4.09426e-102	ISD3c	Lilr4b
3.96378e-106	1.46835	0.986	0.609	7.89149e-102	ISD3c	Ly6a
1.10799e-105	1.06471	0.353	0.063	2.20589e-101	ISD3c	Lrg1
1.30153e-105	0.371808	0.136	0.008	2.59121e-101	ISD3c	Chil3
1.58676e-105	0.816888	1	1	3.15909e-101	ISD3c	Rpl39
2.47214e-105	0.32724	0.133	0.007	4.92179e-101	ISD3c	Ccr2
5.75411e-105	-0.902652	0.992	0.999	1.14559e-100	ISD3c	Mdh1
1.05529e-104	-1.02559	0.964	0.992	2.10097e-100	ISD3c	Aldoc
2.41934e-104	-0.896489	1	1	4.81667e-100	ISD3c	Cst3
5.01131e-104	-0.817004	1	1	9.97703e-100	ISD3c	Atp5md
4.45619e-103	1.2117	0.958	0.569	8.87182e-99	ISD3c	P4hb
7.32959e-103	0.795922	1	1	1.45925e-98	ISD3c	Rpl32
1.34789e-102	-0.993325	0.956	0.988	2.68352e-98	ISD3c	Snrpn
7.5567e-102	0.901107	0.317	0.051	1.50446e-97	ISD3c	Aldh1a2
4.96398e-101	0.595719	1	1	9.88278e-97	ISD3c	Fau
7.64889e-101	0.910296	1	0.998	1.52282e-96	ISD3c	Rpl18
1.32878e-100	0.88066	1	0.996	2.64548e-96	ISD3c	Rps6
2.92675e-99	1.39569	0.992	0.744	5.82687e-95	ISD3c	Pabpc1
3.10595e-99	0.450821	0.203	0.021	6.18365e-95	ISD3c	Pirb
2.11241e-97	0.728396	1	1	4.20559e-93	ISD3c	Tmsb4x
2.64763e-97	0.848123	1	0.998	5.27116e-93	ISD3c	Rpl27
5.30867e-97	1.24457	0.975	0.535	1.0569e-92	ISD3c	H2-D1
6.66766e-97	1.39138	0.558	0.187	1.32746e-92	ISD3c	Ctsc
8.366e-97	0.869952	1	0.998	1.66559e-92	ISD3c	Rps9
1.19972e-96	0.88582	0.372	0.075	2.38852e-92	ISD3c	Emp1
3.33886e-96	0.815763	1	0.997	6.64734e-92	ISD3c	Rps17
5.62741e-95	1.33481	0.617	0.239	1.12036e-90	ISD3c	Msn
6.01495e-95	0.672164	1	1	1.19752e-90	ISD3c	Rpl13a
9.03041e-94	-1.02893	1	1	1.79787e-89	ISD3c	Calm2
1.94361e-93	-0.562025	1	1	3.86954e-89	ISD3c	Cox7c
2.16541e-93	0.791765	1	1	4.31112e-89	ISD3c	Rps26
3.33499e-93	1.36362	0.881	0.508	6.63963e-89	ISD3c	Myl12a
8.11204e-93	-1.07494	0.978	0.992	1.61503e-88	ISD3c	Uchl1
8.94676e-93	0.699039	1	1	1.78121e-88	ISD3c	Rpl37a
1.15725e-92	0.77735	1	0.999	2.30397e-88	ISD3c	Rplp2
2.43613e-92	1.19782	0.542	0.182	4.85009e-88	ISD3c	Myh9
3.45901e-92	-1.01068	0.95	0.987	6.88655e-88	ISD3c	Stmn3
1.71647e-91	0.646573	1	1	3.41732e-87	ISD3c	Rps24
1.76503e-91	-0.807568	0.967	0.997	3.514e-87	ISD3c	Chchd10
3.64433e-91	0.948541	1	0.99	7.25549e-87	ISD3c	Rpl22
5.15492e-91	0.797707	1	0.998	1.02629e-86	ISD3c	Rps5
8.44872e-91	1.43202	0.628	0.257	1.68205e-86	ISD3c	Fxyd5
1.52727e-90	1.03305	0.453	0.12	3.04064e-86	ISD3c	Emp3
1.84594e-90	1.02194	1	0.93	3.67508e-86	ISD3c	Calr
2.18326e-90	-0.87468	0.956	0.998	4.34665e-86	ISD3c	Aplp1
8.43447e-90	1.00044	1	0.984	1.67922e-85	ISD3c	Fabp5
1.52158e-89	0.543895	1	1	3.02932e-85	ISD3c	Rplp1
2.15345e-89	0.801452	0.358	0.071	4.28729e-85	ISD3c	Lilrb4a
2.88723e-89	0.889508	1	0.994	5.7482e-85	ISD3c	Rpl5
9.08996e-89	-0.970007	0.986	0.999	1.80972e-84	ISD3c	Clu
1.9609e-88	0.790636	1	1	3.90396e-84	ISD3c	Rps4x
2.3438e-88	1.02184	0.983	0.762	4.66627e-84	ISD3c	Hexb
3.64455e-88	-0.521758	1	1	7.25593e-84	ISD3c	Cox4i1
8.71875e-88	1.06852	0.461	0.132	1.73582e-83	ISD3c	Ecm1
3.71519e-87	0.916919	0.933	0.539	7.39656e-83	ISD3c	Hexa
1.4318e-86	1.06696	1	0.881	2.85058e-82	ISD3c	Gng5
1.51185e-86	-1.09686	0.956	0.989	3.00995e-82	ISD3c	Rtn1
8.37741e-86	0.706978	0.311	0.058	1.66786e-81	ISD3c	Itga5
1.01661e-85	-0.590973	1	1	2.02396e-81	ISD3c	Cox5b
2.61165e-85	0.726462	1	1	5.19953e-81	ISD3c	Rps11
1.92929e-84	0.790234	0.292	0.052	3.84103e-80	ISD3c	H2-Ab1
2.99712e-84	1.22956	0.961	0.576	5.96697e-80	ISD3c	Anxa5
6.96486e-83	-0.651573	1	1	1.38663e-78	ISD3c	Selenow
8.25809e-83	0.781839	1	0.997	1.6441e-78	ISD3c	Rpl23a
1.11398e-82	-0.672848	1	1	2.21782e-78	ISD3c	Ndufa4
1.34021e-82	0.760791	0.267	0.044	2.66822e-78	ISD3c	H2-Aa
1.52603e-82	-0.888649	0.95	0.992	3.03817e-78	ISD3c	Slc1a2
1.88212e-82	0.714965	1	0.999	3.74712e-78	ISD3c	Serf2
6.34428e-82	0.599289	1	1	1.26308e-77	ISD3c	Rpl27a
8.3146e-81	-0.839509	0.956	0.983	1.65535e-76	ISD3c	Rab3a
1.18474e-80	0.604583	1	1	2.3587e-76	ISD3c	Rpl34
1.62307e-80	1.17286	0.825	0.433	3.23138e-76	ISD3c	H2-K1
2.15931e-80	1.01093	0.994	0.864	4.29896e-76	ISD3c	Ppib
3.36353e-80	0.664676	1	1	6.69645e-76	ISD3c	Rpl14
5.45196e-80	0.333362	0.147	0.013	1.08543e-75	ISD3c	Ccr1
6.42352e-80	-0.765704	0.975	0.994	1.27886e-75	ISD3c	Tspan7
1.27822e-79	0.683798	1	0.999	2.54481e-75	ISD3c	Rpl15
5.49264e-79	0.602162	0.264	0.045	1.09353e-74	ISD3c	Ms4a6b
6.80724e-79	0.629393	1	1	1.35525e-74	ISD3c	Rps10
6.90945e-79	0.559286	1	1	1.3756e-74	ISD3c	Rpl13
1.02589e-78	0.594568	1	1	2.04244e-74	ISD3c	Actg1
1.04144e-78	1.02469	0.883	0.52	2.07341e-74	ISD3c	Cotl1
1.90887e-78	-0.986982	0.933	0.979	3.80037e-74	ISD3c	Bex2
6.83069e-77	-0.665021	1	1	1.35992e-72	ISD3c	Ckb
7.05776e-77	0.587873	0.192	0.024	1.40513e-72	ISD3c	Mmp9
1.33142e-76	1.2899	0.594	0.261	2.65072e-72	ISD3c	Clic1
1.4249e-76	1.51395	0.617	0.288	2.83683e-72	ISD3c	Ifitm2
1.56542e-76	-0.947059	0.947	0.986	3.11659e-72	ISD3c	Gpm6a
8.16931e-76	0.525157	0.233	0.036	1.62643e-71	ISD3c	AA467197
9.00054e-76	1.26729	0.581	0.24	1.79192e-71	ISD3c	Tm4sf1
5.29151e-75	0.673265	1	1	1.05349e-70	ISD3c	Rps23
5.60474e-75	0.969584	0.75	0.373	1.11585e-70	ISD3c	Trem2
2.87057e-74	-0.551099	1	1	5.71502e-70	ISD3c	Cox6a1
3.8952e-74	0.618395	1	1	7.75496e-70	ISD3c	Rps3
1.8876e-73	1.13992	0.994	0.738	3.75803e-69	ISD3c	Cstb
4.00554e-73	0.773535	0.319	0.07	7.97462e-69	ISD3c	Cxcl16
4.40281e-73	0.789719	1	0.997	8.76555e-69	ISD3c	Rpl7
6.42192e-73	0.607308	0.258	0.047	1.27854e-68	ISD3c	Ppic
7.03506e-73	0.558121	1	1	1.40061e-68	ISD3c	Rpl36
1.28622e-72	0.786784	1	0.984	2.56074e-68	ISD3c	Rpl10
1.57829e-72	-0.922923	0.983	0.999	3.14221e-68	ISD3c	Scd2
4.2501e-72	0.334468	0.111	0.008	8.46152e-68	ISD3c	Ms4a4c
5.21791e-72	0.926551	1	0.859	1.03883e-67	ISD3c	Sparc
1.19996e-71	0.546838	1	1	2.389e-67	ISD3c	Rps8
1.94096e-71	-0.549459	1	1	3.86427e-67	ISD3c	Cox7a2
3.19342e-71	0.43854	0.122	0.01	6.35777e-67	ISD3c	Saa3
4.19643e-70	0.539619	1	1	8.35468e-66	ISD3c	Rpl19
6.32773e-70	0.617429	1	0.999	1.25979e-65	ISD3c	Rpl29
1.19308e-69	-0.675787	0.981	0.999	2.37531e-65	ISD3c	Ldhb
1.73112e-69	0.689554	0.314	0.072	3.44648e-65	ISD3c	Nes
1.89034e-69	0.857213	0.356	0.094	3.76347e-65	ISD3c	Cnn2
3.17516e-69	1.14836	0.561	0.242	6.32143e-65	ISD3c	Tspo
3.59659e-69	0.325713	0.142	0.014	7.16046e-65	ISD3c	Snai1
9.28713e-69	-0.596191	0.992	0.998	1.84897e-64	ISD3c	Rtn3
3.53341e-68	-0.512091	1	1	7.03466e-64	ISD3c	Slc25a4
4.78792e-68	0.468804	0.203	0.031	9.53226e-64	ISD3c	Col6a3
8.42775e-68	-0.83282	0.944	0.969	1.67788e-63	ISD3c	Gng3
1.24646e-67	1.03899	0.997	0.889	2.48157e-63	ISD3c	Ly6e
1.29694e-67	0.358869	0.164	0.02	2.58207e-63	ISD3c	Cyp4f18
1.73189e-67	1.24355	0.575	0.259	3.44801e-63	ISD3c	Ctsh
1.93326e-67	0.715541	0.325	0.079	3.84892e-63	ISD3c	Rcn3
8.20138e-67	-0.713916	0.997	0.994	1.63281e-62	ISD3c	Sparcl1
8.24412e-67	0.980098	0.994	0.698	1.64132e-62	ISD3c	Rps27l
2.0861e-66	-0.690139	0.961	0.991	4.15322e-62	ISD3c	Vamp2
5.81777e-66	0.881113	0.375	0.107	1.15826e-61	ISD3c	Cdh5
7.86852e-66	0.883862	0.7	0.352	1.56654e-61	ISD3c	Laptm5
1.11967e-65	0.660387	1	0.994	2.22916e-61	ISD3c	Rpl7a
2.11973e-65	0.97899	0.994	0.763	4.22017e-61	ISD3c	Pdia3
2.14603e-65	0.368591	0.183	0.026	4.27253e-61	ISD3c	Pclaf
2.48158e-65	0.957194	0.975	0.718	4.94059e-61	ISD3c	Ctsa
2.85107e-65	0.548047	0.142	0.015	5.67619e-61	ISD3c	Ccl8
3.74296e-65	0.605643	1	0.999	7.45187e-61	ISD3c	Rpl4
3.93538e-65	0.640817	1	0.999	7.83495e-61	ISD3c	Rps25
1.95997e-64	0.603743	1	1	3.90211e-60	ISD3c	Rpl8
2.23168e-64	0.718982	1	0.949	4.44305e-60	ISD3c	Gpx1
2.27356e-64	1.41336	0.575	0.288	4.52642e-60	ISD3c	Tpm4
4.64446e-64	0.787918	1	0.968	9.24666e-60	ISD3c	Eif4a1
4.90374e-64	-0.891653	0.956	0.982	9.76285e-60	ISD3c	Ncdn
6.99656e-64	0.793365	1	0.968	1.39294e-59	ISD3c	Atox1
8.14072e-64	0.707574	0.222	0.039	1.62074e-59	ISD3c	Cyp1b1
2.82276e-63	0.579442	1	1	5.61982e-59	ISD3c	Rps13
4.23687e-63	0.907843	0.997	0.766	8.43519e-59	ISD3c	Npc2
1.85407e-62	0.635454	0.267	0.056	3.69126e-58	ISD3c	Ube2c
2.28119e-62	-0.730539	0.928	0.971	4.54162e-58	ISD3c	Scg5
3.29215e-62	-0.80468	0.992	0.991	6.55434e-58	ISD3c	Stmn1
4.21295e-62	-0.570422	0.989	0.995	8.38757e-58	ISD3c	Serinc1
5.41324e-62	-0.639696	0.997	0.998	1.07772e-57	ISD3c	Ndfip1
5.95375e-62	0.613972	1	1	1.18533e-57	ISD3c	Rps27
6.73218e-62	0.334915	0.172	0.024	1.34031e-57	ISD3c	Acp5
6.93823e-62	0.854456	0.989	0.713	1.38133e-57	ISD3c	Tpm3
7.34942e-62	0.453054	1	1	1.4632e-57	ISD3c	Rps29
1.37424e-61	0.525737	0.219	0.039	2.73597e-57	ISD3c	Cd248
1.50097e-61	0.647194	1	0.989	2.98828e-57	ISD3c	Ptma
1.05255e-60	0.613702	0.253	0.052	2.09551e-56	ISD3c	Ms4a6c
1.13309e-60	-0.417269	1	1	2.25587e-56	ISD3c	Gapdh
1.15658e-60	0.855841	0.994	0.846	2.30263e-56	ISD3c	Gnai2
1.16783e-60	0.752989	0.942	0.555	2.32503e-56	ISD3c	Csf1r
1.42592e-60	0.658366	1	0.993	2.83886e-56	ISD3c	Rpl35
2.53936e-60	0.771221	1	0.931	5.05561e-56	ISD3c	Arhgdia
2.64742e-60	-0.979502	0.947	0.949	5.27074e-56	ISD3c	Vsnl1
3.35946e-60	0.817468	0.328	0.088	6.68835e-56	ISD3c	Col18a1
3.42211e-60	0.220911	0.114	0.01	6.81309e-56	ISD3c	AI662270
5.08564e-60	0.673768	0.278	0.064	1.0125e-55	ISD3c	Hspg2
6.10975e-60	-0.621199	0.939	0.965	1.21639e-55	ISD3c	Atp6v0e2
7.08646e-60	0.565623	1	1	1.41084e-55	ISD3c	Rpl6
7.08776e-60	0.72805	0.311	0.08	1.4111e-55	ISD3c	Angptl4
7.141e-60	1.1266	0.553	0.246	1.4217e-55	ISD3c	Cd52
7.16251e-60	-0.437581	1	1	1.42598e-55	ISD3c	Chchd2
7.24603e-60	1.2129	0.644	0.379	1.44261e-55	ISD3c	Itgb1
8.24571e-60	0.587821	1	1	1.64164e-55	ISD3c	Rpl23
1.14937e-59	-1.68824	0.942	0.97	2.28827e-55	ISD3c	Pcp4
3.04002e-59	0.780618	1	0.932	6.05238e-55	ISD3c	Serinc3
3.86791e-59	0.54186	1	1	7.70063e-55	ISD3c	Rps14
3.93565e-59	0.326109	0.142	0.017	7.83549e-55	ISD3c	Bcl6b
1.55853e-58	-0.759015	0.981	0.986	3.10287e-54	ISD3c	Zwint
1.7819e-58	0.837604	0.997	0.918	3.54759e-54	ISD3c	Txn1
4.04358e-58	0.696391	1	0.989	8.05037e-54	ISD3c	Sec61g
4.79465e-58	0.591315	0.236	0.048	9.54566e-54	ISD3c	Loxl1
1.33426e-57	-0.777404	0.958	0.977	2.65638e-53	ISD3c	Ndrg2
1.50318e-57	0.641679	1	0.994	2.99269e-53	ISD3c	Rpl36a
1.5313e-57	0.573972	1	0.999	3.04866e-53	ISD3c	Eef2
1.62122e-57	0.540504	1	0.999	3.22769e-53	ISD3c	Rpl31
1.82782e-57	0.806679	0.414	0.139	3.63901e-53	ISD3c	Lcp1
2.57918e-57	0.534104	0.278	0.065	5.13489e-53	ISD3c	Ctla2b
2.69447e-57	0.661531	1	0.983	5.36442e-53	ISD3c	Prdx1
3.95261e-57	-0.604889	0.939	0.99	7.86925e-53	ISD3c	Slc22a17
9.50532e-57	0.589775	0.25	0.054	1.89242e-52	ISD3c	Col5a1
1.14739e-56	-0.824284	0.953	0.97	2.28433e-52	ISD3c	Meg3
2.41274e-56	-0.585256	0.947	0.986	4.80352e-52	ISD3c	Syt11
3.54568e-56	1.20933	0.564	0.304	7.0591e-52	ISD3c	Flna
3.54743e-56	-0.611133	0.939	0.97	7.06257e-52	ISD3c	Gabbr1
3.71249e-56	-0.533683	1	0.999	7.39119e-52	ISD3c	Gnas
4.58579e-56	0.338264	0.147	0.019	9.12984e-52	ISD3c	Tnfaip2
4.79252e-56	-0.741478	0.947	0.97	9.54143e-52	ISD3c	Dnm1
1.00581e-55	-0.570494	0.992	0.987	2.00246e-51	ISD3c	2900097C17Rik
1.42543e-55	-0.775293	0.997	0.991	2.8379e-51	ISD3c	Ywhah
1.9605e-55	-0.612251	0.969	0.98	3.90316e-51	ISD3c	Pfn2
2.80813e-55	1.49088	0.453	0.181	5.59071e-51	ISD3c	Ifitm1
7.24846e-55	-0.692207	0.939	0.965	1.4431e-50	ISD3c	Rab6b
1.05261e-54	1.20401	0.531	0.262	2.09564e-50	ISD3c	Col4a2
1.0807e-54	0.743817	0.939	0.607	2.15156e-50	ISD3c	Hnrnpf
1.78549e-54	0.83181	0.381	0.128	3.55472e-50	ISD3c	Tgm2
2.61505e-54	0.489188	0.233	0.049	5.2063e-50	ISD3c	Cdk1
4.83779e-54	-0.604031	0.928	0.964	9.63156e-50	ISD3c	Ttyh1
6.87878e-54	1.46523	0.519	0.233	1.3695e-49	ISD3c	Ifi27l2a
9.72745e-54	-0.573283	1	0.999	1.93664e-49	ISD3c	mt-Nd3
1.2275e-53	0.643412	1	0.981	2.44383e-49	ISD3c	Eef1b2
1.42478e-53	0.782228	0.956	0.618	2.83659e-49	ISD3c	Gm10076
2.14335e-53	-0.510777	0.989	0.996	4.2672e-49	ISD3c	Prnp
2.87247e-53	0.711231	0.294	0.079	5.7188e-49	ISD3c	Tie1
7.72437e-53	0.783562	0.886	0.571	1.53784e-48	ISD3c	Sh3glb1
1.00926e-52	0.820302	0.997	0.884	2.00935e-48	ISD3c	Rbm3
1.09675e-52	-0.732646	0.922	0.963	2.18352e-48	ISD3c	Stmn4
1.4712e-52	0.830333	1	0.897	2.92901e-48	ISD3c	Ost4
3.55022e-52	-0.672191	0.942	0.954	7.06814e-48	ISD3c	Stxbp1
4.27413e-52	0.400609	0.169	0.027	8.50937e-48	ISD3c	F13a1
5.43582e-52	-0.463965	1	1	1.08222e-47	ISD3c	Aldoa
6.69513e-52	-0.534453	0.978	0.986	1.33293e-47	ISD3c	Gabarapl1
6.988e-52	0.284317	0.128	0.016	1.39124e-47	ISD3c	Ifi207
7.75776e-52	0.390881	0.2	0.037	1.54449e-47	ISD3c	Mki67
2.88765e-51	0.441697	0.172	0.029	5.74903e-47	ISD3c	Col7a1
3.47234e-51	0.538296	1	1	6.91309e-47	ISD3c	Psap
4.87515e-51	-0.662141	0.972	0.989	9.70594e-47	ISD3c	Clstn1
5.23774e-51	0.505566	1	1	1.04278e-46	ISD3c	Rpl3
7.44249e-51	-0.721993	0.942	0.955	1.48173e-46	ISD3c	Atp6v1g2
1.02987e-50	0.378555	0.189	0.035	2.05036e-46	ISD3c	Fblim1
1.23793e-50	-0.645094	0.925	0.947	2.4646e-46	ISD3c	Got1
1.25715e-50	-0.560567	0.975	0.984	2.50285e-46	ISD3c	Klc1
1.36496e-50	-0.740177	1	1	2.71751e-46	ISD3c	Mt1
1.57617e-50	-0.486445	1	0.999	3.138e-46	ISD3c	Cox7b
2.10461e-50	-0.65966	0.978	0.995	4.19006e-46	ISD3c	mt-Nd5
2.29357e-50	-0.675369	0.944	0.968	4.56627e-46	ISD3c	Gpm6b
2.3189e-50	0.22648	0.1	0.01	4.6167e-46	ISD3c	Ifi202b
3.94036e-50	0.690271	0.322	0.097	7.84487e-46	ISD3c	Adgre1
4.59436e-50	-0.592221	0.933	0.974	9.1469e-46	ISD3c	Eno2
4.63418e-50	-0.53543	0.986	0.993	9.22618e-46	ISD3c	Atp6v1e1
4.69221e-50	-0.766056	0.939	0.955	9.34172e-46	ISD3c	Snhg11
5.55172e-50	-0.692644	0.925	0.947	1.10529e-45	ISD3c	Syp
8.10386e-50	0.59517	0.997	0.973	1.6134e-45	ISD3c	Sh3bgrl3
4.03693e-49	0.31354	0.1	0.01	8.03712e-45	ISD3c	Fabp4
4.2699e-49	-0.492178	1	1	8.50093e-45	ISD3c	Atp6v0c
1.72104e-48	0.893625	0.419	0.166	3.42641e-44	ISD3c	Lgals9
1.83169e-48	-0.74815	0.919	0.943	3.64671e-44	ISD3c	Nsg2
2.81362e-48	1.0955	0.542	0.297	5.60164e-44	ISD3c	Rhoc
2.87888e-48	0.572072	0.208	0.044	5.73157e-44	ISD3c	H2-Eb1
3.81018e-48	0.599187	1	0.991	7.58568e-44	ISD3c	Tubb5
4.40675e-48	0.570265	0.272	0.073	8.77339e-44	ISD3c	Ehd2
4.77872e-48	-0.688899	0.947	0.96	9.51396e-44	ISD3c	Nsf
6.40522e-48	0.627047	0.261	0.068	1.27522e-43	ISD3c	Enpp1
6.84954e-48	0.312154	0.114	0.013	1.36368e-43	ISD3c	Mmp3
1.42428e-47	-0.692237	0.933	0.948	2.8356e-43	ISD3c	Prkar1b
1.50054e-47	-0.531862	0.981	0.989	2.98742e-43	ISD3c	Ypel3
1.59068e-47	0.384509	1	1	3.16689e-43	ISD3c	Rps15
1.05297e-46	0.758204	0.869	0.582	2.09635e-42	ISD3c	Aprt
1.33861e-46	-0.491037	0.992	0.99	2.66505e-42	ISD3c	Eif4a2
1.42558e-46	0.464709	1	1	2.83818e-42	ISD3c	Rpl30
1.8436e-46	-0.73825	0.936	0.943	3.67043e-42	ISD3c	Stmn2
2.73165e-46	0.79003	0.997	0.78	5.43844e-42	ISD3c	Ybx1
3.40856e-46	-0.604679	0.961	0.976	6.78611e-42	ISD3c	Thra
3.59037e-46	0.708057	0.928	0.609	7.14807e-42	ISD3c	S100a10
3.7997e-46	-0.830585	0.961	0.965	7.56483e-42	ISD3c	Scn1b
4.53602e-46	0.503749	0.233	0.055	9.03076e-42	ISD3c	Apobec1
5.3958e-46	-0.59867	0.933	0.963	1.07425e-41	ISD3c	Tagln3
5.51144e-46	-0.615946	0.956	0.962	1.09727e-41	ISD3c	Ttc3
6.79765e-46	-0.665898	0.914	0.917	1.35334e-41	ISD3c	Tspyl4
7.27197e-46	-0.622063	0.936	0.94	1.44778e-41	ISD3c	Mllt11
1.23604e-45	0.757569	0.994	0.769	2.46082e-41	ISD3c	Rhoa
1.34972e-45	0.557603	0.253	0.065	2.68716e-41	ISD3c	C5ar1
1.5125e-45	0.808903	0.975	0.687	3.01124e-41	ISD3c	Ppp1r14b
2.30379e-45	-0.718889	0.936	0.955	4.58662e-41	ISD3c	Syt1
3.15723e-45	0.380919	0.192	0.039	6.28573e-41	ISD3c	Ccna2
6.10852e-45	-0.684538	0.925	0.925	1.21615e-40	ISD3c	Sncb
1.11767e-44	0.402915	1	1	2.22518e-40	ISD3c	Rps27a
1.27523e-44	-0.661836	0.911	0.916	2.53886e-40	ISD3c	Zcchc18
1.53067e-44	0.771158	0.953	0.614	3.04741e-40	ISD3c	Id3
1.6264e-44	0.595608	1	0.982	3.238e-40	ISD3c	H3f3b
1.69637e-44	-0.428884	0.992	0.996	3.37731e-40	ISD3c	Tspan3
2.1376e-44	0.416793	0.206	0.045	4.25575e-40	ISD3c	Msr1
2.55512e-44	0.678545	0.336	0.114	5.08699e-40	ISD3c	Esyt1
2.85372e-44	0.681023	0.717	0.399	5.68147e-40	ISD3c	Ly86
3.60694e-44	0.700951	0.997	0.856	7.18107e-40	ISD3c	Hspa5
4.00091e-44	0.734875	0.964	0.67	7.96541e-40	ISD3c	Pdia6
4.38618e-44	0.40473	0.206	0.045	8.73245e-40	ISD3c	Tmem106a
4.48925e-44	-0.646033	0.931	0.956	8.93765e-40	ISD3c	Sez6l2
4.65063e-44	0.601733	1	0.976	9.25894e-40	ISD3c	Gabarap
5.39657e-44	-0.529723	0.947	0.97	1.0744e-39	ISD3c	Apbb1
5.94843e-44	-1.00176	0.931	0.941	1.18427e-39	ISD3c	Nap1l5
8.32691e-44	0.676793	0.911	0.567	1.6578e-39	ISD3c	Lamp2
1.69138e-43	0.226997	0.136	0.02	3.36737e-39	ISD3c	Clec4d
2.1771e-43	0.551768	1	0.993	4.33439e-39	ISD3c	Rpl36al
2.21885e-43	0.67071	0.339	0.117	4.41752e-39	ISD3c	Ecscr
5.35028e-43	-0.39134	1	0.999	1.06519e-38	ISD3c	Ndufb9
6.61094e-43	-0.645415	0.919	0.934	1.31617e-38	ISD3c	Cnih2
6.97292e-43	-0.564002	0.025	0.39	1.38824e-38	ISD3c	Gdap1
8.4491e-43	-0.599118	0.947	0.968	1.68213e-38	ISD3c	Atp1a3
9.0458e-43	-0.595611	0.917	0.915	1.80093e-38	ISD3c	Cend1
1.70969e-42	0.79973	0.358	0.133	3.40382e-38	ISD3c	Dab2
1.73856e-42	0.346807	0.111	0.014	3.4613e-38	ISD3c	Mmp12
2.80208e-42	-0.593449	0.906	0.905	5.57867e-38	ISD3c	Sult4a1
2.82744e-42	-0.471287	0.983	0.989	5.62915e-38	ISD3c	Mpc1
3.8455e-42	-0.532878	0.039	0.411	7.656e-38	ISD3c	Carmil2
4.01358e-42	-0.559485	0.031	0.397	7.99063e-38	ISD3c	Nalcn
4.36306e-42	0.884516	0.689	0.471	8.68642e-38	ISD3c	Calu
5.87829e-42	-0.940861	0.931	0.946	1.17031e-37	ISD3c	Cplx1
7.91388e-42	-0.570449	0.925	0.924	1.57557e-37	ISD3c	Sv2a
7.94648e-42	-0.483911	0.964	0.977	1.58206e-37	ISD3c	Pink1
9.09847e-42	0.751706	0.314	0.105	1.81141e-37	ISD3c	Tagln
9.15427e-42	0.387156	0.169	0.033	1.82252e-37	ISD3c	Cdc20
1.30816e-41	-0.486361	0.972	0.976	2.60441e-37	ISD3c	Mpc2
1.3158e-41	0.553128	0.244	0.066	2.61964e-37	ISD3c	Slc15a3
2.27226e-41	-0.584909	0.894	0.894	4.52385e-37	ISD3c	Cntn1
2.49983e-41	0.565618	1	0.946	4.97691e-37	ISD3c	Ldha
2.96215e-41	-0.518402	0.994	0.987	5.89735e-37	ISD3c	Nptn
3.0334e-41	0.397216	1	1	6.0392e-37	ISD3c	Rpl24
4.92341e-41	0.422627	1	1	9.80202e-37	ISD3c	Rpl11
6.80205e-41	0.445854	0.231	0.06	1.35422e-36	ISD3c	Nid1
9.30757e-41	0.910048	0.664	0.449	1.85304e-36	ISD3c	Egfl7
9.60479e-41	0.437953	1	1	1.91222e-36	ISD3c	Rpl26
1.17746e-40	0.842356	0.339	0.123	2.3442e-36	ISD3c	Acta2
1.21109e-40	0.69201	0.883	0.59	2.41116e-36	ISD3c	Rap1b
1.64398e-40	-0.437287	0.989	0.995	3.27301e-36	ISD3c	Ndufa5
1.79014e-40	0.726575	0.814	0.546	3.56398e-36	ISD3c	Gns
2.17619e-40	-0.659043	0.908	0.9	4.33258e-36	ISD3c	Nrsn1
2.31667e-40	-0.477912	1	1	4.61226e-36	ISD3c	Calm1
2.65743e-40	0.823745	0.367	0.147	5.29067e-36	ISD3c	Cavin1
2.97738e-40	-0.548435	0.05	0.409	5.92766e-36	ISD3c	Morn4
3.00293e-40	-0.673495	0.897	0.894	5.97854e-36	ISD3c	Nefl
3.49135e-40	0.755905	0.394	0.164	6.95093e-36	ISD3c	Igfbp3
5.07523e-40	-0.681235	0.947	0.95	1.01043e-35	ISD3c	Ppp3r1
5.6469e-40	-0.482325	0.933	0.965	1.12424e-35	ISD3c	Gnao1
6.13149e-40	-0.569999	0.056	0.413	1.22072e-35	ISD3c	B230217C12Rik
8.67205e-40	0.741238	0.403	0.171	1.72652e-35	ISD3c	Gngt2
1.17593e-39	-0.583383	0.919	0.926	2.34116e-35	ISD3c	C1qtnf4
1.20198e-39	-0.76379	0.942	0.914	2.39303e-35	ISD3c	Fbxl16
1.55959e-39	0.537206	0.192	0.043	3.10499e-35	ISD3c	Prg4
1.64166e-39	0.690812	0.931	0.639	3.26838e-35	ISD3c	Atp6v0e
2.06548e-39	-0.54124	0.047	0.4	4.11217e-35	ISD3c	Lrrc49
2.29169e-39	-0.529718	0.961	0.954	4.56253e-35	ISD3c	Snap47
2.70719e-39	-0.540816	0.031	0.378	5.38975e-35	ISD3c	Abhd3
3.48581e-39	-0.557609	0.025	0.372	6.93989e-35	ISD3c	Rims2
5.91715e-39	-0.640486	0.047	0.398	1.17805e-34	ISD3c	Ctxn2
6.76174e-39	-0.535167	0.039	0.387	1.34619e-34	ISD3c	Mast1
9.09565e-39	-0.335546	1	1	1.81085e-34	ISD3c	Gpx4
1.12404e-38	-0.538982	0.917	0.914	2.23785e-34	ISD3c	Serp2
1.61437e-38	-0.529003	0.047	0.396	3.21404e-34	ISD3c	Arfgef3
1.64909e-38	-0.527656	0.039	0.388	3.28316e-34	ISD3c	Ddx25
2.04072e-38	-0.535301	0.022	0.358	4.06288e-34	ISD3c	Ypel4
2.15582e-38	-0.60686	0.903	0.885	4.29202e-34	ISD3c	Slc12a5
2.42151e-38	-0.559761	0.069	0.42	4.82098e-34	ISD3c	Rgs7
2.65079e-38	0.723968	0.978	0.719	5.27745e-34	ISD3c	Hmgn1
2.98004e-38	1.11362	0.45	0.218	5.93296e-34	ISD3c	Bst2
3.18757e-38	-0.3545	1	1	6.34613e-34	ISD3c	Uqcr11
3.74323e-38	-0.53292	0.033	0.377	7.4524e-34	ISD3c	Celf3
5.60451e-38	-0.571234	0.033	0.372	1.1158e-33	ISD3c	Lrrn1
7.85948e-38	-0.554722	0.922	0.941	1.56474e-33	ISD3c	Ntrk2
8.49748e-38	-0.532	0.044	0.39	1.69176e-33	ISD3c	Efna3
1.03898e-37	-0.550206	0.042	0.389	2.0685e-33	ISD3c	Bex4
1.09203e-37	-0.595797	0.039	0.378	2.17411e-33	ISD3c	Lrrtm1
1.10566e-37	-0.542813	0.033	0.37	2.20126e-33	ISD3c	Diras1
1.12472e-37	-0.58814	0.036	0.38	2.23921e-33	ISD3c	Slc6a9
1.12479e-37	-0.565694	0.042	0.384	2.23934e-33	ISD3c	Panx2
1.1482e-37	-0.52886	0.033	0.369	2.28595e-33	ISD3c	Adam23
1.17159e-37	0.421683	1	1	2.33251e-33	ISD3c	Rpl17
1.24612e-37	-0.384275	1	0.996	2.4809e-33	ISD3c	Ndufb4
1.26536e-37	-0.507235	0.925	0.962	2.51921e-33	ISD3c	Kif1a
1.46929e-37	-0.528205	0.889	0.893	2.92521e-33	ISD3c	Ppp2r2c
1.65166e-37	-0.552093	0.044	0.386	3.28829e-33	ISD3c	Kcnj3
2.27034e-37	-0.481946	0.975	0.964	4.52003e-33	ISD3c	Rab6a
2.73741e-37	-0.522758	0.056	0.401	5.44991e-33	ISD3c	Kcnq3
3.65996e-37	-0.434559	0.989	0.988	7.28661e-33	ISD3c	Gabarapl2
3.72397e-37	0.829641	0.994	0.799	7.41405e-33	ISD3c	Sec61b
3.93844e-37	-0.397414	1	0.999	7.84103e-33	ISD3c	Hsp90aa1
4.06554e-37	0.803142	0.386	0.168	8.09408e-33	ISD3c	Pecam1
4.21682e-37	-0.53904	0.033	0.371	8.39526e-33	ISD3c	Syt16
4.31411e-37	-0.541112	0.044	0.383	8.58896e-33	ISD3c	Lrrc4c
4.67877e-37	0.768407	0.667	0.417	9.31497e-33	ISD3c	Litaf
5.62844e-37	-0.567879	0.053	0.393	1.12057e-32	ISD3c	Tmem35a
5.70179e-37	0.704778	0.997	0.848	1.13517e-32	ISD3c	Sdcbp
6.68318e-37	-0.31517	1	1	1.33055e-32	ISD3c	Ppia
9.42133e-37	-0.510268	0.053	0.391	1.87569e-32	ISD3c	Magi2
1.11462e-36	-0.379558	0.967	0.986	2.2191e-32	ISD3c	Wbp2
1.71825e-36	-0.503548	0.069	0.415	3.42087e-32	ISD3c	Fam102a
2.0416e-36	-0.482157	0.053	0.394	4.06461e-32	ISD3c	Fbll1
2.08166e-36	-0.558203	0.975	0.969	4.14438e-32	ISD3c	Arf3
2.17749e-36	-0.423976	0.961	0.98	4.33517e-32	ISD3c	Gdi1
2.60227e-36	0.624137	0.989	0.867	5.18086e-32	ISD3c	Capns1
2.61753e-36	-0.526243	0.067	0.405	5.21124e-32	ISD3c	Adgrb3
2.71378e-36	-0.350904	1	1	5.40286e-32	ISD3c	App
3.9702e-36	-0.397966	0.997	0.998	7.90428e-32	ISD3c	Tpi1
4.06278e-36	-0.534769	0.075	0.416	8.0886e-32	ISD3c	Btbd8
4.67177e-36	-0.506502	0.089	0.429	9.30102e-32	ISD3c	Sybu
5.16626e-36	-0.553805	0.936	0.916	1.02855e-31	ISD3c	Cyfip2
5.89742e-36	-0.50373	0.05	0.385	1.17412e-31	ISD3c	Tceal1
6.46188e-36	0.693175	0.392	0.17	1.2865e-31	ISD3c	Cd53
6.51302e-36	-0.533119	0.936	0.95	1.29668e-31	ISD3c	Tuba4a
6.70964e-36	-0.458404	0.978	0.966	1.33582e-31	ISD3c	Gstm5
8.30277e-36	-0.57667	0.889	0.867	1.653e-31	ISD3c	Snap91
8.71082e-36	-0.552751	0.042	0.373	1.73424e-31	ISD3c	Syne1
1.06765e-35	-0.467013	0.05	0.39	2.12558e-31	ISD3c	4933431E20Rik
1.22485e-35	-0.398736	1	0.998	2.43856e-31	ISD3c	Ndufa6
1.31755e-35	-0.381138	1	1	2.62311e-31	ISD3c	Atp5mpl
1.37398e-35	0.643965	0.989	0.934	2.73546e-31	ISD3c	Eef1g
1.42024e-35	-0.576651	0.044	0.378	2.82756e-31	ISD3c	Adgra1
1.5451e-35	-0.728745	0.042	0.37	3.07613e-31	ISD3c	Synpr
1.59659e-35	-0.517633	0.072	0.406	3.17865e-31	ISD3c	Rpusd1
1.62629e-35	0.648786	0.919	0.652	3.23777e-31	ISD3c	Eef1d
1.76137e-35	-0.469795	0.075	0.425	3.50671e-31	ISD3c	Nudt18
1.99769e-35	-0.491827	0.019	0.339	3.9772e-31	ISD3c	Oprl1
2.53845e-35	-0.515285	0.028	0.348	5.0538e-31	ISD3c	Ajap1
2.79852e-35	-0.50591	0.028	0.349	5.57157e-31	ISD3c	Kcnma1
2.89619e-35	-0.505282	0.053	0.391	5.76602e-31	ISD3c	Tmem25
2.97629e-35	0.566253	1	0.972	5.92549e-31	ISD3c	Sem1
3.30806e-35	-0.505629	0.064	0.401	6.58601e-31	ISD3c	Unc119
4.06488e-35	-0.795452	0.064	0.395	8.09277e-31	ISD3c	Gpr37
4.13967e-35	0.949362	0.389	0.183	8.24166e-31	ISD3c	Cald1
4.73695e-35	0.383871	0.175	0.041	9.43079e-31	ISD3c	Myof
4.7398e-35	-0.474352	0.972	0.981	9.43647e-31	ISD3c	Atp6v1b2
5.02704e-35	-0.497159	0.022	0.341	1.00083e-30	ISD3c	Slc39a12
5.08227e-35	-0.533585	0.972	0.93	1.01183e-30	ISD3c	Nsg1
5.67253e-35	-0.822359	0.975	0.981	1.12934e-30	ISD3c	Camk2n1
6.16386e-35	0.323862	0.153	0.032	1.22716e-30	ISD3c	Akr1b8
6.27956e-35	-0.546623	0.064	0.393	1.2502e-30	ISD3c	Prmt8
6.67643e-35	-0.537482	0.964	0.966	1.32921e-30	ISD3c	Thy1
6.71574e-35	-0.71064	0.042	0.366	1.33704e-30	ISD3c	Nkx6-2
7.56677e-35	-0.567447	0.894	0.884	1.50647e-30	ISD3c	Tmem59l
7.59118e-35	-0.496257	0.075	0.407	1.51133e-30	ISD3c	Lpcat4
9.35093e-35	-0.485748	0.039	0.365	1.86168e-30	ISD3c	Ppm1l
9.60737e-35	-0.514904	0.944	0.962	1.91273e-30	ISD3c	Eef1a2
1.01566e-34	-0.866374	0.942	0.943	2.02207e-30	ISD3c	Chn1
1.43405e-34	-0.483098	0.042	0.36	2.85505e-30	ISD3c	Camsap1
1.499e-34	-0.482202	0.05	0.377	2.98436e-30	ISD3c	Fam155a
1.67635e-34	0.73334	0.425	0.206	3.33745e-30	ISD3c	Ptpn18
1.82792e-34	-0.481805	0.056	0.383	3.6392e-30	ISD3c	Fam126b
1.92064e-34	-0.47562	0.053	0.381	3.8238e-30	ISD3c	Apc2
1.92456e-34	-0.599447	0.897	0.891	3.83161e-30	ISD3c	Slc6a1
2.0539e-34	0.859556	0.731	0.51	4.08911e-30	ISD3c	Itm2a
2.22972e-34	-0.479306	0.036	0.358	4.43915e-30	ISD3c	Rgs8
2.23795e-34	-0.476702	0.061	0.389	4.45553e-30	ISD3c	Ppip5k1
2.36909e-34	-0.461356	1	0.996	4.71662e-30	ISD3c	Ywhaz
2.47861e-34	-0.488722	0.917	0.912	4.93467e-30	ISD3c	Rundc3a
2.65439e-34	-0.408757	0.969	0.98	5.28462e-30	ISD3c	Tecr
3.67176e-34	-0.461874	0.078	0.412	7.31012e-30	ISD3c	Fam131b
3.76838e-34	0.429016	1	0.999	7.50248e-30	ISD3c	Tuba1b
3.79817e-34	-0.486466	0.094	0.426	7.56178e-30	ISD3c	Miga1
3.86532e-34	-0.485498	0.056	0.383	7.69547e-30	ISD3c	D430041D05Rik
3.92374e-34	-0.497143	0.058	0.391	7.81177e-30	ISD3c	Insig1
4.13363e-34	0.468856	0.203	0.055	8.22964e-30	ISD3c	Clec14a
4.52055e-34	-0.48836	0.042	0.364	8.99997e-30	ISD3c	Clstn2
4.88233e-34	-0.448937	0.05	0.379	9.72022e-30	ISD3c	Slc7a14
4.9465e-34	-0.417508	0.986	0.988	9.84798e-30	ISD3c	Timm8b
5.43941e-34	0.484014	0.225	0.066	1.08293e-29	ISD3c	Birc5
5.97377e-34	-0.503449	0.031	0.347	1.18932e-29	ISD3c	2900052N01Rik
7.49396e-34	0.378414	0.153	0.033	1.49197e-29	ISD3c	Mrc1
9.54407e-34	-0.474327	0.061	0.384	1.90013e-29	ISD3c	Pde4a
9.92463e-34	-0.425246	0.056	0.385	1.97589e-29	ISD3c	Bdh1
1.00107e-33	-0.524096	0.911	0.906	1.99303e-29	ISD3c	Grin1
1.11446e-33	-0.44303	0.903	0.925	2.21877e-29	ISD3c	Pmm1
1.12366e-33	0.336497	0.158	0.035	2.2371e-29	ISD3c	Abcc3
1.18281e-33	-0.476815	0.086	0.418	2.35486e-29	ISD3c	Nlgn3
1.20883e-33	-0.527554	0.958	0.936	2.40665e-29	ISD3c	Ndrg3
1.25932e-33	-0.500646	0.033	0.345	2.50718e-29	ISD3c	Gabra3
1.26212e-33	-0.481955	0.956	0.923	2.51275e-29	ISD3c	Rnf11
1.43366e-33	-0.47027	0.047	0.367	2.85426e-29	ISD3c	Lhfpl4
1.52949e-33	0.255055	0.139	0.027	3.04507e-29	ISD3c	Cd5l
1.65785e-33	-0.413326	0.981	0.99	3.3006e-29	ISD3c	Map1lc3a
1.83405e-33	0.389521	1	1	3.65141e-29	ISD3c	Rps7
1.87447e-33	-0.494798	0.072	0.394	3.73188e-29	ISD3c	Tnik
1.91241e-33	-0.345448	0.997	0.999	3.80742e-29	ISD3c	Pebp1
2.48958e-33	-0.525348	0.103	0.428	4.95651e-29	ISD3c	Cntnap2
2.512e-33	0.799498	0.408	0.199	5.00114e-29	ISD3c	Arhgdib
3.13182e-33	-0.511136	0.092	0.416	6.23515e-29	ISD3c	Ttc19
3.14122e-33	-0.536384	0.019	0.324	6.25386e-29	ISD3c	Sowaha
3.22519e-33	0.631682	0.983	0.757	6.42103e-29	ISD3c	Esd
3.47514e-33	0.618719	0.856	0.591	6.91866e-29	ISD3c	Hdlbp
4.07142e-33	-0.491388	0.903	0.911	8.10579e-29	ISD3c	Faim2
4.29431e-33	-0.407221	0.958	0.969	8.54954e-29	ISD3c	Clip3
4.33704e-33	-0.465531	0.114	0.444	8.63462e-29	ISD3c	AW047730
5.02855e-33	-0.470297	0.044	0.357	1.00113e-28	ISD3c	Insyn1
5.49597e-33	-0.459238	0.033	0.347	1.09419e-28	ISD3c	B230334C09Rik
5.58476e-33	-0.954104	0.942	0.896	1.11187e-28	ISD3c	6330403K07Rik
5.62176e-33	-0.457548	0.036	0.345	1.11924e-28	ISD3c	Tram1l1
5.7778e-33	-0.444542	0.078	0.405	1.1503e-28	ISD3c	Pcmtd2
6.09006e-33	-0.464271	0.042	0.357	1.21247e-28	ISD3c	Lzts3
6.22265e-33	0.458826	0.222	0.064	1.23887e-28	ISD3c	Adam8
6.89154e-33	-0.652703	0.039	0.351	1.37204e-28	ISD3c	Prr18
7.49153e-33	0.684772	0.964	0.701	1.49149e-28	ISD3c	Ly6c1
7.96502e-33	-0.451838	0.067	0.394	1.58576e-28	ISD3c	Zyg11b
8.82776e-33	-0.474106	0.042	0.356	1.75752e-28	ISD3c	Faah
9.60059e-33	-0.585471	0.922	0.911	1.91138e-28	ISD3c	Syn1
1.05573e-32	-0.442968	0.064	0.386	2.10184e-28	ISD3c	Ttc33
1.08617e-32	-0.483645	0.111	0.434	2.16246e-28	ISD3c	Zdhhc17
1.14201e-32	-0.449496	0.053	0.367	2.27363e-28	ISD3c	Ric3
1.16581e-32	-0.470995	0.103	0.432	2.321e-28	ISD3c	Svip
1.25933e-32	-0.460643	0.022	0.323	2.5072e-28	ISD3c	Pcnx2
1.35426e-32	-0.504813	0.056	0.373	2.6962e-28	ISD3c	Kcnc4
1.35634e-32	-0.469544	0.039	0.345	2.70033e-28	ISD3c	Plekha6
1.56805e-32	-0.549737	0.914	0.905	3.12183e-28	ISD3c	Camk2b
1.58942e-32	-0.568352	0.117	0.432	3.16438e-28	ISD3c	Elavl2
1.64357e-32	-1.03576	0.958	0.968	3.27219e-28	ISD3c	Olfm1
1.66023e-32	-0.491323	0.9	0.898	3.30535e-28	ISD3c	Bmerb1
1.67823e-32	-0.444018	0.047	0.359	3.34118e-28	ISD3c	Tmem132b
1.79738e-32	-0.493051	0.064	0.38	3.5784e-28	ISD3c	Fkbp1b
1.90166e-32	-0.592355	0.919	0.904	3.78602e-28	ISD3c	Caly
1.91506e-32	-0.807077	0.067	0.379	3.8127e-28	ISD3c	Fa2h
1.91602e-32	-0.426413	0.042	0.351	3.8146e-28	ISD3c	Pard6a
2.01695e-32	-0.372343	0.972	0.987	4.01554e-28	ISD3c	Rnf187
2.20057e-32	-1.58259	0.967	0.98	4.38111e-28	ISD3c	Mbp
2.20397e-32	0.370665	0.186	0.048	4.38788e-28	ISD3c	Plaur
2.32757e-32	-0.440191	0.078	0.407	4.63397e-28	ISD3c	Shroom2
2.94169e-32	-0.460244	0.058	0.375	5.85662e-28	ISD3c	B4galnt4
3.00336e-32	-0.633065	0.894	0.874	5.97938e-28	ISD3c	Sh3gl2
3.17374e-32	-0.454228	0.05	0.36	6.3186e-28	ISD3c	Lysmd4
3.79289e-32	-0.494667	0.117	0.435	7.55127e-28	ISD3c	Slc2a13
4.14049e-32	-0.511504	0.892	0.847	8.24331e-28	ISD3c	Glrb
4.1808e-32	-0.513658	0.014	0.308	8.32355e-28	ISD3c	Gabra5
4.38341e-32	-0.474303	0.044	0.355	8.72693e-28	ISD3c	Dcaf12l1
4.52621e-32	-0.444689	0.067	0.387	9.01123e-28	ISD3c	Clcn6
4.59501e-32	-0.465429	0.928	0.895	9.1482e-28	ISD3c	Kifap3
4.66847e-32	-0.459851	0.058	0.369	9.29446e-28	ISD3c	Izumo4
4.74247e-32	-0.541439	0.131	0.451	9.44178e-28	ISD3c	Sh3gl3
4.78446e-32	-0.430024	0.05	0.363	9.52539e-28	ISD3c	Ajm1
4.94367e-32	-0.487749	0.075	0.394	9.84235e-28	ISD3c	Pak3
5.02527e-32	-0.424625	0.081	0.405	1.00048e-27	ISD3c	Cdk10
5.45486e-32	-0.439176	0.031	0.332	1.08601e-27	ISD3c	Mir124-2hg
6.25527e-32	-0.522642	0.05	0.361	1.24536e-27	ISD3c	Bcl11a
6.39178e-32	0.423028	0.997	0.968	1.27254e-27	ISD3c	Lamp1
6.39779e-32	-0.58829	0.919	0.911	1.27374e-27	ISD3c	Gng13
6.51625e-32	-0.466983	0.058	0.367	1.29732e-27	ISD3c	Chst10
7.41019e-32	0.514843	0.272	0.094	1.47529e-27	ISD3c	Bcl2a1b
7.50255e-32	-0.433157	0.031	0.332	1.49368e-27	ISD3c	Fn3k
7.83663e-32	-0.458557	0.05	0.358	1.56019e-27	ISD3c	Arxes1
8.46459e-32	-0.424711	0.064	0.382	1.68522e-27	ISD3c	Apba2
8.52646e-32	-0.554172	0.033	0.332	1.69753e-27	ISD3c	Clmn
8.9578e-32	-0.461417	0.056	0.366	1.78341e-27	ISD3c	Gabrb1
9.15817e-32	-0.457028	0.028	0.324	1.8233e-27	ISD3c	Nap1l3
9.45647e-32	-0.694375	0.069	0.372	1.88269e-27	ISD3c	Nefh
9.82383e-32	-0.45229	0.053	0.361	1.95583e-27	ISD3c	Lmtk2
1.01127e-31	-0.425862	0.05	0.357	2.01334e-27	ISD3c	Bag4
1.03644e-31	-0.46765	0.019	0.309	2.06345e-27	ISD3c	Syndig1
1.07333e-31	-0.463047	0.094	0.415	2.13689e-27	ISD3c	Slc25a14
1.11865e-31	-0.788313	0.081	0.385	2.22713e-27	ISD3c	Tmem88b
1.14784e-31	-0.456533	0.031	0.33	2.28524e-27	ISD3c	Rims1
1.17219e-31	-0.459142	0.025	0.319	2.33372e-27	ISD3c	Shisa9
1.19687e-31	0.919906	0.514	0.338	2.38284e-27	ISD3c	Tspan4
1.20947e-31	-0.480265	0.058	0.369	2.40793e-27	ISD3c	Tpd52l1
1.24326e-31	-0.456027	0.069	0.387	2.4752e-27	ISD3c	Aldh6a1
1.28077e-31	-0.447492	0.047	0.358	2.54989e-27	ISD3c	Grin2b
1.31391e-31	0.830715	0.414	0.214	2.61587e-27	ISD3c	Esam
1.32855e-31	-0.460357	0.969	0.976	2.64502e-27	ISD3c	Rtl8a
1.38289e-31	-0.409178	0.961	0.953	2.75319e-27	ISD3c	Cisd1
1.45426e-31	-0.422619	0.039	0.344	2.89528e-27	ISD3c	Tmem240
1.47526e-31	-0.565876	0.047	0.351	2.93709e-27	ISD3c	Minar2
1.50258e-31	0.379355	0.181	0.046	2.99149e-27	ISD3c	Tyms
1.5042e-31	-0.423942	0.031	0.328	2.99472e-27	ISD3c	9330159F19Rik
1.63526e-31	-0.44035	0.058	0.372	3.25563e-27	ISD3c	Brinp2
1.7946e-31	-0.434545	0.072	0.392	3.57287e-27	ISD3c	Ctnna2
1.81986e-31	-0.482822	0.047	0.349	3.62316e-27	ISD3c	Gprin1
1.87237e-31	-0.488383	0.042	0.348	3.72771e-27	ISD3c	Rab26
1.90026e-31	-0.477792	0.067	0.381	3.78322e-27	ISD3c	Pou3f3
1.93458e-31	-0.460738	0.956	0.942	3.85156e-27	ISD3c	Pja2
2.07031e-31	-0.481907	0.05	0.357	4.12178e-27	ISD3c	Cacna1e
2.07055e-31	-0.445834	0.042	0.341	4.12225e-27	ISD3c	Dusp28
2.09081e-31	-0.420948	0.053	0.361	4.1626e-27	ISD3c	Jakmip1
2.1126e-31	-0.526166	0.9	0.882	4.20598e-27	ISD3c	Tmem151a
2.26976e-31	-0.442863	0.078	0.391	4.51886e-27	ISD3c	Cdadc1
2.39194e-31	-0.576707	0.939	0.911	4.7621e-27	ISD3c	Cx3cl1
2.81722e-31	-0.452893	0.039	0.341	5.6088e-27	ISD3c	Osbp2
2.84145e-31	-0.638173	0.953	0.98	5.65705e-27	ISD3c	Kif5a
2.98004e-31	-0.485271	0.075	0.394	5.93296e-27	ISD3c	Cygb
3.41051e-31	-0.472244	0.092	0.405	6.78998e-27	ISD3c	Tub
3.45179e-31	-0.522809	0.042	0.343	6.87217e-27	ISD3c	Kcnh3
3.45244e-31	-0.43592	0.058	0.368	6.87347e-27	ISD3c	Tubg2
3.64688e-31	-0.46508	0.014	0.301	7.26057e-27	ISD3c	Slc7a10
3.78091e-31	0.251099	0.106	0.018	7.52741e-27	ISD3c	B3gnt3
4.00095e-31	-0.475599	0.05	0.356	7.96548e-27	ISD3c	Trank1
4.02871e-31	-0.582949	0.039	0.338	8.02075e-27	ISD3c	Egr3
4.23319e-31	-0.461276	0.036	0.341	8.42786e-27	ISD3c	Gabra2
4.38453e-31	-0.45476	0.044	0.348	8.72916e-27	ISD3c	Tmem151b
4.7575e-31	-0.458827	0.108	0.43	9.47171e-27	ISD3c	Paqr4
4.77043e-31	-0.440617	0.053	0.355	9.49745e-27	ISD3c	Gga3
5.25435e-31	-0.576619	0.028	0.318	1.04609e-26	ISD3c	Arc
5.47077e-31	-0.425518	0.072	0.386	1.08918e-26	ISD3c	Gba2
5.52173e-31	0.519753	0.869	0.575	1.09932e-26	ISD3c	Sat1
5.72218e-31	-0.485065	0.044	0.345	1.13923e-26	ISD3c	Mgat5b
6.61617e-31	-0.481154	0.111	0.421	1.31721e-26	ISD3c	Asic2
6.79851e-31	-0.445274	0.1	0.423	1.35352e-26	ISD3c	Enoph1
6.92731e-31	-0.429272	0.075	0.391	1.37916e-26	ISD3c	Asb13
6.94842e-31	-0.461214	0.058	0.366	1.38336e-26	ISD3c	Vstm2b
7.34217e-31	0.636506	0.797	0.558	1.46175e-26	ISD3c	Shisa5
7.44102e-31	-0.431967	0.097	0.415	1.48143e-26	ISD3c	Bhlhb9
7.46474e-31	-0.474401	0.078	0.392	1.48615e-26	ISD3c	Tspyl2
7.60234e-31	-0.476245	0.056	0.359	1.51355e-26	ISD3c	Lrtm2
7.67418e-31	-0.436311	0.886	0.871	1.52785e-26	ISD3c	Cdip1
7.67489e-31	-0.456418	0.914	0.882	1.52799e-26	ISD3c	Mapre3
9.77107e-31	0.8102	0.631	0.439	1.94532e-26	ISD3c	Zyx
9.95267e-31	-0.504989	0.903	0.896	1.98148e-26	ISD3c	Pak1
1.00023e-30	-0.400497	0.056	0.365	1.99137e-26	ISD3c	Mpv17l
1.0242e-30	-0.47389	0.033	0.327	2.03908e-26	ISD3c	Thrsp
1.07499e-30	-0.491807	0.053	0.352	2.14019e-26	ISD3c	Epha5
1.08266e-30	0.450091	1	0.993	2.15548e-26	ISD3c	Eif5a
1.19538e-30	-0.45476	0.047	0.348	2.37989e-26	ISD3c	Slitrk1
1.28618e-30	0.407106	0.156	0.036	2.56066e-26	ISD3c	Ccl5
1.36947e-30	-0.448694	0.097	0.412	2.72647e-26	ISD3c	Rabgap1l
1.41251e-30	-0.932332	0.019	0.304	2.81216e-26	ISD3c	Slc17a6
1.4311e-30	-0.518297	0.058	0.358	2.84917e-26	ISD3c	Car10
1.48235e-30	-0.448203	0.039	0.339	2.95122e-26	ISD3c	Inpp5j
1.49899e-30	-0.460727	0.067	0.373	2.98435e-26	ISD3c	Slc7a4
1.51946e-30	-0.44627	0.036	0.329	3.02509e-26	ISD3c	Lrfn5
1.56786e-30	-0.426642	0.05	0.349	3.12145e-26	ISD3c	Klhl26
1.60485e-30	0.444359	0.222	0.069	3.1951e-26	ISD3c	Uaca
1.62329e-30	-0.416757	0.086	0.405	3.23181e-26	ISD3c	Emc9
1.6743e-30	-0.513662	0.067	0.373	3.33336e-26	ISD3c	Necab3
1.82251e-30	-0.433063	0.058	0.357	3.62843e-26	ISD3c	Hey1
1.90797e-30	-0.479802	0.969	0.96	3.79858e-26	ISD3c	Map1b
1.93551e-30	0.415898	0.683	0.381	3.85341e-26	ISD3c	Serpina3n
2.15259e-30	-0.457086	0.889	0.893	4.28558e-26	ISD3c	Kif5c
2.40167e-30	-0.444864	0.047	0.343	4.78149e-26	ISD3c	Fbxo41
2.80724e-30	0.33402	0.158	0.038	5.58893e-26	ISD3c	Runx1
2.89205e-30	-0.414795	0.078	0.394	5.75779e-26	ISD3c	Porcn
3.54605e-30	-0.381594	1	0.999	7.05983e-26	ISD3c	Atpif1
3.59133e-30	-0.406295	0.05	0.348	7.14997e-26	ISD3c	Larp6
3.76684e-30	-0.419988	0.058	0.36	7.49941e-26	ISD3c	Usp20
3.78897e-30	-0.450215	0.044	0.342	7.54346e-26	ISD3c	Rimbp2
3.99987e-30	-0.424357	0.047	0.341	7.96335e-26	ISD3c	Alkbh7
4.14822e-30	-0.402488	0.058	0.359	8.2587e-26	ISD3c	Trim46
4.96958e-30	-0.472295	0.056	0.352	9.89393e-26	ISD3c	Mturn
5.19849e-30	-0.458568	0.942	0.959	1.03497e-25	ISD3c	Tubb3
5.42747e-30	-0.464016	0.053	0.35	1.08055e-25	ISD3c	Fam81a
5.75781e-30	-0.409123	0.094	0.417	1.14632e-25	ISD3c	Dnal4
5.87144e-30	0.724948	0.689	0.502	1.16894e-25	ISD3c	Surf4
5.99848e-30	-0.464686	0.922	0.898	1.19424e-25	ISD3c	Cspg5
6.11674e-30	0.287682	0.117	0.022	1.21778e-25	ISD3c	Zbp1
6.5748e-30	-0.323206	1	0.998	1.30898e-25	ISD3c	Calm3
6.7818e-30	-0.618991	0.903	0.888	1.35019e-25	ISD3c	Trnp1
6.90819e-30	-0.438843	0.069	0.379	1.37535e-25	ISD3c	Dixdc1
6.9288e-30	-0.497369	0.081	0.389	1.37945e-25	ISD3c	Rasl11b
7.44031e-30	-0.408769	0.044	0.338	1.48129e-25	ISD3c	Fsd1
7.52871e-30	-0.485213	0.108	0.416	1.49889e-25	ISD3c	Cib2
7.55773e-30	-0.507583	0.061	0.363	1.50467e-25	ISD3c	Chn2
7.64137e-30	-0.301186	1	1	1.52132e-25	ISD3c	Atp5j2
8.19036e-30	-0.501865	0.981	0.981	1.63062e-25	ISD3c	Tubb2a
8.51708e-30	-0.600455	0.053	0.343	1.69567e-25	ISD3c	Cpne7
8.8498e-30	0.299434	1	1	1.76191e-25	ISD3c	Rpl35a
9.13091e-30	-0.463761	0.061	0.363	1.81787e-25	ISD3c	Fgf1
9.30501e-30	-0.548294	0.094	0.388	1.85253e-25	ISD3c	Cnksr2
9.36476e-30	-0.434457	0.05	0.343	1.86443e-25	ISD3c	Cnnm1
9.47491e-30	-0.397246	0.047	0.343	1.88636e-25	ISD3c	Slc45a1
9.52614e-30	0.715367	0.511	0.315	1.89656e-25	ISD3c	Itgb5
9.61635e-30	-0.435402	0.064	0.367	1.91452e-25	ISD3c	Fam57b
1.00923e-29	-0.44342	0.022	0.303	2.00928e-25	ISD3c	Grin2c
1.07063e-29	0.709032	0.481	0.283	2.13151e-25	ISD3c	Srgn
1.12036e-29	-0.414393	0.061	0.363	2.23053e-25	ISD3c	Acss2
1.1901e-29	-0.410383	0.061	0.364	2.36938e-25	ISD3c	Cpeb1
1.22615e-29	-0.465182	0.078	0.383	2.44115e-25	ISD3c	Tnr
1.34683e-29	0.304094	1	0.999	2.6814e-25	ISD3c	Cfl1
1.41099e-29	-0.421293	0.056	0.351	2.80915e-25	ISD3c	Grk3
1.46277e-29	-0.305425	1	1	2.91223e-25	ISD3c	Atp5k
1.48104e-29	-0.536593	0.139	0.439	2.94861e-25	ISD3c	Kcnip4
1.49928e-29	-0.421595	0.05	0.342	2.98492e-25	ISD3c	Rab11fip3
1.54731e-29	-0.532838	0.883	0.843	3.08053e-25	ISD3c	Kifc2
1.57426e-29	-0.491788	0.056	0.356	3.1342e-25	ISD3c	Chrm1
1.58653e-29	-0.487944	0.908	0.893	3.15863e-25	ISD3c	Map2
1.72785e-29	-0.423778	0.044	0.336	3.43998e-25	ISD3c	Cacna1b
1.81903e-29	-0.429197	0.067	0.364	3.6215e-25	ISD3c	Umad1
1.94813e-29	-0.440731	0.064	0.365	3.87853e-25	ISD3c	Arhgap26
1.94951e-29	-0.428952	0.022	0.299	3.88128e-25	ISD3c	Frmpd4
2.05643e-29	-0.504334	0.139	0.439	4.09415e-25	ISD3c	Elavl4
2.07515e-29	-0.441122	0.031	0.31	4.13142e-25	ISD3c	Lrrtm2
2.09728e-29	-0.44464	0.961	0.937	4.17548e-25	ISD3c	Rnf14
2.12968e-29	-0.697448	0.056	0.35	4.23999e-25	ISD3c	Ugt8a
2.14154e-29	-0.421641	0.058	0.356	4.26359e-25	ISD3c	Flywch2
2.14257e-29	0.445247	0.208	0.062	4.26564e-25	ISD3c	Ccl2
2.22518e-29	-0.448457	0.067	0.367	4.43012e-25	ISD3c	Unc5a
2.39277e-29	-0.472585	0.117	0.414	4.76377e-25	ISD3c	Aifm3
2.47299e-29	-0.52248	0.167	0.457	4.92348e-25	ISD3c	Kcnj9
2.48556e-29	-0.568863	0.15	0.443	4.94851e-25	ISD3c	B630019K06Rik
2.87995e-29	-0.405301	0.956	0.932	5.7337e-25	ISD3c	Guk1
2.9779e-29	-0.429106	0.036	0.32	5.92871e-25	ISD3c	Gm42372
3.53491e-29	-0.422667	0.075	0.375	7.03766e-25	ISD3c	Txndc16
3.54288e-29	-0.426054	0.103	0.409	7.05352e-25	ISD3c	Gm3764
3.80416e-29	-0.435272	0.028	0.306	7.5737e-25	ISD3c	Psd2
3.8937e-29	0.446705	1	0.992	7.75197e-25	ISD3c	Akr1a1
3.90134e-29	-0.49076	0.186	0.477	7.76717e-25	ISD3c	Ralyl
4.04623e-29	0.431525	1	0.987	8.05564e-25	ISD3c	H3f3a
4.06473e-29	-0.461709	0.128	0.432	8.09248e-25	ISD3c	Cntfr
4.07996e-29	-0.421244	0.067	0.364	8.1228e-25	ISD3c	Abhd6
4.11461e-29	-0.398121	0.075	0.38	8.19179e-25	ISD3c	Aldh5a1
4.14508e-29	-0.442048	0.919	0.912	8.25244e-25	ISD3c	Abhd8
4.21956e-29	-0.738524	0.933	0.902	8.40073e-25	ISD3c	Syn2
4.27358e-29	-0.379867	0.072	0.383	8.50827e-25	ISD3c	Bphl
4.36326e-29	-0.331409	0.994	0.995	8.68681e-25	ISD3c	Mlf2
4.53189e-29	-0.410723	0.978	0.954	9.02253e-25	ISD3c	Fkbp3
4.55497e-29	0.726745	0.536	0.328	9.06849e-25	ISD3c	Olfml3
4.69157e-29	-0.415266	0.042	0.329	9.34045e-25	ISD3c	Prr7
4.79865e-29	-0.427934	0.075	0.37	9.55362e-25	ISD3c	B3galnt1
4.8235e-29	-0.454656	0.906	0.887	9.60311e-25	ISD3c	Map1a
4.82843e-29	-0.389401	0.064	0.365	9.61293e-25	ISD3c	Btbd6
5.13652e-29	0.61965	0.769	0.555	1.02263e-24	ISD3c	Eif3b
5.31536e-29	-0.393278	0.069	0.368	1.05823e-24	ISD3c	Usp31
5.36336e-29	-0.437714	0.039	0.32	1.06779e-24	ISD3c	Ppfia2
5.52984e-29	-0.408868	0.936	0.937	1.10094e-24	ISD3c	Pfkm
5.62855e-29	-0.442165	0.083	0.387	1.12059e-24	ISD3c	Crtc1
5.84451e-29	-0.398016	0.075	0.385	1.16358e-24	ISD3c	Casd1
6.01319e-29	-0.427425	0.044	0.332	1.19717e-24	ISD3c	Smim18
6.23908e-29	-0.512195	0.036	0.317	1.24214e-24	ISD3c	Cnih3
6.31631e-29	-0.43345	0.025	0.3	1.25751e-24	ISD3c	Nol4
6.50825e-29	-0.434675	0.064	0.355	1.29573e-24	ISD3c	Rab33a
7.15958e-29	0.264373	0.147	0.034	1.4254e-24	ISD3c	Cdca3
7.29263e-29	0.791236	0.319	0.14	1.45189e-24	ISD3c	Serpinf1
7.48539e-29	-0.606046	0.894	0.876	1.49027e-24	ISD3c	Atp2b2
8.05262e-29	-0.392055	0.044	0.332	1.6032e-24	ISD3c	Rnft2
8.66899e-29	-0.374609	0.989	0.982	1.72591e-24	ISD3c	Ndufab1
8.79032e-29	-0.695021	0.958	0.943	1.75007e-24	ISD3c	Ppp3ca
9.67446e-29	-0.524592	0.986	0.983	1.92609e-24	ISD3c	Atp2a2
9.83687e-29	-0.599362	0.103	0.392	1.95842e-24	ISD3c	Gabrd
1.026e-28	-0.459294	0.969	0.961	2.04266e-24	ISD3c	Bex3
1.13911e-28	-0.431492	0.05	0.338	2.26785e-24	ISD3c	Them6
1.149e-28	-0.571995	0.867	0.83	2.28754e-24	ISD3c	Zfp365
1.15477e-28	-0.451415	0.947	0.915	2.29903e-24	ISD3c	1500011B03Rik
1.16538e-28	-0.416818	0.056	0.348	2.32015e-24	ISD3c	Iqsec3
1.17127e-28	0.562855	0.922	0.644	2.33187e-24	ISD3c	Coro1a
1.17441e-28	-0.391732	0.089	0.4	2.33814e-24	ISD3c	Coq10a
1.18575e-28	-0.398671	0.056	0.348	2.36071e-24	ISD3c	Bcl7a
1.22546e-28	-0.544015	0.892	0.826	2.43977e-24	ISD3c	Syngr3
1.28813e-28	-0.425753	0.069	0.363	2.56455e-24	ISD3c	Plxnb1
1.32086e-28	-0.530334	0.061	0.349	2.62969e-24	ISD3c	Spint2
1.35873e-28	-0.401016	0.083	0.387	2.70509e-24	ISD3c	Dtx1
1.35916e-28	-0.429852	0.05	0.335	2.70594e-24	ISD3c	Ypel2
1.39383e-28	-0.420686	0.061	0.35	2.77497e-24	ISD3c	Dgke
1.43019e-28	-0.413914	0.014	0.281	2.84737e-24	ISD3c	Shd
1.52009e-28	-0.682939	0.889	0.826	3.02634e-24	ISD3c	Gabra1
1.64726e-28	0.279099	0.133	0.029	3.27953e-24	ISD3c	Prc1
1.68924e-28	-0.432452	0.081	0.384	3.3631e-24	ISD3c	Nr1d1
1.77244e-28	-0.501261	0.078	0.373	3.52874e-24	ISD3c	Prkca
1.82741e-28	-0.380964	0.056	0.353	3.6382e-24	ISD3c	Lrrc73
1.84199e-28	-0.401178	0.042	0.324	3.66721e-24	ISD3c	Abcg4
1.90674e-28	-0.437647	0.033	0.313	3.79612e-24	ISD3c	Smpd3
1.97591e-28	-0.440148	0.906	0.877	3.93384e-24	ISD3c	Pdxp
1.98744e-28	-0.436336	0.069	0.367	3.95679e-24	ISD3c	Cacna2d3
2.11276e-28	-0.434307	0.058	0.344	4.2063e-24	ISD3c	Tmem198
2.21036e-28	-0.402458	0.086	0.39	4.4006e-24	ISD3c	Slc25a44
2.22586e-28	-0.412509	0.047	0.332	4.43146e-24	ISD3c	Rapgefl1
2.22951e-28	-0.356658	0.078	0.383	4.43874e-24	ISD3c	Copg2
2.45236e-28	-0.470781	0.172	0.46	4.88239e-24	ISD3c	Gnaz
2.5873e-28	0.533995	0.292	0.117	5.15106e-24	ISD3c	Elk3
2.73011e-28	0.490819	0.331	0.136	5.43537e-24	ISD3c	Hmox1
2.80451e-28	-0.410782	0.083	0.383	5.5835e-24	ISD3c	Mark1
2.83301e-28	-0.50188	0.028	0.301	5.64023e-24	ISD3c	Gstm7
2.84977e-28	-0.407217	0.033	0.308	5.67361e-24	ISD3c	Tenm4
2.87351e-28	-0.411298	0.058	0.345	5.72088e-24	ISD3c	Idi1
2.94826e-28	0.404781	1	1	5.8697e-24	ISD3c	Rps3a1
3.12251e-28	-0.441719	0.058	0.346	6.21661e-24	ISD3c	Rgs17
3.30045e-28	-0.450664	0.044	0.327	6.57088e-24	ISD3c	Ccp110
3.3386e-28	-0.488768	0.058	0.342	6.64681e-24	ISD3c	Stxbp6
3.40817e-28	-0.438579	0.042	0.325	6.78533e-24	ISD3c	Daam2
3.50971e-28	-0.455322	0.05	0.332	6.98747e-24	ISD3c	Rwdd2a
3.63568e-28	0.829915	0.531	0.368	7.23828e-24	ISD3c	Rrbp1
3.6402e-28	-0.401897	0.058	0.347	7.24727e-24	ISD3c	Sgsm2
4.11016e-28	-0.395045	0.017	0.281	8.18292e-24	ISD3c	Ica1l
4.1683e-28	-0.412473	0.067	0.357	8.29866e-24	ISD3c	Ankrd13d
4.19685e-28	-0.372785	0.039	0.32	8.35551e-24	ISD3c	Ttbk2
4.19765e-28	-0.403362	0.042	0.321	8.35711e-24	ISD3c	Rhof
4.38142e-28	-0.406655	0.069	0.366	8.72297e-24	ISD3c	Mir9-3hg
5.14733e-28	0.63098	0.672	0.47	1.02478e-23	ISD3c	Mcl1
5.326e-28	-0.404417	0.064	0.352	1.06035e-23	ISD3c	Fzd3
5.42155e-28	-0.575665	0.036	0.313	1.07938e-23	ISD3c	Hapln2
5.55211e-28	-0.510149	0.028	0.299	1.10537e-23	ISD3c	Trpm3
5.69734e-28	-0.449939	0.078	0.373	1.13428e-23	ISD3c	Rtn4rl1
5.7307e-28	-0.410171	0.039	0.317	1.14093e-23	ISD3c	Cttnbp2
5.74835e-28	-0.55946	0.044	0.327	1.14444e-23	ISD3c	Myrf
5.99467e-28	-0.395564	0.022	0.291	1.19348e-23	ISD3c	Slitrk5
7.34079e-28	-0.421588	0.953	0.952	1.46148e-23	ISD3c	Acot7
7.34771e-28	-0.410122	0.092	0.396	1.46285e-23	ISD3c	Cpeb4
7.38989e-28	-0.431992	0.022	0.291	1.47125e-23	ISD3c	Klhdc8a
7.54726e-28	-0.420325	0.103	0.406	1.50258e-23	ISD3c	Cinp
7.7076e-28	-0.496829	0.053	0.335	1.53451e-23	ISD3c	Cacna1g
7.8366e-28	-0.448421	0.025	0.292	1.56019e-23	ISD3c	Kcnh2
8.02464e-28	0.604143	0.269	0.106	1.59763e-23	ISD3c	Sox18
8.10311e-28	-0.495834	0.025	0.292	1.61325e-23	ISD3c	Kcnip1
8.35405e-28	-0.427676	0.022	0.288	1.66321e-23	ISD3c	Plppr3
8.38363e-28	-0.377869	0.961	0.945	1.6691e-23	ISD3c	Mff
8.50447e-28	-0.616307	0.867	0.81	1.69315e-23	ISD3c	Ntsr2
8.86822e-28	-0.394114	0.028	0.297	1.76557e-23	ISD3c	Pomgnt2
9.00877e-28	0.586638	0.286	0.116	1.79356e-23	ISD3c	Emcn
9.16415e-28	-0.400359	0.097	0.403	1.82449e-23	ISD3c	Cacfd1
9.29817e-28	-0.495725	0.122	0.411	1.85117e-23	ISD3c	Scn3b
9.47744e-28	-0.456972	0.058	0.339	1.88686e-23	ISD3c	Tmem56
9.52915e-28	-0.406446	0.075	0.363	1.89716e-23	ISD3c	Mfsd6
9.999e-28	-0.463413	0.15	0.441	1.9907e-23	ISD3c	Eml2
1.0604e-27	-0.492476	0.231	0.505	2.11114e-23	ISD3c	Sgip1
1.09417e-27	-0.458946	0.036	0.313	2.17839e-23	ISD3c	Tiam1
1.09752e-27	-0.405485	0.117	0.42	2.18504e-23	ISD3c	Ngrn
1.24307e-27	-0.476487	0.031	0.303	2.47483e-23	ISD3c	Tmem163
1.25437e-27	-0.462562	0.122	0.408	2.49733e-23	ISD3c	Sgsm1
1.34625e-27	-0.417011	0.047	0.326	2.68026e-23	ISD3c	Pcdh17
1.36406e-27	-0.417825	0.092	0.386	2.71571e-23	ISD3c	Braf
1.44757e-27	-0.275032	1	1	2.88196e-23	ISD3c	Cox6b1
1.59944e-27	-0.395139	0.058	0.339	3.18433e-23	ISD3c	Slc4a8
1.73971e-27	-0.477322	0.808	0.795	3.46359e-23	ISD3c	Omg
1.75663e-27	0.197363	0.108	0.021	3.49727e-23	ISD3c	2200002D01Rik
1.75869e-27	-0.395947	0.031	0.303	3.50137e-23	ISD3c	Mfsd2a
1.77964e-27	-0.401197	0.072	0.359	3.54309e-23	ISD3c	Shfl
1.98441e-27	-0.382953	0.019	0.28	3.95077e-23	ISD3c	Slc25a27
1.99742e-27	-0.397453	0.036	0.306	3.97665e-23	ISD3c	Bckdhb
2.14423e-27	-0.431692	0.108	0.399	4.26895e-23	ISD3c	Cacnb1
2.16564e-27	-0.38807	0.053	0.332	4.31156e-23	ISD3c	Mboat2
2.17333e-27	-0.389126	0.086	0.377	4.32688e-23	ISD3c	Asb8
2.22881e-27	-0.388625	0.031	0.303	4.43734e-23	ISD3c	Map6d1
2.30556e-27	0.517743	0.922	0.668	4.59015e-23	ISD3c	Snx5
2.31843e-27	-0.349348	0.078	0.375	4.61576e-23	ISD3c	Limch1
2.32907e-27	-0.394007	0.1	0.406	4.63695e-23	ISD3c	Gmpr
2.34316e-27	-0.370465	0.042	0.319	4.66501e-23	ISD3c	Nudt11
2.43075e-27	-0.493486	0.05	0.327	4.83938e-23	ISD3c	Zdhhc22
2.53097e-27	-0.396063	0.056	0.332	5.03891e-23	ISD3c	Tcea2
2.55286e-27	-0.429066	0.042	0.311	5.0825e-23	ISD3c	Kcnd3
2.77945e-27	-0.378667	0.069	0.359	5.53361e-23	ISD3c	Zfp523
2.93966e-27	-0.439566	0.025	0.29	5.85257e-23	ISD3c	Plcl1
2.96055e-27	0.249978	1	1	5.89417e-23	ISD3c	Rpl38
3.01249e-27	-0.539589	0.019	0.28	5.99757e-23	ISD3c	Plekhh1
3.10314e-27	0.310299	0.161	0.042	6.17805e-23	ISD3c	Cd48
3.12654e-27	-0.410798	0.1	0.401	6.22463e-23	ISD3c	Terf2ip
3.29236e-27	0.641638	0.331	0.146	6.55476e-23	ISD3c	Ccl6
3.34321e-27	-0.392096	0.036	0.306	6.65601e-23	ISD3c	Sall2
3.40933e-27	-0.462529	0.192	0.477	6.78763e-23	ISD3c	Pcdh9
3.59938e-27	-0.656759	0.067	0.346	7.166e-23	ISD3c	Rora
3.63873e-27	-0.483906	0.044	0.318	7.24436e-23	ISD3c	Nell1
3.82647e-27	0.693114	0.978	0.816	7.61811e-23	ISD3c	Ncl
3.85089e-27	-0.467804	0.033	0.298	7.66673e-23	ISD3c	Rab40b
3.87879e-27	-0.373795	0.05	0.326	7.72227e-23	ISD3c	Maneal
4.02748e-27	0.303178	0.156	0.039	8.01831e-23	ISD3c	Top2a
4.11641e-27	-0.376047	0.031	0.298	8.19536e-23	ISD3c	E330009J07Rik
4.11924e-27	-0.374463	0.072	0.368	8.20099e-23	ISD3c	Rhobtb2
4.21082e-27	-0.387478	0.047	0.322	8.38333e-23	ISD3c	Syt3
4.36667e-27	0.332149	0.147	0.037	8.69361e-23	ISD3c	Hic1
4.42795e-27	-0.38251	0.086	0.384	8.81561e-23	ISD3c	Rgcc
4.46426e-27	0.557737	0.911	0.649	8.88789e-23	ISD3c	Ilk
4.47002e-27	-0.397727	0.039	0.312	8.89937e-23	ISD3c	Fcho1
4.47996e-27	-0.388173	0.061	0.346	8.91916e-23	ISD3c	Wwc1
4.50052e-27	-0.49488	0.136	0.42	8.96008e-23	ISD3c	Dbpht2
4.56503e-27	-0.364177	0.106	0.406	9.08851e-23	ISD3c	Smim8
4.60338e-27	-0.334758	0.078	0.368	9.16487e-23	ISD3c	Bpnt1
4.89139e-27	-0.383236	0.1	0.397	9.73826e-23	ISD3c	Neurl4
5.03671e-27	-0.394732	0.917	0.893	1.00276e-22	ISD3c	Ank2
5.0719e-27	-0.398604	0.092	0.386	1.00977e-22	ISD3c	Rb1cc1
5.20095e-27	-0.382692	0.039	0.308	1.03546e-22	ISD3c	Cbx7
5.30076e-27	-0.498682	0.914	0.916	1.05533e-22	ISD3c	Fez1
5.54601e-27	0.554037	0.944	0.704	1.10415e-22	ISD3c	Arf4
5.62534e-27	-0.371971	0.05	0.328	1.11995e-22	ISD3c	Dtnb
5.70894e-27	-0.376407	0.031	0.299	1.13659e-22	ISD3c	Paqr9
5.79709e-27	0.467104	0.228	0.079	1.15414e-22	ISD3c	Ets1
5.99238e-27	-0.432925	0.089	0.378	1.19302e-22	ISD3c	Dagla
6.16829e-27	-0.45205	0.083	0.38	1.22804e-22	ISD3c	Spon1
6.61405e-27	-0.399726	0.161	0.458	1.31679e-22	ISD3c	Sc5d
6.63144e-27	-0.446557	0.056	0.336	1.32025e-22	ISD3c	Gucy1a1
6.68126e-27	0.683503	0.714	0.507	1.33017e-22	ISD3c	Gng11
6.89606e-27	-0.40365	0.022	0.28	1.37294e-22	ISD3c	Fam189a1
7.04362e-27	-0.406749	0.053	0.325	1.40231e-22	ISD3c	Magi1
7.35817e-27	0.349798	0.158	0.041	1.46494e-22	ISD3c	Fcgr4
7.44492e-27	-0.38659	0.053	0.324	1.48221e-22	ISD3c	Map9
7.81114e-27	-0.5048	0.203	0.475	1.55512e-22	ISD3c	Kcnd2
7.92738e-27	0.283104	0.128	0.028	1.57826e-22	ISD3c	Tead2
8.0397e-27	-0.38917	0.05	0.325	1.60062e-22	ISD3c	Sptb
8.05536e-27	-0.430373	0.894	0.843	1.60374e-22	ISD3c	Phyhipl
8.12358e-27	-0.404983	0.119	0.424	1.61732e-22	ISD3c	Grhpr
8.3127e-27	-0.375086	0.081	0.37	1.65498e-22	ISD3c	Ica1
8.3664e-27	-0.467695	0.028	0.292	1.66567e-22	ISD3c	Cpne4
8.53993e-27	-0.410266	0.05	0.322	1.70021e-22	ISD3c	Nacad
8.69722e-27	-0.386689	0.067	0.347	1.73153e-22	ISD3c	Zfp651
8.9082e-27	-0.357155	0.089	0.384	1.77353e-22	ISD3c	Brms1l
9.03811e-27	-0.395192	0.05	0.322	1.7994e-22	ISD3c	Wasf3
9.15957e-27	0.487196	0.997	0.862	1.82358e-22	ISD3c	Arpc2
9.35261e-27	-0.367822	0.086	0.379	1.86201e-22	ISD3c	Rab3gap1
9.50179e-27	0.524129	0.189	0.058	1.89171e-22	ISD3c	Fbn1
9.63315e-27	-0.443596	0.033	0.297	1.91786e-22	ISD3c	St6galnac5
9.63781e-27	-0.361269	0.042	0.316	1.91879e-22	ISD3c	Prpf40b
9.76893e-27	-0.371674	0.067	0.35	1.9449e-22	ISD3c	Fbxo33
1.0347e-26	-0.407338	0.036	0.299	2.05998e-22	ISD3c	Fam110b
1.03743e-26	-0.399642	0.081	0.367	2.06542e-22	ISD3c	Mapk8
1.06065e-26	-0.369003	0.044	0.314	2.11166e-22	ISD3c	Gdpd1
1.06142e-26	-0.423213	0.039	0.303	2.11319e-22	ISD3c	Ryr2
1.07888e-26	0.346928	0.142	0.034	2.14794e-22	ISD3c	Foxd1
1.08975e-26	-0.408905	0.089	0.383	2.16958e-22	ISD3c	Ntrk3
1.09296e-26	0.194092	0.103	0.019	2.17597e-22	ISD3c	AB124611
1.12148e-26	-0.367789	0.1	0.398	2.23275e-22	ISD3c	Zfp445
1.12957e-26	-0.371522	0.025	0.284	2.24887e-22	ISD3c	Rab39b
1.13725e-26	-0.522791	0.122	0.399	2.26415e-22	ISD3c	Kcnj4
1.15196e-26	0.531498	0.261	0.1	2.29344e-22	ISD3c	Cks2
1.16124e-26	-0.38567	0.025	0.283	2.31192e-22	ISD3c	Nlgn1
1.2274e-26	-0.386407	0.044	0.311	2.44363e-22	ISD3c	Arl16
1.24617e-26	-0.473519	0.903	0.841	2.481e-22	ISD3c	Cystm1
1.3147e-26	-0.376735	0.072	0.35	2.61744e-22	ISD3c	Pick1
1.33214e-26	-0.42302	0.111	0.402	2.65215e-22	ISD3c	Btbd10
1.34922e-26	-0.59808	0.908	0.843	2.68617e-22	ISD3c	Ncald
1.36721e-26	-0.37303	0.075	0.366	2.72197e-22	ISD3c	Dclk2
1.51743e-26	-0.409502	0.033	0.297	3.02106e-22	ISD3c	Ptprt
1.51997e-26	-0.387499	0.033	0.298	3.02611e-22	ISD3c	Gpr155
1.5593e-26	-0.375328	0.044	0.314	3.10441e-22	ISD3c	Pim2
1.58815e-26	-0.484661	0.158	0.442	3.16185e-22	ISD3c	Rtkn
1.59754e-26	-0.486184	0.236	0.506	3.18054e-22	ISD3c	Nkain4
1.68908e-26	-0.410366	0.111	0.402	3.36279e-22	ISD3c	Arhgap35
1.70522e-26	-0.475089	0.244	0.518	3.39492e-22	ISD3c	Tmem14a
1.72098e-26	-0.745444	0.936	0.9	3.42629e-22	ISD3c	Gap43
1.85469e-26	-0.575857	0.908	0.893	3.69251e-22	ISD3c	Gprasp1
1.86392e-26	-0.484369	0.903	0.87	3.71088e-22	ISD3c	Napb
1.87212e-26	-0.395787	0.083	0.368	3.72721e-22	ISD3c	Trp53bp1
1.94357e-26	-0.416683	0.05	0.322	3.86945e-22	ISD3c	Sytl2
2.00834e-26	-0.349931	0.072	0.358	3.9984e-22	ISD3c	Dop1b
2.02226e-26	-0.468735	0.881	0.843	4.02613e-22	ISD3c	Anks1b
2.06182e-26	-0.422881	0.022	0.277	4.10488e-22	ISD3c	Galnt17
2.08789e-26	0.518113	0.228	0.08	4.15678e-22	ISD3c	Fkbp10
2.20499e-26	-0.400558	0.047	0.317	4.38991e-22	ISD3c	Eif5a2
2.23121e-26	-0.424167	0.044	0.312	4.44211e-22	ISD3c	Nipa1
2.27272e-26	-0.388805	0.044	0.312	4.52476e-22	ISD3c	Csrnp3
2.29252e-26	-0.45681	0.172	0.452	4.56417e-22	ISD3c	Cds1
2.3962e-26	-0.388647	0.069	0.349	4.7706e-22	ISD3c	Vps9d1
2.41025e-26	-0.357543	0.119	0.425	4.79857e-22	ISD3c	Fbxo45
2.42625e-26	-0.38622	0.156	0.448	4.83041e-22	ISD3c	B4galt2
2.42764e-26	0.553713	0.922	0.678	4.83318e-22	ISD3c	Manf
2.43078e-26	-0.378467	0.075	0.361	4.83943e-22	ISD3c	2610301B20Rik
2.44161e-26	-0.5462	0.061	0.334	4.861e-22	ISD3c	Cit
2.60155e-26	-0.315716	1	0.998	5.17942e-22	ISD3c	Ndufb8
2.78321e-26	-0.415727	0.008	0.256	5.54109e-22	ISD3c	Usp29
2.88156e-26	0.905963	0.358	0.176	5.73691e-22	ISD3c	Ccn2
2.929e-26	-0.627397	0.897	0.895	5.83135e-22	ISD3c	S100b
3.00595e-26	-0.394725	0.056	0.323	5.98454e-22	ISD3c	Fbxl2
3.16427e-26	0.239182	0.106	0.02	6.29974e-22	ISD3c	Cybb
3.18489e-26	-0.368898	0.081	0.371	6.34081e-22	ISD3c	Neo1
3.24135e-26	-0.369771	0.119	0.417	6.45321e-22	ISD3c	B230118H07Rik
3.25141e-26	-0.404536	0.033	0.295	6.47322e-22	ISD3c	Lhx2
3.27339e-26	-0.375483	0.103	0.402	6.517e-22	ISD3c	Dnaja3
3.27796e-26	-0.3586	0.036	0.3	6.52609e-22	ISD3c	Ankrd34a
3.54204e-26	0.519516	0.997	0.92	7.05185e-22	ISD3c	Snrpg
3.57484e-26	-0.427393	0.928	0.903	7.11715e-22	ISD3c	Idh3a
3.63784e-26	-0.383816	0.083	0.363	7.24258e-22	ISD3c	Tmem184c
3.69637e-26	-0.441423	0.042	0.308	7.3591e-22	ISD3c	Cpne5
3.90029e-26	-0.562084	0.086	0.361	7.76509e-22	ISD3c	Vat1l
4.04836e-26	0.532611	0.792	0.551	8.05989e-22	ISD3c	Aldh2
4.1277e-26	-0.413872	0.083	0.361	8.21785e-22	ISD3c	Krt10
4.36491e-26	-0.310043	0.997	0.995	8.6901e-22	ISD3c	Ndufc2
4.43704e-26	-0.439075	0.964	0.943	8.8337e-22	ISD3c	Prkacb
4.67143e-26	-0.516133	0.172	0.443	9.30036e-22	ISD3c	Dusp14
4.67422e-26	-0.355515	0.047	0.317	9.3059e-22	ISD3c	Tmem178b
4.69989e-26	0.438365	0.206	0.067	9.35701e-22	ISD3c	Piezo1
4.74012e-26	-0.353153	0.092	0.383	9.4371e-22	ISD3c	Dnajc18
4.93396e-26	-0.38517	0.103	0.398	9.82302e-22	ISD3c	Bace1
5.10898e-26	0.491795	0.258	0.1	1.01715e-21	ISD3c	Plp2
5.12477e-26	-0.36854	0.103	0.398	1.02029e-21	ISD3c	4932438A13Rik
5.37185e-26	-0.376098	0.033	0.292	1.06948e-21	ISD3c	Gria4
5.5454e-26	-0.377469	0.056	0.33	1.10403e-21	ISD3c	Lmtk3
5.57342e-26	0.376978	0.178	0.052	1.10961e-21	ISD3c	Rrm2
5.5961e-26	0.520404	0.911	0.654	1.11413e-21	ISD3c	Ssr1
5.71397e-26	-0.377122	0.117	0.416	1.13759e-21	ISD3c	Pex11b
5.76705e-26	-0.535207	0.222	0.485	1.14816e-21	ISD3c	Tmem229a
5.76982e-26	-0.382741	0.039	0.301	1.14871e-21	ISD3c	Myh14
6.19204e-26	-0.363755	0.103	0.394	1.23277e-21	ISD3c	Bcap29
6.27897e-26	0.732138	0.314	0.144	1.25008e-21	ISD3c	Csrp2
6.64221e-26	-0.370361	0.053	0.322	1.3224e-21	ISD3c	Mpp2
6.76018e-26	-0.368378	0.039	0.301	1.34588e-21	ISD3c	Rufy2
6.84841e-26	0.516228	0.253	0.096	1.36345e-21	ISD3c	Fcgr1
6.86678e-26	0.889332	0.375	0.203	1.36711e-21	ISD3c	Fstl1
6.98875e-26	-0.509865	0.042	0.304	1.39139e-21	ISD3c	Pcbd1
7.27778e-26	-0.387888	0.1	0.391	1.44893e-21	ISD3c	Sept6
7.38959e-26	-0.383512	0.011	0.258	1.47119e-21	ISD3c	Tenm2
7.54247e-26	-0.40389	0.122	0.414	1.50163e-21	ISD3c	Clasp2
7.61497e-26	0.49365	0.244	0.091	1.51606e-21	ISD3c	Il4ra
8.37984e-26	0.532432	1	0.858	1.66834e-21	ISD3c	Marcks
8.89459e-26	0.394956	0.228	0.079	1.77082e-21	ISD3c	Cd84
8.97609e-26	0.539388	0.292	0.122	1.78705e-21	ISD3c	Fcgr2b
9.06514e-26	-0.362112	0.1	0.39	1.80478e-21	ISD3c	Coa6
9.10014e-26	0.618399	0.289	0.12	1.81175e-21	ISD3c	Aebp1
9.19754e-26	-0.593427	0.897	0.831	1.83114e-21	ISD3c	Pcsk2
9.26223e-26	-0.369064	0.031	0.289	1.84402e-21	ISD3c	Kcnn2
9.67933e-26	-0.411864	0.164	0.454	1.92706e-21	ISD3c	Ssbp2
9.75982e-26	-0.430674	0.114	0.401	1.94308e-21	ISD3c	Kazn
9.93305e-26	-0.376503	0.033	0.29	1.97757e-21	ISD3c	Gpr137c
9.99772e-26	-0.337362	0.069	0.352	1.99045e-21	ISD3c	Borcs5
1.00215e-25	-0.341546	0.075	0.358	1.99519e-21	ISD3c	Gphn
1.04568e-25	-0.368802	0.031	0.286	2.08185e-21	ISD3c	Ttbk1
1.10362e-25	-0.44846	0.019	0.267	2.1972e-21	ISD3c	Shisal1
1.11226e-25	-0.396306	0.094	0.376	2.21439e-21	ISD3c	Bcl2l2
1.11624e-25	-0.379636	0.119	0.414	2.22233e-21	ISD3c	Armc8
1.16227e-25	-0.550275	0.164	0.427	2.31397e-21	ISD3c	Dgkb
1.17906e-25	-0.386899	0.042	0.3	2.34739e-21	ISD3c	Lrrn3
1.23796e-25	0.491548	1	0.92	2.46465e-21	ISD3c	Capzb
1.2513e-25	0.48513	0.239	0.089	2.49121e-21	ISD3c	Cks1b
1.30626e-25	-0.686156	0.906	0.864	2.60064e-21	ISD3c	Chgb
1.35092e-25	-0.361676	0.053	0.323	2.68954e-21	ISD3c	Ccdc106
1.36227e-25	-0.336577	0.1	0.397	2.71214e-21	ISD3c	Trappc9
1.40321e-25	-0.344249	0.081	0.365	2.79366e-21	ISD3c	Ndufaf7
1.43582e-25	-0.535472	0.881	0.826	2.85857e-21	ISD3c	Abat
1.44611e-25	-0.382847	0.05	0.309	2.87906e-21	ISD3c	Katnal1
1.46443e-25	-0.512955	0.889	0.828	2.91554e-21	ISD3c	Nrxn1
1.51628e-25	-0.481267	0.042	0.3	3.01875e-21	ISD3c	Hs3st4
1.66148e-25	-0.325652	0.097	0.387	3.30784e-21	ISD3c	0610009B22Rik
1.9073e-25	-0.349423	0.083	0.368	3.79723e-21	ISD3c	Tex2
1.92224e-25	0.673877	0.989	0.802	3.82699e-21	ISD3c	Tpm1
1.92485e-25	-0.413628	0.05	0.313	3.83219e-21	ISD3c	Tmod1
1.95604e-25	-0.384849	0.075	0.347	3.89428e-21	ISD3c	Morn2
1.96861e-25	-0.50875	0.033	0.287	3.91931e-21	ISD3c	Cpne9
1.98206e-25	-0.352486	0.022	0.272	3.94608e-21	ISD3c	Fam241b
2.02459e-25	-0.378704	0.056	0.319	4.03076e-21	ISD3c	Tmcc1
2.1185e-25	-0.403581	0.072	0.344	4.21773e-21	ISD3c	Irs2
2.14051e-25	-0.356509	0.117	0.421	4.26155e-21	ISD3c	Pts
2.17812e-25	-0.376404	0.064	0.335	4.33642e-21	ISD3c	Ocrl
2.18441e-25	-0.45539	0.967	0.947	4.34894e-21	ISD3c	Ptprn
2.19855e-25	-0.341273	0.108	0.409	4.37709e-21	ISD3c	Deaf1
2.22157e-25	0.6309	0.344	0.169	4.42293e-21	ISD3c	Iqgap1
2.30746e-25	-0.37729	0.103	0.396	4.59393e-21	ISD3c	Rac3
2.31908e-25	-0.354506	0.089	0.375	4.61706e-21	ISD3c	Rnmt
2.36515e-25	-0.50645	0.119	0.388	4.70878e-21	ISD3c	Rtn4r
2.40275e-25	-0.354353	0.1	0.392	4.78364e-21	ISD3c	Clip2
2.42889e-25	-0.376783	0.061	0.325	4.83567e-21	ISD3c	Ankra2
2.46398e-25	-0.353796	0.072	0.349	4.90553e-21	ISD3c	Acvr1b
2.4902e-25	-0.400448	0.028	0.283	4.95774e-21	ISD3c	Gng4
2.50498e-25	-0.482017	0.028	0.279	4.98716e-21	ISD3c	Efhd1
2.56026e-25	-0.371061	0.036	0.293	5.09722e-21	ISD3c	Dab1
2.60943e-25	-0.438288	0.106	0.39	5.1951e-21	ISD3c	Cdh13
2.61755e-25	-0.370481	0.044	0.307	5.21128e-21	ISD3c	Usp30
2.62866e-25	-0.360058	0.014	0.258	5.2334e-21	ISD3c	Gm9866
2.69661e-25	-0.420674	0.039	0.296	5.36868e-21	ISD3c	Lgi2
2.70147e-25	-0.364881	0.131	0.419	5.37835e-21	ISD3c	Rhot1
2.86312e-25	-0.570084	0.042	0.296	5.70019e-21	ISD3c	Aspa
2.86464e-25	-0.523334	0.95	0.905	5.70322e-21	ISD3c	Ensa
2.90994e-25	-0.404681	0.008	0.247	5.79339e-21	ISD3c	Etnppl
2.92443e-25	-0.349026	0.072	0.351	5.82225e-21	ISD3c	Pcbp3
2.94651e-25	-0.348013	0.1	0.386	5.86621e-21	ISD3c	Ublcp1
3.04276e-25	-0.348287	0.039	0.297	6.05782e-21	ISD3c	Shank2
3.05979e-25	-0.344532	0.072	0.349	6.09174e-21	ISD3c	Mul1
3.08371e-25	-0.343013	0.106	0.399	6.13936e-21	ISD3c	Osbpl2
3.13918e-25	-0.346939	0.058	0.328	6.24978e-21	ISD3c	Dennd6b
3.14065e-25	-0.362209	0.103	0.39	6.25272e-21	ISD3c	Rdh14
3.19461e-25	-0.438119	0.092	0.371	6.36016e-21	ISD3c	Gamt
3.22291e-25	0.219895	0.103	0.02	6.41649e-21	ISD3c	Ccl7
3.25525e-25	-0.46392	0.031	0.281	6.48088e-21	ISD3c	Tafa2
3.25961e-25	-0.401594	0.028	0.277	6.48957e-21	ISD3c	Plch2
3.34014e-25	-0.429282	0.936	0.89	6.64989e-21	ISD3c	Ids
3.37568e-25	-0.375485	0.086	0.363	6.72064e-21	ISD3c	Casc4
3.40424e-25	-0.359676	0.967	0.964	6.77751e-21	ISD3c	Saraf
3.56654e-25	-0.364398	0.103	0.391	7.10063e-21	ISD3c	Tfrc
3.58134e-25	-0.425238	0.05	0.309	7.1301e-21	ISD3c	A2ml1
3.58927e-25	-1.11336	0.047	0.297	7.14587e-21	ISD3c	Calb2
3.64353e-25	-0.390407	0.047	0.31	7.2539e-21	ISD3c	Fbxo7
3.65295e-25	-0.356721	0.961	0.976	7.27265e-21	ISD3c	Dynll2
3.77589e-25	0.500115	0.878	0.639	7.51741e-21	ISD3c	Ptp4a2
3.79723e-25	-0.286771	1	1	7.5599e-21	ISD3c	Atp5b
3.97221e-25	-0.348213	0.111	0.409	7.90828e-21	ISD3c	Nt5c2
4.07332e-25	-0.349728	0.092	0.379	8.10958e-21	ISD3c	Dmac2
4.11493e-25	-0.383899	0.083	0.362	8.19241e-21	ISD3c	Dapk1
4.11898e-25	-0.358611	0.094	0.378	8.20048e-21	ISD3c	Letmd1
4.28188e-25	-0.404402	0.139	0.427	8.5248e-21	ISD3c	4930402H24Rik
4.28536e-25	-0.35548	0.058	0.326	8.53173e-21	ISD3c	Prrt3
4.34839e-25	-0.487062	0.15	0.417	8.65721e-21	ISD3c	Nt5dc3
4.39699e-25	-0.37396	0.05	0.312	8.75397e-21	ISD3c	Lyrm4
4.46813e-25	-0.366875	0.028	0.277	8.8956e-21	ISD3c	Pitpnm3
4.54538e-25	-0.409305	0.875	0.824	9.04941e-21	ISD3c	Enpp5
4.60579e-25	0.590287	0.967	0.734	9.16967e-21	ISD3c	Slc3a2
4.64863e-25	-0.471407	0.928	0.878	9.25495e-21	ISD3c	Mgst3
4.65768e-25	-0.355262	0.094	0.375	9.27298e-21	ISD3c	Rhot2
4.73764e-25	-0.481739	0.878	0.821	9.43216e-21	ISD3c	Ckmt1
4.89216e-25	-0.410595	0.056	0.319	9.73979e-21	ISD3c	Usp54
4.89395e-25	-0.406758	0.122	0.402	9.74336e-21	ISD3c	Ptprf
4.93881e-25	0.445993	0.2	0.066	9.83268e-21	ISD3c	Fbln2
5.08974e-25	-0.366933	0.053	0.317	1.01332e-20	ISD3c	Ankrd45
5.09224e-25	-0.568488	0.064	0.327	1.01381e-20	ISD3c	Tbr1
5.26003e-25	0.424749	0.222	0.079	1.04722e-20	ISD3c	Tmem37
5.43634e-25	-0.36189	0.114	0.403	1.08232e-20	ISD3c	Wdr37
5.58658e-25	-0.40692	0.022	0.264	1.11223e-20	ISD3c	Olfm3
5.61763e-25	-0.345875	0.094	0.381	1.11841e-20	ISD3c	Cfap410
5.69335e-25	-0.405203	0.033	0.284	1.13349e-20	ISD3c	Scn1a
5.95571e-25	0.484441	0.817	0.571	1.18572e-20	ISD3c	Odc1
6.11356e-25	-0.491878	0.044	0.302	1.21715e-20	ISD3c	Gjc3
6.18739e-25	-0.537233	0.058	0.319	1.23185e-20	ISD3c	Meis2
6.21901e-25	-0.285453	1	0.999	1.23814e-20	ISD3c	Tle5
6.45886e-25	-0.512108	0.883	0.811	1.28589e-20	ISD3c	Rian
6.66832e-25	-0.345808	0.131	0.418	1.3276e-20	ISD3c	Pex19
6.67071e-25	-0.362851	0.083	0.36	1.32807e-20	ISD3c	Arl6
6.9354e-25	-0.461416	0.908	0.862	1.38077e-20	ISD3c	Synj1
7.10116e-25	-0.470781	0.139	0.411	1.41377e-20	ISD3c	Galnt9
7.2465e-25	-0.447992	0.039	0.293	1.44271e-20	ISD3c	Ano3
7.26329e-25	-0.36355	0.103	0.39	1.44605e-20	ISD3c	Atxn2
7.43966e-25	-0.3602	0.039	0.294	1.48116e-20	ISD3c	Elovl4
7.58417e-25	-0.346297	0.025	0.272	1.50993e-20	ISD3c	Zfp239
7.75479e-25	-0.352446	0.042	0.294	1.5439e-20	ISD3c	Srrm3
8.03993e-25	-0.389694	0.144	0.431	1.60067e-20	ISD3c	Wrb
8.15511e-25	-0.389305	0.05	0.312	1.6236e-20	ISD3c	Tspan33
8.37096e-25	-0.339288	0.081	0.357	1.66657e-20	ISD3c	Orc4
8.61337e-25	-0.537474	0.967	0.956	1.71484e-20	ISD3c	Atp1a2
8.95545e-25	0.436286	0.997	0.96	1.78294e-20	ISD3c	Uba52
9.08596e-25	-0.376969	0.056	0.316	1.80892e-20	ISD3c	Arhgap39
9.27413e-25	0.681358	0.683	0.501	1.84639e-20	ISD3c	Msrb1
9.30638e-25	-0.400758	0.969	0.938	1.85281e-20	ISD3c	Atp6v1d
9.56177e-25	-0.334769	0.111	0.405	1.90365e-20	ISD3c	Cdh2
9.73454e-25	-0.377491	0.064	0.326	1.93805e-20	ISD3c	Sec61a2
9.84542e-25	0.26829	0.122	0.028	1.96013e-20	ISD3c	Sdc1
1.01252e-24	-0.365315	0.083	0.362	2.01583e-20	ISD3c	Rab40c
1.04256e-24	-0.338569	0.092	0.373	2.07563e-20	ISD3c	Stim1
1.04674e-24	-0.345719	0.042	0.298	2.08395e-20	ISD3c	Zfp938
1.09847e-24	-0.400236	0.161	0.443	2.18693e-20	ISD3c	Miga2
1.09932e-24	-0.349666	0.111	0.406	2.18864e-20	ISD3c	Ccnh
1.11133e-24	-0.410589	0.944	0.946	2.21255e-20	ISD3c	Kif1b
1.11489e-24	-0.399263	0.075	0.348	2.21963e-20	ISD3c	Rasal1
1.11747e-24	-0.351508	0.972	0.981	2.22478e-20	ISD3c	Ghitm
1.16898e-24	-0.319523	0.094	0.379	2.32732e-20	ISD3c	Slc39a3
1.18383e-24	-0.370547	0.117	0.408	2.35689e-20	ISD3c	Inafm1
1.22016e-24	0.591478	0.956	0.744	2.42921e-20	ISD3c	Hnrnpab
1.27974e-24	-0.396473	0.067	0.326	2.54784e-20	ISD3c	Auts2
1.37455e-24	0.845668	0.531	0.401	2.73659e-20	ISD3c	Serpinb6a
1.43013e-24	-0.356705	0.092	0.372	2.84724e-20	ISD3c	Kat5
1.50337e-24	-0.619149	0.036	0.282	2.99305e-20	ISD3c	Ptpn3
1.51278e-24	-0.370496	0.064	0.327	3.01179e-20	ISD3c	Klhl7
1.57998e-24	-0.35999	0.053	0.309	3.14559e-20	ISD3c	Bbs4
1.58691e-24	-0.339578	0.069	0.339	3.15937e-20	ISD3c	Hip1r
1.61137e-24	-0.75127	0.15	0.415	3.20808e-20	ISD3c	Ermn
1.64084e-24	0.529646	0.878	0.648	3.26674e-20	ISD3c	Nsa2
1.64775e-24	-0.406698	0.05	0.303	3.28051e-20	ISD3c	Etl4
1.67735e-24	-0.366057	0.064	0.329	3.33944e-20	ISD3c	Cobl
1.68536e-24	-0.357726	0.022	0.263	3.35539e-20	ISD3c	Vldlr
1.77281e-24	-0.352881	0.033	0.281	3.52949e-20	ISD3c	Rtl6
1.8461e-24	-0.371247	0.042	0.293	3.67539e-20	ISD3c	Ccdc74a
1.86197e-24	-0.490899	0.856	0.799	3.70699e-20	ISD3c	Tceal3
1.8744e-24	-0.530424	0.875	0.795	3.73174e-20	ISD3c	Rnf227
1.90152e-24	0.451009	0.236	0.087	3.78573e-20	ISD3c	Hcls1
1.9215e-24	-0.341487	0.086	0.365	3.82551e-20	ISD3c	Nae1
1.93049e-24	-0.379466	0.008	0.242	3.8434e-20	ISD3c	Pigz
1.94254e-24	0.783372	0.453	0.289	3.86741e-20	ISD3c	Rnase4
1.98747e-24	-0.505408	0.064	0.329	3.95684e-20	ISD3c	Sox10
2.01018e-24	-0.35356	0.022	0.261	4.00207e-20	ISD3c	Hook1
2.02763e-24	-0.352507	0.1	0.376	4.03682e-20	ISD3c	Cby1
2.07578e-24	0.655792	0.375	0.198	4.13267e-20	ISD3c	Mafb
2.07684e-24	-0.383576	0.1	0.377	4.13478e-20	ISD3c	Appl2
2.08105e-24	-0.360183	0.111	0.398	4.14315e-20	ISD3c	Sgcb
2.1098e-24	-0.448011	0.017	0.253	4.2004e-20	ISD3c	Sox2ot
2.14354e-24	-0.25825	1	0.999	4.26757e-20	ISD3c	Atp5h
2.18994e-24	-0.350428	0.064	0.326	4.35995e-20	ISD3c	Fndc10
2.20253e-24	-0.371701	0.158	0.438	4.38501e-20	ISD3c	Fbxo25
2.24759e-24	-0.465634	0.047	0.3	4.47472e-20	ISD3c	Fgfr2
2.29862e-24	-0.319131	0.075	0.347	4.57633e-20	ISD3c	Uqcc1
2.3588e-24	0.452047	1	0.965	4.69614e-20	ISD3c	Btf3
2.36897e-24	-0.412759	0.036	0.284	4.71639e-20	ISD3c	Plcxd2
2.38036e-24	-0.323606	0.114	0.403	4.73905e-20	ISD3c	Timm29
2.51274e-24	-0.356989	0.028	0.271	5.00262e-20	ISD3c	Fam214a
2.53447e-24	-0.402864	0.897	0.864	5.04588e-20	ISD3c	Ramp1
2.55944e-24	-0.371683	0.072	0.336	5.09558e-20	ISD3c	Zrsr1
2.57384e-24	-0.384689	0.061	0.326	5.12425e-20	ISD3c	Neto1
2.63684e-24	0.593535	0.333	0.161	5.24968e-20	ISD3c	Eif4ebp1
2.65199e-24	-0.393065	0.033	0.279	5.27984e-20	ISD3c	Slc5a5
2.66431e-24	-0.357229	0.047	0.302	5.30437e-20	ISD3c	Cdr1os
2.71553e-24	0.588237	0.961	0.737	5.40635e-20	ISD3c	Tmed2
2.93675e-24	-0.333368	0.097	0.385	5.84677e-20	ISD3c	Spns1
2.96446e-24	-0.380537	0.042	0.292	5.90195e-20	ISD3c	Nr4a1
3.06496e-24	-0.353548	0.025	0.267	6.10203e-20	ISD3c	Krt222
3.09405e-24	-0.348712	0.083	0.358	6.15995e-20	ISD3c	Ncoa7
3.14942e-24	-0.36589	0.031	0.274	6.27018e-20	ISD3c	Clvs1
3.2e-24	-0.473541	0.039	0.283	6.37089e-20	ISD3c	Krt12
3.22382e-24	-0.379517	0.122	0.403	6.4183e-20	ISD3c	Lancl2
3.26439e-24	-0.367641	0.025	0.268	6.49907e-20	ISD3c	Spata2l
3.29264e-24	-0.361373	0.053	0.306	6.55531e-20	ISD3c	St8sia5
3.32312e-24	-0.35998	0.033	0.279	6.61601e-20	ISD3c	Slc6a7
3.38886e-24	-0.283736	0.997	0.998	6.74688e-20	ISD3c	Ndufs5
3.42691e-24	-0.37922	0.119	0.397	6.82264e-20	ISD3c	Nt5c3b
3.4891e-24	-0.352113	0.094	0.37	6.94644e-20	ISD3c	Evi5l
3.55211e-24	0.5239	0.986	0.856	7.0719e-20	ISD3c	Lrp1
3.60515e-24	-0.333553	0.069	0.332	7.1775e-20	ISD3c	Btf3l4
3.60803e-24	-0.706609	0.014	0.248	7.18323e-20	ISD3c	Ntng1
3.61973e-24	-0.464127	0.203	0.47	7.20652e-20	ISD3c	Phlpp1
3.71929e-24	-0.637365	0.047	0.3	7.40473e-20	ISD3c	Pde10a
3.72237e-24	-0.379229	0.025	0.264	7.41087e-20	ISD3c	1190005I06Rik
3.753e-24	-0.476807	0.886	0.852	7.47184e-20	ISD3c	Cbarp
4.22708e-24	-0.323616	0.114	0.402	8.41569e-20	ISD3c	Trappc12
4.23196e-24	-0.382232	0.103	0.381	8.42541e-20	ISD3c	Prickle1
4.35289e-24	-0.340662	0.067	0.326	8.66617e-20	ISD3c	Snx21
4.39318e-24	-0.477326	0.853	0.793	8.74639e-20	ISD3c	Arhgef4
4.51116e-24	-0.34315	0.114	0.403	8.98126e-20	ISD3c	Dhps
4.53917e-24	-0.33757	0.989	0.98	9.03704e-20	ISD3c	Vdac1
4.69618e-24	-0.35458	0.069	0.334	9.34963e-20	ISD3c	Ccdc28a
4.69709e-24	-0.478091	0.15	0.41	9.35143e-20	ISD3c	Foxg1
4.7171e-24	-0.386294	0.067	0.325	9.39128e-20	ISD3c	Pde8b
4.72826e-24	-0.360952	0.025	0.267	9.4135e-20	ISD3c	A830018L16Rik
4.73659e-24	-0.339429	0.111	0.399	9.43008e-20	ISD3c	Apmap
4.74301e-24	-0.356483	0.047	0.299	9.44286e-20	ISD3c	Lrrtm3
4.75536e-24	0.515659	0.961	0.723	9.46744e-20	ISD3c	S100a13
4.97278e-24	-0.582014	0.019	0.256	9.90031e-20	ISD3c	Pdyn
5.01659e-24	-0.487134	0.881	0.856	9.98753e-20	ISD3c	Adgrb1
5.05721e-24	0.519546	0.994	0.86	1.00684e-19	ISD3c	Ssr4
5.10563e-24	-0.326708	0.044	0.298	1.01648e-19	ISD3c	Tmem121
5.20945e-24	-0.359708	0.114	0.396	1.03715e-19	ISD3c	Trappc13
5.21822e-24	-0.33157	0.053	0.31	1.0389e-19	ISD3c	Ecsit
5.29101e-24	-0.351589	0.019	0.256	1.05339e-19	ISD3c	Dlk2
5.30836e-24	-0.350884	0.033	0.277	1.05684e-19	ISD3c	Nat8f1
5.3815e-24	-0.341436	0.019	0.256	1.0714e-19	ISD3c	Gpr85
5.51524e-24	-0.360336	0.072	0.336	1.09803e-19	ISD3c	Ppm1k
5.60034e-24	-0.323525	0.064	0.327	1.11497e-19	ISD3c	Atg16l1
6.03528e-24	0.241352	0.119	0.028	1.20156e-19	ISD3c	Ckap2l
6.06577e-24	-0.43987	0.019	0.258	1.20763e-19	ISD3c	Htr2c
6.07939e-24	-0.344412	0.044	0.295	1.21035e-19	ISD3c	Brd3os
6.24955e-24	-1.92234	0.95	0.92	1.24422e-19	ISD3c	Plp1
6.44247e-24	0.666885	0.394	0.219	1.28263e-19	ISD3c	Anxa3
6.55123e-24	-0.489527	0.039	0.282	1.30428e-19	ISD3c	Kcnab3
6.68087e-24	-0.626404	0.892	0.809	1.3301e-19	ISD3c	Slc24a2
6.71375e-24	-0.342832	0.033	0.277	1.33664e-19	ISD3c	Gm27032
7.26112e-24	-0.352293	0.039	0.285	1.44562e-19	ISD3c	Sacs
7.43649e-24	-0.369354	0.117	0.397	1.48053e-19	ISD3c	Tm7sf3
7.49662e-24	0.48638	0.833	0.589	1.4925e-19	ISD3c	Kpnb1
7.67925e-24	-0.461182	0.889	0.834	1.52886e-19	ISD3c	Shisa4
7.72557e-24	-0.363017	0.028	0.268	1.53808e-19	ISD3c	Gpr26
7.81909e-24	0.65004	0.989	0.893	1.5567e-19	ISD3c	Npm1
8.1094e-24	-0.543753	0.869	0.794	1.6145e-19	ISD3c	Rasgrf1
8.35254e-24	0.208218	0.108	0.023	1.66291e-19	ISD3c	Pimreg
8.65307e-24	-0.363682	0.031	0.272	1.72274e-19	ISD3c	Me3
8.67448e-24	-0.399049	0.05	0.3	1.727e-19	ISD3c	B3galt5
8.98076e-24	-0.418829	0.222	0.481	1.78798e-19	ISD3c	Gdap1l1
9.31416e-24	-0.371631	0.025	0.261	1.85436e-19	ISD3c	Kcnc3
9.34476e-24	0.631448	0.661	0.49	1.86045e-19	ISD3c	Rnh1
9.37935e-24	-0.355386	0.103	0.377	1.86734e-19	ISD3c	Rmdn3
9.42896e-24	-0.349193	0.131	0.414	1.87721e-19	ISD3c	Ssx2ip
9.45992e-24	-0.365635	0.078	0.344	1.88338e-19	ISD3c	Shisa7
9.50744e-24	-0.351094	0.047	0.298	1.89284e-19	ISD3c	Tmsb15b2
9.74607e-24	-0.33248	0.067	0.329	1.94035e-19	ISD3c	Atat1
9.87516e-24	-0.344268	0.086	0.357	1.96605e-19	ISD3c	Gripap1
9.89682e-24	-0.348839	0.056	0.311	1.97036e-19	ISD3c	Gm20300
1.02472e-23	0.396299	0.203	0.07	2.04011e-19	ISD3c	Itpripl2
1.07049e-23	-0.348366	0.031	0.27	2.13123e-19	ISD3c	Vps37d
1.09165e-23	-0.407574	0.111	0.384	2.17337e-19	ISD3c	Nlk
1.12364e-23	-0.307158	0.042	0.29	2.23705e-19	ISD3c	Macrod2
1.14575e-23	0.54753	0.744	0.549	2.28107e-19	ISD3c	Pcna
1.1802e-23	-0.329603	0.097	0.377	2.34965e-19	ISD3c	Eipr1
1.23404e-23	-0.395	0.997	0.978	2.45684e-19	ISD3c	Ywhag
1.25785e-23	-0.335376	0.083	0.35	2.50426e-19	ISD3c	Clasrp
1.27401e-23	-0.299164	0.997	0.995	2.53643e-19	ISD3c	Ndufb2
1.2912e-23	-0.366976	0.108	0.392	2.57065e-19	ISD3c	Taf13
1.29431e-23	-0.34238	0.131	0.419	2.57685e-19	ISD3c	Rab9
1.31508e-23	-0.347721	0.081	0.346	2.61819e-19	ISD3c	Ulk1
1.3254e-23	0.330044	0.164	0.049	2.63874e-19	ISD3c	Lama4
1.37862e-23	-0.360022	0.064	0.321	2.74469e-19	ISD3c	Kctd6
1.39151e-23	-0.354337	0.078	0.338	2.77036e-19	ISD3c	Zc2hc1a
1.39315e-23	-0.342467	0.056	0.312	2.77362e-19	ISD3c	St3gal3
1.43746e-23	-0.343013	0.069	0.33	2.86184e-19	ISD3c	Hmg20a
1.43748e-23	-0.329619	0.042	0.288	2.86188e-19	ISD3c	Katnb1
1.51431e-23	-0.355532	0.042	0.285	3.01485e-19	ISD3c	Pnma2
1.52169e-23	-0.338441	0.067	0.328	3.02952e-19	ISD3c	Gid4
1.54066e-23	-0.340832	0.094	0.367	3.0673e-19	ISD3c	Pcx
1.5436e-23	-0.446049	0.867	0.802	3.07315e-19	ISD3c	Trim2
1.54776e-23	-0.337794	0.028	0.266	3.08143e-19	ISD3c	Mtmr7
1.55026e-23	-0.454874	0.094	0.354	3.08641e-19	ISD3c	Jam3
1.57118e-23	-0.331716	0.089	0.362	3.12807e-19	ISD3c	Dnaja4
1.5996e-23	0.672112	0.367	0.197	3.18464e-19	ISD3c	Alox5ap
1.63559e-23	-0.345183	0.039	0.286	3.2563e-19	ISD3c	Agap2
1.63568e-23	-0.626492	0.231	0.471	3.25647e-19	ISD3c	2810468N07Rik
1.64716e-23	-0.368318	0.083	0.35	3.27934e-19	ISD3c	Gpam
1.72355e-23	-0.435547	0.925	0.878	3.43142e-19	ISD3c	Araf
1.72656e-23	-0.340941	0.086	0.355	3.4374e-19	ISD3c	Exoc6b
1.82729e-23	-0.353214	0.097	0.37	3.63795e-19	ISD3c	Ciapin1
1.93486e-23	-0.551842	0.856	0.789	3.85211e-19	ISD3c	Rnf112
1.99405e-23	0.531231	0.992	0.893	3.96995e-19	ISD3c	Mrpl52
2.038e-23	-0.36706	0.078	0.34	4.05745e-19	ISD3c	Zdhhc2
2.04292e-23	-0.347898	0.039	0.282	4.06724e-19	ISD3c	Ccdc184
2.0665e-23	-0.492705	0.892	0.845	4.1142e-19	ISD3c	Fabp3
2.07013e-23	-0.349592	0.083	0.346	4.12143e-19	ISD3c	Cul2
2.09891e-23	0.552083	0.753	0.559	4.17872e-19	ISD3c	Pgls
2.12165e-23	-0.321856	1	0.998	4.224e-19	ISD3c	Cox5a
2.12363e-23	0.567322	0.342	0.172	4.22794e-19	ISD3c	Ppp1r18
2.12807e-23	0.689166	0.394	0.222	4.23678e-19	ISD3c	Lipa
2.18961e-23	-0.346555	0.097	0.371	4.35929e-19	ISD3c	Endog
2.21267e-23	-0.355378	0.147	0.432	4.40521e-19	ISD3c	Rnf41
2.2376e-23	-0.384571	0.053	0.298	4.45484e-19	ISD3c	Nova1
2.2651e-23	-0.365425	0.147	0.427	4.5096e-19	ISD3c	Agap1
2.3099e-23	-0.398181	0.142	0.412	4.59879e-19	ISD3c	Mtss2
2.31477e-23	-0.339956	0.122	0.402	4.60847e-19	ISD3c	Nol6
2.39534e-23	-0.349976	0.094	0.368	4.76889e-19	ISD3c	Snx15
2.43183e-23	-0.329076	0.136	0.417	4.84152e-19	ISD3c	Ube2q2
2.52688e-23	-0.345026	0.061	0.312	5.03077e-19	ISD3c	Ccdc149
2.5461e-23	-0.330723	0.081	0.343	5.06903e-19	ISD3c	Slc22a23
2.72116e-23	-0.411578	0.189	0.457	5.41756e-19	ISD3c	Usp46
2.73467e-23	-0.346839	0.119	0.402	5.44446e-19	ISD3c	Ifitm10
2.75356e-23	-0.344154	0.1	0.375	5.48205e-19	ISD3c	Mib2
2.80349e-23	-0.333465	0.033	0.273	5.58147e-19	ISD3c	Rps6kl1
2.85887e-23	-0.355941	0.897	0.887	5.69172e-19	ISD3c	Scamp5
2.89609e-23	-0.31751	0.083	0.352	5.76582e-19	ISD3c	Relch
3.1138e-23	-0.473047	0.881	0.812	6.19927e-19	ISD3c	Mapk10
3.1781e-23	-0.416438	0.031	0.265	6.32728e-19	ISD3c	Zmat4
3.23221e-23	-0.361801	0.05	0.295	6.43501e-19	ISD3c	Robo2
3.25147e-23	-0.34744	0.022	0.255	6.47335e-19	ISD3c	B3galt2
3.25147e-23	-0.330666	0.111	0.389	6.47336e-19	ISD3c	Insig2
3.29662e-23	-0.399644	0.111	0.384	6.56324e-19	ISD3c	Rilpl1
3.60928e-23	-0.332803	0.106	0.39	7.18571e-19	ISD3c	Cdk19
3.6798e-23	-0.401796	0.047	0.295	7.32611e-19	ISD3c	Stac2
3.91057e-23	-0.334275	0.053	0.302	7.78556e-19	ISD3c	Amigo1
3.91804e-23	-0.361755	0.95	0.94	7.80042e-19	ISD3c	Npdc1
3.96155e-23	-0.348337	0.044	0.288	7.88705e-19	ISD3c	Nav3
3.99803e-23	-0.346259	0.161	0.433	7.95968e-19	ISD3c	Nckipsd
4.1464e-23	-0.418474	0.039	0.277	8.25508e-19	ISD3c	Tspan15
4.2643e-23	-0.363484	0.033	0.267	8.48979e-19	ISD3c	Ppp4r4
4.3001e-23	-0.437816	0.014	0.239	8.56108e-19	ISD3c	Unc13c
4.33607e-23	-0.359026	0.072	0.33	8.63269e-19	ISD3c	Tril
4.36042e-23	-0.363418	0.056	0.299	8.68117e-19	ISD3c	Fam169a
4.39283e-23	-0.319842	0.086	0.352	8.74568e-19	ISD3c	Rptor
4.40146e-23	-0.397401	0.064	0.315	8.76287e-19	ISD3c	Tmem178
4.4018e-23	-0.330584	0.086	0.352	8.76354e-19	ISD3c	Mrps5
4.54459e-23	-0.351587	0.058	0.31	9.04783e-19	ISD3c	Dip2c
4.58994e-23	-0.468213	0.089	0.357	9.13811e-19	ISD3c	Plcb4
4.66313e-23	-0.349142	0.033	0.267	9.28382e-19	ISD3c	Nudt10
4.79426e-23	-0.300532	0.158	0.44	9.54489e-19	ISD3c	Tmem199
4.81246e-23	-0.365146	0.108	0.376	9.58113e-19	ISD3c	Bag5
4.84566e-23	0.244769	0.114	0.026	9.64721e-19	ISD3c	Uhrf1
4.90748e-23	-0.339119	0.078	0.339	9.77029e-19	ISD3c	Pdhx
5.19968e-23	-0.402965	0.064	0.318	1.0352e-18	ISD3c	Satb1
5.60237e-23	-0.393556	0.211	0.47	1.11538e-18	ISD3c	Cbx4
5.77123e-23	-0.306474	0.086	0.36	1.14899e-18	ISD3c	Ankrd13b
6.04387e-23	-0.292697	0.1	0.371	1.20327e-18	ISD3c	Cpeb2
6.42874e-23	-0.314035	0.075	0.338	1.2799e-18	ISD3c	Fam217b
6.54244e-23	0.355208	0.192	0.065	1.30253e-18	ISD3c	Fli1
6.56921e-23	-0.402076	0.072	0.333	1.30786e-18	ISD3c	Doc2a
6.79835e-23	-0.348423	1	0.996	1.35348e-18	ISD3c	Ywhaq
6.82684e-23	-0.365313	0.167	0.446	1.35916e-18	ISD3c	Lsm1
6.95659e-23	-0.343692	0.044	0.283	1.38499e-18	ISD3c	Ralgps1
7.01803e-23	-0.358479	0.011	0.234	1.39722e-18	ISD3c	Gabrg1
7.17616e-23	-0.313281	0.061	0.318	1.4287e-18	ISD3c	Marf1
7.24969e-23	-0.597935	0.236	0.482	1.44334e-18	ISD3c	Slain1
7.2673e-23	-0.337513	0.017	0.241	1.44685e-18	ISD3c	Dscam
7.32599e-23	-0.357916	0.014	0.237	1.45853e-18	ISD3c	Camk1g
7.4428e-23	-0.314991	0.094	0.369	1.48179e-18	ISD3c	Fbxl15
7.71304e-23	0.837547	0.478	0.331	1.53559e-18	ISD3c	Crip1
7.86023e-23	-0.337359	0.036	0.275	1.56489e-18	ISD3c	Klf15
7.92001e-23	-0.411245	0.047	0.291	1.5768e-18	ISD3c	Gfra2
7.99785e-23	-0.326874	0.064	0.315	1.59229e-18	ISD3c	Trim23
8.0638e-23	-0.331023	0.056	0.304	1.60542e-18	ISD3c	Elk1
8.56153e-23	-0.300816	0.078	0.346	1.70451e-18	ISD3c	Appl1
8.74102e-23	-0.327421	0.056	0.302	1.74025e-18	ISD3c	Ano8
8.79829e-23	-0.333021	0.139	0.419	1.75165e-18	ISD3c	Ap1ar
8.82795e-23	-0.390664	0.153	0.423	1.75756e-18	ISD3c	Josd1
8.98191e-23	-0.362011	0.044	0.285	1.78821e-18	ISD3c	Lzts1
9.00775e-23	-0.398524	0.039	0.275	1.79335e-18	ISD3c	Parm1
9.17491e-23	-0.368936	0.092	0.354	1.82663e-18	ISD3c	Entpd6
9.301e-23	-0.314958	0.125	0.406	1.85174e-18	ISD3c	Ppp1r16a
9.55413e-23	-0.665322	0.042	0.277	1.90213e-18	ISD3c	Ramp3
9.63289e-23	-0.33297	0.083	0.345	1.91781e-18	ISD3c	Hmgb3
9.82799e-23	-0.314755	0.103	0.38	1.95665e-18	ISD3c	Mindy3
9.94582e-23	-0.333546	0.083	0.347	1.98011e-18	ISD3c	Rfxap
9.95252e-23	-0.518613	0.858	0.806	1.98145e-18	ISD3c	Bcan
1.02263e-22	-0.890311	0.064	0.305	2.03596e-18	ISD3c	Gpr88
1.02799e-22	-0.35301	0.119	0.391	2.04663e-18	ISD3c	Nfx1
1.05298e-22	0.258477	0.117	0.028	2.09638e-18	ISD3c	Csf2rb2
1.05914e-22	-0.331558	0.028	0.259	2.10864e-18	ISD3c	Fmn2
1.05949e-22	-0.3577	0.017	0.241	2.10935e-18	ISD3c	Ank1
1.0862e-22	-0.31974	0.078	0.34	2.16251e-18	ISD3c	Acat2
1.09048e-22	-0.744192	0.953	0.91	2.17103e-18	ISD3c	Ly6h
1.10061e-22	-0.321964	0.086	0.351	2.1912e-18	ISD3c	Ttc14
1.10319e-22	-0.361599	0.033	0.27	2.19633e-18	ISD3c	Hspa2
1.12573e-22	-0.318093	0.011	0.234	2.24122e-18	ISD3c	Sorcs1
1.13178e-22	-0.330709	0.133	0.419	2.25327e-18	ISD3c	Mrpl46
1.13553e-22	-0.333051	0.136	0.416	2.26074e-18	ISD3c	Gtf2b
1.14135e-22	-0.348588	0.161	0.436	2.27231e-18	ISD3c	D5Ertd579e
1.14733e-22	-0.366362	0.078	0.332	2.28422e-18	ISD3c	Il18
1.14974e-22	-0.346493	0.075	0.33	2.28902e-18	ISD3c	Fam219a
1.15713e-22	-0.326912	0.133	0.408	2.30373e-18	ISD3c	Dvl1
1.17044e-22	-0.322486	0.083	0.343	2.33024e-18	ISD3c	Tacc2
1.17417e-22	-0.400473	0.231	0.485	2.33765e-18	ISD3c	Sms
1.18377e-22	-0.410843	0.058	0.303	2.35676e-18	ISD3c	Klhl13
1.20778e-22	-0.420111	0.025	0.253	2.40456e-18	ISD3c	Col25a1
1.25203e-22	-0.343123	0.125	0.399	2.49266e-18	ISD3c	Hacd2
1.25915e-22	-0.372979	0.022	0.249	2.50684e-18	ISD3c	Dbndd1
1.26871e-22	-0.332962	0.067	0.318	2.52588e-18	ISD3c	Apbb3
1.28652e-22	-0.322613	0.097	0.367	2.56133e-18	ISD3c	Dhdds
1.32487e-22	-0.428272	0.153	0.415	2.63769e-18	ISD3c	Itpk1
1.34513e-22	-0.348714	0.056	0.299	2.67802e-18	ISD3c	Gpr27
1.36072e-22	0.395505	0.192	0.066	2.70907e-18	ISD3c	Icam2
1.38861e-22	-0.312114	0.05	0.294	2.76459e-18	ISD3c	Fam160a2
1.39732e-22	-0.403809	0.231	0.486	2.78192e-18	ISD3c	Atpaf1
1.47494e-22	-0.297026	0.067	0.317	2.93645e-18	ISD3c	Stox2
1.48042e-22	-0.351168	0.028	0.255	2.94737e-18	ISD3c	Mpp3
1.48255e-22	-0.325662	0.028	0.259	2.95161e-18	ISD3c	A330023F24Rik
1.50839e-22	-0.325816	0.061	0.312	3.00306e-18	ISD3c	Gstz1
1.51665e-22	-0.329701	0.075	0.332	3.0195e-18	ISD3c	Ift57
1.52115e-22	-0.489068	0.906	0.829	3.02847e-18	ISD3c	Oxr1
1.5245e-22	0.228244	1	1	3.03513e-18	ISD3c	Rpl37
1.55063e-22	0.519305	0.969	0.763	3.08714e-18	ISD3c	Rpn2
1.55414e-22	-0.309877	0.075	0.336	3.09413e-18	ISD3c	Fam117b
1.57045e-22	-0.38503	0.011	0.23	3.12662e-18	ISD3c	Grm1
1.57605e-22	-0.444662	0.072	0.324	3.13775e-18	ISD3c	Cox6a2
1.57872e-22	0.545067	0.767	0.558	3.14308e-18	ISD3c	Adam15
1.58285e-22	-0.340784	0.056	0.299	3.1513e-18	ISD3c	Oscp1
1.61155e-22	-0.33119	0.1	0.366	3.20843e-18	ISD3c	Mtmr3
1.61882e-22	-0.337823	0.089	0.349	3.22291e-18	ISD3c	Sun1
1.64415e-22	-0.346818	0.033	0.266	3.27334e-18	ISD3c	Tenm1
1.67728e-22	-0.325839	0.039	0.277	3.3393e-18	ISD3c	Dzip1
1.69359e-22	-0.362894	0.064	0.314	3.37176e-18	ISD3c	Ephb6
1.7299e-22	-0.415047	0.875	0.814	3.44407e-18	ISD3c	Habp4
1.74908e-22	-0.35706	0.058	0.31	3.48225e-18	ISD3c	Kctd1
1.81695e-22	-0.33814	0.031	0.26	3.61736e-18	ISD3c	C530008M17Rik
1.84466e-22	-0.346849	0.106	0.366	3.67253e-18	ISD3c	Nr2c2
1.8784e-22	-0.303478	0.078	0.337	3.73972e-18	ISD3c	Maco1
1.9225e-22	-0.565705	0.942	0.885	3.8275e-18	ISD3c	Dclk1
1.94902e-22	-0.354883	0.056	0.298	3.8803e-18	ISD3c	Slc6a15
1.95214e-22	-0.303538	0.1	0.371	3.88652e-18	ISD3c	Lmbrd2
1.96539e-22	-0.345695	0.103	0.364	3.9129e-18	ISD3c	Iffo1
1.99265e-22	-0.288146	0.139	0.427	3.96717e-18	ISD3c	2310009B15Rik
2.10505e-22	-0.342042	0.139	0.419	4.19095e-18	ISD3c	Serf1
2.10835e-22	-0.336696	0.086	0.346	4.19751e-18	ISD3c	Pnpo
2.11941e-22	-0.30729	0.033	0.267	4.21954e-18	ISD3c	Fam43b
2.12416e-22	-0.334992	0.989	0.955	4.22899e-18	ISD3c	Skp1a
2.13345e-22	0.277059	0.975	0.669	4.24748e-18	ISD3c	Cd9
2.15075e-22	-0.351104	0.169	0.445	4.28193e-18	ISD3c	Zfp428
2.1638e-22	-0.282572	0.108	0.39	4.3079e-18	ISD3c	Ptges2
2.17755e-22	-0.285999	0.114	0.392	4.33529e-18	ISD3c	Prune2
2.19069e-22	-0.338408	0.158	0.431	4.36145e-18	ISD3c	Nipsnap2
2.22587e-22	-0.3453	0.028	0.257	4.43148e-18	ISD3c	Acta1
2.25251e-22	-0.333578	0.031	0.262	4.48452e-18	ISD3c	Creg2
2.25814e-22	-0.338576	0.036	0.273	4.49573e-18	ISD3c	Sel1l3
2.36301e-22	-0.368877	0.214	0.481	4.70451e-18	ISD3c	Nt5c3
2.36435e-22	-0.307522	0.05	0.295	4.70719e-18	ISD3c	Dpysl4
2.36871e-22	-0.320747	0.086	0.343	4.71586e-18	ISD3c	Htt
2.38107e-22	-0.335641	0.122	0.396	4.74048e-18	ISD3c	2410002F23Rik
2.48073e-22	0.502175	0.994	0.881	4.93888e-18	ISD3c	Serbp1
2.55559e-22	0.63012	0.342	0.177	5.08792e-18	ISD3c	Ahnak
2.59861e-22	-0.320087	0.119	0.395	5.17358e-18	ISD3c	Vps52
2.61056e-22	-0.445966	0.172	0.427	5.19737e-18	ISD3c	Sorbs2
2.631e-22	-0.322182	0.067	0.319	5.23807e-18	ISD3c	Vezt
2.70016e-22	-0.333354	0.036	0.268	5.37575e-18	ISD3c	Sobp
2.72898e-22	-0.290531	0.125	0.403	5.43313e-18	ISD3c	Stk19
2.75728e-22	-0.305448	0.022	0.248	5.48946e-18	ISD3c	Clvs2
2.78676e-22	-0.345328	0.131	0.402	5.54816e-18	ISD3c	Ivd
2.82463e-22	-0.576403	0.908	0.834	5.62355e-18	ISD3c	Camk2n2
2.89423e-22	-0.340462	0.05	0.29	5.76213e-18	ISD3c	Prodh
2.91874e-22	-0.353544	0.106	0.366	5.81092e-18	ISD3c	Pbx1
3.00713e-22	0.382406	0.214	0.079	5.9869e-18	ISD3c	Vav1
3.00914e-22	-0.346522	0.117	0.389	5.99089e-18	ISD3c	Vopp1
3.05571e-22	0.736773	0.45	0.291	6.08361e-18	ISD3c	Gusb
3.05941e-22	-0.323591	0.092	0.354	6.09098e-18	ISD3c	Yeats4
3.09681e-22	0.526935	0.981	0.768	6.16543e-18	ISD3c	Arpc5
3.16142e-22	-0.329155	0.067	0.316	6.29408e-18	ISD3c	Klhl23
3.17577e-22	-0.32721	0.094	0.355	6.32265e-18	ISD3c	AU040320
3.22648e-22	-0.344832	0.033	0.264	6.4236e-18	ISD3c	Lix1
3.22864e-22	-0.40627	0.211	0.07	6.42791e-18	ISD3c	S100a8
3.23245e-22	-0.437534	0.228	0.475	6.43548e-18	ISD3c	Cdkl5
3.24212e-22	-0.28356	0.108	0.378	6.45475e-18	ISD3c	Rchy1
3.29263e-22	-0.319769	0.05	0.296	6.55531e-18	ISD3c	Fcor
3.30504e-22	-0.340303	0.039	0.269	6.58001e-18	ISD3c	Cgref1
3.33989e-22	-0.418052	0.239	0.485	6.64939e-18	ISD3c	Sdr39u1
3.35523e-22	-0.339331	0.058	0.298	6.67992e-18	ISD3c	Cox11
3.51277e-22	-0.277306	0.119	0.398	6.99358e-18	ISD3c	H1fx
3.69041e-22	-0.402818	0.197	0.455	7.34723e-18	ISD3c	Fut9
3.80546e-22	0.303282	0.144	0.041	7.57629e-18	ISD3c	Fam111a
3.8722e-22	-0.304415	0.094	0.359	7.70916e-18	ISD3c	Lias
4.03118e-22	-0.312126	0.097	0.359	8.02567e-18	ISD3c	Msantd4
4.06745e-22	-0.324377	0.117	0.387	8.09789e-18	ISD3c	Borcs7
4.08635e-22	-0.519971	0.861	0.788	8.13552e-18	ISD3c	Cyp46a1
4.09972e-22	-0.327573	0.094	0.356	8.16213e-18	ISD3c	Plpp6
4.26168e-22	-0.598579	0.078	0.326	8.48458e-18	ISD3c	Rprm
4.35952e-22	-0.368869	0.911	0.89	8.67937e-18	ISD3c	Atp9a
4.53776e-22	-0.390442	0.042	0.275	9.03422e-18	ISD3c	Cadps2
4.66961e-22	-0.324284	0.083	0.338	9.29672e-18	ISD3c	Slc25a19
4.81194e-22	0.480783	0.925	0.679	9.5801e-18	ISD3c	Ddost
4.83675e-22	-0.425373	0.261	0.504	9.62948e-18	ISD3c	Armcx1
4.98659e-22	-0.323545	0.106	0.37	9.9278e-18	ISD3c	Lrp3
5.01604e-22	0.776473	0.453	0.296	9.98644e-18	ISD3c	Fcgr3
5.0761e-22	-0.531645	0.864	0.791	1.0106e-17	ISD3c	Cdk5r1
5.19181e-22	-0.31589	0.031	0.258	1.03364e-17	ISD3c	Elovl6
5.29773e-22	-0.308202	0.081	0.336	1.05472e-17	ISD3c	Ndufaf5
5.31151e-22	0.276057	0.144	0.041	1.05747e-17	ISD3c	Cdca8
5.36364e-22	-0.429455	0.222	0.467	1.06785e-17	ISD3c	Gm10419
5.36893e-22	-0.318101	0.081	0.333	1.0689e-17	ISD3c	Crbn
5.4865e-22	-0.354647	0.136	0.403	1.09231e-17	ISD3c	Lgalsl
5.49687e-22	-0.309829	0.094	0.354	1.09437e-17	ISD3c	Myo9a
5.55117e-22	-0.349608	0.161	0.431	1.10518e-17	ISD3c	Me1
5.68149e-22	0.455678	0.289	0.127	1.13113e-17	ISD3c	Itgb2
5.7235e-22	0.205928	0.103	0.023	1.13949e-17	ISD3c	Il2rg
5.80591e-22	-0.393713	0.239	0.486	1.1559e-17	ISD3c	Caskin1
6.00756e-22	-0.281185	0.083	0.342	1.19604e-17	ISD3c	Trappc11
6.06641e-22	-0.349616	0.022	0.246	1.20776e-17	ISD3c	Hes5
6.11742e-22	-0.527179	0.881	0.804	1.21792e-17	ISD3c	Gria2
6.26739e-22	0.395542	0.811	0.534	1.24777e-17	ISD3c	Clic4
6.32491e-22	-0.306238	0.053	0.293	1.25923e-17	ISD3c	Orai2
6.65218e-22	-0.338225	0.086	0.335	1.32438e-17	ISD3c	Borcs6
6.74509e-22	-0.308604	0.117	0.386	1.34288e-17	ISD3c	Ppp1r13b
6.78559e-22	-0.332868	0.161	0.43	1.35094e-17	ISD3c	Ralgapb
6.80405e-22	-0.343444	0.036	0.264	1.35462e-17	ISD3c	Cacna1c
6.90693e-22	0.367656	1	0.99	1.3751e-17	ISD3c	Tmsb10
7.07442e-22	-0.324478	0.067	0.311	1.40845e-17	ISD3c	Psph
7.41282e-22	-0.302766	0.075	0.329	1.47582e-17	ISD3c	Crebzf
7.44885e-22	-0.377108	0.081	0.332	1.48299e-17	ISD3c	Rasgrp2
7.65201e-22	0.691934	0.597	0.455	1.52344e-17	ISD3c	Serp1
7.71334e-22	-0.322418	0.025	0.247	1.53565e-17	ISD3c	Gpc5
7.73845e-22	-0.320362	0.033	0.261	1.54065e-17	ISD3c	Osbpl6
7.81858e-22	-0.324505	0.072	0.318	1.5566e-17	ISD3c	Cog7
8.16883e-22	-0.322104	0.039	0.27	1.62633e-17	ISD3c	Rgs20
8.21145e-22	-0.335278	0.058	0.298	1.63482e-17	ISD3c	Mpdz
8.48731e-22	-0.320911	0.072	0.32	1.68974e-17	ISD3c	Ggct
8.70864e-22	-0.364753	0.044	0.273	1.7338e-17	ISD3c	Mb21d2
8.83983e-22	-0.301034	0.111	0.382	1.75992e-17	ISD3c	Tprkb
8.86326e-22	1.08506	0.364	0.21	1.76459e-17	ISD3c	Cfh
8.87025e-22	-0.331109	0.122	0.394	1.76598e-17	ISD3c	Hnrnph3
9.07379e-22	-0.330202	0.022	0.244	1.8065e-17	ISD3c	Kcnq5
9.40099e-22	-0.396118	0.072	0.318	1.87164e-17	ISD3c	Olig2
9.56714e-22	-0.380435	0.206	0.464	1.90472e-17	ISD3c	Rnf34
9.67257e-22	-0.307873	0.089	0.347	1.92571e-17	ISD3c	Fkrp
1.00361e-21	-0.322132	0.117	0.382	1.99809e-17	ISD3c	Dip2b
1.02336e-21	-0.318096	0.019	0.237	2.0374e-17	ISD3c	Atp8a2
1.03891e-21	-0.334562	0.022	0.242	2.06837e-17	ISD3c	Fhod3
1.03935e-21	-0.418141	0.853	0.801	2.06924e-17	ISD3c	Mapk8ip2
1.04841e-21	-0.296671	0.103	0.369	2.08728e-17	ISD3c	Dym
1.08486e-21	-0.314283	0.081	0.33	2.15986e-17	ISD3c	Bsdc1
1.0853e-21	-0.298004	0.103	0.37	2.16073e-17	ISD3c	Sgsm3
1.12403e-21	-0.324483	0.025	0.245	2.23783e-17	ISD3c	Eml5
1.13583e-21	-0.304555	0.103	0.369	2.26133e-17	ISD3c	Ppp1r21
1.13835e-21	-0.370073	0.189	0.452	2.26634e-17	ISD3c	Ncoa1
1.17017e-21	-0.345727	0.936	0.926	2.32968e-17	ISD3c	Atp6v1c1
1.17053e-21	-0.313632	0.067	0.311	2.3304e-17	ISD3c	Tmem68
1.17932e-21	-0.306281	0.061	0.3	2.34791e-17	ISD3c	Ddhd2
1.2083e-21	-0.309611	0.169	0.45	2.40561e-17	ISD3c	Cryzl1
1.29055e-21	-0.325166	0.081	0.327	2.56937e-17	ISD3c	Nfyb
1.29406e-21	-0.308081	0.092	0.353	2.57635e-17	ISD3c	Vps45
1.29717e-21	-0.292698	0.058	0.301	2.58254e-17	ISD3c	Dhcr7
1.37302e-21	-0.306519	0.086	0.341	2.73354e-17	ISD3c	Tmem126b
1.3788e-21	-0.337901	0.103	0.363	2.74504e-17	ISD3c	Fjx1
1.40978e-21	-0.330323	0.058	0.294	2.80673e-17	ISD3c	Ogfod2
1.45446e-21	-0.467913	0.881	0.842	2.89569e-17	ISD3c	Spock2
1.56029e-21	-0.445871	0.897	0.842	3.10638e-17	ISD3c	Celf4
1.58786e-21	-0.291743	0.117	0.389	3.16126e-17	ISD3c	Hs2st1
1.58855e-21	-0.361745	0.911	0.883	3.16265e-17	ISD3c	Mapk8ip1
1.61476e-21	-0.334698	0.05	0.281	3.21483e-17	ISD3c	Pdzd4
1.62572e-21	-0.807947	0.242	0.471	3.23664e-17	ISD3c	Opalin
1.6548e-21	-0.324626	0.022	0.239	3.29453e-17	ISD3c	Cacng2
1.65505e-21	-0.327007	0.136	0.405	3.29503e-17	ISD3c	Kansl2
1.6854e-21	-0.338025	0.042	0.273	3.35547e-17	ISD3c	Trp53bp2
1.69401e-21	-0.285895	0.119	0.393	3.37261e-17	ISD3c	Chid1
1.70795e-21	-0.331423	0.953	0.969	3.40036e-17	ISD3c	Dpysl2
1.75681e-21	-0.314558	0.033	0.259	3.49762e-17	ISD3c	Dnajc12
1.76398e-21	-0.33367	0.008	0.217	3.51191e-17	ISD3c	Rab9b
1.76617e-21	-0.311959	0.094	0.358	3.51626e-17	ISD3c	Dgkd
1.82083e-21	-0.336316	0.036	0.261	3.6251e-17	ISD3c	Hecw1
1.89464e-21	-0.339303	0.039	0.262	3.77204e-17	ISD3c	Plppr5
1.90188e-21	-0.327512	0.083	0.336	3.78646e-17	ISD3c	Sox2
1.90655e-21	-0.365546	0.086	0.341	3.79576e-17	ISD3c	Inka2
1.91115e-21	-0.310735	0.019	0.235	3.8049e-17	ISD3c	Zfyve28
1.91907e-21	-0.337649	0.069	0.313	3.82068e-17	ISD3c	Rragd
1.97279e-21	-0.52181	0.228	0.454	3.92764e-17	ISD3c	Cacng3
1.98087e-21	-0.285013	0.117	0.386	3.94371e-17	ISD3c	Drosha
1.98351e-21	-0.319131	0.153	0.428	3.94898e-17	ISD3c	Mettl26
2.01649e-21	-0.278025	0.086	0.337	4.01463e-17	ISD3c	Gopc
2.08916e-21	-0.316004	0.1	0.353	4.15932e-17	ISD3c	Urgcp
2.10551e-21	-0.362284	0.022	0.239	4.19187e-17	ISD3c	Gpr62
2.13524e-21	0.448405	0.267	0.116	4.25105e-17	ISD3c	Dnase2a
2.145e-21	0.423482	0.222	0.087	4.27047e-17	ISD3c	Lat2
2.14593e-21	-0.388275	0.058	0.294	4.27233e-17	ISD3c	Lrrc17
2.15449e-21	-0.330718	0.047	0.275	4.28937e-17	ISD3c	Lrrc24
2.24526e-21	-0.321394	0.108	0.367	4.47008e-17	ISD3c	Speg
2.29888e-21	-0.267984	0.106	0.365	4.57684e-17	ISD3c	Cstf3
2.41859e-21	-0.315657	0.031	0.251	4.81516e-17	ISD3c	Kirrel3
2.46354e-21	-0.281607	0.083	0.34	4.90466e-17	ISD3c	Sfswap
2.50311e-21	-0.288132	0.047	0.281	4.98345e-17	ISD3c	Gpld1
2.52625e-21	-0.343814	0.108	0.362	5.02952e-17	ISD3c	Castor2
2.53582e-21	-0.329179	0.083	0.327	5.04857e-17	ISD3c	Fam98c
2.63379e-21	-0.312057	0.147	0.424	5.24361e-17	ISD3c	Bola1
2.63983e-21	-0.322469	0.039	0.266	5.25564e-17	ISD3c	Gm47163
2.65567e-21	0.677625	0.375	0.217	5.28718e-17	ISD3c	Tnfrsf1a
2.72127e-21	-0.314941	0.114	0.381	5.41777e-17	ISD3c	Map11
2.75114e-21	-0.310852	0.119	0.384	5.47724e-17	ISD3c	Uap1
2.77451e-21	-0.29895	0.028	0.248	5.52376e-17	ISD3c	Ss18l1
2.8002e-21	-0.386996	0.036	0.258	5.57492e-17	ISD3c	Pcdh8
2.84107e-21	-0.329648	0.058	0.299	5.65629e-17	ISD3c	Slc8a2
2.85411e-21	-0.32174	0.047	0.278	5.68225e-17	ISD3c	Igsf9b
2.89795e-21	-0.303827	0.047	0.28	5.76953e-17	ISD3c	Sorcs2
2.90542e-21	0.303503	0.161	0.05	5.78439e-17	ISD3c	Lrrc32
2.96851e-21	-0.337186	0.006	0.211	5.91001e-17	ISD3c	Kctd4
2.99785e-21	-0.329075	0.047	0.279	5.96843e-17	ISD3c	Amer2
3.02689e-21	-0.347034	0.019	0.235	6.02623e-17	ISD3c	Akap5
3.0831e-21	-0.31225	0.131	0.398	6.13815e-17	ISD3c	Zfp637
3.09249e-21	-0.375053	0.883	0.846	6.15683e-17	ISD3c	Stx1b
3.11593e-21	0.479431	0.903	0.661	6.20351e-17	ISD3c	Epas1
3.14208e-21	-0.343891	0.014	0.225	6.25557e-17	ISD3c	Cckbr
3.16824e-21	-0.325974	0.178	0.447	6.30764e-17	ISD3c	Dhx36
3.22323e-21	-0.518027	0.889	0.814	6.41713e-17	ISD3c	Rcan2
3.22788e-21	-0.328739	0.097	0.354	6.42638e-17	ISD3c	Atxn1
3.28085e-21	-0.629737	0.883	0.791	6.53185e-17	ISD3c	Rapgef4
3.30944e-21	-0.318339	0.031	0.251	6.58875e-17	ISD3c	Dnal1
3.32592e-21	-0.342121	0.075	0.315	6.62157e-17	ISD3c	Itgb8
3.35622e-21	-0.446248	0.15	0.4	6.6819e-17	ISD3c	Fam163b
3.5395e-21	-0.496024	0.139	0.379	7.04679e-17	ISD3c	Mpped1
3.66858e-21	-0.380391	0.267	0.507	7.30377e-17	ISD3c	Dtna
3.71267e-21	-0.321499	0.031	0.25	7.39156e-17	ISD3c	Dusp15
3.72052e-21	0.517316	0.983	0.874	7.40717e-17	ISD3c	Laptm4a
3.77651e-21	-0.398293	0.05	0.278	7.51866e-17	ISD3c	Arhgef10
3.82766e-21	-0.30552	0.025	0.244	7.62049e-17	ISD3c	Nkain2
3.85448e-21	-0.303481	0.056	0.292	7.67389e-17	ISD3c	Narf
3.85514e-21	-0.325714	0.033	0.251	7.6752e-17	ISD3c	Hecw2
3.87703e-21	-0.3416	0.097	0.351	7.71877e-17	ISD3c	Irak1bp1
3.89363e-21	-0.386736	0.014	0.223	7.75182e-17	ISD3c	Myh7
3.9343e-21	-0.317859	0.017	0.227	7.83279e-17	ISD3c	Epb41l4b
3.97783e-21	-0.368975	0.028	0.245	7.91946e-17	ISD3c	Kcnv1
3.98001e-21	-0.333207	0.106	0.361	7.9238e-17	ISD3c	Nfs1
4.00243e-21	-0.313664	0.036	0.26	7.96844e-17	ISD3c	Saxo2
4.02854e-21	0.480615	0.303	0.147	8.02042e-17	ISD3c	Prcp
4.08748e-21	0.540866	0.211	0.081	8.13776e-17	ISD3c	Crabp1
4.31181e-21	-0.304654	0.111	0.373	8.58437e-17	ISD3c	Wdr45
4.31901e-21	0.449392	1	0.927	8.59871e-17	ISD3c	Hsp90b1
4.4023e-21	-0.3431	0.192	0.456	8.76454e-17	ISD3c	Rfng
4.52805e-21	-0.319876	0.147	0.416	9.0149e-17	ISD3c	Limk2
4.70044e-21	-0.256578	0.094	0.358	9.35811e-17	ISD3c	Tom1
4.71487e-21	-0.3239	0.033	0.257	9.38684e-17	ISD3c	Slc35f1
4.84587e-21	-0.380983	0.025	0.241	9.64764e-17	ISD3c	Chrna4
4.95511e-21	-0.306083	0.047	0.28	9.86513e-17	ISD3c	Fam13c
4.96054e-21	-0.313842	0.125	0.393	9.87593e-17	ISD3c	Med31
5.30372e-21	-0.303431	0.019	0.232	1.05592e-16	ISD3c	Cbs
5.34632e-21	-0.421414	0.872	0.81	1.0644e-16	ISD3c	Hdac11
5.35231e-21	-0.384196	0.036	0.259	1.06559e-16	ISD3c	Arrdc2
5.38819e-21	-0.317063	0.053	0.283	1.07273e-16	ISD3c	Kdm4b
5.52389e-21	-0.372345	0.033	0.255	1.09975e-16	ISD3c	Syt17
5.56099e-21	-0.503045	0.869	0.803	1.10714e-16	ISD3c	Enho
5.87825e-21	-0.321155	0.119	0.386	1.1703e-16	ISD3c	Hist3h2a
5.97051e-21	-0.328097	0.014	0.223	1.18867e-16	ISD3c	Kcnk9
6.10256e-21	-0.296964	0.067	0.308	1.21496e-16	ISD3c	Zranb1
6.23877e-21	-0.500248	0.192	0.426	1.24208e-16	ISD3c	Tmem91
6.42079e-21	-0.374353	0.061	0.295	1.27831e-16	ISD3c	Cd83
6.58082e-21	-0.399965	0.053	0.282	1.31018e-16	ISD3c	Gal3st1
7.0435e-21	-0.556297	0.903	0.835	1.40229e-16	ISD3c	Ppp1r1a
7.52357e-21	-0.363295	0.164	0.427	1.49787e-16	ISD3c	Stk39
7.52631e-21	-0.251783	0.058	0.298	1.49841e-16	ISD3c	2610002M06Rik
7.55123e-21	-0.304009	0.083	0.325	1.50337e-16	ISD3c	Snx14
7.58125e-21	0.481026	0.944	0.73	1.50935e-16	ISD3c	Txndc17
7.90774e-21	-0.309558	0.086	0.331	1.57435e-16	ISD3c	Daam1
7.93813e-21	-0.309113	0.075	0.317	1.5804e-16	ISD3c	Med14
8.07015e-21	-0.33002	0.167	0.43	1.60669e-16	ISD3c	Ipo13
8.1279e-21	-0.335249	0.033	0.251	1.61818e-16	ISD3c	Btbd17
8.16817e-21	-0.472644	0.867	0.801	1.6262e-16	ISD3c	Tppp
8.39237e-21	-0.334432	0.083	0.321	1.67084e-16	ISD3c	Tmem170b
8.40475e-21	-0.283897	0.033	0.255	1.6733e-16	ISD3c	Lrfn1
8.53094e-21	-0.317334	0.028	0.244	1.69842e-16	ISD3c	Grik3
8.55789e-21	-0.304843	0.042	0.264	1.70379e-16	ISD3c	Kbtbd7
8.88074e-21	-0.333352	0.042	0.268	1.76807e-16	ISD3c	Hs6st2
8.88101e-21	-0.323709	0.069	0.304	1.76812e-16	ISD3c	Zbtb11
9.32022e-21	-0.333207	0.017	0.223	1.85556e-16	ISD3c	Rgs6
9.35775e-21	-0.296459	0.05	0.28	1.86303e-16	ISD3c	Arap2
9.449e-21	-0.307612	0.047	0.276	1.8812e-16	ISD3c	Pou6f1
9.54599e-21	-0.368377	0.022	0.234	1.90051e-16	ISD3c	Ipcef1
9.65919e-21	-0.304027	0.969	0.977	1.92305e-16	ISD3c	Gde1
9.70626e-21	-0.272755	0.978	0.991	1.93242e-16	ISD3c	Ppp2r1a
9.89447e-21	-0.307614	0.036	0.256	1.96989e-16	ISD3c	Extl1
1.03868e-20	-0.272688	0.125	0.394	2.06791e-16	ISD3c	Timm44
1.06075e-20	-0.297854	0.119	0.386	2.11185e-16	ISD3c	Gnaq
1.13003e-20	-0.281758	0.122	0.388	2.24977e-16	ISD3c	Ubqln4
1.16809e-20	-0.268498	0.081	0.324	2.32554e-16	ISD3c	Ttc9
1.23072e-20	-0.314819	0.064	0.299	2.45024e-16	ISD3c	Garnl3
1.23715e-20	-0.288467	0.019	0.229	2.46304e-16	ISD3c	Armcx5
1.23913e-20	-0.253293	0.144	0.422	2.46698e-16	ISD3c	Mrps28
1.24982e-20	-0.295387	0.067	0.3	2.48826e-16	ISD3c	Nprl2
1.25722e-20	-0.314066	0.053	0.278	2.503e-16	ISD3c	2810001G20Rik
1.29085e-20	0.464351	0.764	0.536	2.56995e-16	ISD3c	Pdlim7
1.31268e-20	-0.320719	0.031	0.245	2.6134e-16	ISD3c	Rims4
1.31937e-20	-0.330215	0.042	0.266	2.62674e-16	ISD3c	Caln1
1.32841e-20	-0.299222	0.058	0.292	2.64474e-16	ISD3c	Upp2
1.39704e-20	-0.403981	0.019	0.227	2.78136e-16	ISD3c	Reln
1.40353e-20	0.605657	0.331	0.173	2.79429e-16	ISD3c	Ftl1-ps1
1.40422e-20	-0.32788	0.031	0.246	2.79567e-16	ISD3c	Hsd11b1
1.41113e-20	-0.3057	0.114	0.375	2.80941e-16	ISD3c	Srsf4
1.41738e-20	-0.299328	0.1	0.351	2.82187e-16	ISD3c	Ccar2
1.45899e-20	-0.296355	0.1	0.353	2.9047e-16	ISD3c	Slu7
1.47497e-20	-0.294845	0.125	0.387	2.93653e-16	ISD3c	Jagn1
1.48143e-20	-0.3147	0.1	0.351	2.94938e-16	ISD3c	Zfp580
1.4913e-20	-0.315197	0.036	0.253	2.96902e-16	ISD3c	Kantr
1.5078e-20	-0.277435	0.075	0.316	3.00188e-16	ISD3c	Mecp2
1.5494e-20	-0.365129	0.247	0.492	3.08471e-16	ISD3c	Dcun1d4
1.56543e-20	-0.310119	0.058	0.287	3.11662e-16	ISD3c	Rabl2
1.58058e-20	-0.286337	0.078	0.325	3.14679e-16	ISD3c	Cdk18
1.64039e-20	-0.323561	0.025	0.237	3.26585e-16	ISD3c	Gpr22
1.64415e-20	-0.295245	0.125	0.388	3.27334e-16	ISD3c	Mpi
1.68919e-20	-0.277937	0.117	0.378	3.36301e-16	ISD3c	Cstf2t
1.70871e-20	-0.377593	0.208	0.454	3.40187e-16	ISD3c	Adcy2
1.71419e-20	-0.320242	0.097	0.348	3.41277e-16	ISD3c	Sac3d1
1.73646e-20	-0.290665	0.083	0.333	3.45713e-16	ISD3c	Snrnp25
1.73892e-20	-0.305768	0.044	0.268	3.46202e-16	ISD3c	Dok6
1.74646e-20	-0.318569	0.033	0.249	3.47702e-16	ISD3c	Tbc1d30
1.79374e-20	-0.31062	0.069	0.305	3.57116e-16	ISD3c	Med19
1.80481e-20	-0.460101	0.842	0.777	3.5932e-16	ISD3c	Dnajc6
1.82819e-20	-0.284506	0.078	0.32	3.63974e-16	ISD3c	Tmem175
1.85028e-20	-0.355206	0.042	0.26	3.68373e-16	ISD3c	Nxph1
1.86606e-20	-0.390247	0.908	0.834	3.71514e-16	ISD3c	Lancl1
1.86844e-20	-0.347701	0.031	0.243	3.71988e-16	ISD3c	Rgs14
1.88897e-20	-0.301041	0.036	0.254	3.76075e-16	ISD3c	Trpc1
1.89846e-20	-0.278673	0.103	0.357	3.77965e-16	ISD3c	Cabin1
1.92627e-20	-0.324574	0.103	0.353	3.835e-16	ISD3c	Esrra
1.97116e-20	0.718779	0.358	0.209	3.92438e-16	ISD3c	Eng
2.00428e-20	-0.227693	0.131	0.404	3.99033e-16	ISD3c	G6pc3
2.05774e-20	-0.372924	0.031	0.246	4.09676e-16	ISD3c	Arsg
2.07444e-20	-0.587321	0.928	0.955	4.13001e-16	ISD3c	Tubb4a
2.08468e-20	-0.268598	0.122	0.389	4.15039e-16	ISD3c	Sfxn1
2.12671e-20	-0.316378	0.064	0.298	4.23408e-16	ISD3c	Fbxo34
2.14034e-20	-0.289792	0.103	0.357	4.2612e-16	ISD3c	Wrnip1
2.22538e-20	-0.287578	0.128	0.391	4.43052e-16	ISD3c	Tmem135
2.26281e-20	-0.287097	0.122	0.384	4.50503e-16	ISD3c	Vps11
2.28265e-20	-0.295188	0.083	0.32	4.54453e-16	ISD3c	Wdr74
2.33346e-20	-0.323725	0.939	0.903	4.64568e-16	ISD3c	Tmx2
2.3559e-20	-0.484273	0.036	0.255	4.69036e-16	ISD3c	Scn4b
2.36011e-20	-0.29234	0.106	0.361	4.69874e-16	ISD3c	Pip4k2b
2.36387e-20	-0.302612	0.164	0.429	4.70623e-16	ISD3c	Ptdss2
2.46623e-20	-0.290337	0.125	0.389	4.91003e-16	ISD3c	Rab3gap2
2.47421e-20	-0.342234	0.092	0.341	4.9259e-16	ISD3c	Rcbtb1
2.51567e-20	-0.254758	0.125	0.392	5.00846e-16	ISD3c	Pgam5
2.51807e-20	-0.29731	0.108	0.361	5.01323e-16	ISD3c	Plpp1
2.60391e-20	-0.277229	0.072	0.31	5.18413e-16	ISD3c	Plekhn1
2.61477e-20	-0.283971	0.075	0.32	5.20575e-16	ISD3c	Pptc7
2.65308e-20	-0.381366	0.058	0.292	5.28201e-16	ISD3c	Rasl10a
2.66197e-20	-0.294364	0.161	0.432	5.29971e-16	ISD3c	BC003965
2.74468e-20	-0.459111	0.883	0.81	5.46438e-16	ISD3c	Arhgdig
2.74519e-20	-0.270062	0.094	0.349	5.46541e-16	ISD3c	Hs6st1
2.85532e-20	-0.288545	0.075	0.311	5.68466e-16	ISD3c	Gcc2
2.85559e-20	-0.316213	0.058	0.284	5.68519e-16	ISD3c	Mtcl1
2.86615e-20	-0.325487	0.1	0.341	5.70621e-16	ISD3c	Cenpv
2.89917e-20	-0.298234	0.072	0.308	5.77195e-16	ISD3c	Rai1
3.00861e-20	-0.295242	0.053	0.28	5.98984e-16	ISD3c	Ric8b
3.07144e-20	-0.321905	0.111	0.36	6.11494e-16	ISD3c	Pdcd4
3.09351e-20	0.200872	0.1	0.023	6.15888e-16	ISD3c	Tes
3.1854e-20	-0.284351	0.094	0.345	6.34181e-16	ISD3c	Bet1l
3.23506e-20	-0.280254	0.092	0.342	6.44068e-16	ISD3c	Surf2
3.23871e-20	-0.329881	0.192	0.457	6.44795e-16	ISD3c	Adss
3.29345e-20	-0.307451	0.042	0.259	6.55692e-16	ISD3c	Asic1
3.295e-20	-0.285401	0.106	0.362	6.56001e-16	ISD3c	Dnajc11
3.45226e-20	-0.303131	0.017	0.222	6.8731e-16	ISD3c	Lingo3
3.5472e-20	-0.64466	0.147	0.365	7.06213e-16	ISD3c	Slc30a3
3.58271e-20	-0.353707	0.197	0.449	7.13281e-16	ISD3c	Mageh1
3.59229e-20	-0.35383	0.189	0.442	7.1519e-16	ISD3c	Timp4
3.65484e-20	0.319756	0.164	0.054	7.27642e-16	ISD3c	Mdfic
3.7169e-20	-0.286635	0.081	0.319	7.39997e-16	ISD3c	Golga2
4.00883e-20	-0.276861	0.108	0.364	7.98117e-16	ISD3c	Atg101
4.35227e-20	-0.311011	0.047	0.272	8.66494e-16	ISD3c	Ptch1
4.40995e-20	-0.270879	0.072	0.31	8.77978e-16	ISD3c	Abcb8
4.44421e-20	-0.290834	0.017	0.221	8.84799e-16	ISD3c	Cyp2j9
4.5093e-20	-0.363292	0.147	0.388	8.97757e-16	ISD3c	Phyhip
4.60563e-20	-0.36806	0.025	0.233	9.16935e-16	ISD3c	Tmem255a
4.65573e-20	-0.311228	0.064	0.29	9.26908e-16	ISD3c	Stambp
4.69539e-20	-0.282327	0.036	0.253	9.34806e-16	ISD3c	Ptpdc1
4.89216e-20	-0.420945	0.236	0.47	9.7398e-16	ISD3c	Vstm2a
4.93659e-20	-0.281853	0.108	0.362	9.82826e-16	ISD3c	Zrsr2
4.94024e-20	-0.256104	0.136	0.411	9.83552e-16	ISD3c	Apex1
5.05413e-20	-0.301342	0.044	0.262	1.00623e-15	ISD3c	Bicral
5.12743e-20	-0.283659	0.122	0.377	1.02082e-15	ISD3c	Nudt2
5.13215e-20	-0.308794	0.042	0.255	1.02176e-15	ISD3c	Rab11fip2
5.20737e-20	-0.293095	0.019	0.224	1.03673e-15	ISD3c	B3galt1
5.34104e-20	-0.301782	0.025	0.232	1.06335e-15	ISD3c	Ppargc1a
5.44466e-20	-0.30797	0.025	0.233	1.08398e-15	ISD3c	Cacnb2
5.45398e-20	-0.284757	0.017	0.22	1.08583e-15	ISD3c	Ppp1r3f
5.48403e-20	-0.323645	0.089	0.326	1.09182e-15	ISD3c	Rsrc1
5.53965e-20	-0.302446	0.028	0.237	1.10289e-15	ISD3c	Dscaml1
5.56431e-20	-0.257189	0.086	0.329	1.1078e-15	ISD3c	Tmem106c
5.66553e-20	-0.289327	0.017	0.221	1.12795e-15	ISD3c	Ephb1
5.75525e-20	-0.478733	0.131	0.363	1.14581e-15	ISD3c	Crym
5.92691e-20	-0.325168	0.2	0.457	1.17999e-15	ISD3c	Pi4k2a
6.0516e-20	-0.268689	0.086	0.337	1.20481e-15	ISD3c	Pik3c3
6.07962e-20	-0.29401	0.061	0.288	1.21039e-15	ISD3c	Fam189b
6.24406e-20	-0.302383	0.092	0.335	1.24313e-15	ISD3c	Gpsm1
6.42856e-20	-0.284371	0.067	0.3	1.27986e-15	ISD3c	Spata2
6.60117e-20	-0.321887	0.078	0.308	1.31423e-15	ISD3c	Tbc1d24
6.64755e-20	-0.332722	0.031	0.239	1.32346e-15	ISD3c	Btbd11
7.10146e-20	-0.657337	0.928	0.894	1.41383e-15	ISD3c	Nsmf
7.17114e-20	-0.290936	0.042	0.26	1.4277e-15	ISD3c	Ydjc
7.1877e-20	-0.299207	0.069	0.299	1.431e-15	ISD3c	Psmg2
7.57564e-20	-0.288167	0.103	0.353	1.50823e-15	ISD3c	Rbfa
7.58336e-20	-0.234275	0.075	0.318	1.50977e-15	ISD3c	Zdhhc14
7.79497e-20	-0.300488	0.061	0.286	1.5519e-15	ISD3c	D030056L22Rik
7.80048e-20	-0.367074	0.181	0.438	1.553e-15	ISD3c	Agpat4
7.93713e-20	-0.514656	0.208	0.436	1.5802e-15	ISD3c	Aldh1a1
8.14081e-20	-0.32716	0.122	0.379	1.62075e-15	ISD3c	Dip2a
8.22251e-20	-0.411924	0.236	0.464	1.63702e-15	ISD3c	Kcnb1
8.24364e-20	-0.283783	0.05	0.276	1.64123e-15	ISD3c	Crtac1
8.32623e-20	-0.289897	0.081	0.318	1.65767e-15	ISD3c	Ncoa2
8.35458e-20	-0.299352	0.031	0.24	1.66331e-15	ISD3c	Slc35g2
8.54784e-20	-0.493856	0.919	0.858	1.70179e-15	ISD3c	Atp2b1
8.55805e-20	-0.435707	0.853	0.785	1.70382e-15	ISD3c	Dmtn
8.5814e-20	-0.454537	0.256	0.47	1.70847e-15	ISD3c	L1cam
8.65224e-20	-0.294087	0.094	0.332	1.72257e-15	ISD3c	Zhx1
9.2042e-20	-0.312906	0.078	0.311	1.83247e-15	ISD3c	Atmin
9.23654e-20	-0.272785	0.133	0.395	1.8389e-15	ISD3c	Mrpl38
9.2656e-20	-0.337415	0.161	0.411	1.84469e-15	ISD3c	Gpt2
9.31666e-20	-0.299001	0.106	0.353	1.85485e-15	ISD3c	Ptprj
9.37305e-20	-0.354352	0.197	0.442	1.86608e-15	ISD3c	Dnajb4
9.45248e-20	-0.27675	0.114	0.377	1.88189e-15	ISD3c	Slc25a17
9.63553e-20	-0.38026	0.931	0.87	1.91834e-15	ISD3c	Ppp3cb
1.01172e-19	-0.315971	0.139	0.4	2.01424e-15	ISD3c	D1Ertd622e
1.02171e-19	-0.299944	0.028	0.235	2.03413e-15	ISD3c	Sema4f
1.07452e-19	-0.295953	0.075	0.305	2.13926e-15	ISD3c	Clcn2
1.08355e-19	-0.364657	0.064	0.29	2.15724e-15	ISD3c	Nme7
1.09406e-19	-0.285199	0.083	0.319	2.17816e-15	ISD3c	Pex7
1.10308e-19	-0.287366	0.014	0.211	2.19611e-15	ISD3c	Ttll11
1.10734e-19	0.249656	0.142	0.042	2.20459e-15	ISD3c	Bcl3
1.11521e-19	-0.295313	0.036	0.246	2.22028e-15	ISD3c	Zfr2
1.12114e-19	-0.28987	0.025	0.23	2.23208e-15	ISD3c	Rimklb
1.12186e-19	-0.305544	0.108	0.358	2.2335e-15	ISD3c	Slc20a2
1.12917e-19	-0.300817	0.103	0.351	2.24806e-15	ISD3c	Retreg1
1.14352e-19	-0.273202	0.072	0.306	2.27663e-15	ISD3c	Rab3ip
1.14666e-19	-0.277912	0.117	0.377	2.28289e-15	ISD3c	Tmem141
1.15398e-19	-0.293467	0.056	0.278	2.29747e-15	ISD3c	Ankmy2
1.18614e-19	-0.306876	0.036	0.248	2.36148e-15	ISD3c	Pbx4
1.19463e-19	-0.329948	0.042	0.255	2.37839e-15	ISD3c	Tiam2
1.19487e-19	-0.367861	0.017	0.216	2.37886e-15	ISD3c	S1pr5
1.20847e-19	-0.307832	0.033	0.242	2.40595e-15	ISD3c	Sorcs3
1.22582e-19	-0.323903	0.103	0.353	2.44048e-15	ISD3c	Lzts2
1.25945e-19	-0.272217	0.042	0.258	2.50743e-15	ISD3c	Mtg1
1.2745e-19	-0.29288	0.064	0.289	2.5374e-15	ISD3c	Nol3
1.27951e-19	-0.286748	0.086	0.329	2.54737e-15	ISD3c	Ctif
1.28537e-19	-0.268129	0.097	0.344	2.55903e-15	ISD3c	Actr8
1.28686e-19	-0.282119	0.047	0.266	2.56201e-15	ISD3c	Mettl22
1.30972e-19	-0.402184	0.256	0.48	2.60752e-15	ISD3c	Grm5
1.32022e-19	-0.298957	0.033	0.242	2.62844e-15	ISD3c	Klhdc8b
1.37309e-19	-0.371945	0.033	0.242	2.73368e-15	ISD3c	Car14
1.42292e-19	-0.322673	0.019	0.22	2.8329e-15	ISD3c	Egr4
1.42474e-19	0.452461	0.906	0.672	2.83652e-15	ISD3c	Ssr3
1.42664e-19	-0.282325	0.081	0.313	2.84029e-15	ISD3c	Brcc3
1.43476e-19	-0.271342	0.106	0.355	2.85647e-15	ISD3c	Tbpl1
1.43537e-19	-0.314705	0.044	0.258	2.85768e-15	ISD3c	Ripor2
1.45379e-19	-0.293905	0.031	0.236	2.89436e-15	ISD3c	Celsr3
1.4577e-19	-0.299951	0.083	0.318	2.90213e-15	ISD3c	Nadk2
1.47925e-19	-0.262161	0.044	0.263	2.94504e-15	ISD3c	Adgrl3
1.48774e-19	-0.269556	0.1	0.344	2.96194e-15	ISD3c	Mrpl9
1.53198e-19	0.307637	0.142	0.043	3.05001e-15	ISD3c	S1pr2
1.55737e-19	-0.279576	0.103	0.354	3.10057e-15	ISD3c	Lrpprc
1.56084e-19	-0.299338	0.047	0.268	3.10748e-15	ISD3c	Slco3a1
1.57045e-19	-0.50065	0.881	0.832	3.12662e-15	ISD3c	Mlc1
1.59601e-19	-0.274291	0.147	0.411	3.1775e-15	ISD3c	Smim20
1.61027e-19	-0.319418	0.133	0.383	3.20589e-15	ISD3c	Chpt1
1.62287e-19	-0.283738	0.072	0.303	3.23098e-15	ISD3c	Srr
1.65706e-19	-0.293953	0.106	0.348	3.29903e-15	ISD3c	Ints3
1.68232e-19	-0.297887	0.986	0.985	3.34934e-15	ISD3c	Tcf25
1.69204e-19	-0.282229	0.175	0.432	3.36869e-15	ISD3c	Paip2b
1.74131e-19	-0.256867	0.139	0.411	3.46677e-15	ISD3c	Azi2
1.74482e-19	-0.291915	0.025	0.228	3.47376e-15	ISD3c	Gspt2
1.77411e-19	-0.307022	0.025	0.228	3.53207e-15	ISD3c	Nme5
1.77875e-19	-0.500099	0.872	0.792	3.54132e-15	ISD3c	Rnd2
1.79641e-19	-0.290397	0.114	0.366	3.57647e-15	ISD3c	Ormdl3
1.80214e-19	0.52852	0.314	0.161	3.58788e-15	ISD3c	Cd300c2
1.92216e-19	-0.297549	0.089	0.325	3.82682e-15	ISD3c	Nit1
1.95053e-19	-0.43159	0.828	0.775	3.88332e-15	ISD3c	Spock1
1.96839e-19	-0.275506	0.05	0.27	3.91887e-15	ISD3c	Zfp532
1.99373e-19	-0.289222	0.033	0.239	3.96931e-15	ISD3c	Abca5
2.02115e-19	-0.30392	0.072	0.3	4.02391e-15	ISD3c	Coq5
2.05545e-19	-0.311981	0.167	0.424	4.09219e-15	ISD3c	Slc1a1
2.05831e-19	-0.272543	0.056	0.277	4.09789e-15	ISD3c	Tmem42
2.06544e-19	-0.349451	0.242	0.481	4.11209e-15	ISD3c	Tpgs2
2.07485e-19	-0.300125	0.083	0.319	4.13081e-15	ISD3c	Ankrd24
2.13087e-19	-0.258489	0.106	0.353	4.24235e-15	ISD3c	Elp1
2.15174e-19	-0.315543	0.019	0.216	4.28391e-15	ISD3c	1700023F06Rik
2.15615e-19	-0.30256	0.031	0.236	4.29268e-15	ISD3c	Pak6
2.1569e-19	-0.282669	0.119	0.373	4.29418e-15	ISD3c	Acap2
2.17641e-19	-0.31604	0.114	0.359	4.33301e-15	ISD3c	Map4k2
2.18448e-19	-0.282582	0.014	0.21	4.34908e-15	ISD3c	Mtx3
2.20393e-19	-0.341529	0.25	0.492	4.38781e-15	ISD3c	Znhit3
2.20413e-19	-0.292627	0.019	0.219	4.3882e-15	ISD3c	AI854703
2.23854e-19	-0.354297	0.161	0.398	4.45672e-15	ISD3c	D430019H16Rik
2.2777e-19	-0.313617	0.194	0.453	4.53468e-15	ISD3c	Eef1e1
2.27861e-19	-0.314484	0.106	0.349	4.53648e-15	ISD3c	Shank3
2.28204e-19	-0.276063	0.022	0.224	4.54332e-15	ISD3c	Epha10
2.28265e-19	-0.332201	0.05	0.27	4.54453e-15	ISD3c	Tprn
2.31228e-19	-0.302734	0.092	0.329	4.60352e-15	ISD3c	Leng8
2.32049e-19	-0.279015	0.1	0.347	4.61987e-15	ISD3c	Vps13d
2.34884e-19	-0.271694	0.125	0.387	4.6763e-15	ISD3c	Mtmr9
2.379e-19	-0.307758	0.097	0.338	4.73635e-15	ISD3c	Cdo1
2.38059e-19	-0.28966	0.056	0.278	4.73951e-15	ISD3c	Dgkh
2.38417e-19	-0.257603	0.131	0.395	4.74664e-15	ISD3c	Cfap298
2.3891e-19	-0.402093	0.286	0.508	4.75645e-15	ISD3c	Dnajc27
2.44889e-19	-0.275426	0.078	0.312	4.87549e-15	ISD3c	Tfam
2.45866e-19	-0.316645	0.094	0.327	4.89494e-15	ISD3c	Rxylt1
2.46479e-19	-0.231961	0.125	0.387	4.90716e-15	ISD3c	Wdr48
2.46689e-19	-0.252385	0.075	0.309	4.91134e-15	ISD3c	Zfyve27
2.49973e-19	-0.285428	0.131	0.39	4.9767e-15	ISD3c	Abhd17b
2.52659e-19	-0.24797	0.128	0.39	5.03018e-15	ISD3c	Stam
2.59855e-19	-0.263159	0.083	0.322	5.17346e-15	ISD3c	Snta1
2.64062e-19	-0.430458	0.028	0.231	5.25722e-15	ISD3c	Neurod6
2.64717e-19	-0.221356	0.139	0.417	5.27025e-15	ISD3c	Tmem11
2.66008e-19	-0.290394	0.108	0.351	5.29595e-15	ISD3c	Gtpbp6
2.7351e-19	-0.271526	0.081	0.314	5.44532e-15	ISD3c	Adcy3
2.74125e-19	-0.34749	0.061	0.286	5.45755e-15	ISD3c	Epop
2.75882e-19	-0.301478	0.022	0.221	5.49253e-15	ISD3c	Mfsd4a
2.76693e-19	-0.297468	0.025	0.225	5.50867e-15	ISD3c	9330182L06Rik
2.79778e-19	-0.524371	0.253	0.46	5.5701e-15	ISD3c	Ephx4
2.80801e-19	0.428988	1	0.962	5.59047e-15	ISD3c	Ctnnb1
2.82727e-19	-0.269321	0.125	0.388	5.62882e-15	ISD3c	Tlk1
2.84203e-19	-0.494521	0.214	0.434	5.6582e-15	ISD3c	Rasgrf2
2.84378e-19	-0.297932	0.025	0.225	5.66168e-15	ISD3c	Adrb1
2.84742e-19	-0.285908	0.044	0.257	5.66892e-15	ISD3c	Rps6kc1
2.89375e-19	-0.314176	0.05	0.264	5.76116e-15	ISD3c	Ccsap
2.90478e-19	-0.27204	0.014	0.209	5.78313e-15	ISD3c	Nrg3
2.93509e-19	-0.334368	0.075	0.302	5.84348e-15	ISD3c	Grasp
2.95722e-19	-0.257088	0.103	0.349	5.88753e-15	ISD3c	Dus3l
2.9993e-19	-0.254517	0.131	0.394	5.9713e-15	ISD3c	Vkorc1l1
[truncated: 7,303 more rows]

## Sheet: Markers_ISD3p
p_val	avg_log2FC	pct.1	pct.2	p_val_adj	cluster	gene
5.47875e-212	1.31111	0.615	0.04	1.09076e-207	ISD3p	Apoc2
4.79804e-197	1.30705	0.608	0.043	9.55242e-193	ISD3p	Msr1
1.26828e-193	2.38051	0.838	0.091	2.52502e-189	ISD3p	Gpnmb
7.98319e-191	1.65554	0.762	0.073	1.58937e-186	ISD3p	Lilrb4a
8.3686e-180	0.95013	0.462	0.025	1.66611e-175	ISD3p	Cd5l
6.98363e-152	2.63978	0.938	0.166	1.39037e-147	ISD3p	Plin2
1.04104e-142	1.02537	0.485	0.037	2.0726e-138	ISD3p	Mki67
1.21857e-142	2.63371	0.869	0.14	2.42605e-138	ISD3p	Lgals3
5.75108e-140	1.60949	0.754	0.101	1.14498e-135	ISD3p	C3ar1
4.31694e-138	1.61298	0.746	0.096	8.59461e-134	ISD3p	Wfdc17
1.58911e-134	0.935339	0.577	0.057	3.16377e-130	ISD3p	Tent5c
2.55355e-133	1.29072	0.7	0.088	5.08386e-129	ISD3p	Ms4a6d
1.17058e-129	0.961348	0.538	0.051	2.33051e-125	ISD3p	Cd72
1.69801e-127	1.80456	0.846	0.15	3.38057e-123	ISD3p	Ifi30
1.27359e-126	1.52561	0.754	0.11	2.53559e-122	ISD3p	Capg
2.14671e-123	0.395831	0.231	0.009	4.27389e-119	ISD3p	Htr2b
3.00939e-121	1.945	0.862	0.165	5.99139e-117	ISD3p	Stab1
2.04394e-118	0.85519	0.438	0.035	4.06928e-114	ISD3p	Lilr4b
4.263e-117	2.28519	0.985	0.261	8.4872e-113	ISD3p	Mpeg1
3.91137e-115	0.896678	0.5	0.049	7.78714e-111	ISD3p	Cdk1
4.07927e-115	0.978466	0.538	0.058	8.12141e-111	ISD3p	Ube2c
4.03263e-112	0.775514	0.277	0.014	8.02856e-108	ISD3p	Mmp12
7.8137e-111	0.85577	0.523	0.056	1.55563e-106	ISD3p	Apobec1
2.8206e-110	2.64838	0.923	0.247	5.61552e-106	ISD3p	Cd68
3.1539e-110	1.05815	0.554	0.064	6.2791e-106	ISD3p	Ch25h
3.42924e-108	0.783203	0.431	0.038	6.82727e-104	ISD3p	Top2a
3.55026e-104	4.53943	1	0.392	7.06821e-100	ISD3p	Spp1
1.1844e-103	1.2709	0.7	0.11	2.35802e-99	ISD3p	Tgfbi
9.46423e-102	1.42137	0.738	0.129	1.88423e-97	ISD3p	Tuba1c
4.04263e-98	1.3755	0.746	0.141	8.04847e-94	ISD3p	Lcp1
4.93728e-97	2.85762	0.992	0.405	9.82963e-93	ISD3p	Fcrls
1.35162e-96	2.5967	0.992	0.346	2.69094e-92	ISD3p	Lyz2
3.61012e-96	1.29474	0.708	0.125	7.18739e-92	ISD3p	Emp3
4.27768e-96	2.0862	0.946	0.291	8.51643e-92	ISD3p	Cyba
8.85857e-94	1.111	0.615	0.094	1.76365e-89	ISD3p	Bcl2a1b
1.84673e-93	1.72464	0.931	0.289	3.67665e-89	ISD3p	Gusb
1.34036e-91	1.17164	0.508	0.064	2.66853e-87	ISD3p	Adam8
2.02835e-91	2.16209	0.977	0.357	4.03825e-87	ISD3p	Fn1
3.46433e-89	1.12985	0.662	0.115	6.89713e-85	ISD3p	Rac2
3.79097e-89	2.49035	1	0.464	7.54745e-85	ISD3p	Lgals1
5.88367e-89	1.10618	0.546	0.078	1.17138e-84	ISD3p	Cd84
4.26275e-88	0.569023	0.4	0.04	8.48671e-84	ISD3p	Cdca8
5.61636e-88	1.71461	0.892	0.248	1.11816e-83	ISD3p	Cd52
3.74417e-87	1.16191	0.592	0.095	7.45427e-83	ISD3p	Igf1
3.836e-84	1.9231	0.962	0.379	7.63709e-80	ISD3p	Trem2
3.99935e-84	2.61778	1	0.843	7.96231e-80	ISD3p	Lgmn
8.1912e-84	0.686691	0.4	0.042	1.63079e-79	ISD3p	Pbk
1.19383e-83	0.934039	0.492	0.066	2.37679e-79	ISD3p	Birc5
1.45489e-83	2.67715	1	0.613	2.89654e-79	ISD3p	Ctsz
1.58302e-83	2.44633	1	0.542	3.15162e-79	ISD3p	Fcer1g
1.79523e-83	0.798917	0.5	0.067	3.57411e-79	ISD3p	Ctla2b
2.02612e-83	2.11165	0.962	0.42	4.0338e-79	ISD3p	Ucp2
4.34431e-82	0.599366	0.392	0.041	8.64909e-78	ISD3p	Fcgr4
1.08258e-81	2.47242	1	0.62	2.15532e-77	ISD3p	Grn
2.20221e-81	1.3189	0.738	0.169	4.38439e-77	ISD3p	Pycard
2.69415e-81	2.7006	1	0.715	5.36378e-77	ISD3p	C1qc
7.66195e-81	0.80608	0.492	0.066	1.52542e-76	ISD3p	C5ar1
7.82016e-81	1.64832	0.862	0.263	1.55692e-76	ISD3p	Ctsh
5.43345e-80	2.51535	1	0.876	1.08175e-75	ISD3p	Ctsl
1.03255e-79	3.16231	1	0.972	2.05571e-75	ISD3p	Ctsd
2.11551e-79	1.53536	1	1	4.21177e-75	ISD3p	Tmsb4x
2.21728e-79	2.59603	1	0.738	4.41439e-75	ISD3p	C1qa
2.39099e-79	2.73076	1	0.999	4.76022e-75	ISD3p	Ctsb
5.45652e-79	2.80678	1	0.999	1.08634e-74	ISD3p	Ftl1
6.24429e-79	2.47314	1	0.725	1.24318e-74	ISD3p	Tyrobp
1.63112e-78	0.906579	0.554	0.085	3.24739e-74	ISD3p	Cst7
1.77621e-78	2.51863	1	0.799	3.53626e-74	ISD3p	C1qb
2.26102e-78	0.753121	0.438	0.054	4.50146e-74	ISD3p	Ms4a6c
2.41125e-78	2.44455	1	0.767	4.80055e-74	ISD3p	Hexb
9.19231e-78	2.13398	1	0.78	1.8301e-73	ISD3p	Cd63
3.94609e-77	0.887422	0.585	0.097	7.85628e-73	ISD3p	Tubb6
1.4109e-76	1.40427	0.762	0.193	2.80895e-72	ISD3p	Ctsc
3.34407e-76	2.04924	1	0.491	6.65771e-72	ISD3p	Vim
3.78113e-76	1.66525	1	1	7.52786e-72	ISD3p	Actb
4.51517e-75	1.28443	0.723	0.174	8.98924e-71	ISD3p	Plek
5.36333e-75	0.894755	0.554	0.092	1.06779e-70	ISD3p	AU020206
9.57618e-74	2.06012	1	0.721	1.90652e-69	ISD3p	Ctss
1.3495e-73	1.58359	0.915	0.357	2.68672e-69	ISD3p	Laptm5
2.38173e-73	1.07514	0.562	0.099	4.74178e-69	ISD3p	Adgre1
3.69285e-72	1.30451	0.715	0.171	7.35209e-68	ISD3p	Cd53
2.62628e-71	0.59104	0.3	0.028	5.22867e-67	ISD3p	Pclaf
1.18504e-70	1.02853	0.646	0.134	2.35929e-66	ISD3p	Dab2
1.77329e-70	0.528373	0.346	0.037	3.53043e-66	ISD3p	Ms4a7
2.27157e-69	-1.41633	1	0.997	4.52247e-65	ISD3p	Cpe
4.10465e-69	0.289281	0.169	0.009	8.17195e-65	ISD3p	Cd300ld
4.11869e-69	0.961134	0.477	0.074	8.19991e-65	ISD3p	Cxcl16
1.63623e-68	0.529988	0.308	0.03	3.25758e-64	ISD3p	Tk1
2.02282e-68	0.50244	0.292	0.027	4.02724e-64	ISD3p	Hk3
1.04208e-67	0.76352	0.415	0.057	2.07468e-63	ISD3p	Rab32
5.57223e-67	0.262429	0.169	0.009	1.10938e-62	ISD3p	Rgs1
7.15958e-67	0.537368	0.3	0.029	1.4254e-62	ISD3p	Prc1
8.56578e-67	0.650553	0.377	0.047	1.70536e-62	ISD3p	Tyms
1.12836e-66	1.69483	1	0.724	2.24645e-62	ISD3p	Ctsa
1.41047e-66	1.00434	0.6	0.122	2.8081e-62	ISD3p	Fcgr2b
2.32407e-66	1.71296	0.954	0.469	4.627e-62	ISD3p	Arpc1b
4.24591e-66	1.60715	0.954	0.547	8.45319e-62	ISD3p	Hexa
5.16082e-66	-1.48561	1	0.995	1.02747e-61	ISD3p	Pcsk1n
6.92989e-66	-1.40521	1	1	1.37967e-61	ISD3p	mt-Cytb
1.70909e-65	0.760442	0.462	0.067	3.40263e-61	ISD3p	Thbs1
2.46943e-65	1.23142	0.723	0.198	4.91639e-61	ISD3p	Mafb
7.17454e-65	1.37895	0.815	0.265	1.42838e-60	ISD3p	Clic1
1.05972e-64	-1.62188	1	1	2.1098e-60	ISD3p	mt-Nd2
1.13524e-64	-1.55785	1	1	2.26015e-60	ISD3p	mt-Nd4
2.65276e-64	1.39908	0.815	0.263	5.28137e-60	ISD3p	Fxyd5
2.68514e-64	1.41567	0.808	0.258	5.34584e-60	ISD3p	Tagln2
4.40507e-64	0.751433	0.446	0.067	8.77005e-60	ISD3p	Slc15a3
7.70174e-64	0.530808	0.331	0.037	1.53334e-59	ISD3p	Arl11
9.40827e-64	0.531068	0.385	0.05	1.87309e-59	ISD3p	Dock2
2.34652e-63	0.787862	1	1	4.67169e-59	ISD3p	Eef1a1
2.4253e-63	1.61803	0.908	0.528	4.82853e-59	ISD3p	Cotl1
3.97928e-63	0.966515	1	1	7.92236e-59	ISD3p	Rps12
4.62506e-63	1.82542	0.885	0.405	9.20802e-59	ISD3p	Ly86
7.98547e-63	0.737762	1	1	1.58983e-58	ISD3p	Rpl41
3.46299e-62	1.04567	0.562	0.115	6.89446e-58	ISD3p	Dnase2a
3.84254e-62	1.53245	0.838	0.315	7.65011e-58	ISD3p	Itgb5
5.12362e-62	0.303494	0.185	0.012	1.02006e-57	ISD3p	Saa3
1.1538e-61	1.46259	0.977	0.564	2.2971e-57	ISD3p	Csf1r
1.2088e-61	1.17843	0.7	0.194	2.4066e-57	ISD3p	Edem1
1.97845e-61	1.4801	0.808	0.289	3.9389e-57	ISD3p	Rnase4
2.1908e-61	-1.20295	1	1	4.36167e-57	ISD3p	mt-Co3
7.94751e-61	1.59289	0.808	0.295	1.58227e-56	ISD3p	Fcgr3
8.39907e-61	1.35109	0.7	0.2	1.67217e-56	ISD3p	Arhgdib
9.61255e-61	1.76537	0.823	0.329	1.91376e-56	ISD3p	Olfml3
1.26301e-60	0.935155	0.592	0.127	2.51452e-56	ISD3p	Itgb2
1.97247e-60	-1.2029	1	1	3.92699e-56	ISD3p	mt-Atp6
2.20522e-60	0.939278	1	1	4.39036e-56	ISD3p	Rps19
5.42132e-60	0.815163	0.485	0.086	1.07933e-55	ISD3p	Lat2
6.15884e-60	1.39998	0.931	0.4	1.22616e-55	ISD3p	Ctla2a
6.41478e-60	1.23894	0.777	0.247	1.27712e-55	ISD3p	Tspo
3.31112e-59	1.23751	0.654	0.173	6.59212e-55	ISD3p	Gngt2
3.99194e-59	1.57954	1	0.985	7.94756e-55	ISD3p	Fabp5
5.3473e-59	1.49309	1	0.826	1.06459e-54	ISD3p	B2m
6.51083e-59	0.334998	0.2	0.015	1.29624e-54	ISD3p	Aurkb
7.60224e-59	1.17691	1	0.988	1.51353e-54	ISD3p	Rplp0
8.30503e-59	1.24726	0.769	0.245	1.65345e-54	ISD3p	Msn
2.4438e-58	0.600989	0.346	0.045	4.86536e-54	ISD3p	Tlr13
7.1023e-58	0.466388	0.269	0.027	1.414e-53	ISD3p	Milr1
1.65878e-57	0.573099	0.354	0.047	3.30247e-53	ISD3p	Tmem106a
2.16898e-57	1.20493	1	0.95	4.31822e-53	ISD3p	Gpx1
2.97802e-57	0.876925	1	1	5.92893e-53	ISD3p	Tpt1
4.43622e-57	1.26224	1	0.932	8.83206e-53	ISD3p	Calr
8.6627e-57	1.19741	0.808	0.283	1.72466e-52	ISD3p	Srgn
1.24333e-56	0.516085	0.292	0.033	2.47535e-52	ISD3p	Cd180
1.38416e-56	1.63994	0.892	0.386	2.75573e-52	ISD3p	Serpina3n
1.4889e-56	0.573833	0.3	0.035	2.96425e-52	ISD3p	Cdca3
1.90405e-56	0.892533	0.538	0.114	3.79078e-52	ISD3p	Npl
3.20204e-56	1.14372	1	0.978	6.37495e-52	ISD3p	Rack1
4.42842e-56	0.469967	0.277	0.03	8.81653e-52	ISD3p	Cd300a
4.54975e-56	-1.09083	1	1	9.05811e-52	ISD3p	mt-Co1
4.6773e-56	0.920019	0.569	0.129	9.31203e-52	ISD3p	Nckap1l
5.52388e-56	0.794451	1	1	1.09975e-51	ISD3p	Rpl32
8.28506e-56	0.661627	0.438	0.074	1.64947e-51	ISD3p	Pik3ap1
9.19578e-55	-1.26814	0.992	0.994	1.83079e-50	ISD3p	Sparcl1
1.41798e-54	0.851389	1	1	2.82307e-50	ISD3p	Rpsa
1.61945e-54	1.32958	1	0.883	3.22415e-50	ISD3p	Gng5
1.63296e-54	0.610049	0.369	0.053	3.25105e-50	ISD3p	Atf3
3.50711e-54	1.04523	1	0.999	6.98231e-50	ISD3p	Apoe
4.43299e-54	0.500939	0.3	0.036	8.82564e-50	ISD3p	Abcc3
4.45786e-54	0.681353	0.315	0.041	8.87515e-50	ISD3p	Ccna2
5.15073e-54	1.16194	0.738	0.224	1.02546e-49	ISD3p	Anxa2
5.9116e-54	1.27495	0.992	0.749	1.17694e-49	ISD3p	Pabpc1
7.36405e-54	-1.33503	0.954	0.991	1.46611e-49	ISD3p	Aldoc
1.32883e-53	0.961234	0.6	0.149	2.64557e-49	ISD3p	Itgam
1.55214e-53	1.08818	0.615	0.16	3.09015e-49	ISD3p	Cd300c2
1.82265e-53	1.10528	0.685	0.197	3.62872e-49	ISD3p	Alox5ap
2.39506e-53	0.764157	1	1	4.76833e-49	ISD3p	Rps20
4.15311e-53	1.25528	0.992	0.853	8.26842e-49	ISD3p	Pfn1
5.89827e-53	-1.31161	1	1	1.17429e-48	ISD3p	mt-Co2
7.0052e-53	0.844769	1	1	1.39466e-48	ISD3p	Rps15a
7.45704e-53	1.39496	1	0.643	1.48462e-48	ISD3p	S100a6
9.40987e-53	1.12467	0.692	0.208	1.87341e-48	ISD3p	Ptpn18
1.69958e-52	0.834525	1	1	3.3837e-48	ISD3p	Rps2
1.85175e-52	1.31785	1	0.771	3.68666e-48	ISD3p	Npc2
2.74991e-52	0.419188	0.231	0.022	5.4748e-48	ISD3p	Cyp4f18
2.89601e-52	0.817378	0.792	0.248	5.76567e-48	ISD3p	S100a11
4.61659e-52	1.21103	0.754	0.261	9.19116e-48	ISD3p	Aif1
1.12116e-51	-1.22802	1	1	2.23211e-47	ISD3p	mt-Nd1
1.79146e-51	0.905452	1	0.998	3.56661e-47	ISD3p	Rpl10a
2.28418e-51	1.36589	1	0.676	4.54757e-47	ISD3p	Cd9
1.277e-50	0.279301	0.162	0.011	2.54238e-46	ISD3p	Cd22
1.49609e-50	0.439326	0.254	0.028	2.97856e-46	ISD3p	Csf2rb2
2.03649e-50	0.568386	0.338	0.049	4.05446e-46	ISD3p	Ms4a6b
3.19871e-50	1.12833	0.992	0.867	6.36832e-46	ISD3p	Ppib
1.38021e-49	0.735533	0.431	0.079	2.74785e-45	ISD3p	Vav1
1.61915e-49	0.616152	1	1	3.22357e-45	ISD3p	Fau
1.79408e-49	0.721678	1	1	3.57184e-45	ISD3p	Rps16
3.62708e-49	0.260587	0.169	0.013	7.22115e-45	ISD3p	Evi2
6.02458e-49	1.34259	0.977	0.744	1.19943e-44	ISD3p	Cstb
8.63999e-49	1.02639	1	0.933	1.72014e-44	ISD3p	Arhgdia
1.10258e-48	0.957148	1	0.973	2.19512e-44	ISD3p	Sh3bgrl3
1.28646e-48	0.795786	1	0.998	2.56121e-44	ISD3p	Rpl12
1.32201e-48	0.598956	0.346	0.053	2.63199e-44	ISD3p	Rrm2
1.65733e-48	0.577923	0.423	0.076	3.29959e-44	ISD3p	Tlr2
5.71536e-48	-0.879406	1	0.999	1.13787e-43	ISD3p	Mt3
8.60184e-48	1.0901	0.554	0.138	1.71254e-43	ISD3p	Lpl
1.08428e-47	-1.71021	0.977	0.989	2.15869e-43	ISD3p	Snap25
1.47972e-47	0.696569	1	1	2.94598e-43	ISD3p	Rpl18a
2.79987e-47	1.33477	0.962	0.604	5.57427e-43	ISD3p	Igfbp7
3.94955e-47	0.724227	0.469	0.097	7.86315e-43	ISD3p	Fcgr1
4.9658e-47	-1.33738	0.992	0.996	9.88642e-43	ISD3p	Atp1b1
6.11253e-47	1.08818	0.985	0.705	1.21694e-42	ISD3p	Rps27l
1.11995e-46	0.748062	0.492	0.109	2.2297e-42	ISD3p	Ptpn6
1.26234e-46	0.703904	0.431	0.081	2.51318e-42	ISD3p	Emp1
2.89409e-46	0.94258	0.6	0.17	5.76184e-42	ISD3p	Lgals9
4.0926e-46	0.773965	0.5	0.11	8.14795e-42	ISD3p	Cd74
7.68666e-46	1.14565	0.985	0.769	1.53034e-41	ISD3p	Pdia3
7.77282e-46	-1.17876	0.946	0.987	1.54749e-41	ISD3p	Snrpn
8.17879e-46	0.73536	1	1	1.62831e-41	ISD3p	Rps4x
1.06024e-45	0.716154	1	1	2.11084e-41	ISD3p	Rps26
1.11952e-45	0.354687	0.223	0.024	2.22884e-41	ISD3p	Pimreg
2.16391e-45	0.719459	1	1	4.30813e-41	ISD3p	Rplp2
2.17478e-45	0.994086	1	1	4.32977e-41	ISD3p	Psap
2.57422e-45	-1.14023	0.992	0.991	5.12501e-41	ISD3p	Slc1a2
3.1908e-45	0.58334	0.362	0.061	6.35256e-41	ISD3p	Havcr2
7.08481e-45	1.08416	0.685	0.241	1.41052e-40	ISD3p	Abca1
8.86384e-45	0.968388	0.669	0.226	1.7647e-40	ISD3p	Tmem119
9.49488e-45	0.924627	1	0.99	1.89034e-40	ISD3p	Rpl22
1.01634e-44	0.228416	0.138	0.009	2.02344e-40	ISD3p	Gm42031
1.52782e-44	-1.3127	0.992	0.986	3.04174e-40	ISD3p	Ndrg4
1.61088e-44	-0.909488	1	1	3.2071e-40	ISD3p	Atp5md
1.68362e-44	0.910653	1	0.981	3.35191e-40	ISD3p	Nme2
1.94588e-44	0.718036	1	1	3.87405e-40	ISD3p	Myl6
2.36221e-44	0.55559	1	1	4.70293e-40	ISD3p	Rps24
3.08646e-44	0.743362	1	0.999	6.14483e-40	ISD3p	Serf2
6.18627e-44	-0.721858	1	1	1.23162e-39	ISD3p	Cox6c
9.95956e-44	-0.998401	0.969	0.996	1.98285e-39	ISD3p	Chchd10
1.38122e-43	0.627936	1	1	2.74987e-39	ISD3p	Rpl13a
1.53358e-43	1.10599	0.715	0.271	3.05321e-39	ISD3p	Ccnd1
1.66118e-43	0.799138	1	0.995	3.30724e-39	ISD3p	Rps18
2.34817e-43	0.996086	0.662	0.22	4.67498e-39	ISD3p	Anxa3
3.00143e-43	0.630161	0.385	0.072	5.97555e-39	ISD3p	Hpgds
4.34231e-43	0.775094	1	0.995	8.6451e-39	ISD3p	Rpl5
5.53787e-43	0.42009	0.231	0.026	1.10253e-38	ISD3p	Arg1
8.46148e-43	1.17001	0.923	0.578	1.6846e-38	ISD3p	P4hb
1.16364e-42	-1.2003	0.915	0.977	2.31669e-38	ISD3p	Ndrg2
1.71134e-42	0.592914	0.4	0.078	3.4071e-38	ISD3p	Fermt3
3.02935e-42	-0.958869	0.992	0.999	6.03114e-38	ISD3p	Mdh1
3.49837e-42	0.704008	0.469	0.109	6.9649e-38	ISD3p	Irf8
5.91218e-42	0.269429	0.215	0.024	1.17706e-37	ISD3p	Asf1b
8.02957e-42	0.278026	0.154	0.012	1.59861e-37	ISD3p	Kif2c
1.14783e-41	0.648975	1	1	2.28521e-37	ISD3p	Rpl39
1.35846e-41	0.677096	1	1	2.70457e-37	ISD3p	Rps28
1.41227e-41	-1.06066	0.977	0.983	2.81168e-37	ISD3p	Rab3a
1.57546e-41	0.524349	1	1	3.13658e-37	ISD3p	Rpl13
1.70573e-41	1.10028	0.931	0.546	3.39594e-37	ISD3p	H2-D1
1.81181e-41	0.509696	0.3	0.046	3.60714e-37	ISD3p	Rab7b
2.16995e-41	0.620979	0.4	0.08	4.32015e-37	ISD3p	Tmem37
2.7643e-41	0.405686	0.277	0.039	5.50344e-37	ISD3p	Pon3
2.92586e-41	0.700947	0.446	0.102	5.8251e-37	ISD3p	Cks2
3.48121e-41	0.163292	0.131	0.009	6.93074e-37	ISD3p	Aspm
4.85695e-41	0.544243	0.377	0.071	9.66971e-37	ISD3p	Enpp1
5.45231e-41	0.765476	1	0.998	1.0855e-36	ISD3p	Rps9
9.64597e-41	-0.633086	1	1	1.92042e-36	ISD3p	Cox8a
1.04173e-40	0.850296	0.569	0.164	2.07397e-36	ISD3p	Cyth4
1.18536e-40	-0.754919	1	1	2.35993e-36	ISD3p	Selenow
1.44515e-40	0.623544	1	1	2.87715e-36	ISD3p	Rpl27a
1.74611e-40	0.506409	0.323	0.054	3.47634e-36	ISD3p	Myo1f
1.76896e-40	0.894456	0.531	0.138	3.52181e-36	ISD3p	Hmox1
1.97075e-40	0.532401	0.308	0.049	3.92356e-36	ISD3p	H2-Aa
2.84204e-40	0.42047	0.231	0.029	5.65821e-36	ISD3p	Knstrn
3.14601e-40	0.600676	1	1	6.26339e-36	ISD3p	Rpl23
6.76091e-40	0.155865	0.115	0.007	1.34603e-35	ISD3p	Sgo1
8.89235e-40	0.853791	1	0.977	1.77038e-35	ISD3p	Gabarap
9.36238e-40	0.59691	1	1	1.86396e-35	ISD3p	Rpl28
1.08632e-39	0.914655	1	0.969	2.16276e-35	ISD3p	Lamp1
1.27228e-39	0.871685	1	0.968	2.53298e-35	ISD3p	Eif4a1
1.29858e-39	0.659696	0.377	0.075	2.58533e-35	ISD3p	Ang
1.68065e-39	0.38467	0.292	0.045	3.34601e-35	ISD3p	Tnfrsf1b
2.34458e-39	0.532323	0.331	0.057	4.66783e-35	ISD3p	H2-Ab1
2.53788e-39	0.463347	0.285	0.043	5.05266e-35	ISD3p	Cd48
3.56423e-39	0.584191	0.5	0.119	7.09602e-35	ISD3p	Timp1
6.75986e-39	-1.1072	0.985	0.986	1.34582e-34	ISD3p	Stmn3
8.07991e-39	0.597897	0.354	0.067	1.60863e-34	ISD3p	Slc37a2
8.7923e-39	0.795211	0.492	0.127	1.75046e-34	ISD3p	Ncf1
9.76717e-39	0.614728	1	1	1.94455e-34	ISD3p	Rps11
1.33646e-38	-0.603534	1	1	2.66075e-34	ISD3p	Ubb
1.3962e-38	-1.19531	0.962	0.977	2.77969e-34	ISD3p	Bex2
1.6766e-38	0.565921	1	1	3.33794e-34	ISD3p	Rpl37a
1.68687e-38	0.380477	0.254	0.035	3.35838e-34	ISD3p	Cdc20
1.95809e-38	0.740696	1	0.998	3.89836e-34	ISD3p	Rpl18
3.41339e-38	0.948123	1	0.774	6.79573e-34	ISD3p	Rhoa
6.70007e-38	1.05186	0.769	0.369	1.33392e-33	ISD3p	Rrbp1
7.77088e-38	0.565737	0.4	0.085	1.5471e-33	ISD3p	Tnfaip8l2
9.63765e-38	0.897537	0.546	0.168	1.91876e-33	ISD3p	Naglu
1.10292e-37	0.561872	1	1	2.1958e-33	ISD3p	Rps8
1.1771e-37	0.50125	0.323	0.058	2.34349e-33	ISD3p	Tbxas1
2.08381e-37	0.728618	0.462	0.114	4.14866e-33	ISD3p	Tgfb1
2.51021e-37	0.946428	0.6	0.208	4.99759e-33	ISD3p	Dhrs3
2.74798e-37	-0.545339	1	1	5.47096e-33	ISD3p	Cox4i1
3.02714e-37	0.312626	0.208	0.025	6.02673e-33	ISD3p	Pirb
3.65643e-37	0.673047	1	0.993	7.27958e-33	ISD3p	Rpl35
3.87309e-37	0.669655	0.469	0.118	7.71094e-33	ISD3p	Esyt1
4.56218e-37	-1.13982	1	0.991	9.08284e-33	ISD3p	Uchl1
4.80126e-37	1.0687	0.862	0.551	9.55883e-33	ISD3p	Gns
7.08127e-37	0.461332	0.308	0.053	1.40981e-32	ISD3p	Klhl6
7.13358e-37	0.675164	0.515	0.142	1.42022e-32	ISD3p	Rab3il1
8.66066e-37	-0.781915	0.977	0.996	1.72425e-32	ISD3p	Prnp
1.03315e-36	0.725909	0.469	0.121	2.05689e-32	ISD3p	Ecscr
1.90688e-36	0.904642	1	0.859	3.79641e-32	ISD3p	Hspa5
2.09253e-36	0.989805	0.938	0.694	4.16602e-32	ISD3p	Ppp1r14b
3.14255e-36	0.591282	1	1	6.25651e-32	ISD3p	Rps23
5.09371e-36	0.866145	0.992	0.803	1.01411e-31	ISD3p	Sec61b
7.31029e-36	0.566647	1	0.999	1.4554e-31	ISD3p	Cfl1
7.38408e-36	-1.02542	0.992	0.999	1.4701e-31	ISD3p	Clu
7.83981e-36	0.613884	0.423	0.097	1.56083e-31	ISD3p	Tmem252
8.74148e-36	0.814363	0.654	0.221	1.74034e-31	ISD3p	Bst2
8.83927e-36	1.04448	0.8	0.459	1.75981e-31	ISD3p	Glmp
1.0656e-35	0.653442	0.392	0.088	2.1215e-31	ISD3p	P2ry6
1.80853e-35	0.652159	1	0.998	3.6006e-31	ISD3p	Rps17
2.41046e-35	0.509165	0.338	0.066	4.79898e-31	ISD3p	Tlr7
2.758e-35	0.67975	1	0.997	5.4909e-31	ISD3p	Rpl7
2.8192e-35	0.865087	0.5	0.144	5.61274e-31	ISD3p	Spi1
3.90845e-35	0.897512	0.623	0.223	7.78134e-31	ISD3p	Lipa
4.43427e-35	0.63783	0.515	0.14	8.82819e-31	ISD3p	Ccl12
5.00397e-35	0.842845	0.515	0.147	9.96241e-31	ISD3p	Vwf
5.20315e-35	0.376915	0.215	0.028	1.0359e-30	ISD3p	Ckap2l
5.2122e-35	0.717124	1	0.992	1.0377e-30	ISD3p	Tubb5
5.54282e-35	-0.822111	0.985	0.987	1.10352e-30	ISD3p	2900097C17Rik
8.18822e-35	-0.780331	0.977	0.99	1.63019e-30	ISD3p	Eif4a2
8.32589e-35	-0.730261	1	1	1.6576e-30	ISD3p	Ndufa4
8.57178e-35	0.399787	0.269	0.044	1.70656e-30	ISD3p	Spc24
1.14302e-34	0.338052	0.208	0.026	2.27565e-30	ISD3p	Serpine1
1.21528e-34	0.89049	0.954	0.65	2.41951e-30	ISD3p	Coro1a
1.22495e-34	-1.0181	1	1	2.43875e-30	ISD3p	Calm2
2.0481e-34	0.713425	0.485	0.132	4.07756e-30	ISD3p	Tgm2
2.09884e-34	0.953871	0.723	0.328	4.17859e-30	ISD3p	Plxnb2
2.11127e-34	0.714346	1	0.996	4.20334e-30	ISD3p	Rps6
2.24113e-34	0.971975	0.908	0.586	4.46187e-30	ISD3p	Anxa5
2.29759e-34	-0.642042	0.992	1	4.57427e-30	ISD3p	Slc25a4
2.79998e-34	-0.838724	0.992	0.994	5.57449e-30	ISD3p	Tspan7
3.45095e-34	0.571703	0.392	0.089	6.8705e-30	ISD3p	Hcls1
4.09218e-34	0.332228	0.177	0.02	8.14712e-30	ISD3p	AB124611
5.29795e-34	0.636709	1	0.999	1.05477e-29	ISD3p	Tuba1b
8.41666e-34	0.566157	1	1	1.67567e-29	ISD3p	Rps10
1.11624e-33	-0.55	1	1	2.22232e-29	ISD3p	Cox7c
1.22753e-33	0.361474	0.246	0.037	2.44388e-29	ISD3p	Fblim1
1.24386e-33	0.616429	1	0.998	2.4764e-29	ISD3p	Rps5
1.36172e-33	0.585623	0.423	0.104	2.71104e-29	ISD3p	Cd37
1.64965e-33	0.280741	0.185	0.022	3.28429e-29	ISD3p	Ndc80
1.97989e-33	-0.766829	1	1	3.94176e-29	ISD3p	mt-Nd3
2.35183e-33	-0.96646	0.785	0.919	4.68225e-29	ISD3p	Tspyl4
2.88105e-33	0.874031	0.554	0.184	5.73587e-29	ISD3p	Hmgb2
4.20148e-33	0.186065	0.1	0.007	8.36472e-29	ISD3p	Neil3
4.88794e-33	-1.01183	0.969	0.985	9.73141e-29	ISD3p	Gpm6a
7.43944e-33	0.530959	0.362	0.08	1.48112e-28	ISD3p	Cenpa
7.53722e-33	-1.10145	0.977	0.988	1.50058e-28	ISD3p	Rtn1
8.37672e-33	0.747256	1	0.984	1.66772e-28	ISD3p	Rpl10
9.16246e-33	-1.23539	0.915	0.949	1.82415e-28	ISD3p	Vsnl1
1.16651e-32	-0.988814	0.977	0.986	2.32241e-28	ISD3p	Zwint
1.24557e-32	0.486867	1	1	2.47981e-28	ISD3p	Rps13
1.31475e-32	1.29708	1	0.803	2.61754e-28	ISD3p	Trf
1.39426e-32	0.840989	0.569	0.196	2.77583e-28	ISD3p	Cx3cr1
1.46868e-32	0.70654	1	0.989	2.924e-28	ISD3p	Ptma
1.56596e-32	0.284027	0.2	0.026	3.11767e-28	ISD3p	Tmem273
2.20928e-32	0.441282	1	1	4.39846e-28	ISD3p	Rplp1
2.52729e-32	0.691443	0.354	0.075	5.03158e-28	ISD3p	Pf4
2.57111e-32	-0.603859	1	1	5.11881e-28	ISD3p	Cox5b
4.6404e-32	0.780226	0.477	0.139	9.23857e-28	ISD3p	Ecm1
5.102e-32	0.857519	0.523	0.174	1.01576e-27	ISD3p	Ftl1-ps1
8.76637e-32	0.335481	0.2	0.027	1.7453e-27	ISD3p	Foxm1
9.12287e-32	-0.817688	0.985	0.99	1.81627e-27	ISD3p	Vamp2
9.79238e-32	0.501163	1	1	1.94957e-27	ISD3p	Actg1
1.03574e-31	0.837373	0.677	0.294	2.06205e-27	ISD3p	Selplg
1.16819e-31	1.00987	0.792	0.421	2.32576e-27	ISD3p	Litaf
1.19748e-31	-1.36093	0.885	0.941	2.38406e-27	ISD3p	Nap1l5
1.78823e-31	0.9148	0.992	0.859	3.56019e-27	ISD3p	Lrp1
2.79531e-31	0.772789	1	0.985	5.56518e-27	ISD3p	H2afz
2.88569e-31	-0.880312	0.938	0.97	5.74513e-27	ISD3p	Scg5
2.89041e-31	0.618626	0.454	0.127	5.75452e-27	ISD3p	Lyn
2.89544e-31	0.250988	0.162	0.018	5.76454e-27	ISD3p	Kif20a
3.19774e-31	0.54342	1	1	6.36639e-27	ISD3p	Rpl14
3.46025e-31	-0.90214	0.938	0.965	6.88901e-27	ISD3p	Rab6b
5.43002e-31	0.256948	0.185	0.024	1.08106e-26	ISD3p	Tes
5.80137e-31	0.238596	0.123	0.011	1.15499e-26	ISD3p	Chil3
6.2175e-31	-1.02897	0.985	0.981	1.23784e-26	ISD3p	Ncdn
6.36149e-31	-0.933928	0.769	0.918	1.26651e-26	ISD3p	Zcchc18
9.19402e-31	0.860688	0.677	0.293	1.83044e-26	ISD3p	Tpm4
1.1391e-30	0.455106	0.277	0.051	2.26784e-26	ISD3p	Slc16a3
1.20198e-30	0.603586	0.331	0.07	2.39302e-26	ISD3p	Lrg1
1.2033e-30	0.539565	1	0.999	2.39564e-26	ISD3p	Rpl15
1.28407e-30	0.944923	0.685	0.319	2.55645e-26	ISD3p	Vamp8
1.67702e-30	-0.66991	1	0.998	3.33878e-26	ISD3p	Rtn3
1.7089e-30	0.488801	0.269	0.049	3.40225e-26	ISD3p	Tpx2
1.76765e-30	0.952048	0.623	0.269	3.51922e-26	ISD3p	Gba
2.21458e-30	-0.955159	0.931	0.96	4.40901e-26	ISD3p	Nsf
2.31149e-30	0.200602	0.115	0.01	4.60194e-26	ISD3p	Dlgap5
2.37823e-30	0.50963	0.354	0.081	4.73483e-26	ISD3p	Mcm5
2.81513e-30	0.881065	0.608	0.24	5.60465e-26	ISD3p	Plod1
3.57182e-30	-0.900473	0.877	0.955	7.11114e-26	ISD3p	Stxbp1
3.59662e-30	0.652786	1	0.983	7.1605e-26	ISD3p	Prdx1
4.00166e-30	0.462134	1	1	7.9669e-26	ISD3p	Rpl19
4.01354e-30	0.521237	0.331	0.07	7.99057e-26	ISD3p	Ccl3
5.57164e-30	-0.613106	1	1	1.10926e-25	ISD3p	Cox7a2
5.98647e-30	-0.755821	1	0.998	1.19185e-25	ISD3p	Ndfip1
6.00075e-30	0.904583	0.877	0.597	1.19469e-25	ISD3p	Rap1b
6.61163e-30	0.853012	0.923	0.626	1.31631e-25	ISD3p	Gm10076
6.96867e-30	0.41353	0.315	0.065	1.38739e-25	ISD3p	Slc11a1
8.02469e-30	0.821072	0.962	0.79	1.59763e-25	ISD3p	Tmed10
8.35439e-30	0.418385	0.292	0.058	1.66328e-25	ISD3p	Dock8
1.2127e-29	0.854592	0.923	0.646	2.41437e-25	ISD3p	Atp6v0e
1.58888e-29	0.342448	0.215	0.033	3.16331e-25	ISD3p	Ccnb2
2.26413e-29	0.161586	0.108	0.009	4.50766e-25	ISD3p	Ska1
3.02143e-29	0.366431	0.215	0.033	6.01536e-25	ISD3p	Plk1
3.44406e-29	0.786387	1	0.852	6.85679e-25	ISD3p	Sdcbp
3.6887e-29	-0.653014	0.985	0.998	7.34383e-25	ISD3p	Ndufa6
3.93377e-29	-0.940742	0.931	0.955	7.83175e-25	ISD3p	Atp6v1g2
4.75414e-29	0.312626	0.215	0.033	9.46502e-25	ISD3p	Hacd4
4.81708e-29	0.917468	0.831	0.579	9.59032e-25	ISD3p	Sh3glb1
4.9753e-29	0.664746	0.446	0.13	9.90532e-25	ISD3p	Cebpa
5.04798e-29	0.837665	0.608	0.252	1.005e-24	ISD3p	Rnaset2a
5.29195e-29	0.404003	0.269	0.051	1.05357e-24	ISD3p	Mcm3
5.33859e-29	0.784981	0.946	0.747	1.06286e-24	ISD3p	Erp29
6.03318e-29	0.784562	0.669	0.298	1.20114e-24	ISD3p	Plekho1
6.14021e-29	0.530917	1	1	1.22245e-24	ISD3p	Rpl8
6.98251e-29	0.443483	0.269	0.051	1.39015e-24	ISD3p	Hcst
8.78666e-29	1.03147	0.754	0.432	1.74934e-24	ISD3p	Creg1
1.04213e-28	-0.503992	1	1	2.07477e-24	ISD3p	Chchd2
1.21451e-28	-0.909995	0.962	0.968	2.41797e-24	ISD3p	Gng3
1.29356e-28	0.339537	0.192	0.027	2.57535e-24	ISD3p	Lockd
1.37738e-28	0.455741	0.4	0.101	2.74222e-24	ISD3p	Cd44
1.56762e-28	0.551999	1	0.999	3.12097e-24	ISD3p	Eef2
1.65027e-28	0.813364	0.662	0.301	3.28551e-24	ISD3p	Rhoc
2.08564e-28	0.854601	0.854	0.616	4.15229e-24	ISD3p	Hnrnpf
2.51711e-28	-0.68305	0.977	0.995	5.01132e-24	ISD3p	Serinc1
2.56697e-28	0.679498	0.338	0.077	5.11058e-24	ISD3p	Ccl4
2.62285e-28	0.969798	0.685	0.339	5.22182e-24	ISD3p	Tspan4
2.73265e-28	0.609725	0.492	0.159	5.44044e-24	ISD3p	Sdf2l1
2.83763e-28	0.70589	0.992	0.969	5.64944e-24	ISD3p	Atox1
2.97926e-28	0.226571	0.123	0.012	5.9314e-24	ISD3p	Fabp4
3.54295e-28	-0.702397	0.946	0.986	7.05366e-24	ISD3p	Gabarapl1
3.69577e-28	0.83001	0.615	0.266	7.3579e-24	ISD3p	Ostf1
4.22564e-28	0.876239	0.969	0.786	8.41284e-24	ISD3p	Ybx1
4.3382e-28	0.523425	1	0.999	8.63693e-24	ISD3p	Rpl29
4.41271e-28	0.578972	1	0.998	8.78527e-24	ISD3p	Rpl27
4.55335e-28	-0.961496	0.746	0.896	9.06526e-24	ISD3p	Nefl
4.76112e-28	0.202611	0.131	0.013	9.47891e-24	ISD3p	Tlr4
4.87426e-28	0.77218	1	0.951	9.70416e-24	ISD3p	Abhd12
4.93603e-28	-0.84151	0.938	0.962	9.82715e-24	ISD3p	Ttc3
7.61704e-28	0.422653	1	1	1.51648e-23	ISD3p	Rps29
8.91446e-28	0.366362	0.338	0.075	1.77478e-23	ISD3p	Col3a1
9.16096e-28	0.711225	0.5	0.168	1.82385e-23	ISD3p	Tcirg1
1.01535e-27	0.554813	0.3	0.066	2.02146e-23	ISD3p	Ptprc
1.09365e-27	0.374142	0.254	0.047	2.17735e-23	ISD3p	Csf2rb
1.11758e-27	-0.903809	0.823	0.935	2.22499e-23	ISD3p	Cnih2
1.27937e-27	0.745644	0.469	0.152	2.54709e-23	ISD3p	Il10rb
1.29383e-27	0.393776	0.246	0.045	2.57588e-23	ISD3p	Lpxn
1.626e-27	0.872538	0.877	0.576	3.23721e-23	ISD3p	Lamp2
1.79878e-27	0.692595	0.469	0.149	3.58118e-23	ISD3p	Inpp5d
1.98613e-27	0.449799	0.292	0.062	3.95418e-23	ISD3p	Lcp2
2.17441e-27	0.819926	0.569	0.232	4.32903e-23	ISD3p	Tmem86a
2.99561e-27	0.161728	0.1	0.008	5.96397e-23	ISD3p	Ncapg
3.22431e-27	0.722163	0.469	0.154	6.41928e-23	ISD3p	Golm1
3.48886e-27	0.202894	0.131	0.014	6.94597e-23	ISD3p	Hmmr
3.96569e-27	0.690997	1	0.869	7.89528e-23	ISD3p	Capns1
6.16396e-27	-0.754551	0.869	0.964	1.22718e-22	ISD3p	Ttyh1
6.75277e-27	0.717306	0.985	0.863	1.34441e-22	ISD3p	Ssr4
6.8193e-27	0.889329	0.815	0.517	1.35766e-22	ISD3p	Myl12a
8.0589e-27	0.442493	0.292	0.063	1.60445e-22	ISD3p	Lmnb1
9.14518e-27	-0.724888	0.954	0.989	1.82071e-22	ISD3p	Slc22a17
9.98302e-27	0.779574	1	0.909	1.98752e-22	ISD3p	Syngr1
1.14266e-26	-0.879591	0.954	0.969	2.27491e-22	ISD3p	Dnm1
1.22882e-26	0.403513	0.262	0.051	2.44645e-22	ISD3p	Gcnt1
1.25059e-26	0.611019	1	0.994	2.4898e-22	ISD3p	Rpl7a
1.35245e-26	0.867892	0.631	0.294	2.69259e-22	ISD3p	Plxdc2
1.56782e-26	0.823068	0.985	0.768	3.12138e-22	ISD3p	Rpn2
1.63418e-26	-0.830255	0.762	0.916	3.25349e-22	ISD3p	Serp2
1.75322e-26	-0.732332	0.938	0.98	3.49049e-22	ISD3p	Pfn2
1.86204e-26	0.605463	0.369	0.1	3.70713e-22	ISD3p	Bin2
1.95465e-26	0.571604	0.438	0.129	3.89152e-22	ISD3p	Cd14
2.07341e-26	0.7866	0.531	0.202	4.12794e-22	ISD3p	Uap1l1
2.26633e-26	0.846903	0.885	0.674	4.51203e-22	ISD3p	Snx5
2.6873e-26	0.717172	0.615	0.258	5.35014e-22	ISD3p	Tcn2
3.09627e-26	0.269579	0.192	0.029	6.16437e-22	ISD3p	Sash3
3.30418e-26	0.201338	0.123	0.013	6.5783e-22	ISD3p	AI662270
3.40925e-26	0.72533	1	0.865	6.78747e-22	ISD3p	Arpc2
3.56005e-26	0.829064	1	0.849	7.0877e-22	ISD3p	Gnai2
3.76242e-26	0.812167	0.654	0.295	7.4906e-22	ISD3p	Ifitm2
3.89129e-26	0.500718	1	1	7.74717e-22	ISD3p	Rpl6
4.19329e-26	0.156195	0.123	0.013	8.34841e-22	ISD3p	Iqgap3
5.05232e-26	0.703965	1	0.948	1.00587e-21	ISD3p	Ldha
5.91498e-26	-0.840369	0.923	0.947	1.17761e-21	ISD3p	Syp
6.18942e-26	-1.76383	0.954	0.969	1.23225e-21	ISD3p	Pcp4
6.30634e-26	0.359311	0.254	0.05	1.25553e-21	ISD3p	Gal3st4
6.40301e-26	-0.814713	0.831	0.933	1.27478e-21	ISD3p	Nsg1
6.54268e-26	-0.763876	1	0.994	1.30258e-21	ISD3p	mt-Nd5
8.12879e-26	0.608575	0.423	0.13	1.61836e-21	ISD3p	Racgap1
8.53951e-26	-0.807922	0.869	0.941	1.70013e-21	ISD3p	Mllt11
8.59104e-26	0.435853	1	1	1.71039e-21	ISD3p	Rpl30
8.60713e-26	0.531568	1	0.999	1.71359e-21	ISD3p	Rps25
9.36212e-26	0.385816	0.262	0.052	1.86391e-21	ISD3p	Tgm1
1.13043e-25	0.170088	0.108	0.01	2.25058e-21	ISD3p	Cdca5
1.15622e-25	0.591226	0.462	0.149	2.30191e-21	ISD3p	Pros1
1.24147e-25	0.239378	0.131	0.015	2.47165e-21	ISD3p	Ect2
1.50222e-25	0.426024	0.3	0.069	2.99077e-21	ISD3p	Tacc3
1.57255e-25	-0.646976	0.985	0.99	3.1308e-21	ISD3p	Map1lc3a
1.62372e-25	0.498697	1	1	3.23266e-21	ISD3p	Rps3
1.77273e-25	0.554841	0.362	0.097	3.52933e-21	ISD3p	Ncf2
1.79453e-25	0.617984	1	0.992	3.57273e-21	ISD3p	Akr1a1
1.92378e-25	-0.820055	0.892	0.956	3.83005e-21	ISD3p	Sez6l2
1.95117e-25	0.696932	0.992	0.934	3.88459e-21	ISD3p	Serinc3
2.42079e-25	0.456403	0.323	0.077	4.81955e-21	ISD3p	Nes
2.66774e-25	0.303934	0.185	0.028	5.31121e-21	ISD3p	Lrrc25
3.26903e-25	0.454702	0.262	0.055	6.50831e-21	ISD3p	Glipr1
3.46797e-25	0.549622	0.408	0.119	6.90439e-21	ISD3p	Abi3
3.48427e-25	0.875581	0.615	0.283	6.93684e-21	ISD3p	Col4a1
4.27254e-25	0.645258	0.292	0.064	8.50619e-21	ISD3p	Ccl2
5.95456e-25	0.67766	0.515	0.19	1.18549e-20	ISD3p	Myh9
8.40127e-25	0.706153	0.485	0.171	1.67261e-20	ISD3p	Iqgap1
9.18079e-25	-0.763551	0.954	0.976	1.8278e-20	ISD3p	Thra
1.057e-24	0.765539	1	0.896	2.10438e-20	ISD3p	Timp2
1.21989e-24	0.285475	0.177	0.027	2.42867e-20	ISD3p	Ptafr
1.29142e-24	-2.21928	0.969	0.963	2.57109e-20	ISD3p	Ptgds
1.32286e-24	-0.709865	0.977	0.972	2.63369e-20	ISD3p	Eno2
2.10609e-24	-0.899443	0.977	0.969	4.19301e-20	ISD3p	Meg3
2.18925e-24	0.71834	0.515	0.198	4.35859e-20	ISD3p	Tgfbr2
2.55493e-24	0.809678	0.908	0.677	5.08662e-20	ISD3p	Scarb2
2.8348e-24	0.933548	0.746	0.489	5.64381e-20	ISD3p	Fabp7
3.20862e-24	-0.673611	0.908	0.965	6.38805e-20	ISD3p	Atp6v0e2
3.50436e-24	-0.847041	1	0.991	6.97683e-20	ISD3p	Ywhah
3.51823e-24	0.777076	0.854	0.582	7.00444e-20	ISD3p	Sat1
3.84242e-24	0.343556	0.177	0.027	7.64987e-20	ISD3p	Acp5
4.46524e-24	-0.573073	1	0.999	8.88984e-20	ISD3p	Cox7b
4.70018e-24	-0.679826	0.946	0.984	9.35758e-20	ISD3p	Klc1
4.78434e-24	0.799954	0.915	0.677	9.52514e-20	ISD3p	Pdia6
5.18374e-24	0.615459	0.438	0.148	1.03203e-19	ISD3p	Prcp
5.67575e-24	-0.574199	0.992	0.996	1.12998e-19	ISD3p	Tspan3
5.93209e-24	0.398916	0.285	0.064	1.18102e-19	ISD3p	Itga5
6.08609e-24	0.27943	0.177	0.027	1.21168e-19	ISD3p	Uhrf1
6.22598e-24	0.637795	0.554	0.218	1.23953e-19	ISD3p	Tnfrsf1a
6.49293e-24	-0.87633	0.923	0.955	1.29268e-19	ISD3p	Syt1
6.73505e-24	-0.75355	0.985	0.988	1.34088e-19	ISD3p	Clstn1
7.1616e-24	0.567944	1	0.981	1.4258e-19	ISD3p	Eef1b2
7.27108e-24	0.361354	0.223	0.042	1.4476e-19	ISD3p	Fam111a
7.28662e-24	0.506571	0.338	0.091	1.45069e-19	ISD3p	Galns
7.34658e-24	0.619702	0.485	0.174	1.46263e-19	ISD3p	Ppp1r18
8.01781e-24	0.752263	0.908	0.619	1.59627e-19	ISD3p	Ly6a
8.55967e-24	0.728949	0.854	0.644	1.70415e-19	ISD3p	Tpd52
8.76944e-24	0.621007	0.431	0.141	1.74591e-19	ISD3p	Psmb8
1.15754e-23	-0.851182	0.992	0.999	2.30455e-19	ISD3p	Scd2
1.29037e-23	0.902869	0.6	0.298	2.569e-19	ISD3p	Mfsd1
1.3585e-23	0.31541	0.215	0.04	2.70465e-19	ISD3p	Runx1
1.41103e-23	0.905843	0.685	0.391	2.80921e-19	ISD3p	Cldn5
1.44246e-23	-0.798047	0.123	0.588	2.8718e-19	ISD3p	Cldn10
1.67511e-23	0.202487	0.146	0.02	3.33497e-19	ISD3p	Gm46224
1.76224e-23	0.703352	0.992	0.887	3.50844e-19	ISD3p	Rbm3
1.79137e-23	0.495642	1	0.999	3.56644e-19	ISD3p	Rpl4
1.86348e-23	-0.722391	0.762	0.898	3.71e-19	ISD3p	Kifap3
1.93152e-23	0.191251	0.131	0.016	3.84547e-19	ISD3p	Naip5
2.04719e-23	-0.727335	0.9	0.947	4.07575e-19	ISD3p	Got1
2.33488e-23	-0.774543	0.785	0.906	4.64851e-19	ISD3p	Sult4a1
2.88829e-23	0.340105	0.246	0.051	5.75031e-19	ISD3p	Rasal3
3.11739e-23	-0.566092	1	0.999	6.20642e-19	ISD3p	Gnas
3.13724e-23	0.253465	0.154	0.022	6.24594e-19	ISD3p	Cybb
3.36952e-23	-0.815826	0.892	0.948	6.70839e-19	ISD3p	Prkar1b
3.67554e-23	-0.747433	0.908	0.961	7.31763e-19	ISD3p	Map1b
4.16687e-23	-0.773633	0.769	0.887	8.29583e-19	ISD3p	Slc12a5
4.7716e-23	0.688481	0.515	0.2	9.49979e-19	ISD3p	Unc93b1
5.35834e-23	-0.727681	0.985	0.996	1.06679e-18	ISD3p	Aplp1
5.50588e-23	0.707282	0.969	0.837	1.09617e-18	ISD3p	Arpc3
5.72236e-23	0.633351	0.946	0.749	1.13926e-18	ISD3p	Hnrnpab
5.90661e-23	-0.700181	0.877	0.943	1.17595e-18	ISD3p	Pja2
6.25091e-23	0.536762	1	0.997	1.24449e-18	ISD3p	Rpl23a
6.44448e-23	0.183925	0.123	0.014	1.28303e-18	ISD3p	Cd300lf
7.45106e-23	-0.62566	1	0.998	1.48343e-18	ISD3p	Ldhb
7.67604e-23	0.190404	0.123	0.015	1.52822e-18	ISD3p	Ly9
7.76812e-23	-0.731712	0.977	0.967	1.54655e-18	ISD3p	Atp1a3
8.15287e-23	0.595048	0.485	0.171	1.62316e-18	ISD3p	Pld4
8.18746e-23	0.423049	0.315	0.079	1.63004e-18	ISD3p	Cd93
8.471e-23	0.477862	0.354	0.1	1.68649e-18	ISD3p	Gla
8.77344e-23	-0.599718	1	1	1.7467e-18	ISD3p	Calm1
8.96833e-23	-0.656963	0.908	0.978	1.78551e-18	ISD3p	Pink1
1.04255e-22	-0.872391	0.585	0.815	2.07561e-18	ISD3p	Ntsr2
1.04757e-22	0.827876	0.631	0.309	2.08561e-18	ISD3p	Flna
1.41484e-22	0.40817	0.308	0.078	2.81681e-18	ISD3p	Gpsm3
1.45315e-22	0.396201	1	1	2.89308e-18	ISD3p	Rpl11
1.49604e-22	0.75054	0.554	0.239	2.97847e-18	ISD3p	Syngr2
1.55472e-22	-0.631171	0.969	0.989	3.09529e-18	ISD3p	Ypel3
1.75983e-22	0.221785	0.138	0.018	3.50365e-18	ISD3p	Gpr65
2.09051e-22	-0.910439	0.877	0.916	4.162e-18	ISD3p	Fbxl16
2.26446e-22	0.415944	0.238	0.05	4.50832e-18	ISD3p	Scgb3a1
2.5603e-22	0.620122	0.823	0.463	5.0973e-18	ISD3p	Ifitm3
2.77516e-22	0.659645	0.977	0.862	5.52506e-18	ISD3p	Marcks
3.06599e-22	0.775767	0.731	0.429	6.10407e-18	ISD3p	Pmp22
3.07775e-22	-0.682311	0.938	0.976	6.12749e-18	ISD3p	Rtl8a
3.58842e-22	0.158069	0.115	0.013	7.14419e-18	ISD3p	Plau
4.72912e-22	0.511692	0.446	0.149	9.41521e-18	ISD3p	Ccl6
5.54094e-22	0.395678	1	1	1.10315e-17	ISD3p	Rpl34
5.90705e-22	-0.855602	0.762	0.876	1.17603e-17	ISD3p	Sh3gl2
6.46936e-22	-0.453738	1	1	1.28798e-17	ISD3p	Cox6a1
6.80198e-22	-0.475574	1	0.999	1.35421e-17	ISD3p	Ndufb9
6.99786e-22	-0.767057	0.669	0.846	1.3932e-17	ISD3p	Kifc2
7.17019e-22	0.603623	0.469	0.175	1.42751e-17	ISD3p	Ptbp3
7.28573e-22	-0.644241	0.846	0.938	1.45052e-17	ISD3p	Pfkm
8.69286e-22	-0.675859	0.908	0.955	1.73066e-17	ISD3p	Snap47
9.84791e-22	0.134309	0.108	0.012	1.96062e-17	ISD3p	Ifi202b
1.01799e-21	0.227968	0.169	0.027	2.02671e-17	ISD3p	Wdfy4
1.31084e-21	-1.07354	0.938	0.943	2.60975e-17	ISD3p	Chn1
1.602e-21	0.202346	0.138	0.019	3.18943e-17	ISD3p	Nusap1
1.70866e-21	-0.815143	0.869	0.943	3.40177e-17	ISD3p	Nsg2
1.78702e-21	0.318437	0.177	0.03	3.55778e-17	ISD3p	Spc25
1.79107e-21	0.650745	0.946	0.75	3.56585e-17	ISD3p	Wdr1
2.33707e-21	0.538939	0.423	0.147	4.65288e-17	ISD3p	Scpep1
2.52524e-21	0.687586	0.985	0.929	5.0275e-17	ISD3p	Hsp90b1
2.53391e-21	0.174417	0.115	0.014	5.04476e-17	ISD3p	Treml2
2.6419e-21	0.263985	0.177	0.03	5.25976e-17	ISD3p	Rad51
2.81219e-21	0.670539	0.415	0.147	5.59879e-17	ISD3p	Cspg4
3.00142e-21	0.708045	0.608	0.293	5.97553e-17	ISD3p	Pnp
3.2977e-21	-0.50372	1	0.999	6.5654e-17	ISD3p	Hsp90aa1
4.11303e-21	0.470507	0.315	0.085	8.18862e-17	ISD3p	Angptl4
4.15258e-21	0.903787	0.662	0.385	8.26737e-17	ISD3p	Itgb1
4.37563e-21	0.28901	0.2	0.038	8.71144e-17	ISD3p	Fyb
6.42879e-21	0.235337	0.977	0.888	1.27991e-16	ISD3p	Gm42418
6.57713e-21	0.235039	0.169	0.028	1.30944e-16	ISD3p	Cdk6
6.77093e-21	-0.763156	0.769	0.892	1.34802e-16	ISD3p	Slc6a1
6.78928e-21	0.329392	0.285	0.071	1.35168e-16	ISD3p	Apbb1ip
6.97688e-21	0.489818	1	0.993	1.38903e-16	ISD3p	Rpl36al
7.40024e-21	0.816928	0.708	0.444	1.47331e-16	ISD3p	H2-K1
8.06854e-21	-0.58323	0.962	0.98	1.60637e-16	ISD3p	Gdi1
8.36473e-21	0.371111	0.277	0.068	1.66533e-16	ISD3p	Anxa4
9.39981e-21	0.464368	1	1	1.87141e-16	ISD3p	Rpl31
9.81591e-21	0.581053	0.423	0.148	1.95425e-16	ISD3p	Lhfpl2
1.04359e-20	0.760339	0.869	0.686	2.07768e-16	ISD3p	Ddost
1.07304e-20	-0.657953	0.762	0.918	2.13632e-16	ISD3p	1500011B03Rik
1.22968e-20	0.339308	0.269	0.065	2.44817e-16	ISD3p	Hck
1.39553e-20	-0.671557	0.823	0.926	2.77835e-16	ISD3p	Sv2a
1.43909e-20	-0.693502	0.9	0.95	2.86508e-16	ISD3p	Tuba4a
1.48815e-20	-0.682405	0.838	0.907	2.96277e-16	ISD3p	Grin1
1.5767e-20	0.712329	0.5	0.211	3.13906e-16	ISD3p	Gpr137b
1.75928e-20	-0.638373	0.938	0.963	3.50255e-16	ISD3p	Tagln3
2.06643e-20	0.670986	0.869	0.643	4.11405e-16	ISD3p	Rgs10
2.15995e-20	0.370125	1	1	4.30025e-16	ISD3p	Rps27a
2.19905e-20	0.437932	1	1	4.37809e-16	ISD3p	Pkm
2.31253e-20	-0.782281	0.831	0.905	4.60403e-16	ISD3p	Caly
2.49134e-20	-0.685692	0.808	0.916	4.96001e-16	ISD3p	Cend1
2.96142e-20	-1.01985	0.954	0.946	5.89589e-16	ISD3p	Cplx1
3.04848e-20	-0.570314	0.962	0.988	6.06922e-16	ISD3p	Gabarapl2
3.20796e-20	-0.733418	0.923	0.962	6.38672e-16	ISD3p	Stmn4
3.39005e-20	0.502737	0.3	0.084	6.74925e-16	ISD3p	Ccnb1
3.7345e-20	0.143377	0.108	0.013	7.43501e-16	ISD3p	Gpr35
4.23295e-20	0.578046	0.508	0.199	8.42738e-16	ISD3p	Serpinh1
5.09697e-20	0.490002	1	0.983	1.01475e-15	ISD3p	Clta
5.73988e-20	0.541655	1	0.995	1.14275e-15	ISD3p	Rpl36a
6.1726e-20	0.537389	1	0.982	1.2289e-15	ISD3p	H3f3b
6.32533e-20	0.674429	0.446	0.172	1.25931e-15	ISD3p	Gpr34
6.33791e-20	0.455119	0.338	0.101	1.26181e-15	ISD3p	Arhgap45
6.51202e-20	0.407779	0.3	0.083	1.29648e-15	ISD3p	Renbp
6.5291e-20	0.180112	0.115	0.015	1.29988e-15	ISD3p	Gtse1
6.64399e-20	0.681146	0.846	0.645	1.32275e-15	ISD3p	Ptp4a2
6.8838e-20	0.47625	0.315	0.091	1.3705e-15	ISD3p	Cks1b
7.01056e-20	0.70097	0.523	0.236	1.39573e-15	ISD3p	Vsir
7.83542e-20	-0.694998	0.962	0.966	1.55995e-15	ISD3p	Thy1
7.99254e-20	0.657386	0.908	0.721	1.59123e-15	ISD3p	Tpm3
9.88811e-20	-0.714829	0.785	0.868	1.96862e-15	ISD3p	Snap91
1.02324e-19	0.828182	0.708	0.493	2.03718e-15	ISD3p	Rnh1
1.02998e-19	-0.820651	0.2	0.593	2.05059e-15	ISD3p	AI593442
1.03303e-19	-0.769757	0.969	0.955	2.05666e-15	ISD3p	Snhg11
1.15169e-19	-0.867966	0.962	0.965	2.29289e-15	ISD3p	Scn1b
1.47558e-19	0.471017	0.338	0.103	2.93774e-15	ISD3p	Plp2
1.53366e-19	0.450497	0.323	0.094	3.05337e-15	ISD3p	Il4ra
2.14475e-19	-0.621517	0.838	0.925	4.26998e-15	ISD3p	Rnf11
2.34645e-19	0.640732	0.946	0.773	4.67155e-15	ISD3p	Arpc5
2.70841e-19	-0.626244	0.115	0.543	5.39217e-15	ISD3p	Nap1l2
2.98295e-19	0.905003	0.731	0.553	5.93876e-15	ISD3p	Pcna
3.00462e-19	0.380875	0.269	0.07	5.9819e-15	ISD3p	Smc4
3.21229e-19	-0.698715	0.177	0.591	6.39535e-15	ISD3p	Lrrn2
3.41405e-19	0.811967	0.746	0.568	6.79704e-15	ISD3p	Selenoh
3.42535e-19	-1.11861	0.038	0.442	6.81953e-15	ISD3p	Agt
3.58512e-19	0.231735	0.154	0.026	7.13761e-15	ISD3p	Aurka
3.80461e-19	-0.653778	0.877	0.937	7.5746e-15	ISD3p	Ndrg3
4.01792e-19	0.220503	0.192	0.038	7.99927e-15	ISD3p	Gpr183
4.82588e-19	-0.720497	0.869	0.912	9.60785e-15	ISD3p	Syn1
5.47801e-19	0.695743	0.485	0.209	1.09062e-14	ISD3p	Tgfbr1
5.73407e-19	-0.768995	0.962	0.942	1.1416e-14	ISD3p	Stmn2
5.89876e-19	-0.582582	0.908	0.968	1.17438e-14	ISD3p	Gstm5
6.10043e-19	0.273861	0.185	0.036	1.21453e-14	ISD3p	Arhgap30
6.56501e-19	0.556567	0.969	0.85	1.30703e-14	ISD3p	Hnrnpa1
6.70727e-19	-0.68193	0.869	0.926	1.33535e-14	ISD3p	C1qtnf4
6.94322e-19	0.198839	0.146	0.024	1.38233e-14	ISD3p	Kif23
7.26688e-19	-0.587129	0.923	0.969	1.44676e-14	ISD3p	Gabbr1
8.55722e-19	0.576034	0.431	0.164	1.70366e-14	ISD3p	Itga6
8.88882e-19	-0.605536	0.762	0.884	1.76968e-14	ISD3p	Mapre3
9.10782e-19	0.322315	0.277	0.072	1.81328e-14	ISD3p	Tnc
9.67979e-19	-0.614414	0.723	0.873	1.92715e-14	ISD3p	Cdip1
1.02176e-18	0.674008	0.838	0.67	2.03421e-14	ISD3p	Dhrs1
1.05645e-18	-0.641498	0.208	0.611	2.10328e-14	ISD3p	Rhbdl1
1.10186e-18	0.600355	0.431	0.168	2.19368e-14	ISD3p	Slco2b1
1.15936e-18	-0.756588	0.838	0.894	2.30818e-14	ISD3p	Gprasp1
1.18024e-18	0.515706	1	0.96	2.34975e-14	ISD3p	Uba52
1.19902e-18	0.804509	0.692	0.443	2.38714e-14	ISD3p	Tpp1
1.34331e-18	0.680158	0.531	0.263	2.67439e-14	ISD3p	Man1c1
1.34674e-18	0.66489	0.931	0.729	2.68122e-14	ISD3p	S100a13
1.3922e-18	-0.632238	0.131	0.534	2.77172e-14	ISD3p	Prickle2
1.39768e-18	-0.546264	0.823	0.926	2.78263e-14	ISD3p	Pmm1
1.47319e-18	0.257621	0.185	0.036	2.93297e-14	ISD3p	Ptgr1
1.50327e-18	0.649298	0.985	0.859	2.99287e-14	ISD3p	Serpine2
1.53001e-18	0.330224	0.285	0.076	3.0461e-14	ISD3p	Csf3r
1.55538e-18	-0.630403	0.123	0.535	3.09661e-14	ISD3p	Stard10
1.5609e-18	-0.701086	0.931	0.925	3.1076e-14	ISD3p	Sncb
1.57932e-18	-0.784104	0.831	0.889	3.14426e-14	ISD3p	Trnp1
1.93107e-18	0.26694	0.162	0.029	3.84457e-14	ISD3p	Arhgap9
2.3054e-18	0.383272	1	1	4.58981e-14	ISD3p	Rps14
2.51956e-18	0.53695	0.438	0.17	5.0162e-14	ISD3p	Tax1bp3
2.52746e-18	0.211852	0.192	0.039	5.03193e-14	ISD3p	Ncf4
2.63044e-18	-0.550333	0.946	0.976	5.23695e-14	ISD3p	Mpc2
2.64969e-18	-0.610146	0.8	0.914	5.27527e-14	ISD3p	Abhd8
2.78105e-18	-0.71786	0.823	0.927	5.53679e-14	ISD3p	Gstm1
2.84829e-18	-0.740297	0.669	0.83	5.67065e-14	ISD3p	Abat
2.98668e-18	-0.652183	0.146	0.557	5.94619e-14	ISD3p	Fgf13
3.32413e-18	-0.708146	0.169	0.56	6.61801e-14	ISD3p	Gjb6
3.3758e-18	-0.530938	0.985	0.993	6.72088e-14	ISD3p	Atp6v1e1
3.95772e-18	0.366842	0.262	0.069	7.87943e-14	ISD3p	Icam1
4.15335e-18	-0.648538	0.908	0.917	8.26891e-14	ISD3p	Cyfip2
4.81223e-18	-0.640296	0.792	0.899	9.58066e-14	ISD3p	Bmerb1
5.7303e-18	0.413911	0.315	0.096	1.14084e-13	ISD3p	Sla
5.85864e-18	0.154355	0.108	0.014	1.1664e-13	ISD3p	Kif4
5.89323e-18	0.881337	0.662	0.453	1.17328e-13	ISD3p	Cndp2
7.42113e-18	-0.684839	0.462	0.742	1.47747e-13	ISD3p	Rell2
7.95492e-18	-0.62586	0.792	0.879	1.58375e-13	ISD3p	Pdxp
9.15626e-18	0.203215	0.162	0.03	1.82292e-13	ISD3p	Frrs1
9.19633e-18	0.643052	0.877	0.682	1.8309e-13	ISD3p	Camk1
9.58602e-18	0.801318	0.623	0.396	1.90848e-13	ISD3p	Cpd
1.00939e-17	-0.826178	0.808	0.837	2.0096e-13	ISD3p	Camk2n2
1.03449e-17	0.364357	0.223	0.054	2.05957e-13	ISD3p	Ikzf1
1.17395e-17	-0.639943	0.777	0.881	2.33721e-13	ISD3p	Araf
1.30526e-17	-0.593131	0.169	0.563	2.59864e-13	ISD3p	1500009C09Rik
1.39821e-17	-0.585964	0.915	0.955	2.78369e-13	ISD3p	Fkbp3
1.45505e-17	-0.486102	0.992	0.995	2.89686e-13	ISD3p	Ndufa5
1.47883e-17	-0.650107	0.154	0.536	2.9442e-13	ISD3p	Lgi1
1.58669e-17	0.397661	0.3	0.088	3.15895e-13	ISD3p	Socs3
1.63147e-17	0.228525	0.146	0.025	3.2481e-13	ISD3p	Elf4
1.92081e-17	0.627508	0.923	0.758	3.82413e-13	ISD3p	Rab5c
1.97611e-17	-0.821658	0.654	0.814	3.93424e-13	ISD3p	Slc24a2
2.05423e-17	-0.595845	0.215	0.597	4.08976e-13	ISD3p	Rab4a
2.18601e-17	0.617671	0.577	0.315	4.35213e-13	ISD3p	Arrb2
2.64517e-17	-0.538549	0.946	0.965	5.26627e-13	ISD3p	Gnao1
2.67594e-17	-0.641303	0.946	0.968	5.32753e-13	ISD3p	Gpm6b
2.77258e-17	-0.598873	0.815	0.894	5.51992e-13	ISD3p	Ppp2r2c
2.92501e-17	-0.64448	0.669	0.851	5.82341e-13	ISD3p	Glrb
3.06343e-17	0.893518	0.477	0.209	6.09898e-13	ISD3p	Klk6
3.40007e-17	-0.588743	0.185	0.588	6.76919e-13	ISD3p	Gnai1
3.45572e-17	0.588572	0.446	0.189	6.88e-13	ISD3p	Cmtm3
3.67464e-17	-0.586071	0.208	0.595	7.31584e-13	ISD3p	Dock3
3.96303e-17	0.472142	0.554	0.248	7.88999e-13	ISD3p	Tm4sf1
4.75163e-17	0.201223	0.131	0.021	9.46001e-13	ISD3p	Kif11
4.76571e-17	0.355828	1	1	9.48806e-13	ISD3p	Rpl26
4.95516e-17	0.294645	0.215	0.051	9.86523e-13	ISD3p	Casp8
4.98798e-17	-0.400125	0.992	1	9.93057e-13	ISD3p	Atp5k
5.00986e-17	-0.615709	0.208	0.593	9.97413e-13	ISD3p	Fgf12
6.66739e-17	-1.02159	0.154	0.519	1.32741e-12	ISD3p	Zcchc12
7.38935e-17	0.61987	0.508	0.24	1.47115e-12	ISD3p	Sgpl1
7.42777e-17	-0.638741	0.808	0.886	1.47879e-12	ISD3p	Tmem59l
7.63881e-17	-0.567765	0.185	0.576	1.52081e-12	ISD3p	Atcay
8.42971e-17	-0.571268	0.108	0.5	1.67827e-12	ISD3p	Armcx1
9.21862e-17	0.359127	1	1	1.83534e-12	ISD3p	Rpl3
9.47127e-17	0.316008	1	1	1.88563e-12	ISD3p	Rps15
1.06311e-16	-0.638885	0.208	0.577	2.11654e-12	ISD3p	Mtfp1
1.07701e-16	-1.07661	0.915	0.897	2.14422e-12	ISD3p	6330403K07Rik
1.10551e-16	0.549198	0.369	0.137	2.20096e-12	ISD3p	Lair1
1.24529e-16	-0.560368	0.138	0.534	2.47924e-12	ISD3p	Cep19
1.25187e-16	-0.597892	0.123	0.505	2.49235e-12	ISD3p	Dnajc27
1.32527e-16	0.344903	1	1	2.63848e-12	ISD3p	Rpl36
1.48408e-16	-0.626814	0.238	0.599	2.95465e-12	ISD3p	Pclo
1.50994e-16	-0.669498	0.108	0.474	3.00614e-12	ISD3p	Sphkap
1.86058e-16	-0.88063	0.854	0.903	3.70423e-12	ISD3p	Syn2
1.92451e-16	0.676468	0.692	0.472	3.8315e-12	ISD3p	Tmed3
1.94495e-16	0.385583	0.315	0.1	3.87221e-12	ISD3p	Cnn2
2.11116e-16	-0.651937	0.654	0.831	4.20312e-12	ISD3p	Syngr3
2.1458e-16	0.175239	0.138	0.024	4.27207e-12	ISD3p	Baz1a
2.43639e-16	0.634861	0.885	0.726	4.85062e-12	ISD3p	Hmgn1
2.64884e-16	-0.734965	0.7	0.835	5.27358e-12	ISD3p	Pcsk2
2.73867e-16	-0.691061	0.869	0.912	5.45241e-12	ISD3p	Gng13
2.771e-16	-0.575249	0.169	0.555	5.51678e-12	ISD3p	Wnk2
3.10274e-16	-0.458215	0.992	0.996	6.17725e-12	ISD3p	Ndufb4
3.13037e-16	-0.873164	0.838	0.896	6.23225e-12	ISD3p	Nsmf
3.22393e-16	0.478669	1	0.989	6.41852e-12	ISD3p	Sec61g
3.56297e-16	-0.573647	0.846	0.912	7.09352e-12	ISD3p	Faim2
3.69266e-16	-0.516489	0.962	0.985	7.35172e-12	ISD3p	Syt11
3.76167e-16	0.331585	0.246	0.067	7.48911e-12	ISD3p	Fli1
3.76254e-16	0.364082	0.154	0.03	7.49084e-12	ISD3p	Cd36
4.40865e-16	-0.802573	0.785	0.828	8.77719e-12	ISD3p	Gabra1
4.90488e-16	-0.603734	0.162	0.535	9.76513e-12	ISD3p	Cacnb4
5.02323e-16	0.373139	0.262	0.076	1.00007e-11	ISD3p	Plcg2
5.16144e-16	-0.596539	0.138	0.52	1.02759e-11	ISD3p	Slc4a4
5.18838e-16	0.563636	0.392	0.146	1.03295e-11	ISD3p	Dcn
5.28011e-16	-0.555567	0.215	0.589	1.05122e-11	ISD3p	1500004A13Rik
5.42129e-16	-0.660238	0.154	0.522	1.07932e-11	ISD3p	Ache
5.83906e-16	-0.587533	0.223	0.596	1.1625e-11	ISD3p	Unc13a
6.17931e-16	-0.715634	0.077	0.444	1.23024e-11	ISD3p	Stum
6.46068e-16	0.663319	0.569	0.305	1.28626e-11	ISD3p	Vat1
6.48659e-16	-0.515353	0.992	0.98	1.29142e-11	ISD3p	Atp6v1b2
6.57728e-16	-0.387446	1	1	1.30947e-11	ISD3p	Aldoa
6.77246e-16	-0.637963	0.746	0.869	1.34833e-11	ISD3p	Map2k1
7.06126e-16	-0.645861	0.8	0.872	1.40583e-11	ISD3p	Napb
7.15025e-16	0.613076	0.715	0.511	1.42354e-11	ISD3p	Anp32b
7.25249e-16	0.498777	0.4	0.161	1.4439e-11	ISD3p	Vasp
7.77604e-16	-0.77432	0.115	0.477	1.54813e-11	ISD3p	Nrip3
7.9207e-16	-0.566627	0.985	0.961	1.57693e-11	ISD3p	Eef1a2
8.14312e-16	-0.586486	0.138	0.5	1.62121e-11	ISD3p	Sgip1
8.63043e-16	0.666478	0.708	0.461	1.71823e-11	ISD3p	Mgp
8.70421e-16	-0.599117	0.108	0.477	1.73292e-11	ISD3p	Grm5
8.72588e-16	-0.619835	0.131	0.503	1.73724e-11	ISD3p	Grin2a
8.94215e-16	0.566073	0.415	0.176	1.78029e-11	ISD3p	Dtx4
9.5384e-16	-0.567629	0.115	0.494	1.899e-11	ISD3p	Shank1
9.62388e-16	-0.548423	0.938	0.961	1.91602e-11	ISD3p	Bex3
9.6777e-16	-0.411785	1	1	1.92673e-11	ISD3p	App
1.00304e-15	0.670137	0.585	0.336	1.99696e-11	ISD3p	Fuca2
1.03482e-15	0.55206	0.577	0.307	2.06021e-11	ISD3p	Mapkapk2
1.04243e-15	0.25893	0.192	0.045	2.07537e-11	ISD3p	S1pr2
1.11996e-15	0.184902	0.138	0.025	2.22972e-11	ISD3p	Il21r
1.17048e-15	-0.53814	0.208	0.585	2.3303e-11	ISD3p	Brsk2
1.19642e-15	-0.544171	0.254	0.631	2.38196e-11	ISD3p	Dtd1
1.25984e-15	-0.591361	0.177	0.542	2.50823e-11	ISD3p	Camkk1
1.31345e-15	-0.533393	0.123	0.489	2.61494e-11	ISD3p	Map3k12
1.42434e-15	-0.687046	0.923	0.95	2.83573e-11	ISD3p	Ppp3r1
1.45161e-15	0.315581	0.2	0.048	2.89001e-11	ISD3p	Emilin1
1.51855e-15	-0.433766	0.992	0.995	3.02329e-11	ISD3p	Ndufc2
1.58921e-15	-0.568246	0.246	0.609	3.16397e-11	ISD3p	Epm2aip1
1.59293e-15	-0.666365	0.123	0.485	3.17137e-11	ISD3p	2010204K13Rik
1.62235e-15	-1.30184	0.815	0.84	3.22993e-11	ISD3p	Resp18
1.62875e-15	-0.531835	0.954	0.97	3.24269e-11	ISD3p	Apbb1
1.79264e-15	-0.594052	0.062	0.412	3.56896e-11	ISD3p	Rgs7
1.85606e-15	-0.529617	0.254	0.631	3.69524e-11	ISD3p	Apoo
1.87106e-15	-0.500638	0.892	0.954	3.72509e-11	ISD3p	Cisd1
1.96422e-15	0.329847	0.254	0.072	3.91057e-11	ISD3p	Itpripl2
1.96722e-15	-0.614598	0.208	0.56	3.91653e-11	ISD3p	St8sia3
2.01961e-15	-0.65438	0.685	0.815	4.02084e-11	ISD3p	Rian
2.07771e-15	-0.452153	0.962	0.987	4.13651e-11	ISD3p	Rnf187
2.14449e-15	-0.705839	0.654	0.796	4.26947e-11	ISD3p	Cdk5r1
2.19875e-15	0.356667	0.285	0.089	4.37749e-11	ISD3p	Stat6
2.25391e-15	-0.555918	0.262	0.613	4.48732e-11	ISD3p	Arhgef17
2.25865e-15	0.618923	0.469	0.222	4.49675e-11	ISD3p	Ltc4s
2.27388e-15	0.442859	1	0.94	4.52708e-11	ISD3p	Mt2
2.37254e-15	0.581765	0.454	0.204	4.72349e-11	ISD3p	Cpt1a
2.52861e-15	-0.680819	0.2	0.546	5.03421e-11	ISD3p	Hlf
2.59611e-15	-0.62721	0.277	0.608	5.1686e-11	ISD3p	Dpp10
2.73083e-15	-0.645483	0.977	0.983	5.43681e-11	ISD3p	Atp2a2
2.77378e-15	-0.60003	0.515	0.761	5.52232e-11	ISD3p	Acsl3
2.80531e-15	-0.508128	0.185	0.576	5.58508e-11	ISD3p	Akap6
2.90856e-15	0.191903	0.123	0.021	5.79064e-11	ISD3p	Tlr1
2.93795e-15	-0.598574	0.177	0.535	5.84917e-11	ISD3p	Tro
3.05021e-15	-0.601224	0.662	0.855	6.07266e-11	ISD3p	Tmod2
3.0714e-15	-0.73723	0.238	0.582	6.11485e-11	ISD3p	Id4
3.18048e-15	0.523856	0.477	0.215	6.33201e-11	ISD3p	Nfe2l2
3.25647e-15	-0.460698	1	0.988	6.4833e-11	ISD3p	Timm8b
3.49545e-15	0.622385	0.754	0.589	6.9591e-11	ISD3p	Picalm
3.62074e-15	-0.539443	0.154	0.528	7.20853e-11	ISD3p	Cntnap1
3.70286e-15	0.150344	0.123	0.021	7.37203e-11	ISD3p	Folr2
3.77717e-15	-0.656951	0.869	0.913	7.51996e-11	ISD3p	Cx3cl1
3.86162e-15	0.152801	0.108	0.017	7.68811e-11	ISD3p	Kif18a
3.9123e-15	-0.581567	0.823	0.895	7.78899e-11	ISD3p	Map2
3.91423e-15	-0.578207	0.169	0.521	7.79283e-11	ISD3p	Gfra4
4.00203e-15	-1.10473	0.977	0.968	7.96764e-11	ISD3p	Olfm1
4.00421e-15	-0.530662	0.208	0.583	7.97199e-11	ISD3p	Acyp2
4.03594e-15	-0.555263	0.215	0.583	8.03516e-11	ISD3p	Ccdc92
4.38583e-15	0.364883	0.254	0.074	8.73175e-11	ISD3p	B4galt1
4.58117e-15	0.597765	0.654	0.425	9.12065e-11	ISD3p	Asah1
4.67606e-15	-0.54199	0.223	0.593	9.30957e-11	ISD3p	Nmnat2
5.03231e-15	-0.576703	0.177	0.538	1.00188e-10	ISD3p	Kcna2
5.06775e-15	0.424706	1	0.992	1.00894e-10	ISD3p	Cdc42
5.20877e-15	-0.574266	0.969	0.969	1.03701e-10	ISD3p	Arf3
5.40232e-15	-0.612911	0.677	0.816	1.07555e-10	ISD3p	Mapk10
5.44888e-15	0.620945	0.746	0.592	1.08482e-10	ISD3p	1810058I24Rik
5.68006e-15	-0.630437	0.138	0.493	1.13084e-10	ISD3p	Epha4
5.95771e-15	-0.369101	1	1	1.18612e-10	ISD3p	Atp5j
5.98558e-15	-0.56717	0.908	0.959	1.19167e-10	ISD3p	Tubb3
6.08625e-15	-0.527879	0.131	0.499	1.21171e-10	ISD3p	Micu3
6.14622e-15	-0.684792	0.908	0.957	1.22365e-10	ISD3p	Atp1a2
6.37762e-15	0.371588	0.223	0.061	1.26972e-10	ISD3p	Tmem173
6.60269e-15	0.160872	0.131	0.023	1.31453e-10	ISD3p	Clec4d
6.71866e-15	-0.52687	0.931	0.976	1.33762e-10	ISD3p	Selenom
7.03497e-15	-0.414203	1	0.995	1.40059e-10	ISD3p	Mlf2
7.2306e-15	-0.77743	0.369	0.644	1.43954e-10	ISD3p	Spock3
7.40425e-15	-0.654022	0.1	0.437	1.47411e-10	ISD3p	B630019K06Rik
7.76716e-15	0.347012	0.185	0.044	1.54636e-10	ISD3p	Cd248
7.91894e-15	0.532211	0.985	0.934	1.57658e-10	ISD3p	Gdi2
8.08684e-15	0.464625	0.369	0.145	1.61001e-10	ISD3p	Adam17
8.23622e-15	-0.618547	0.523	0.759	1.63975e-10	ISD3p	Ttll7
8.27324e-15	-0.431491	1	1	1.64712e-10	ISD3p	Atp6v0c
8.68482e-15	-0.564171	0.369	0.675	1.72906e-10	ISD3p	Map7d2
9.22151e-15	0.475584	0.469	0.212	1.83591e-10	ISD3p	Cfh
9.68247e-15	-0.676481	0.677	0.792	1.92768e-10	ISD3p	Cyp46a1
9.96875e-15	0.641093	0.508	0.268	1.98468e-10	ISD3p	Col4a2
1.00102e-14	0.509122	0.969	0.866	1.99293e-10	ISD3p	Arpc4
1.0093e-14	-0.755749	0.523	0.747	2.00941e-10	ISD3p	Bex1
1.01105e-14	0.151248	0.108	0.017	2.0129e-10	ISD3p	Tor4a
1.02006e-14	-0.556024	0.223	0.575	2.03085e-10	ISD3p	Tspoap1
1.02855e-14	-0.537809	0.246	0.602	2.04775e-10	ISD3p	Parp6
1.10137e-14	-0.611134	0.777	0.844	2.19272e-10	ISD3p	Celf4
1.12583e-14	-0.617753	0.762	0.854	2.24141e-10	ISD3p	Cbarp
1.16014e-14	-0.57542	0.323	0.639	2.30971e-10	ISD3p	Atl1
1.16047e-14	-0.56204	0.177	0.525	2.31037e-10	ISD3p	Reep1
1.17051e-14	0.458179	0.377	0.142	2.33037e-10	ISD3p	Bgn
1.18666e-14	-0.534332	0.208	0.567	2.36253e-10	ISD3p	Stau2
1.20853e-14	0.199019	0.131	0.024	2.40606e-10	ISD3p	Il2rg
1.2763e-14	0.661344	0.677	0.5	2.54099e-10	ISD3p	Gas6
1.28312e-14	0.265793	0.185	0.044	2.55456e-10	ISD3p	Bcl3
1.34478e-14	0.465648	0.992	0.942	2.67733e-10	ISD3p	Bola2
1.39181e-14	0.499323	0.985	0.891	2.77096e-10	ISD3p	Ly6e
1.42843e-14	-0.585714	0.323	0.645	2.84386e-10	ISD3p	Tceal6
1.48286e-14	-0.689732	0.808	0.878	2.95222e-10	ISD3p	Atp2b2
1.63507e-14	0.157787	0.108	0.017	3.25527e-10	ISD3p	Cenpe
1.69801e-14	-0.556496	0.9	0.944	3.38057e-10	ISD3p	Prkacb
1.7469e-14	0.684199	0.654	0.447	3.4779e-10	ISD3p	Pmepa1
1.79793e-14	-0.584425	0.115	0.467	3.57949e-10	ISD3p	L1cam
1.79937e-14	0.407105	1	0.975	3.58236e-10	ISD3p	Ran
1.82851e-14	-0.505623	0.838	0.905	3.64038e-10	ISD3p	Tmx2
1.85399e-14	0.515306	0.408	0.173	3.69111e-10	ISD3p	Wipf1
1.94193e-14	0.718853	0.7	0.505	3.86619e-10	ISD3p	Tmem176b
2.03681e-14	-0.506533	1	0.987	4.05509e-10	ISD3p	Nptn
2.09912e-14	-0.621393	0.1	0.457	4.17914e-10	ISD3p	Ephx4
2.10136e-14	-0.541418	0.885	0.953	4.1836e-10	ISD3p	Acot7
2.17413e-14	0.124043	0.1	0.015	4.32847e-10	ISD3p	Kifc1
2.24536e-14	-0.467035	0.969	0.986	4.47029e-10	ISD3p	Cycs
2.30989e-14	0.463034	0.992	0.922	4.59876e-10	ISD3p	Snrpg
2.33391e-14	-0.595122	0.208	0.566	4.64659e-10	ISD3p	Slc25a18
2.40021e-14	-0.53063	0.246	0.593	4.77858e-10	ISD3p	Adam22
2.44222e-14	-0.684024	0.231	0.575	4.86222e-10	ISD3p	Slc24a3
2.44347e-14	0.362221	0.415	0.169	4.86471e-10	ISD3p	Igfbp3
2.44439e-14	-0.554819	0.731	0.846	4.86653e-10	ISD3p	Phyhipl
2.49692e-14	-0.547763	0.131	0.482	4.97113e-10	ISD3p	Cdk5r2
2.60786e-14	0.435754	0.346	0.132	5.19199e-10	ISD3p	Myo1e
2.67612e-14	-0.646057	0.262	0.593	5.32788e-10	ISD3p	Btbd3
2.79352e-14	-0.538833	0.223	0.573	5.56162e-10	ISD3p	Nat14
2.83477e-14	-0.474011	0.208	0.575	5.64375e-10	ISD3p	Polb
2.84953e-14	-0.580712	0.992	0.981	5.67312e-10	ISD3p	Tubb2a
2.91325e-14	-0.619329	0.092	0.433	5.8e-10	ISD3p	Kcnip4
2.99666e-14	0.548653	0.862	0.682	5.96605e-10	ISD3p	Jpt1
3.05934e-14	-0.514703	0.254	0.601	6.09084e-10	ISD3p	Zfp771
3.19184e-14	0.40384	0.292	0.099	6.35463e-10	ISD3p	Hfe
3.24783e-14	-0.587743	0.823	0.883	6.46611e-10	ISD3p	Tmem151a
3.36848e-14	-0.519647	0.231	0.577	6.7063e-10	ISD3p	Mgat3
3.41245e-14	-0.60268	0.138	0.49	6.79385e-10	ISD3p	Fndc5
3.46254e-14	-0.848293	0.285	0.581	6.89358e-10	ISD3p	Slc6a11
3.47073e-14	-0.459434	0.962	0.98	6.90987e-10	ISD3p	Vdac1
3.56295e-14	-0.771335	0.808	0.867	7.09347e-10	ISD3p	Chgb
3.57563e-14	-0.64278	0.631	0.808	7.11873e-10	ISD3p	Enho
3.72573e-14	-0.5153	0.869	0.939	7.41756e-10	ISD3p	Rnf14
4.1033e-14	-0.531138	0.162	0.51	8.16927e-10	ISD3p	Gpr158
4.10713e-14	-0.663181	0.092	0.422	8.17689e-10	ISD3p	Tmem91
4.47658e-14	-0.837277	0.746	0.801	8.91243e-10	ISD3p	Rasgrp1
4.50888e-14	-0.614396	0.854	0.901	8.97672e-10	ISD3p	Nrsn1
4.61232e-14	-0.506984	0.838	0.926	9.18267e-10	ISD3p	Matr3
4.81088e-14	-0.551425	0.477	0.741	9.57798e-10	ISD3p	Tceal5
4.89248e-14	-0.67311	0.162	0.502	9.74044e-10	ISD3p	Gabra4
5.11151e-14	-0.35823	1	1	1.01765e-09	ISD3p	Atp5b
5.14537e-14	-0.619523	0.708	0.831	1.02439e-09	ISD3p	Nrxn1
5.42539e-14	-0.607417	0.162	0.505	1.08014e-09	ISD3p	Scrt1
5.43563e-14	0.457587	0.985	0.965	1.08218e-09	ISD3p	Tmem256
5.46535e-14	-0.565984	0.215	0.545	1.0881e-09	ISD3p	Luzp2
5.6437e-14	-0.509211	0.792	0.872	1.1236e-09	ISD3p	Agap3
5.65365e-14	-0.432481	0.992	0.995	1.12559e-09	ISD3p	Ndufb2
5.76181e-14	0.29896	0.208	0.056	1.14712e-09	ISD3p	Reep4
5.80641e-14	-0.634681	0.115	0.45	1.156e-09	ISD3p	Cacng3
5.95219e-14	-0.595449	0.615	0.789	1.18502e-09	ISD3p	Dmtn
6.00123e-14	-0.686903	0.4	0.66	1.19478e-09	ISD3p	Rit2
6.22018e-14	-0.57766	0.669	0.803	1.23838e-09	ISD3p	Tceal3
6.22267e-14	-0.520192	0.915	0.947	1.23887e-09	ISD3p	Kif1b
6.3319e-14	0.336319	0.954	0.677	1.26062e-09	ISD3p	Gfap
6.34022e-14	-0.49187	0.131	0.48	1.26228e-09	ISD3p	Sdr39u1
6.64594e-14	-0.502331	0.192	0.554	1.32314e-09	ISD3p	Grsf1
6.70329e-14	0.483939	0.477	0.229	1.33456e-09	ISD3p	Zfp36l1
7.24768e-14	0.60472	0.562	0.321	1.44294e-09	ISD3p	Man2b1
7.35873e-14	-0.476976	1	0.996	1.46505e-09	ISD3p	Ywhaz
7.36772e-14	0.386763	0.354	0.136	1.46684e-09	ISD3p	Ltbr
7.84545e-14	-0.903326	0.908	0.912	1.56195e-09	ISD3p	Ly6h
7.87092e-14	0.348593	0.231	0.067	1.56702e-09	ISD3p	Hvcn1
7.95383e-14	0.28411	0.208	0.056	1.58353e-09	ISD3p	Snx20
8.45565e-14	-0.608097	0.062	0.39	1.68344e-09	ISD3p	Ctxn2
8.47267e-14	-0.46407	0.162	0.526	1.68682e-09	ISD3p	Socs5
8.60166e-14	-0.547106	0.131	0.47	1.7125e-09	ISD3p	Kcnd2
8.75604e-14	-0.584547	1	0.991	1.74324e-09	ISD3p	Stmn1
8.79098e-14	0.189939	0.123	0.023	1.7502e-09	ISD3p	Lrp5
8.9265e-14	-0.483726	0.131	0.478	1.77718e-09	ISD3p	Rapgef2
8.96136e-14	-0.533545	0.154	0.504	1.78412e-09	ISD3p	Megf9
9.16604e-14	0.36789	0.262	0.084	1.82487e-09	ISD3p	Cdkn2c
9.26283e-14	0.488889	0.931	0.82	1.84414e-09	ISD3p	Ncl
9.26296e-14	-0.521898	0.231	0.579	1.84416e-09	ISD3p	Begain
9.29937e-14	-0.500231	0.808	0.895	1.85141e-09	ISD3p	Ank2
9.36985e-14	-0.629894	0.3	0.598	1.86544e-09	ISD3p	Plcb1
9.63818e-14	-0.450951	0.962	0.98	1.91887e-09	ISD3p	Tecr
9.85936e-14	-0.549578	0.162	0.501	1.9629e-09	ISD3p	Nkain4
1.02056e-13	0.738213	0.677	0.506	2.03183e-09	ISD3p	Msrb1
1.05596e-13	-0.529255	0.546	0.773	2.10232e-09	ISD3p	Ube2v2
1.06183e-13	-0.51674	0.131	0.471	2.11401e-09	ISD3p	Ralyl
1.0623e-13	0.20404	0.131	0.026	2.11493e-09	ISD3p	Pqlc3
1.06478e-13	-0.844272	0.785	0.87	2.11987e-09	ISD3p	Ndn
1.1015e-13	-0.572054	0.523	0.755	2.19298e-09	ISD3p	Kctd13
1.15426e-13	-0.485004	0.808	0.905	2.29802e-09	ISD3p	Idh3a
1.1562e-13	-0.479916	0.238	0.588	2.30187e-09	ISD3p	Arfip2
1.18776e-13	-0.37812	1	1	2.36471e-09	ISD3p	Atp5mpl
1.20602e-13	-0.329992	1	1	2.40106e-09	ISD3p	Atp5j2
1.21606e-13	-0.518558	0.069	0.402	2.42104e-09	ISD3p	Sgsm1
1.24766e-13	-0.432496	1	0.999	2.48396e-09	ISD3p	Atpif1
1.25737e-13	0.43744	0.985	0.819	2.5033e-09	ISD3p	Taldo1
1.28421e-13	-0.620249	0.462	0.691	2.55672e-09	ISD3p	Bend6
1.29399e-13	-0.525303	0.092	0.425	2.5762e-09	ISD3p	Cntfr
1.38622e-13	0.491451	0.469	0.232	2.75982e-09	ISD3p	Amdhd2
1.4103e-13	0.480243	0.308	0.113	2.80776e-09	ISD3p	Mcm6
1.44761e-13	-0.510027	0.138	0.475	2.88205e-09	ISD3p	Exd2
1.45334e-13	-0.534174	0.285	0.614	2.89346e-09	ISD3p	Lonrf2
1.4672e-13	0.449181	1	0.972	2.92105e-09	ISD3p	Sem1
1.49269e-13	-0.494514	0.185	0.531	2.9718e-09	ISD3p	Dusp8
1.51382e-13	0.14267	0.1	0.016	3.01386e-09	ISD3p	Gpr157
1.53021e-13	-0.670996	0.208	0.548	3.04649e-09	ISD3p	Pnck
1.6418e-13	-0.648978	0.485	0.725	3.26867e-09	ISD3p	Edil3
1.64983e-13	-0.603195	0.131	0.464	3.28464e-09	ISD3p	Homer1
1.68405e-13	0.162583	0.115	0.021	3.35278e-09	ISD3p	Chaf1b
1.71067e-13	-0.33108	1	1	3.40578e-09	ISD3p	Gpx4
1.72532e-13	-0.652545	0.992	0.979	3.43494e-09	ISD3p	Kif5a
1.80354e-13	-0.49157	0.208	0.549	3.59066e-09	ISD3p	Fam8a1
1.81437e-13	-0.50875	0.292	0.627	3.61223e-09	ISD3p	Nicn1
1.81534e-13	0.452381	1	0.866	3.61416e-09	ISD3p	Qk
1.81722e-13	-0.536742	0.962	0.947	3.6179e-09	ISD3p	Ptprn
1.86418e-13	-0.961618	0.154	0.477	3.71139e-09	ISD3p	Lamp5
1.90951e-13	0.256973	0.2	0.053	3.80164e-09	ISD3p	Ggta1
1.91062e-13	0.339979	0.238	0.073	3.80384e-09	ISD3p	Mcm2
1.9338e-13	-0.420208	1	0.998	3.85001e-09	ISD3p	Cox5a
1.99882e-13	-0.343361	1	1	3.97945e-09	ISD3p	Ndufa13
2.03086e-13	-0.607044	0.208	0.534	4.04323e-09	ISD3p	Hapln4
2.09287e-13	-0.550407	0.108	0.432	4.16669e-09	ISD3p	Elavl4
2.22459e-13	-0.515801	0.477	0.744	4.42894e-09	ISD3p	Fbxo44
2.23858e-13	-0.611444	0.669	0.81	4.45678e-09	ISD3p	Bcan
2.35122e-13	-0.509705	0.185	0.521	4.68104e-09	ISD3p	Slc49a4
2.37271e-13	-0.474275	0.185	0.54	4.72383e-09	ISD3p	Rnf167
2.426e-13	-0.693333	0.177	0.505	4.82992e-09	ISD3p	Necab2
2.42662e-13	-0.575302	0.546	0.756	4.83116e-09	ISD3p	Cadps
2.44345e-13	0.225332	0.154	0.034	4.86467e-09	ISD3p	Arhgap19
2.45248e-13	-0.576473	0.131	0.479	4.88264e-09	ISD3p	Kcnab1
2.5048e-13	-0.636854	0.931	0.93	4.98681e-09	ISD3p	Pgrmc1
2.57189e-13	0.342461	0.254	0.082	5.12037e-09	ISD3p	Ets1
2.57323e-13	0.139003	0.108	0.018	5.12305e-09	ISD3p	Wdr62
2.60676e-13	-0.526544	0.792	0.885	5.18979e-09	ISD3p	Mapk8ip1
2.68387e-13	0.451237	0.962	0.9	5.34332e-09	ISD3p	Ost4
2.78111e-13	-0.52381	0.192	0.522	5.53691e-09	ISD3p	Klc2
2.79049e-13	0.339097	0.292	0.103	5.55558e-09	ISD3p	Tnfaip8
2.88366e-13	0.241592	0.169	0.041	5.74108e-09	ISD3p	Gins2
2.89072e-13	0.33451	0.185	0.048	5.75513e-09	ISD3p	H2-Eb1
2.93002e-13	0.532698	0.815	0.617	5.83338e-09	ISD3p	S100a10
2.97394e-13	-0.49965	0.992	0.979	5.92082e-09	ISD3p	Ywhag
2.97498e-13	-0.64778	0.531	0.726	5.92289e-09	ISD3p	Syt13
2.98122e-13	-0.505241	0.231	0.582	5.93531e-09	ISD3p	Actr3b
2.99548e-13	-0.468157	0.131	0.47	5.9637e-09	ISD3p	Stoml1
3.00077e-13	-0.52734	0.7	0.817	5.97424e-09	ISD3p	Pja1
3.01437e-13	-0.556453	0.815	0.917	6.00131e-09	ISD3p	Fez1
3.07294e-13	-0.478403	0.262	0.615	6.11791e-09	ISD3p	Sirt3
3.09403e-13	-0.664835	0.685	0.823	6.15991e-09	ISD3p	Impact
3.2724e-13	-0.539959	0.262	0.593	6.51502e-09	ISD3p	Rasl10b
3.39813e-13	0.395399	0.362	0.144	6.76535e-09	ISD3p	Ehd4
3.47468e-13	-0.488167	0.169	0.513	6.91774e-09	ISD3p	Tmem14a
3.49725e-13	0.398798	0.3	0.109	6.96268e-09	ISD3p	Entpd1
3.62969e-13	0.428513	0.969	0.936	7.22635e-09	ISD3p	Eef1g
3.65109e-13	-0.495891	0.877	0.913	7.26895e-09	ISD3p	Rundc3a
3.65366e-13	-0.497989	0.215	0.572	7.27408e-09	ISD3p	Inpp5f
3.84188e-13	-0.453392	0.962	0.98	7.6488e-09	ISD3p	Ghitm
3.8562e-13	-0.555921	0.8	0.898	7.6773e-09	ISD3p	Pak1
3.87349e-13	-0.504153	0.854	0.894	7.71174e-09	ISD3p	Cntn1
3.95605e-13	-0.700751	0.054	0.365	7.8761e-09	ISD3p	Nefh
4.00741e-13	0.421333	0.315	0.12	7.97836e-09	ISD3p	Elk3
4.00761e-13	-0.417959	0.985	0.985	7.97875e-09	ISD3p	Tcf25
4.09786e-13	0.392729	0.269	0.091	8.15844e-09	ISD3p	Irf5
4.23266e-13	-0.501938	0.231	0.581	8.42679e-09	ISD3p	Fhl1
4.28472e-13	-0.459457	0.908	0.946	8.53044e-09	ISD3p	Mff
4.30852e-13	-0.424123	0.9	0.957	8.57784e-09	ISD3p	Skp1a
4.40716e-13	-0.537538	0.538	0.767	8.7742e-09	ISD3p	Epdr1
4.43259e-13	0.596016	0.731	0.518	8.82484e-09	ISD3p	Gltp
4.55355e-13	-0.506682	0.031	0.333	9.06565e-09	ISD3p	Slc39a12
4.62056e-13	-0.494046	0.208	0.538	9.19906e-09	ISD3p	Ralgapa1
4.97671e-13	0.50645	0.392	0.174	9.90814e-09	ISD3p	Tnfsf12
5.0007e-13	0.229192	0.162	0.038	9.95589e-09	ISD3p	Pik3cg
5.02558e-13	-0.592393	0.677	0.814	1.00054e-08	ISD3p	Arhgdig
5.04977e-13	-0.455558	0.192	0.547	1.00536e-08	ISD3p	Ccndbp1
5.06285e-13	0.425666	1	0.988	1.00796e-08	ISD3p	H3f3a
5.07934e-13	0.179436	0.123	0.024	1.01125e-08	ISD3p	Rhoh
5.14938e-13	-0.723984	0.169	0.492	1.02519e-08	ISD3p	Kcnc2
5.37426e-13	-0.542002	0.254	0.582	1.06996e-08	ISD3p	Negr1
5.54566e-13	-0.644821	0.154	0.477	1.10409e-08	ISD3p	Wipf3
5.66714e-13	-0.478226	0.938	0.965	1.12827e-08	ISD3p	Rab6a
5.77719e-13	0.576388	0.5	0.271	1.15018e-08	ISD3p	Ptbp1
5.81378e-13	-0.511969	0.608	0.798	1.15746e-08	ISD3p	Omg
5.85622e-13	0.448317	0.315	0.122	1.16592e-08	ISD3p	Cmtm7
5.86594e-13	0.293833	0.2	0.055	1.16785e-08	ISD3p	Slamf9
5.87405e-13	0.439887	0.985	0.92	1.16947e-08	ISD3p	Txn1
5.92692e-13	-0.586595	0.238	0.566	1.17999e-08	ISD3p	Gprc5b
6.03999e-13	-0.469212	0.215	0.56	1.2025e-08	ISD3p	Wdr47
6.09006e-13	-0.504588	0.154	0.486	1.21247e-08	ISD3p	Hmgcr
6.47577e-13	0.19559	0.177	0.044	1.28926e-08	ISD3p	Myof
6.62454e-13	-0.425164	0.962	0.984	1.31888e-08	ISD3p	Ndufb10
6.63104e-13	0.351277	0.269	0.092	1.32017e-08	ISD3p	Erap1
6.79496e-13	-0.489453	0.215	0.556	1.35281e-08	ISD3p	Dlg2
6.82802e-13	0.364422	1	0.993	1.35939e-08	ISD3p	Eif5a
6.86161e-13	-0.693937	0.131	0.453	1.36608e-08	ISD3p	Necab1
6.993e-13	-0.622571	0.7	0.808	1.39224e-08	ISD3p	Gria2
7.6228e-13	0.675158	0.731	0.59	1.51762e-08	ISD3p	Aprt
7.91623e-13	-0.443936	0.131	0.482	1.57604e-08	ISD3p	Caskin1
8.11456e-13	-0.503379	0.185	0.519	1.61553e-08	ISD3p	B3gat1
8.35147e-13	-0.522492	0.223	0.558	1.66269e-08	ISD3p	Hspa12a
8.53116e-13	-0.48627	0.923	0.948	1.69847e-08	ISD3p	Nckap1
8.69498e-13	-0.567312	0.262	0.575	1.73108e-08	ISD3p	Plppr4
8.79225e-13	0.464947	0.408	0.189	1.75045e-08	ISD3p	Csf2ra
9.04658e-13	0.164118	0.123	0.024	1.80108e-08	ISD3p	Igsf6
9.32455e-13	0.209471	0.131	0.027	1.85642e-08	ISD3p	Guca1a
9.33899e-13	-0.581422	0.392	0.65	1.8593e-08	ISD3p	Scn2a
9.35142e-13	-0.629619	0.792	0.861	1.86177e-08	ISD3p	Atp2b1
9.39578e-13	-0.449894	0.162	0.503	1.87061e-08	ISD3p	Klhl22
9.53023e-13	0.27056	0.154	0.036	1.89737e-08	ISD3p	Syk
9.66009e-13	-0.494472	0.231	0.56	1.92323e-08	ISD3p	Dlg3
9.90251e-13	-0.517872	0.708	0.845	1.97149e-08	ISD3p	Cystm1
9.93316e-13	0.587304	0.608	0.403	1.97759e-08	ISD3p	Serpinb6a
1.03814e-12	-0.539007	0.077	0.385	2.06684e-08	ISD3p	Prmt8
1.07553e-12	-0.503261	0.477	0.73	2.14127e-08	ISD3p	Lysmd2
1.08495e-12	-0.511473	0.515	0.731	2.16003e-08	ISD3p	Paxx
1.09176e-12	-0.519569	0.277	0.613	2.17359e-08	ISD3p	Ptprd
1.09219e-12	0.138721	0.1	0.017	2.17443e-08	ISD3p	Neurl3
1.093e-12	0.358868	0.3	0.11	2.17606e-08	ISD3p	Blnk
1.10269e-12	-0.478473	0.146	0.48	2.19535e-08	ISD3p	Brsk1
1.17411e-12	0.640829	0.638	0.457	2.33754e-08	ISD3p	Serp1
1.17596e-12	-0.460133	0.177	0.519	2.34123e-08	ISD3p	Chpf
1.1824e-12	-0.975343	0.854	0.846	2.35404e-08	ISD3p	Snca
1.18924e-12	-0.562193	0.338	0.623	2.36766e-08	ISD3p	Csdc2
1.2526e-12	-0.529064	0.677	0.818	2.49381e-08	ISD3p	Habp4
1.2568e-12	0.589892	0.7	0.532	2.50217e-08	ISD3p	Cyb5r3
1.3068e-12	-0.459023	0.169	0.503	2.6017e-08	ISD3p	Dtna
1.32119e-12	-0.575605	0.038	0.343	2.63036e-08	ISD3p	Spint2
1.43376e-12	-0.400389	0.992	0.998	2.85448e-08	ISD3p	Ndufb8
1.59203e-12	-0.66771	0.669	0.771	3.16958e-08	ISD3p	Nell2
1.608e-12	0.525796	0.769	0.542	3.20137e-08	ISD3p	Gsn
1.66733e-12	-0.482218	0.062	0.369	3.31949e-08	ISD3p	Fam155a
1.68267e-12	-0.482713	0.246	0.564	3.35003e-08	ISD3p	Ap3b2
1.69386e-12	0.156661	0.108	0.02	3.3723e-08	ISD3p	Melk
1.70464e-12	0.131908	0.1	0.017	3.39376e-08	ISD3p	Mms22l
1.72744e-12	-0.478457	0.231	0.56	3.43916e-08	ISD3p	Slc25a33
1.75463e-12	-0.509043	0.292	0.61	3.49329e-08	ISD3p	Pcdh10
1.89715e-12	0.130996	0.115	0.022	3.77704e-08	ISD3p	I830077J02Rik
1.97794e-12	-0.427863	0.862	0.933	3.93787e-08	ISD3p	Guk1
1.99976e-12	-0.537349	0.385	0.659	3.98133e-08	ISD3p	Dnm3
2.0164e-12	-0.481635	0.154	0.481	4.01444e-08	ISD3p	Atpaf1
2.01956e-12	0.291884	1	1	4.02075e-08	ISD3p	Rpl35a
2.02824e-12	-0.662898	0.131	0.432	4.03803e-08	ISD3p	Aldh1a1
2.09191e-12	-0.64024	0.638	0.768	4.16478e-08	ISD3p	Dlgap3
2.10007e-12	-0.514452	0.192	0.524	4.18103e-08	ISD3p	Cacna2d1
2.11493e-12	-0.737701	1	0.981	4.21062e-08	ISD3p	Camk2n1
2.17311e-12	0.44713	0.908	0.74	4.32645e-08	ISD3p	Slc3a2
2.1759e-12	0.553241	0.792	0.656	4.33199e-08	ISD3p	Mydgf
2.24424e-12	0.338186	0.254	0.085	4.46806e-08	ISD3p	Tie1
2.28183e-12	-0.699068	0.5	0.694	4.5429e-08	ISD3p	Peg3
2.30852e-12	-0.501901	0.269	0.592	4.59604e-08	ISD3p	Arhgap44
2.36316e-12	-0.46155	0.131	0.454	4.70481e-08	ISD3p	Gnaz
2.5454e-12	0.16076	0.108	0.02	5.06763e-08	ISD3p	B3gnt3
2.57298e-12	0.181819	0.115	0.022	5.12254e-08	ISD3p	Hlx
2.57524e-12	-0.522939	0.215	0.536	5.12705e-08	ISD3p	Dnajb2
2.57624e-12	-0.476897	0.062	0.36	5.12904e-08	ISD3p	Chst10
2.59475e-12	-0.502618	0.277	0.614	5.16589e-08	ISD3p	Ppp2r2b
2.60474e-12	0.211715	0.154	0.036	5.18577e-08	ISD3p	Tgif1
2.62172e-12	-0.463969	0.092	0.401	5.21957e-08	ISD3p	Carmil2
2.65506e-12	-0.462352	0.769	0.872	5.28596e-08	ISD3p	Pfdn2
2.79917e-12	-0.329466	0.992	1	5.57286e-08	ISD3p	Eif1
2.90384e-12	-0.45751	0.331	0.652	5.78125e-08	ISD3p	Pttg1
2.96174e-12	-0.54115	0.131	0.438	5.89654e-08	ISD3p	Dusp14
3.09448e-12	-0.461352	0.115	0.432	6.1608e-08	ISD3p	Fbxo25
3.12538e-12	-0.6351	0.262	0.559	6.22233e-08	ISD3p	Tesc
3.12871e-12	-0.758541	0.3	0.566	6.22895e-08	ISD3p	Rims3
3.15337e-12	-0.542309	0.085	0.385	6.27805e-08	ISD3p	Tmem35a
3.23975e-12	-0.44291	0.823	0.897	6.45003e-08	ISD3p	Spag9
3.24142e-12	-0.479524	0.231	0.551	6.45335e-08	ISD3p	Pdk2
3.24503e-12	-0.49853	0.777	0.869	6.46054e-08	ISD3p	Flywch1
3.26257e-12	0.314954	1	1	6.49544e-08	ISD3p	Rps3a1
3.34728e-12	-0.501398	0.585	0.783	6.6641e-08	ISD3p	Rnf208
3.38841e-12	-0.468568	0.085	0.397	6.74598e-08	ISD3p	Adgrb3
3.43374e-12	-0.472522	0.154	0.476	6.83624e-08	ISD3p	Cd99l2
3.52915e-12	-0.542106	0.115	0.425	7.02619e-08	ISD3p	Elavl2
3.57479e-12	0.39636	0.323	0.128	7.11706e-08	ISD3p	Incenp
3.60097e-12	0.448916	1	0.922	7.16917e-08	ISD3p	Capzb
3.61842e-12	-0.476606	0.138	0.46	7.20391e-08	ISD3p	Kcnb1
3.76542e-12	-0.455545	0.185	0.518	7.49657e-08	ISD3p	Cyb561
3.83413e-12	-0.627933	0.715	0.818	7.63337e-08	ISD3p	Rcan2
3.93349e-12	-0.494718	0.408	0.667	7.83119e-08	ISD3p	Dipk1b
4.09057e-12	-0.469717	0.3	0.617	8.14391e-08	ISD3p	Tmcc2
4.1204e-12	-0.60565	0.692	0.802	8.2033e-08	ISD3p	Disp2
4.15693e-12	-0.344184	1	0.999	8.27604e-08	ISD3p	Tle5
4.21998e-12	-0.491748	0.154	0.479	8.40156e-08	ISD3p	Atrnl1
4.279e-12	-0.475898	0.831	0.894	8.51907e-08	ISD3p	Kif5c
4.3186e-12	-0.449659	0.238	0.563	8.5979e-08	ISD3p	Palm
4.33856e-12	-0.466706	0.092	0.4	8.63764e-08	ISD3p	Morn4
4.38052e-12	-0.543461	0.154	0.45	8.72117e-08	ISD3p	Kcnj9
4.432e-12	-0.481427	0.092	0.396	8.82367e-08	ISD3p	Ivd
4.47905e-12	-0.550967	0.769	0.844	8.91733e-08	ISD3p	Spock2
4.56135e-12	-0.517004	0.862	0.906	9.08119e-08	ISD3p	Camk2b
4.64243e-12	-0.476378	0.085	0.381	9.24261e-08	ISD3p	Gdap1
4.67641e-12	-0.411681	0.977	0.983	9.31027e-08	ISD3p	Ndufv2
4.75181e-12	-0.597849	0.685	0.799	9.46037e-08	ISD3p	Rnf227
4.87351e-12	0.43315	0.7	0.448	9.70268e-08	ISD3p	Rhog
4.87527e-12	-0.503803	0.569	0.762	9.70617e-08	ISD3p	Ank3
4.87958e-12	-0.536302	0.415	0.672	9.71476e-08	ISD3p	Unc80
4.94569e-12	-0.654219	0.715	0.801	9.84638e-08	ISD3p	Podxl2
4.95371e-12	-0.668813	0.738	0.83	9.86235e-08	ISD3p	mt-Atp8
4.97797e-12	-0.504783	0.269	0.581	9.91065e-08	ISD3p	Ntm
4.97997e-12	0.288857	1	1	9.91462e-08	ISD3p	Rpl17
5.05274e-12	-0.379074	0.992	0.994	1.00595e-07	ISD3p	Grina
5.09032e-12	-0.970389	0.723	0.776	1.01343e-07	ISD3p	Scg2
5.09832e-12	-0.639475	0.054	0.351	1.01502e-07	ISD3p	Plcb4
5.15744e-12	-0.471002	0.154	0.462	1.02679e-07	ISD3p	Usp32
5.19866e-12	0.32704	0.254	0.087	1.035e-07	ISD3p	Lsp1
5.34096e-12	-0.653517	0.677	0.781	1.06333e-07	ISD3p	Ccl27a
5.41362e-12	-0.561299	0.762	0.848	1.0778e-07	ISD3p	Fabp3
5.45224e-12	-0.438854	0.208	0.543	1.08549e-07	ISD3p	Susd4
5.49421e-12	-0.50542	0.069	0.362	1.09384e-07	ISD3p	Tpd52l1
5.50077e-12	-0.600056	0.769	0.832	1.09515e-07	ISD3p	Zfp365
5.72705e-12	-0.317105	1	1	1.1402e-07	ISD3p	Atp5h
5.74207e-12	-0.426535	0.154	0.476	1.14319e-07	ISD3p	2410004B18Rik
5.77872e-12	-0.669418	0.192	0.498	1.15049e-07	ISD3p	Bok
5.79942e-12	-0.445376	0.231	0.576	1.15461e-07	ISD3p	Wasl
5.83877e-12	-0.490695	0.754	0.865	1.16244e-07	ISD3p	Synj1
5.86734e-12	-0.544469	0.785	0.857	1.16813e-07	ISD3p	Adgrb1
6.27854e-12	-0.523614	0.269	0.563	1.25e-07	ISD3p	Opcml
6.35862e-12	-0.478561	0.215	0.522	1.26594e-07	ISD3p	Dexi
6.40375e-12	-0.348432	0.992	0.998	1.27492e-07	ISD3p	Ndufs5
6.43096e-12	-0.569635	0.123	0.421	1.28034e-07	ISD3p	Dgkb
6.47092e-12	-0.532966	0.146	0.451	1.28829e-07	ISD3p	Kcnf1
6.49222e-12	-0.495177	0.085	0.378	1.29254e-07	ISD3p	Mast1
6.63334e-12	-0.524196	0.5	0.726	1.32063e-07	ISD3p	Astn1
6.66929e-12	-0.684164	0.477	0.668	1.32779e-07	ISD3p	Diras2
6.68804e-12	-1.16698	0.015	0.292	1.33152e-07	ISD3p	Calb2
6.7146e-12	0.545982	0.777	0.647	1.33681e-07	ISD3p	Ppt1
6.90512e-12	-0.578113	0.377	0.638	1.37474e-07	ISD3p	Rgs7bp
6.92466e-12	-0.661015	0.138	0.439	1.37863e-07	ISD3p	Lmo3
7.04789e-12	0.354394	0.3	0.114	1.40316e-07	ISD3p	Shc1
7.19118e-12	-0.456938	0.131	0.447	1.43169e-07	ISD3p	Ncoa1
7.31753e-12	-0.480982	0.231	0.533	1.45685e-07	ISD3p	Ube2o
7.36252e-12	-0.526938	0.8	0.881	1.4658e-07	ISD3p	Mgst3
7.37592e-12	-0.763306	0.346	0.597	1.46847e-07	ISD3p	Vamp1
7.39963e-12	-0.492331	0.6	0.775	1.47319e-07	ISD3p	Necap1
7.668e-12	-0.324932	1	1	1.52662e-07	ISD3p	Atp5a1
7.67166e-12	0.231719	0.192	0.054	1.52735e-07	ISD3p	Nuf2
7.92669e-12	-0.423778	0.2	0.53	1.57812e-07	ISD3p	Chchd7
8.1713e-12	-0.807723	0.577	0.708	1.62682e-07	ISD3p	Nrsn2
8.48566e-12	0.391491	0.308	0.121	1.68941e-07	ISD3p	BC028528
8.52079e-12	-0.408434	0.2	0.528	1.6964e-07	ISD3p	Add2
8.72822e-12	-0.450854	0.108	0.418	1.7377e-07	ISD3p	Miga1
8.80583e-12	-0.497699	0.592	0.788	1.75315e-07	ISD3p	Nkiras1
9.21418e-12	-0.529786	0.369	0.632	1.83445e-07	ISD3p	Cap2
9.29151e-12	-0.442796	0.038	0.322	1.84985e-07	ISD3p	Lrfn5
9.39204e-12	-0.366004	1	0.998	1.86986e-07	ISD3p	Ndufc1
9.4577e-12	-0.630638	0.785	0.846	1.88293e-07	ISD3p	Ncald
9.7867e-12	-0.475996	0.315	0.63	1.94843e-07	ISD3p	Aktip
1.01112e-11	-0.473524	0.177	0.492	2.01304e-07	ISD3p	Herc3
1.02238e-11	0.524228	0.538	0.315	2.03546e-07	ISD3p	Nek6
1.05497e-11	0.225078	0.169	0.045	2.10034e-07	ISD3p	Slc7a7
1.09472e-11	-0.476945	0.115	0.42	2.17948e-07	ISD3p	Cntnap2
1.10114e-11	0.27085	0.223	0.07	2.19227e-07	ISD3p	Ccr5
1.11082e-11	-0.343743	1	1	2.21152e-07	ISD3p	Uqcrh
1.1182e-11	0.441692	0.377	0.169	2.22623e-07	ISD3p	S100a4
1.12038e-11	0.585398	0.615	0.426	2.23056e-07	ISD3p	Epb41l2
1.13199e-11	0.280586	1	1	2.25367e-07	ISD3p	Rps7
1.1464e-11	0.435722	0.969	0.848	2.28237e-07	ISD3p	Ube2l3
1.14776e-11	-0.512166	0.523	0.726	2.28508e-07	ISD3p	Gpr162
1.19518e-11	0.566106	0.638	0.443	2.37949e-07	ISD3p	Fuca1
1.2475e-11	-0.525874	0.077	0.37	2.48364e-07	ISD3p	Adgra1
[truncated: 5,174 more rows]

## Sheet: Markers_ISD7c
p_val	avg_log2FC	pct.1	pct.2	p_val_adj	cluster	gene
[truncated: 5,555 more rows]

[truncated: 10 more sheets: Markers_ISD7p, MetascapeEnrich_D1_UP, MetascapeEnrich_D3_UP, MetascapeEnrich_D7_UP, enrichGO_ISD1c, enrichGO_ISD1p, enrichGO_ISD3c, enrichGO_ISD3p, enrichGO_ISD7c, enrichGO_ISD7p]
