# Supplementary material for: Spatiotemporal transcriptomic map of glial cell response in a mouse model of acute brain ischemia
Source: Proc Natl Acad Sci U S A. 2024 Nov 5;121(46):e2404203121. doi: 10.1073/pnas.2404203121 (PMC11573666; doi:10.1073/pnas.2404203121)
Supplement: Supplementary file 4 — Dataset S03 (XLSX) [file pnas.2404203121.sd03.xlsx]

## Sheet: 1DPI
GeneSymbols

## Sheet: 3DPI
GeneSymbols

## Sheet: 7DPI
GeneSymbols
