# Supplementary material for: Spatiotemporal transcriptomic map of glial cell response in a mouse model of acute brain ischemia
Source: Proc Natl Acad Sci U S A. 2024 Nov 5;121(46):e2404203121. doi: 10.1073/pnas.2404203121 (PMC11573666; doi:10.1073/pnas.2404203121)
Supplement: Supplementary file 5 — Dataset S04 (XLSX) [file pnas.2404203121.sd04.xlsx]

## Sheet: Ctrl
ligand	receptor	species	celltype_sender	celltype_receiver	lr_co_exp_num	lr_co_ratio	lr_co_ratio_pvalue	score	Condition	CellPair	LRpair
Hsp90aa1	Fgfr3	Mouse	Neurons	Astrocytes	2496	0.40678	0	0.733045	Ctrl	Neurons-Astrocytes	Hsp90aa1-Fgfr3
Gnai2	Igf1r	Mouse	OLs	Neurons	2200	0.401387	0	0.893851	Ctrl	OLs-Neurons	Gnai2-Igf1r
Efnb3	Epha4	Mouse	OLs	Neurons	1885	0.343915	0	0.859112	Ctrl	OLs-Neurons	Efnb3-Epha4
Apoe	Lrp6	Mouse	Astrocytes	Neurons	1601	0.236975	0	0.813649	Ctrl	Astrocytes-Neurons	Apoe-Lrp6
Cx3cl1	Itgb1	Mouse	Neurons	OLs	1576	0.331371	0	0.853165	Ctrl	Neurons-OLs	Cx3cl1-Itgb1
S100a1	Ryr2	Mouse	OLs	Neurons	1418	0.258712	0	0.739202	Ctrl	OLs-Neurons	S100a1-Ryr2
Bsg	Slc16a1	Mouse	Neurons	OLs	1337	0.281119	0	0.732529	Ctrl	Neurons-OLs	Bsg-Slc16a1
Efnb3	Ephb6	Mouse	OLs	Neurons	1323	0.241379	0	0.838446	Ctrl	OLs-Neurons	Efnb3-Ephb6
S100a1	Ryr2	Mouse	Astrocytes	Neurons	1277	0.189017	0	0.739939	Ctrl	Astrocytes-Neurons	S100a1-Ryr2
App	Lrp6	Mouse	OLs	Neurons	1231	0.224594	0	0.806114	Ctrl	OLs-Neurons	App-Lrp6
Jam3	Itgb1	Mouse	OLs	Neurons	1208	0.220398	0	0.879733	Ctrl	OLs-Neurons	Jam3-Itgb1
Apoe	Lrp6	Mouse	OLs	Neurons	1155	0.210728	0	0.806114	Ctrl	OLs-Neurons	Apoe-Lrp6
Bsg	Slc16a1	Mouse	Neurons	Astrocytes	1119	0.182366	0	0.707513	Ctrl	Neurons-Astrocytes	Bsg-Slc16a1
Mfge8	Itgb1	Mouse	Astrocytes	Neurons	1106	0.163706	0	0.885377	Ctrl	Astrocytes-Neurons	Mfge8-Itgb1
Calm1	Cacna1c	Mouse	OLs	Neurons	1084	0.197774	0	0.851635	Ctrl	OLs-Neurons	Calm1-Cacna1c
Hsp90b1	Lrp6	Mouse	OLs	Neurons	1076	0.196315	0	0.806114	Ctrl	OLs-Neurons	Hsp90b1-Lrp6
Calm2	Grm7	Mouse	OLs	Neurons	1038	0.189381	0	0.814624	Ctrl	OLs-Neurons	Calm2-Grm7
Calm2	Cacna1c	Mouse	OLs	Neurons	998	0.182084	0	0.851635	Ctrl	OLs-Neurons	Calm2-Cacna1c
Gnai2	Cnr1	Mouse	OLs	Neurons	992	0.180989	0	0.803271	Ctrl	OLs-Neurons	Gnai2-Cnr1
Fgf12	Fgfr3	Mouse	Neurons	Astrocytes	990	0.161343	0	0.733045	Ctrl	Neurons-Astrocytes	Fgf12-Fgfr3
Hmgb1	Itgav	Mouse	OLs	Neurons	987	0.180077	0	0.903554	Ctrl	OLs-Neurons	Hmgb1-Itgav
Calm3	Grm7	Mouse	OLs	Neurons	969	0.176793	0	0.814624	Ctrl	OLs-Neurons	Calm3-Grm7
Fgf12	Fgfr2	Mouse	Neurons	OLs	935	0.196594	0	0.956953	Ctrl	Neurons-OLs	Fgf12-Fgfr2
Ptn	Sdc2	Mouse	OLs	Neurons	932	0.170042	0	0.798526	Ctrl	OLs-Neurons	Ptn-Sdc2
Ptn	Sdc2	Mouse	Astrocytes	Neurons	919	0.136027	0	0.795214	Ctrl	Astrocytes-Neurons	Ptn-Sdc2
Cx3cl1	Itgav	Mouse	Neurons	OLs	906	0.190496	0	0.970874	Ctrl	Neurons-OLs	Cx3cl1-Itgav
Sema4d	Plxna2	Mouse	OLs	Neurons	900	0.164204	0	0.760557	Ctrl	OLs-Neurons	Sema4d-Plxna2
Fyn	Thy1	Mouse	OLs	Neurons	894	0.163109	0	0.810102	Ctrl	OLs-Neurons	Fyn-Thy1
App	Lrp6	Mouse	Neurons	ChoroidPlexusCells	889	0.630944	0	0.940467	Ctrl	Neurons-ChoroidPlexusCells	App-Lrp6
Bsg	Slc16a7	Mouse	OLs	Neurons	864	0.157635	0	0.760995	Ctrl	OLs-Neurons	Bsg-Slc16a7
Adam15	Itgb1	Mouse	Neurons	OLs	833	0.175147	0	0.853165	Ctrl	Neurons-OLs	Adam15-Itgb1
Ptn	Ptprb	Mouse	OLs	Neurons	830	0.151432	0	0.81228	Ctrl	OLs-Neurons	Ptn-Ptprb
L1cam	Itgb1	Mouse	Neurons	OLs	815	0.171362	0	0.853165	Ctrl	Neurons-OLs	L1cam-Itgb1
Hmgb1	Itgav	Mouse	Neurons	OLs	814	0.171152	0	0.970874	Ctrl	Neurons-OLs	Hmgb1-Itgav
Ptn	Ptprb	Mouse	Astrocytes	Neurons	807	0.119449	0	0.809199	Ctrl	Astrocytes-Neurons	Ptn-Ptprb
Tln1	Itgb1	Mouse	Neurons	OLs	803	0.168839	0	0.853165	Ctrl	Neurons-OLs	Tln1-Itgb1
Mfge8	Itgav	Mouse	Astrocytes	Neurons	786	0.116341	0	0.902648	Ctrl	Astrocytes-Neurons	Mfge8-Itgav
Sema6a	Plxna2	Mouse	OLs	Neurons	776	0.14158	0	0.760557	Ctrl	OLs-Neurons	Sema6a-Plxna2
Cx3cl1	Itgav	Mouse	Neurons	Astrocytes	756	0.123207	0	0.70746	Ctrl	Neurons-Astrocytes	Cx3cl1-Itgav
Fgf13	Fgfr2	Mouse	Neurons	OLs	753	0.158326	0	0.956953	Ctrl	Neurons-OLs	Fgf13-Fgfr2
Fgf13	Fgfr3	Mouse	Neurons	Astrocytes	751	0.122392	0	0.733045	Ctrl	Neurons-Astrocytes	Fgf13-Fgfr3
Gnai2	Cnr1	Mouse	Astrocytes	Neurons	746	0.11042	0	0.807472	Ctrl	Astrocytes-Neurons	Gnai2-Cnr1
App	Notch2	Mouse	Neurons	ChoroidPlexusCells	734	0.520937	0	0.862851	Ctrl	Neurons-ChoroidPlexusCells	App-Notch2
App	Ncstn	Mouse	Neurons	ChoroidPlexusCells	714	0.506742	0	0.760881	Ctrl	Neurons-ChoroidPlexusCells	App-Ncstn
Sema7a	Itgb1	Mouse	Neurons	OLs	700	0.147183	0	0.853165	Ctrl	Neurons-OLs	Sema7a-Itgb1
Wnt3	Fzd3	Mouse	OLs	Neurons	678	0.1237	0	0.855126	Ctrl	OLs-Neurons	Wnt3-Fzd3
Hsp90b1	Lrp6	Mouse	Neurons	ChoroidPlexusCells	667	0.473385	0	0.940467	Ctrl	Neurons-ChoroidPlexusCells	Hsp90b1-Lrp6
Tln1	Itgb1	Mouse	OLs	Neurons	650	0.118591	0	0.879733	Ctrl	OLs-Neurons	Tln1-Itgb1
Fgf14	Fgfr2	Mouse	Neurons	OLs	646	0.135828	0	0.956953	Ctrl	Neurons-OLs	Fgf14-Fgfr2
Fgf14	Fgfr3	Mouse	Neurons	Astrocytes	612	0.0997392	0	0.733045	Ctrl	Neurons-Astrocytes	Fgf14-Fgfr3
Ptn	Sdc4	Mouse	Neurons	ChoroidPlexusCells	583	0.413769	0	0.948627	Ctrl	Neurons-ChoroidPlexusCells	Ptn-Sdc4
Cxcl12	Itgb1	Mouse	Neurons	OLs	573	0.120479	0	0.853165	Ctrl	Neurons-OLs	Cxcl12-Itgb1
Col4a2	Itgb1	Mouse	Neurons	OLs	559	0.117536	0	0.853165	Ctrl	Neurons-OLs	Col4a2-Itgb1
Ptn	Sdc2	Mouse	Neurons	ChoroidPlexusCells	533	0.378282	0	0.925366	Ctrl	Neurons-ChoroidPlexusCells	Ptn-Sdc2
Wnt7b	Fzd3	Mouse	Astrocytes	Neurons	532	0.0787448	0	0.856304	Ctrl	Astrocytes-Neurons	Wnt7b-Fzd3
Vegfa	Gpc1	Mouse	Astrocytes	Neurons	532	0.0787448	0	0.797526	Ctrl	Astrocytes-Neurons	Vegfa-Gpc1
Col4a1	Itgb1	Mouse	Neurons	OLs	518	0.108915	0	0.853165	Ctrl	Neurons-OLs	Col4a1-Itgb1
L1cam	Erbb3	Mouse	Neurons	OLs	514	0.108074	0	1	Ctrl	Neurons-OLs	L1cam-Erbb3
Gnai2	Igf1r	Mouse	Neurons	ChoroidPlexusCells	514	0.364798	0	0.98759	Ctrl	Neurons-ChoroidPlexusCells	Gnai2-Igf1r
Sema6d	Plxna4	Mouse	OLs	Neurons	513	0.0935961	0	0.762967	Ctrl	OLs-Neurons	Sema6d-Plxna4
Rgma	Neo1	Mouse	Astrocytes	Neurons	505	0.0747484	0	0.894078	Ctrl	Astrocytes-Neurons	Rgma-Neo1
Sema6a	Plxna4	Mouse	OLs	Neurons	496	0.0904944	0	0.762967	Ctrl	OLs-Neurons	Sema6a-Plxna4
S100a1	Ryr2	Mouse	ChoroidPlexusCells	Neurons	492	0.359386	0	0.743731	Ctrl	ChoroidPlexusCells-Neurons	S100a1-Ryr2
Apoe	Sdc4	Mouse	Neurons	ChoroidPlexusCells	490	0.347764	0	0.948627	Ctrl	Neurons-ChoroidPlexusCells	Apoe-Sdc4
Mdk	Itgb1	Mouse	Astrocytes	Neurons	486	0.0719361	0	0.885377	Ctrl	Astrocytes-Neurons	Mdk-Itgb1
Vegfa	Itgav	Mouse	Astrocytes	Neurons	486	0.0719361	0	0.902648	Ctrl	Astrocytes-Neurons	Vegfa-Itgav
Gnai2	Igf1r	Mouse	ChoroidPlexusCells	Neurons	482	0.352082	0	0.888318	Ctrl	ChoroidPlexusCells-Neurons	Gnai2-Igf1r
Apoe	Lrp6	Mouse	Neurons	ChoroidPlexusCells	470	0.33357	0	0.940467	Ctrl	Neurons-ChoroidPlexusCells	Apoe-Lrp6
Jam3	Itgb1	Mouse	Neurons	OLs	463	0.0973507	0	0.853165	Ctrl	Neurons-OLs	Jam3-Itgb1
Egfl7	Itgav	Mouse	Neurons	OLs	463	0.0973507	0	0.970874	Ctrl	Neurons-OLs	Egfl7-Itgav
Bmp6	Bmpr2	Mouse	ChoroidPlexusCells	Neurons	463	0.338203	0	0.928342	Ctrl	ChoroidPlexusCells-Neurons	Bmp6-Bmpr2
Rgmb	Neo1	Mouse	Neurons	OLs	461	0.0969302	0	0.943439	Ctrl	Neurons-OLs	Rgmb-Neo1
Adam15	Itgav	Mouse	Neurons	OLs	460	0.0967199	0	0.970874	Ctrl	Neurons-OLs	Adam15-Itgav
Cx3cl1	Itgb1	Mouse	Neurons	ChoroidPlexusCells	460	0.326473	0	0.962117	Ctrl	Neurons-ChoroidPlexusCells	Cx3cl1-Itgb1
Adam10	Itgav	Mouse	Neurons	OLs	450	0.0946173	0	0.970874	Ctrl	Neurons-OLs	Adam10-Itgav
Rgma	Neo1	Mouse	OLs	Neurons	449	0.0819194	0	0.892552	Ctrl	OLs-Neurons	Rgma-Neo1
Vegfa	Sdc2	Mouse	Astrocytes	Neurons	447	0.0661634	0	0.795214	Ctrl	Astrocytes-Neurons	Vegfa-Sdc2
Ncam1	Fgfr1	Mouse	Neurons	ChoroidPlexusCells	443	0.314407	0	0.986083	Ctrl	Neurons-ChoroidPlexusCells	Ncam1-Fgfr1
L1cam	Itgav	Mouse	Neurons	OLs	433	0.0910429	0	0.970874	Ctrl	Neurons-OLs	L1cam-Itgav
Mdk	Lrp6	Mouse	Astrocytes	Neurons	430	0.0636471	0	0.813649	Ctrl	Astrocytes-Neurons	Mdk-Lrp6
Adam15	Itgav	Mouse	Neurons	Astrocytes	429	0.0699153	0.002	0.706752	Ctrl	Neurons-Astrocytes	Adam15-Itgav
Fn1	Itgb1	Mouse	Neurons	OLs	420	0.0883095	0	0.853165	Ctrl	Neurons-OLs	Fn1-Itgb1
Vegfa	Ptprb	Mouse	Astrocytes	Neurons	419	0.0620189	0	0.809199	Ctrl	Astrocytes-Neurons	Vegfa-Ptprb
Adam10	Itgav	Mouse	Neurons	Astrocytes	419	0.0682855	0.037	0.694249	Ctrl	Neurons-Astrocytes	Adam10-Itgav
L1cam	Itgav	Mouse	Neurons	Astrocytes	419	0.0682855	0	0.70746	Ctrl	Neurons-Astrocytes	L1cam-Itgav
Adam9	Itgb1	Mouse	OLs	Neurons	415	0.0757161	0	0.879733	Ctrl	OLs-Neurons	Adam9-Itgb1
Egfl7	Itgav	Mouse	Neurons	Astrocytes	404	0.0658409	0.001	0.707106	Ctrl	Neurons-Astrocytes	Egfl7-Itgav
Adam10	Itgav	Mouse	OLs	Neurons	398	0.0726145	0.001	0.903102	Ctrl	OLs-Neurons	Adam10-Itgav
Efna2	Epha5	Mouse	OLs	Neurons	390	0.0711549	0	0.872321	Ctrl	OLs-Neurons	Efna2-Epha5
Jam2	Itgb1	Mouse	Astrocytes	Neurons	380	0.0562463	0	0.885377	Ctrl	Astrocytes-Neurons	Jam2-Itgb1
Wnt3	Lrp6	Mouse	OLs	Neurons	380	0.0693304	0	0.806114	Ctrl	OLs-Neurons	Wnt3-Lrp6
Ptn	Ptprb	Mouse	Neurons	EndothelialCells	379	0.439166	0	0.783123	Ctrl	Neurons-EndothelialCells	Ptn-Ptprb
Itgb1bp1	Itgb1	Mouse	OLs	Neurons	376	0.0686006	0	0.879733	Ctrl	OLs-Neurons	Itgb1bp1-Itgb1
Adam9	Itgb1	Mouse	Neurons	OLs	364	0.0765349	0	0.853165	Ctrl	Neurons-OLs	Adam9-Itgb1
Nrg3	Erbb3	Mouse	Neurons	OLs	363	0.0763246	0	1	Ctrl	Neurons-OLs	Nrg3-Erbb3
Itgb1bp1	Itgb1	Mouse	Neurons	OLs	361	0.0759041	0	0.853165	Ctrl	Neurons-OLs	Itgb1bp1-Itgb1
Agtrap	Rack1	Mouse	ChoroidPlexusCells	Neurons	356	0.260044	0	0.997323	Ctrl	ChoroidPlexusCells-Neurons	Agtrap-Rack1
Bmp7	Bmpr2	Mouse	ChoroidPlexusCells	Neurons	354	0.258583	0	0.928342	Ctrl	ChoroidPlexusCells-Neurons	Bmp7-Bmpr2
Efna1	Epha5	Mouse	OLs	Neurons	352	0.0642219	0	0.872321	Ctrl	OLs-Neurons	Efna1-Epha5
Fgf9	Fgfr3	Mouse	Neurons	Astrocytes	341	0.0555737	0	0.733045	Ctrl	Neurons-Astrocytes	Fgf9-Fgfr3
Efnb2	Ephb1	Mouse	Neurons	OLs	339	0.0712784	0	0.796423	Ctrl	Neurons-OLs	Efnb2-Ephb1
Bsg	Slc16a1	Mouse	Neurons	EndothelialCells	334	0.387022	0	0.743442	Ctrl	Neurons-EndothelialCells	Bsg-Slc16a1
Cx3cl1	Itgav	Mouse	Neurons	ChoroidPlexusCells	323	0.229241	0	0.994337	Ctrl	Neurons-ChoroidPlexusCells	Cx3cl1-Itgav
Lin7c	Htr2c	Mouse	Neurons	ChoroidPlexusCells	322	0.228531	0	0.848709	Ctrl	Neurons-ChoroidPlexusCells	Lin7c-Htr2c
Rgma	Neo1	Mouse	Neurons	OLs	317	0.0666526	0	0.943439	Ctrl	Neurons-OLs	Rgma-Neo1
Vcam1	Itgb1	Mouse	Astrocytes	Neurons	315	0.0466252	0	0.885377	Ctrl	Astrocytes-Neurons	Vcam1-Itgb1
Gnai2	Igf1r	Mouse	Neurons	EndothelialCells	315	0.365006	0	0.896981	Ctrl	Neurons-EndothelialCells	Gnai2-Igf1r
Gnai2	Igf1r	Mouse	EndothelialCells	Neurons	307	0.333333	0	0.890508	Ctrl	EndothelialCells-Neurons	Gnai2-Igf1r
Efna3	Ephb1	Mouse	Neurons	OLs	302	0.0634987	0	0.796423	Ctrl	Neurons-OLs	Efna3-Ephb1
Calm1	Cacna1c	Mouse	ChoroidPlexusCells	Neurons	302	0.220599	0	0.858383	Ctrl	ChoroidPlexusCells-Neurons	Calm1-Cacna1c
Efnb3	Ephb1	Mouse	Neurons	OLs	301	0.0632885	0	0.796423	Ctrl	Neurons-OLs	Efnb3-Ephb1
Calm3	Grm7	Mouse	ChoroidPlexusCells	Neurons	301	0.219869	0	0.816153	Ctrl	ChoroidPlexusCells-Neurons	Calm3-Grm7
Wnt7a	Fzd3	Mouse	Astrocytes	Neurons	298	0.0441089	0	0.856304	Ctrl	Astrocytes-Neurons	Wnt7a-Fzd3
Efna2	Epha4	Mouse	OLs	Neurons	297	0.0541872	0	0.859112	Ctrl	OLs-Neurons	Efna2-Epha4
Mfge8	Itgb1	Mouse	Neurons	OLs	293	0.0616064	0	0.853165	Ctrl	Neurons-OLs	Mfge8-Itgb1
Hmgb1	Itgav	Mouse	Neurons	ChoroidPlexusCells	293	0.207949	0	0.994337	Ctrl	Neurons-ChoroidPlexusCells	Hmgb1-Itgav
Cxcl12	Itgav	Mouse	Neurons	OLs	292	0.0613961	0	0.970874	Ctrl	Neurons-OLs	Cxcl12-Itgav
Apoe	Lrp6	Mouse	ChoroidPlexusCells	Neurons	290	0.211833	0	0.815667	Ctrl	ChoroidPlexusCells-Neurons	Apoe-Lrp6
Calm2	Grm7	Mouse	ChoroidPlexusCells	Neurons	285	0.208181	0	0.816153	Ctrl	ChoroidPlexusCells-Neurons	Calm2-Grm7
Apoe	Abca1	Mouse	Neurons	ChoroidPlexusCells	284	0.201561	0	0.785952	Ctrl	Neurons-ChoroidPlexusCells	Apoe-Abca1
Cx3cl1	Itgb1	Mouse	Neurons	EndothelialCells	282	0.326767	0	0.766757	Ctrl	Neurons-EndothelialCells	Cx3cl1-Itgb1
Calm2	Cacna1c	Mouse	ChoroidPlexusCells	Neurons	282	0.20599	0	0.858383	Ctrl	ChoroidPlexusCells-Neurons	Calm2-Cacna1c
Lgals3bp	Itgb1	Mouse	ChoroidPlexusCells	Neurons	280	0.204529	0	0.864513	Ctrl	ChoroidPlexusCells-Neurons	Lgals3bp-Itgb1
Efna1	Epha4	Mouse	OLs	Neurons	279	0.0509031	0	0.859112	Ctrl	OLs-Neurons	Efna1-Epha4
Hsp90b1	Lrp6	Mouse	ChoroidPlexusCells	Neurons	277	0.202337	0	0.815667	Ctrl	ChoroidPlexusCells-Neurons	Hsp90b1-Lrp6
Sostdc1	Lrp6	Mouse	ChoroidPlexusCells	Neurons	275	0.200877	0	0.815667	Ctrl	ChoroidPlexusCells-Neurons	Sostdc1-Lrp6
Adam9	Itgav	Mouse	OLs	Neurons	274	0.0499909	0	0.903554	Ctrl	OLs-Neurons	Adam9-Itgav
Vcam1	Itgb1	Mouse	ChoroidPlexusCells	Neurons	273	0.199416	0	0.864513	Ctrl	ChoroidPlexusCells-Neurons	Vcam1-Itgb1
Mfge8	Itgb1	Mouse	ChoroidPlexusCells	Neurons	271	0.197955	0	0.864513	Ctrl	ChoroidPlexusCells-Neurons	Mfge8-Itgb1
Cx3cl1	Itgb1	Mouse	Neurons	Fibroblasts	270	0.328467	0	0.840733	Ctrl	Neurons-Fibroblasts	Cx3cl1-Itgb1
Adam17	Itgb1	Mouse	OLs	Neurons	269	0.0490786	0	0.879733	Ctrl	OLs-Neurons	Adam17-Itgb1
Fgf9	Fgfr2	Mouse	Neurons	OLs	265	0.0557191	0	0.956953	Ctrl	Neurons-OLs	Fgf9-Fgfr2
Jam2	Itgb1	Mouse	Neurons	OLs	264	0.0555088	0	0.853165	Ctrl	Neurons-OLs	Jam2-Itgb1
L1cam	Itgb1	Mouse	Neurons	ChoroidPlexusCells	258	0.183109	0	0.962117	Ctrl	Neurons-ChoroidPlexusCells	L1cam-Itgb1
Adam15	Itgb1	Mouse	Neurons	ChoroidPlexusCells	250	0.177431	0	0.962117	Ctrl	Neurons-ChoroidPlexusCells	Adam15-Itgb1
Ncam1	Fgfr1	Mouse	Neurons	Fibroblasts	248	0.301703	0	0.988246	Ctrl	Neurons-Fibroblasts	Ncam1-Fgfr1
Bsg	Slc16a7	Mouse	ChoroidPlexusCells	Neurons	244	0.178232	0	0.756563	Ctrl	ChoroidPlexusCells-Neurons	Bsg-Slc16a7
Bsg	Slc16a1	Mouse	ChoroidPlexusCells	Neurons	242	0.176771	0.005	0.740795	Ctrl	ChoroidPlexusCells-Neurons	Bsg-Slc16a1
Bmp7	Bmpr2	Mouse	Fibroblasts	Neurons	242	0.288095	0	0.927602	Ctrl	Fibroblasts-Neurons	Bmp7-Bmpr2
Lgals3bp	Itgb1	Mouse	Astrocytes	Neurons	240	0.035524	0	0.885377	Ctrl	Astrocytes-Neurons	Lgals3bp-Itgb1
Egfl7	Notch2	Mouse	Neurons	ChoroidPlexusCells	239	0.169624	0	0.862851	Ctrl	Neurons-ChoroidPlexusCells	Egfl7-Notch2
Gnai2	Igf1r	Mouse	Fibroblasts	Neurons	239	0.284524	0	0.895053	Ctrl	Fibroblasts-Neurons	Gnai2-Igf1r
Reln	Itgb1	Mouse	Neurons	OLs	234	0.049201	0	0.853165	Ctrl	Neurons-OLs	Reln-Itgb1
Gnai2	Cnr1	Mouse	ChoroidPlexusCells	Neurons	234	0.170928	0	0.804236	Ctrl	ChoroidPlexusCells-Neurons	Gnai2-Cnr1
App	Notch1	Mouse	Neurons	EndothelialCells	233	0.269988	0	0.85502	Ctrl	Neurons-EndothelialCells	App-Notch1
Calm1	Mylk	Mouse	Neurons	VSMCs	233	0.693452	0	0.734992	Ctrl	Neurons-VSMCs	Calm1-Mylk
App	Lrp6	Mouse	Neurons	Fibroblasts	231	0.281022	0	0.905847	Ctrl	Neurons-Fibroblasts	App-Lrp6
Adam9	Itga6	Mouse	Neurons	Astrocytes	225	0.0366688	0	0.707239	Ctrl	Neurons-Astrocytes	Adam9-Itga6
Bmp6	Bmpr2	Mouse	Fibroblasts	Neurons	223	0.265476	0	0.927602	Ctrl	Fibroblasts-Neurons	Bmp6-Bmpr2
Vegfb	Flt1	Mouse	Neurons	EndothelialCells	222	0.257242	0	0.763783	Ctrl	Neurons-EndothelialCells	Vegfb-Flt1
Apoe	Lrp5	Mouse	Neurons	ChoroidPlexusCells	221	0.156849	0	0.93868	Ctrl	Neurons-ChoroidPlexusCells	Apoe-Lrp5
Fgf12	Fgfr2	Mouse	Neurons	ChoroidPlexusCells	218	0.15472	0	0.980951	Ctrl	Neurons-ChoroidPlexusCells	Fgf12-Fgfr2
Fgf12	Fgfr1	Mouse	Neurons	ChoroidPlexusCells	218	0.15472	0	0.986083	Ctrl	Neurons-ChoroidPlexusCells	Fgf12-Fgfr1
Calm2	Mylk	Mouse	Neurons	VSMCs	212	0.630952	0	0.734992	Ctrl	Neurons-VSMCs	Calm2-Mylk
Tln1	Itgb1	Mouse	Neurons	ChoroidPlexusCells	209	0.148332	0	0.962117	Ctrl	Neurons-ChoroidPlexusCells	Tln1-Itgb1
Sema5a	Plxnb3	Mouse	Neurons	OLs	207	0.043524	0	0.918047	Ctrl	Neurons-OLs	Sema5a-Plxnb3
Bmp4	Bmpr2	Mouse	ChoroidPlexusCells	Neurons	202	0.147553	0	0.928342	Ctrl	ChoroidPlexusCells-Neurons	Bmp4-Bmpr2
Fn1	Itgb1	Mouse	EndothelialCells	Neurons	201	0.218241	0	0.866758	Ctrl	EndothelialCells-Neurons	Fn1-Itgb1
Hsp90aa1	Fgfr3	Mouse	OLs	Astrocytes	199	0.503797	0	0.719873	Ctrl	OLs-Astrocytes	Hsp90aa1-Fgfr3
App	Notch1	Mouse	Neurons	ChoroidPlexusCells	197	0.139815	0	0.762508	Ctrl	Neurons-ChoroidPlexusCells	App-Notch1
Hspg2	Itgb1	Mouse	Neurons	OLs	194	0.0407906	0	0.853165	Ctrl	Neurons-OLs	Hspg2-Itgb1
Calm3	Mylk	Mouse	Neurons	VSMCs	194	0.577381	0	0.734992	Ctrl	Neurons-VSMCs	Calm3-Mylk
Lama2	Itgb1	Mouse	Astrocytes	Neurons	193	0.0285672	0	0.885377	Ctrl	Astrocytes-Neurons	Lama2-Itgb1
Apoe	Lrp6	Mouse	Fibroblasts	Neurons	193	0.229762	0	0.808329	Ctrl	Fibroblasts-Neurons	Apoe-Lrp6
Igfbp4	Lrp6	Mouse	Neurons	ChoroidPlexusCells	192	0.136267	0	0.940467	Ctrl	Neurons-ChoroidPlexusCells	Igfbp4-Lrp6
Apoe	Sdc4	Mouse	OLs	Astrocytes	188	0.475949	0	0.707416	Ctrl	OLs-Astrocytes	Apoe-Sdc4
Adam15	Itgav	Mouse	Neurons	ChoroidPlexusCells	187	0.132718	0	0.994337	Ctrl	Neurons-ChoroidPlexusCells	Adam15-Itgav
Ptn	Sdc4	Mouse	OLs	Astrocytes	187	0.473418	0	0.707416	Ctrl	OLs-Astrocytes	Ptn-Sdc4
Fgf1	Fgfr3	Mouse	Neurons	Astrocytes	186	0.0303129	0	0.733045	Ctrl	Neurons-Astrocytes	Fgf1-Fgfr3
Bsg	Slc16a7	Mouse	EndothelialCells	Neurons	186	0.201954	0	0.745622	Ctrl	EndothelialCells-Neurons	Bsg-Slc16a7
Fbln1	Itgb1	Mouse	ChoroidPlexusCells	Neurons	185	0.135135	0	0.864513	Ctrl	ChoroidPlexusCells-Neurons	Fbln1-Itgb1
Igf2	Igf1r	Mouse	ChoroidPlexusCells	Neurons	185	0.135135	0	0.888318	Ctrl	ChoroidPlexusCells-Neurons	Igf2-Igf1r
Adam9	Itgav	Mouse	Neurons	OLs	184	0.038688	0	0.970874	Ctrl	Neurons-OLs	Adam9-Itgav
Fgf13	Fgfr2	Mouse	Neurons	ChoroidPlexusCells	184	0.130589	0	0.980951	Ctrl	Neurons-ChoroidPlexusCells	Fgf13-Fgfr2
Adam9	Itga6	Mouse	OLs	Neurons	183	0.0333881	0	0.7418	Ctrl	OLs-Neurons	Adam9-Itga6
Nrg3	Erbb4	Mouse	Neurons	OLs	183	0.0384777	0	0.920796	Ctrl	Neurons-OLs	Nrg3-Erbb4
Cx3cl1	Itgb1	Mouse	Neurons	VSMCs	180	0.535714	0	0.845996	Ctrl	Neurons-VSMCs	Cx3cl1-Itgb1
Hmgb1	Itgav	Mouse	ChoroidPlexusCells	Neurons	180	0.131483	0.024	0.8623	Ctrl	ChoroidPlexusCells-Neurons	Hmgb1-Itgav
L1cam	Itgav	Mouse	Neurons	ChoroidPlexusCells	179	0.12704	0	0.994337	Ctrl	Neurons-ChoroidPlexusCells	L1cam-Itgav
Efna2	Epha7	Mouse	OLs	Neurons	178	0.0324758	0	0.722602	Ctrl	OLs-Neurons	Efna2-Epha7
Tgfb1	Itgb1	Mouse	Neurons	OLs	178	0.0374264	0	0.853165	Ctrl	Neurons-OLs	Tgfb1-Itgb1
Fgf1	Fgfr2	Mouse	Neurons	OLs	174	0.0365854	0	0.956953	Ctrl	Neurons-OLs	Fgf1-Fgfr2
Lgals3	Itgb1	Mouse	ChoroidPlexusCells	Neurons	173	0.12637	0	0.864513	Ctrl	ChoroidPlexusCells-Neurons	Lgals3-Itgb1
Apoe	Lrp6	Mouse	EndothelialCells	Neurons	173	0.187839	0	0.810008	Ctrl	EndothelialCells-Neurons	Apoe-Lrp6
Wnt5a	Fzd3	Mouse	Fibroblasts	Neurons	173	0.205952	0	0.831171	Ctrl	Fibroblasts-Neurons	Wnt5a-Fzd3
Fgf13	Fgfr1	Mouse	Neurons	ChoroidPlexusCells	172	0.122072	0	0.986083	Ctrl	Neurons-ChoroidPlexusCells	Fgf13-Fgfr1
Cxcl12	Itgb1	Mouse	Neurons	ChoroidPlexusCells	172	0.122072	0	0.962117	Ctrl	Neurons-ChoroidPlexusCells	Cxcl12-Itgb1
Sema7a	Itgb1	Mouse	Neurons	ChoroidPlexusCells	170	0.120653	0	0.962117	Ctrl	Neurons-ChoroidPlexusCells	Sema7a-Itgb1
Col1a2	Itgb1	Mouse	Fibroblasts	Neurons	170	0.202381	0	0.871696	Ctrl	Fibroblasts-Neurons	Col1a2-Itgb1
Ada	Adora1	Mouse	OLs	Neurons	169	0.0308338	0	0.807758	Ctrl	OLs-Neurons	Ada-Adora1
Egfl7	Itgav	Mouse	Neurons	ChoroidPlexusCells	168	0.119233	0	0.994337	Ctrl	Neurons-ChoroidPlexusCells	Egfl7-Itgav
Ptn	Sdc2	Mouse	Neurons	Fibroblasts	168	0.20438	0	0.832126	Ctrl	Neurons-Fibroblasts	Ptn-Sdc2
Mfge8	Itgav	Mouse	ChoroidPlexusCells	Neurons	168	0.122717	0	0.872838	Ctrl	ChoroidPlexusCells-Neurons	Mfge8-Itgav
Adam17	Itgb1	Mouse	Neurons	OLs	167	0.0351135	0	0.853165	Ctrl	Neurons-OLs	Adam17-Itgb1
Cxcl12	Itgb1	Mouse	EndothelialCells	Neurons	167	0.181325	0	0.866758	Ctrl	EndothelialCells-Neurons	Cxcl12-Itgb1
Egfl7	Itgav	Mouse	EndothelialCells	Neurons	167	0.181325	0	0.905677	Ctrl	EndothelialCells-Neurons	Egfl7-Itgav
Vegfa	Itgav	Mouse	Neurons	OLs	166	0.0349033	0.014	0.964054	Ctrl	Neurons-OLs	Vegfa-Itgav
Efna1	Epha7	Mouse	OLs	Neurons	166	0.0302864	0	0.722602	Ctrl	OLs-Neurons	Efna1-Epha7
Hsp90b1	Lrp6	Mouse	Neurons	Fibroblasts	165	0.20073	0	0.905847	Ctrl	Neurons-Fibroblasts	Hsp90b1-Lrp6
Vegfa	Gpc1	Mouse	ChoroidPlexusCells	Neurons	164	0.119795	0	0.795983	Ctrl	ChoroidPlexusCells-Neurons	Vegfa-Gpc1
Adam10	Itgav	Mouse	Neurons	ChoroidPlexusCells	163	0.115685	0	0.994337	Ctrl	Neurons-ChoroidPlexusCells	Adam10-Itgav
Vwf	Itgav	Mouse	Neurons	OLs	162	0.0340622	0	0.970874	Ctrl	Neurons-OLs	Vwf-Itgav
Sema4a	Plxnb2	Mouse	Neurons	ChoroidPlexusCells	162	0.114975	0	0.985125	Ctrl	Neurons-ChoroidPlexusCells	Sema4a-Plxnb2
Lamb1	Itgb1	Mouse	ChoroidPlexusCells	Neurons	162	0.118335	0	0.864513	Ctrl	ChoroidPlexusCells-Neurons	Lamb1-Itgb1
Efnb1	Ephb1	Mouse	Neurons	OLs	161	0.033852	0	0.796423	Ctrl	Neurons-OLs	Efnb1-Ephb1
Gnai2	Cnr1	Mouse	EndothelialCells	Neurons	158	0.171553	0	0.802846	Ctrl	EndothelialCells-Neurons	Gnai2-Cnr1
Col4a4	Itgb1	Mouse	ChoroidPlexusCells	Neurons	156	0.113952	0	0.864513	Ctrl	ChoroidPlexusCells-Neurons	Col4a4-Itgb1
Col4a2	Itgb1	Mouse	Neurons	ChoroidPlexusCells	155	0.110007	0	0.962117	Ctrl	Neurons-ChoroidPlexusCells	Col4a2-Itgb1
L1cam	Itgb1	Mouse	Neurons	EndothelialCells	155	0.179606	0	0.766757	Ctrl	Neurons-EndothelialCells	L1cam-Itgb1
Cx3cl1	Itgav	Mouse	Neurons	Fibroblasts	155	0.188564	0	0.985835	Ctrl	Neurons-Fibroblasts	Cx3cl1-Itgav
Fyn	Thy1	Mouse	OPCs	Neurons	155	0.382716	0	0.807286	Ctrl	OPCs-Neurons	Fyn-Thy1
Nrg2	Erbb3	Mouse	Neurons	OLs	154	0.0323802	0	1	Ctrl	Neurons-OLs	Nrg2-Erbb3
Itgb1bp1	Itgb1	Mouse	ChoroidPlexusCells	Neurons	153	0.11176	0	0.864513	Ctrl	ChoroidPlexusCells-Neurons	Itgb1bp1-Itgb1
Hsp90b1	Lrp6	Mouse	Fibroblasts	Neurons	153	0.182143	0.012	0.803464	Ctrl	Fibroblasts-Neurons	Hsp90b1-Lrp6
Lin7c	Abca1	Mouse	Neurons	ChoroidPlexusCells	152	0.107878	0	0.785952	Ctrl	Neurons-ChoroidPlexusCells	Lin7c-Abca1
Vegfa	Sdc2	Mouse	ChoroidPlexusCells	Neurons	152	0.11103	0	0.800022	Ctrl	ChoroidPlexusCells-Neurons	Vegfa-Sdc2
Col1a1	Itgb1	Mouse	Fibroblasts	Neurons	152	0.180952	0	0.871696	Ctrl	Fibroblasts-Neurons	Col1a1-Itgb1
Rspo3	Lrp6	Mouse	Neurons	OLs	148	0.0311186	0.018	0.886102	Ctrl	Neurons-OLs	Rspo3-Lrp6
Pltp	Abca1	Mouse	Neurons	ChoroidPlexusCells	148	0.105039	0	0.785952	Ctrl	Neurons-ChoroidPlexusCells	Pltp-Abca1
Fgf14	Fgfr1	Mouse	Neurons	ChoroidPlexusCells	147	0.104329	0	0.986083	Ctrl	Neurons-ChoroidPlexusCells	Fgf14-Fgfr1
Adam15	Itgb1	Mouse	Neurons	EndothelialCells	147	0.170336	0	0.766757	Ctrl	Neurons-EndothelialCells	Adam15-Itgb1
Sema3c	Plxnb1	Mouse	Neurons	OLs	146	0.0306981	0	0.752615	Ctrl	Neurons-OLs	Sema3c-Plxnb1
Sema4d	Plxnb2	Mouse	Neurons	ChoroidPlexusCells	144	0.1022	0	0.985125	Ctrl	Neurons-ChoroidPlexusCells	Sema4d-Plxnb2
Jag2	Notch2	Mouse	Neurons	ChoroidPlexusCells	144	0.1022	0	0.862851	Ctrl	Neurons-ChoroidPlexusCells	Jag2-Notch2
Fgf22	Fgfr2	Mouse	Neurons	OLs	143	0.0300673	0	0.956953	Ctrl	Neurons-OLs	Fgf22-Fgfr2
S100a1	Ryr2	Mouse	Fibroblasts	Neurons	143	0.170238	0	0.737925	Ctrl	Fibroblasts-Neurons	S100a1-Ryr2
Mfge8	Itgb1	Mouse	Astrocytes	OLs	141	0.379032	0	0.85417	Ctrl	Astrocytes-OLs	Mfge8-Itgb1
Rspo3	Sdc4	Mouse	Neurons	ChoroidPlexusCells	141	0.100071	0	0.948627	Ctrl	Neurons-ChoroidPlexusCells	Rspo3-Sdc4
Rspo3	Lrp6	Mouse	Neurons	ChoroidPlexusCells	141	0.100071	0	0.940467	Ctrl	Neurons-ChoroidPlexusCells	Rspo3-Lrp6
Nrtn	Gfra2	Mouse	OLs	Neurons	141	0.0257252	0	0.982502	Ctrl	OLs-Neurons	Nrtn-Gfra2
Npnt	Itgb1	Mouse	Neurons	OLs	140	0.0294365	0	0.853165	Ctrl	Neurons-OLs	Npnt-Itgb1
Nrg1	Erbb3	Mouse	Neurons	OLs	140	0.0294365	0	1	Ctrl	Neurons-OLs	Nrg1-Erbb3
Col4a1	Itgb1	Mouse	Neurons	ChoroidPlexusCells	140	0.0993612	0	0.962117	Ctrl	Neurons-ChoroidPlexusCells	Col4a1-Itgb1
Cthrc1	Fzd3	Mouse	ChoroidPlexusCells	Neurons	139	0.101534	0	0.854173	Ctrl	ChoroidPlexusCells-Neurons	Cthrc1-Fzd3
Fgf14	Fgfr2	Mouse	Neurons	ChoroidPlexusCells	138	0.0979418	0	0.980951	Ctrl	Neurons-ChoroidPlexusCells	Fgf14-Fgfr2
Agtrap	Rack1	Mouse	OLs	Neurons	138	0.0251779	0.011	0.992279	Ctrl	OLs-Neurons	Agtrap-Rack1
Slit2	Robo2	Mouse	ChoroidPlexusCells	Neurons	138	0.100804	0	0.785768	Ctrl	ChoroidPlexusCells-Neurons	Slit2-Robo2
Col1a2	Itgb1	Mouse	Astrocytes	Neurons	136	0.0201303	0	0.885377	Ctrl	Astrocytes-Neurons	Col1a2-Itgb1
Sema4a	Plxnb1	Mouse	Neurons	OLs	135	0.0283852	0	0.752615	Ctrl	Neurons-OLs	Sema4a-Plxnb1
Jam3	Itgb1	Mouse	Neurons	ChoroidPlexusCells	135	0.0958126	0	0.962117	Ctrl	Neurons-ChoroidPlexusCells	Jam3-Itgb1
Hmgb1	Itgav	Mouse	Neurons	Fibroblasts	135	0.164234	0	0.985835	Ctrl	Neurons-Fibroblasts	Hmgb1-Itgav
Vtn	Itgav	Mouse	Fibroblasts	Neurons	135	0.160714	0	0.904952	Ctrl	Fibroblasts-Neurons	Vtn-Itgav
Wnt7a	Lrp6	Mouse	Astrocytes	Neurons	133	0.0196862	0	0.813649	Ctrl	Astrocytes-Neurons	Wnt7a-Lrp6
Grn	Tnfrsf1a	Mouse	Neurons	ChoroidPlexusCells	133	0.0943932	0	0.992878	Ctrl	Neurons-ChoroidPlexusCells	Grn-Tnfrsf1a
Ptn	Sdc2	Mouse	Fibroblasts	Neurons	133	0.158333	0	0.795354	Ctrl	Fibroblasts-Neurons	Ptn-Sdc2
Gnai2	Cnr1	Mouse	Fibroblasts	Neurons	133	0.158333	0	0.802843	Ctrl	Fibroblasts-Neurons	Gnai2-Cnr1
Adam15	Itgb1	Mouse	Neurons	Fibroblasts	132	0.160584	0	0.840733	Ctrl	Neurons-Fibroblasts	Adam15-Itgb1
Nrtn	Gfra2	Mouse	ChoroidPlexusCells	Neurons	132	0.0964207	0	0.983453	Ctrl	ChoroidPlexusCells-Neurons	Nrtn-Gfra2
Col4a1	Itgb1	Mouse	EndothelialCells	Neurons	131	0.142237	0	0.866758	Ctrl	EndothelialCells-Neurons	Col4a1-Itgb1
Wnt4	Fzd2	Mouse	Neurons	Astrocytes	130	0.0211864	0	0.718797	Ctrl	Neurons-Astrocytes	Wnt4-Fzd2
Tgfa	Erbb3	Mouse	Neurons	OLs	130	0.0273339	0	1	Ctrl	Neurons-OLs	Tgfa-Erbb3
Cthrc1	Fzd3	Mouse	Fibroblasts	Neurons	130	0.154762	0	0.831171	Ctrl	Fibroblasts-Neurons	Cthrc1-Fzd3
Gnai2	Igf1r	Mouse	VSMCs	Neurons	130	0.33419	0	0.884504	Ctrl	VSMCs-Neurons	Gnai2-Igf1r
Sema4d	Plxnb1	Mouse	Neurons	OLs	129	0.0271236	0	0.752615	Ctrl	Neurons-OLs	Sema4d-Plxnb1
Bmp4	Bmpr2	Mouse	Fibroblasts	Neurons	128	0.152381	0	0.927602	Ctrl	Fibroblasts-Neurons	Bmp4-Bmpr2
Col3a1	Itgb1	Mouse	Fibroblasts	Neurons	128	0.152381	0	0.871696	Ctrl	Fibroblasts-Neurons	Col3a1-Itgb1
Cxcl12	Itgav	Mouse	Neurons	ChoroidPlexusCells	127	0.0901348	0	0.994337	Ctrl	Neurons-ChoroidPlexusCells	Cxcl12-Itgav
Tln1	Itgb1	Mouse	Neurons	EndothelialCells	126	0.146002	0	0.766757	Ctrl	Neurons-EndothelialCells	Tln1-Itgb1
L1cam	Itgb1	Mouse	Neurons	Fibroblasts	124	0.150852	0	0.840733	Ctrl	Neurons-Fibroblasts	L1cam-Itgb1
Vegfa	Itgav	Mouse	ChoroidPlexusCells	Neurons	124	0.0905771	0	0.872838	Ctrl	ChoroidPlexusCells-Neurons	Vegfa-Itgav
Lama5	Itgb4	Mouse	Neurons	OLs	123	0.0258621	0	0.825199	Ctrl	Neurons-OLs	Lama5-Itgb4
Wnt4	Lrp6	Mouse	Neurons	ChoroidPlexusCells	122	0.0865862	0	0.940467	Ctrl	Neurons-ChoroidPlexusCells	Wnt4-Lrp6
Adam9	Itgb1	Mouse	ChoroidPlexusCells	Neurons	121	0.0883857	0	0.864513	Ctrl	ChoroidPlexusCells-Neurons	Adam9-Itgb1
Cxcl12	Itgav	Mouse	EndothelialCells	Neurons	121	0.131379	0	0.905677	Ctrl	EndothelialCells-Neurons	Cxcl12-Itgav
Vegfa	Flt1	Mouse	Neurons	EndothelialCells	120	0.13905	0	0.763783	Ctrl	Neurons-EndothelialCells	Vegfa-Flt1
Vcam1	Itgb1	Mouse	Neurons	OLs	120	0.0252313	0	0.853165	Ctrl	Neurons-OLs	Vcam1-Itgb1
Bdnf	Ntrk2	Mouse	Neurons	ChoroidPlexusCells	120	0.0851668	0	0.948876	Ctrl	Neurons-ChoroidPlexusCells	Bdnf-Ntrk2
Bmp2	Bmpr2	Mouse	OLs	Neurons	120	0.0218938	0	0.92559	Ctrl	OLs-Neurons	Bmp2-Bmpr2
Bmp7	Acvr2a	Mouse	ChoroidPlexusCells	Neurons	120	0.0876552	0	0.763098	Ctrl	ChoroidPlexusCells-Neurons	Bmp7-Acvr2a
Bmp7	Bmpr2	Mouse	Astrocytes	Neurons	120	0.017762	0.001	0.937552	Ctrl	Astrocytes-Neurons	Bmp7-Bmpr2
Lama4	Itgb1	Mouse	Neurons	OLs	119	0.025021	0	0.853165	Ctrl	Neurons-OLs	Lama4-Itgb1
Bdnf	Bex3	Mouse	Neurons	ChoroidPlexusCells	119	0.0844571	0	0.829491	Ctrl	Neurons-ChoroidPlexusCells	Bdnf-Bex3
App	Notch2	Mouse	Neurons	VSMCs	119	0.354167	0	0.927213	Ctrl	Neurons-VSMCs	App-Notch2
Bsg	Slc16a1	Mouse	Astrocytes	OLs	118	0.317204	0	0.805411	Ctrl	Astrocytes-OLs	Bsg-Slc16a1
S100a1	Ryr2	Mouse	OPCs	Neurons	118	0.291358	0	0.731686	Ctrl	OPCs-Neurons	S100a1-Ryr2
Pdgfa	Pdgfra	Mouse	Neurons	Fibroblasts	117	0.142336	0	0.909004	Ctrl	Neurons-Fibroblasts	Pdgfa-Pdgfra
Bmp6	Bmpr1a	Mouse	ChoroidPlexusCells	Neurons	117	0.0854638	0	0.907313	Ctrl	ChoroidPlexusCells-Neurons	Bmp6-Bmpr1a
Fgf10	Fgfr3	Mouse	Neurons	Astrocytes	116	0.0189048	0	0.733045	Ctrl	Neurons-Astrocytes	Fgf10-Fgfr3
Fgf11	Fgfr3	Mouse	Neurons	Astrocytes	116	0.0189048	0	0.733045	Ctrl	Neurons-Astrocytes	Fgf11-Fgfr3
Lgals3bp	Itgb1	Mouse	Neurons	OLs	116	0.0243902	0.033	0.83897	Ctrl	Neurons-OLs	Lgals3bp-Itgb1
Lama2	Itgb1	Mouse	OLs	Neurons	116	0.021164	0	0.879733	Ctrl	OLs-Neurons	Lama2-Itgb1
Cxcl12	Itgb1	Mouse	Fibroblasts	Neurons	115	0.136905	0	0.871696	Ctrl	Fibroblasts-Neurons	Cxcl12-Itgb1
Fn1	Itgb1	Mouse	Neurons	ChoroidPlexusCells	115	0.0816182	0	0.962117	Ctrl	Neurons-ChoroidPlexusCells	Fn1-Itgb1
Gnai2	Igf1r	Mouse	OPCs	Neurons	114	0.281481	0.025	0.885184	Ctrl	OPCs-Neurons	Gnai2-Igf1r
Sema7a	Itgb1	Mouse	Neurons	Fibroblasts	114	0.138686	0	0.840733	Ctrl	Neurons-Fibroblasts	Sema7a-Itgb1
Sema7a	Itgb1	Mouse	EndothelialCells	Neurons	114	0.123779	0	0.866758	Ctrl	EndothelialCells-Neurons	Sema7a-Itgb1
Adam17	Itga6	Mouse	Neurons	Astrocytes	114	0.0185789	0	0.707239	Ctrl	Neurons-Astrocytes	Adam17-Itga6
Timp1	Itgb1	Mouse	Astrocytes	Neurons	113	0.0167259	0	0.885377	Ctrl	Astrocytes-Neurons	Timp1-Itgb1
Vegfa	Sdc2	Mouse	Neurons	ChoroidPlexusCells	113	0.0801987	0	0.925366	Ctrl	Neurons-ChoroidPlexusCells	Vegfa-Sdc2
Ptn	Ptprb	Mouse	Fibroblasts	EndothelialCells	113	0.869231	0	0.772754	Ctrl	Fibroblasts-EndothelialCells	Ptn-Ptprb
Mdk	Itgb1	Mouse	ChoroidPlexusCells	Neurons	112	0.0818115	0	0.864513	Ctrl	ChoroidPlexusCells-Neurons	Mdk-Itgb1
Hsp90aa1	Egfr	Mouse	Neurons	ChoroidPlexusCells	112	0.079489	0	0.96355	Ctrl	Neurons-ChoroidPlexusCells	Hsp90aa1-Egfr
Agtrap	Rack1	Mouse	Fibroblasts	Neurons	112	0.133333	0	0.999944	Ctrl	Fibroblasts-Neurons	Agtrap-Rack1
Spp1	Itgb1	Mouse	Neurons	OLs	111	0.0233389	0	0.853165	Ctrl	Neurons-OLs	Spp1-Itgb1
Ptn	Sdc4	Mouse	Neurons	Fibroblasts	111	0.135036	0	0.851091	Ctrl	Neurons-Fibroblasts	Ptn-Sdc4
Gnas	Pth1r	Mouse	Neurons	VSMCs	111	0.330357	0	0.831587	Ctrl	Neurons-VSMCs	Gnas-Pth1r
Mdk	Lrp6	Mouse	ChoroidPlexusCells	Neurons	111	0.0810811	0	0.815667	Ctrl	ChoroidPlexusCells-Neurons	Mdk-Lrp6
Igf2	Insr	Mouse	ChoroidPlexusCells	Neurons	110	0.0803506	0	0.891503	Ctrl	ChoroidPlexusCells-Neurons	Igf2-Insr
Vegfa	Ptprb	Mouse	ChoroidPlexusCells	Neurons	110	0.0803506	0	0.802749	Ctrl	ChoroidPlexusCells-Neurons	Vegfa-Ptprb
Adam9	Itgb1	Mouse	Neurons	ChoroidPlexusCells	109	0.0773598	0	0.962117	Ctrl	Neurons-ChoroidPlexusCells	Adam9-Itgb1
Sema7a	Itgb1	Mouse	Neurons	EndothelialCells	109	0.126304	0	0.766757	Ctrl	Neurons-EndothelialCells	Sema7a-Itgb1
Ptn	Sdc2	Mouse	Neurons	VSMCs	109	0.324405	0	0.764633	Ctrl	Neurons-VSMCs	Ptn-Sdc2
Fgf10	Fgfr2	Mouse	Neurons	OLs	108	0.0227082	0	0.956953	Ctrl	Neurons-OLs	Fgf10-Fgfr2
Adam9	Itgb5	Mouse	Neurons	ChoroidPlexusCells	107	0.0759404	0	0.915035	Ctrl	Neurons-ChoroidPlexusCells	Adam9-Itgb5
App	Notch1	Mouse	Neurons	VSMCs	107	0.318452	0	0.926173	Ctrl	Neurons-VSMCs	App-Notch1
Cxcl12	Itgav	Mouse	Fibroblasts	Neurons	107	0.127381	0	0.904952	Ctrl	Fibroblasts-Neurons	Cxcl12-Itgav
Cx3cl1	Itgb1	Mouse	Neurons	OPCs	106	0.296089	0	0.890013	Ctrl	Neurons-OPCs	Cx3cl1-Itgb1
Col8a1	Itga1	Mouse	ChoroidPlexusCells	Neurons	106	0.0774288	0	0.750285	Ctrl	ChoroidPlexusCells-Neurons	Col8a1-Itga1
Psen1	Erbb4	Mouse	Neurons	OLs	106	0.0222876	0	0.920796	Ctrl	Neurons-OLs	Psen1-Erbb4
Tln1	Itgb1	Mouse	Neurons	Fibroblasts	105	0.127737	0	0.840733	Ctrl	Neurons-Fibroblasts	Tln1-Itgb1
Fbln1	Itgb1	Mouse	Astrocytes	Neurons	105	0.0155417	0.008	0.881828	Ctrl	Astrocytes-Neurons	Fbln1-Itgb1
Tgfb1	Itgb8	Mouse	Neurons	Astrocytes	105	0.0171121	0	0.707239	Ctrl	Neurons-Astrocytes	Tgfb1-Itgb8
Vtn	Itgav	Mouse	ChoroidPlexusCells	Neurons	105	0.0766983	0	0.872838	Ctrl	ChoroidPlexusCells-Neurons	Vtn-Itgav
Jam2	Itgb1	Mouse	EndothelialCells	Neurons	105	0.114007	0	0.866758	Ctrl	EndothelialCells-Neurons	Jam2-Itgb1
Hbegf	Erbb3	Mouse	Neurons	OLs	104	0.0218671	0	1	Ctrl	Neurons-OLs	Hbegf-Erbb3
Hsp90b1	Tlr2	Mouse	Neurons	ChoroidPlexusCells	104	0.0738112	0	0.896322	Ctrl	Neurons-ChoroidPlexusCells	Hsp90b1-Tlr2
Fgf12	Fgfr1	Mouse	Neurons	Fibroblasts	103	0.125304	0	0.988246	Ctrl	Neurons-Fibroblasts	Fgf12-Fgfr1
Ptn	Ptprb	Mouse	Astrocytes	EndothelialCells	103	0.613095	0	0.783375	Ctrl	Astrocytes-EndothelialCells	Ptn-Ptprb
Spp1	Itgb1	Mouse	Fibroblasts	Neurons	103	0.122619	0	0.871696	Ctrl	Fibroblasts-Neurons	Spp1-Itgb1
Cx3cl1	Itgav	Mouse	Neurons	OPCs	102	0.284916	0	0.947079	Ctrl	Neurons-OPCs	Cx3cl1-Itgav
Vegfa	Ptprb	Mouse	Neurons	EndothelialCells	101	0.117034	0	0.783123	Ctrl	Neurons-EndothelialCells	Vegfa-Ptprb
Lefty1	Acvr2a	Mouse	OLs	Neurons	101	0.0184273	0	0.766502	Ctrl	OLs-Neurons	Lefty1-Acvr2a
Adam17	Itga6	Mouse	OLs	Neurons	101	0.0184273	0	0.7418	Ctrl	OLs-Neurons	Adam17-Itga6
Ptn	Sdc4	Mouse	OLs	ChoroidPlexusCells	101	0.753731	0	0.942399	Ctrl	OLs-ChoroidPlexusCells	Ptn-Sdc4
Hspg2	Itgb1	Mouse	ChoroidPlexusCells	Neurons	101	0.0737765	0	0.864513	Ctrl	ChoroidPlexusCells-Neurons	Hspg2-Itgb1
Lamc2	Itgb1	Mouse	Neurons	OLs	100	0.0210261	0	0.853165	Ctrl	Neurons-OLs	Lamc2-Itgb1
Cxcl12	Itgb1	Mouse	Neurons	EndothelialCells	100	0.115875	0	0.766757	Ctrl	Neurons-EndothelialCells	Cxcl12-Itgb1
Itgb1bp1	Itgb1	Mouse	Neurons	ChoroidPlexusCells	99	0.0702626	0	0.962117	Ctrl	Neurons-ChoroidPlexusCells	Itgb1bp1-Itgb1
Pdgfb	Pdgfra	Mouse	Neurons	Fibroblasts	99	0.120438	0	0.909004	Ctrl	Neurons-Fibroblasts	Pdgfb-Pdgfra
Apoe	Sdc4	Mouse	OLs	ChoroidPlexusCells	99	0.738806	0	0.942399	Ctrl	OLs-ChoroidPlexusCells	Apoe-Sdc4
Wnt4	Fzd4	Mouse	Neurons	ChoroidPlexusCells	98	0.0695529	0	0.893685	Ctrl	Neurons-ChoroidPlexusCells	Wnt4-Fzd4
Fgf11	Fgfr2	Mouse	Neurons	OLs	98	0.0206056	0	0.956953	Ctrl	Neurons-OLs	Fgf11-Fgfr2
Adam15	Itgb1	Mouse	Neurons	VSMCs	98	0.291667	0	0.845996	Ctrl	Neurons-VSMCs	Adam15-Itgb1
S100a1	Ryr2	Mouse	EndothelialCells	Neurons	98	0.106406	0	0.736485	Ctrl	EndothelialCells-Neurons	S100a1-Ryr2
Vwf	Itgav	Mouse	EndothelialCells	Neurons	98	0.106406	0	0.905677	Ctrl	EndothelialCells-Neurons	Vwf-Itgav
Fbln1	Itgb1	Mouse	Fibroblasts	Neurons	98	0.116667	0	0.871696	Ctrl	Fibroblasts-Neurons	Fbln1-Itgb1
Col4a2	Itgb1	Mouse	Neurons	EndothelialCells	97	0.112399	0	0.766757	Ctrl	Neurons-EndothelialCells	Col4a2-Itgb1
Ptn	Sdc4	Mouse	Neurons	VSMCs	97	0.28869	0	0.793003	Ctrl	Neurons-VSMCs	Ptn-Sdc4
Vegfd	Fgfr2	Mouse	Neurons	OLs	96	0.020185	0	0.956953	Ctrl	Neurons-OLs	Vegfd-Fgfr2
Calm1	Cacna1c	Mouse	VSMCs	Neurons	96	0.246787	0	0.810524	Ctrl	VSMCs-Neurons	Calm1-Cacna1c
Bmp7	Acvr2a	Mouse	Fibroblasts	Neurons	95	0.113095	0	0.758566	Ctrl	Fibroblasts-Neurons	Bmp7-Acvr2a
Tln1	Itgb1	Mouse	Neurons	VSMCs	94	0.279762	0	0.845996	Ctrl	Neurons-VSMCs	Tln1-Itgb1
Mdk	Lrp6	Mouse	Fibroblasts	Neurons	94	0.111905	0	0.808329	Ctrl	Fibroblasts-Neurons	Mdk-Lrp6
Lamb1	Itgb1	Mouse	Neurons	OLs	93	0.0195542	0	0.853165	Ctrl	Neurons-OLs	Lamb1-Itgb1
Col4a2	Itgb1	Mouse	EndothelialCells	Neurons	93	0.100977	0	0.866758	Ctrl	EndothelialCells-Neurons	Col4a2-Itgb1
Spp1	Itgav	Mouse	Fibroblasts	Neurons	93	0.110714	0	0.904952	Ctrl	Fibroblasts-Neurons	Spp1-Itgav
Hmgb1	Itgav	Mouse	Neurons	OPCs	93	0.259777	0	0.947079	Ctrl	Neurons-OPCs	Hmgb1-Itgav
Psen1	Notch2	Mouse	Neurons	ChoroidPlexusCells	92	0.0652945	0	0.862851	Ctrl	Neurons-ChoroidPlexusCells	Psen1-Notch2
Col1a2	Itgb1	Mouse	ChoroidPlexusCells	Neurons	92	0.0672023	0	0.864513	Ctrl	ChoroidPlexusCells-Neurons	Col1a2-Itgb1
Mfge8	Itgb1	Mouse	VSMCs	Neurons	92	0.236504	0	0.854628	Ctrl	VSMCs-Neurons	Mfge8-Itgb1
Mfge8	Itgb1	Mouse	Astrocytes	Fibroblasts	91	0.343396	0	0.834667	Ctrl	Astrocytes-Fibroblasts	Mfge8-Itgb1
Sema4g	Plxnb2	Mouse	Neurons	ChoroidPlexusCells	91	0.0645848	0	0.985125	Ctrl	Neurons-ChoroidPlexusCells	Sema4g-Plxnb2
Calm1	Mylk	Mouse	Neurons	Fibroblasts	91	0.110706	0	0.82655	Ctrl	Neurons-Fibroblasts	Calm1-Mylk
Apoe	Sdc4	Mouse	Neurons	Fibroblasts	90	0.109489	0	0.851091	Ctrl	Neurons-Fibroblasts	Apoe-Sdc4
Calm1	Cacna1c	Mouse	Neurons	VSMCs	90	0.267857	0	0.781273	Ctrl	Neurons-VSMCs	Calm1-Cacna1c
Ptn	Sdc2	Mouse	Astrocytes	Fibroblasts	89	0.335849	0	0.826102	Ctrl	Astrocytes-Fibroblasts	Ptn-Sdc2
Pdgfa	Pdgfra	Mouse	Neurons	ChoroidPlexusCells	89	0.0631654	0	0.982512	Ctrl	Neurons-ChoroidPlexusCells	Pdgfa-Pdgfra
Calm2	Grm7	Mouse	VSMCs	Neurons	89	0.228792	0	0.794227	Ctrl	VSMCs-Neurons	Calm2-Grm7
Edn1	Ednrb	Mouse	Neurons	Astrocytes	88	0.0143416	0	0.710598	Ctrl	Neurons-Astrocytes	Edn1-Ednrb
Wnt5a	Fzd2	Mouse	Neurons	Astrocytes	88	0.0143416	0	0.718797	Ctrl	Neurons-Astrocytes	Wnt5a-Fzd2
Psen2	Notch2	Mouse	Neurons	ChoroidPlexusCells	88	0.0624556	0	0.862851	Ctrl	Neurons-ChoroidPlexusCells	Psen2-Notch2
Col18a1	Gpc1	Mouse	ChoroidPlexusCells	Neurons	88	0.0642805	0	0.795983	Ctrl	ChoroidPlexusCells-Neurons	Col18a1-Gpc1
L1cam	Itgb1	Mouse	Neurons	VSMCs	87	0.258929	0	0.845996	Ctrl	Neurons-VSMCs	L1cam-Itgb1
Bmp7	Bmpr1a	Mouse	ChoroidPlexusCells	Neurons	87	0.06355	0	0.907313	Ctrl	ChoroidPlexusCells-Neurons	Bmp7-Bmpr1a
Sema3c	Plxna4	Mouse	EndothelialCells	Neurons	87	0.0944625	0	0.753376	Ctrl	EndothelialCells-Neurons	Sema3c-Plxna4
Efnb2	Epha4	Mouse	Fibroblasts	Neurons	87	0.103571	0	0.867736	Ctrl	Fibroblasts-Neurons	Efnb2-Epha4
Bmp3	Acvr2b	Mouse	Neurons	OLs	86	0.0180824	0	0.782533	Ctrl	Neurons-OLs	Bmp3-Acvr2b
Pdgfb	Pdgfra	Mouse	Neurons	ChoroidPlexusCells	86	0.0610362	0	0.982512	Ctrl	Neurons-ChoroidPlexusCells	Pdgfb-Pdgfra
Calm2	Mylk	Mouse	Neurons	Fibroblasts	86	0.104623	0	0.82655	Ctrl	Neurons-Fibroblasts	Calm2-Mylk
Gnai2	Igf1r	Mouse	OLs	ChoroidPlexusCells	86	0.641791	0	0.982342	Ctrl	OLs-ChoroidPlexusCells	Gnai2-Igf1r
Apoe	Sdc4	Mouse	Astrocytes	ChoroidPlexusCells	85	0.73913	0	0.952657	Ctrl	Astrocytes-ChoroidPlexusCells	Apoe-Sdc4
Col18a1	Gpc1	Mouse	Fibroblasts	Neurons	85	0.10119	0	0.799683	Ctrl	Fibroblasts-Neurons	Col18a1-Gpc1
Hspg2	Itgb1	Mouse	Fibroblasts	Neurons	85	0.10119	0	0.871696	Ctrl	Fibroblasts-Neurons	Hspg2-Itgb1
Calm2	Cacna1c	Mouse	VSMCs	Neurons	85	0.218509	0	0.810524	Ctrl	VSMCs-Neurons	Calm2-Cacna1c
Mfge8	Itgav	Mouse	Astrocytes	OLs	84	0.225806	0	0.972399	Ctrl	Astrocytes-OLs	Mfge8-Itgav
Col4a1	Itgb1	Mouse	Neurons	EndothelialCells	84	0.0973349	0	0.766757	Ctrl	Neurons-EndothelialCells	Col4a1-Itgb1
Adam10	Itgav	Mouse	Neurons	Fibroblasts	84	0.10219	0	0.985835	Ctrl	Neurons-Fibroblasts	Adam10-Itgav
App	Lrp6	Mouse	OLs	ChoroidPlexusCells	84	0.626866	0	0.937667	Ctrl	OLs-ChoroidPlexusCells	App-Lrp6
Ptn	Sdc2	Mouse	OLs	ChoroidPlexusCells	84	0.626866	0	0.91563	Ctrl	OLs-ChoroidPlexusCells	Ptn-Sdc2
Sema3c	Plxnb1	Mouse	Neurons	ChoroidPlexusCells	83	0.058907	0	0.948127	Ctrl	Neurons-ChoroidPlexusCells	Sema3c-Plxnb1
Psen1	Ncstn	Mouse	Neurons	ChoroidPlexusCells	83	0.058907	0	0.760881	Ctrl	Neurons-ChoroidPlexusCells	Psen1-Ncstn
Sema7a	Itgb1	Mouse	Neurons	VSMCs	83	0.247024	0	0.845996	Ctrl	Neurons-VSMCs	Sema7a-Itgb1
Rgmb	Neo1	Mouse	ChoroidPlexusCells	Neurons	83	0.0606282	0	0.878535	Ctrl	ChoroidPlexusCells-Neurons	Rgmb-Neo1
Col4a3	Itgb1	Mouse	ChoroidPlexusCells	Neurons	83	0.0606282	0	0.864513	Ctrl	ChoroidPlexusCells-Neurons	Col4a3-Itgb1
Lgals3	Itgb1	Mouse	Neurons	OLs	82	0.0172414	0	0.853165	Ctrl	Neurons-OLs	Lgals3-Itgb1
Apoe	Lrp6	Mouse	OLs	ChoroidPlexusCells	82	0.61194	0	0.937667	Ctrl	OLs-ChoroidPlexusCells	Apoe-Lrp6
Mfge8	Itgb5	Mouse	Neurons	ChoroidPlexusCells	81	0.0574876	0	0.915035	Ctrl	Neurons-ChoroidPlexusCells	Mfge8-Itgb5
Fgf13	Fgfr1	Mouse	Neurons	Fibroblasts	81	0.0985401	0	0.988246	Ctrl	Neurons-Fibroblasts	Fgf13-Fgfr1
Fgf12	Fgfr2	Mouse	Neurons	Fibroblasts	81	0.0985401	0	0.999993	Ctrl	Neurons-Fibroblasts	Fgf12-Fgfr2
Calm2	Cacna1c	Mouse	Neurons	VSMCs	81	0.241071	0	0.781273	Ctrl	Neurons-VSMCs	Calm2-Cacna1c
Apoe	Sdc4	Mouse	Neurons	VSMCs	81	0.241071	0	0.793003	Ctrl	Neurons-VSMCs	Apoe-Sdc4
Lama1	Itgb1	Mouse	Fibroblasts	Neurons	81	0.0964286	0	0.871696	Ctrl	Fibroblasts-Neurons	Lama1-Itgb1
Apoe	Lrp6	Mouse	Astrocytes	OLs	80	0.215054	0	0.885982	Ctrl	Astrocytes-OLs	Apoe-Lrp6
Tgfb1	Itgb8	Mouse	Neurons	OLs	80	0.0168209	0	0.838738	Ctrl	Neurons-OLs	Tgfb1-Itgb8
Adam9	Itgav	Mouse	ChoroidPlexusCells	Neurons	80	0.0584368	0	0.872838	Ctrl	ChoroidPlexusCells-Neurons	Adam9-Itgav
Mfge8	Itgav	Mouse	VSMCs	Neurons	80	0.205656	0	0.893042	Ctrl	VSMCs-Neurons	Mfge8-Itgav
Apoe	Lrp6	Mouse	Astrocytes	Fibroblasts	79	0.298113	0	0.928976	Ctrl	Astrocytes-Fibroblasts	Apoe-Lrp6
Hmgb1	Tlr2	Mouse	Neurons	ChoroidPlexusCells	79	0.0560681	0	0.896322	Ctrl	Neurons-ChoroidPlexusCells	Hmgb1-Tlr2
Mdk	Itgb1	Mouse	Fibroblasts	Neurons	79	0.0940476	0	0.871696	Ctrl	Fibroblasts-Neurons	Mdk-Itgb1
Col4a1	Itgb1	Mouse	Fibroblasts	Neurons	79	0.0940476	0	0.871696	Ctrl	Fibroblasts-Neurons	Col4a1-Itgb1
Apoe	Lrp6	Mouse	Astrocytes	ChoroidPlexusCells	78	0.678261	0	0.946383	Ctrl	Astrocytes-ChoroidPlexusCells	Apoe-Lrp6
Apoe	Sdc4	Mouse	Astrocytes	Fibroblasts	78	0.29434	0	0.836709	Ctrl	Astrocytes-Fibroblasts	Apoe-Sdc4
Jam2	Itgb1	Mouse	Neurons	ChoroidPlexusCells	78	0.0553584	0	0.962117	Ctrl	Neurons-ChoroidPlexusCells	Jam2-Itgb1
Adam15	Itgav	Mouse	Neurons	Fibroblasts	78	0.0948905	0	0.985835	Ctrl	Neurons-Fibroblasts	Adam15-Itgav
App	Ncstn	Mouse	OLs	ChoroidPlexusCells	78	0.58209	0	0.750162	Ctrl	OLs-ChoroidPlexusCells	App-Ncstn
Wnt5a	Lrp6	Mouse	Fibroblasts	Neurons	78	0.0928571	0	0.808329	Ctrl	Fibroblasts-Neurons	Wnt5a-Lrp6
Igf1	Itgav	Mouse	Neurons	OLs	77	0.0161901	0	0.970874	Ctrl	Neurons-OLs	Igf1-Itgav
Sema4d	Plxnb1	Mouse	Neurons	ChoroidPlexusCells	77	0.0546487	0	0.948127	Ctrl	Neurons-ChoroidPlexusCells	Sema4d-Plxnb1
Adam10	Notch3	Mouse	Neurons	VSMCs	77	0.229167	0	0.981247	Ctrl	Neurons-VSMCs	Adam10-Notch3
Jam3	Itgb1	Mouse	OLs	Astrocytes	77	0.194937	0	0.765322	Ctrl	OLs-Astrocytes	Jam3-Itgb1
Ncam1	Fgfr1	Mouse	OLs	Astrocytes	77	0.194937	0	0.758258	Ctrl	OLs-Astrocytes	Ncam1-Fgfr1
Lamb1	Itga6	Mouse	ChoroidPlexusCells	Neurons	77	0.0562454	0	0.737529	Ctrl	ChoroidPlexusCells-Neurons	Lamb1-Itga6
Bsg	Slc16a1	Mouse	OLs	Astrocytes	76	0.192405	0.009	0.705333	Ctrl	OLs-Astrocytes	Bsg-Slc16a1
Sema3c	Plxna4	Mouse	ChoroidPlexusCells	Neurons	76	0.055515	0	0.757358	Ctrl	ChoroidPlexusCells-Neurons	Sema3c-Plxna4
Calm3	Mylk	Mouse	Neurons	Fibroblasts	75	0.0912409	0	0.82655	Ctrl	Neurons-Fibroblasts	Calm3-Mylk
Adam15	Itgav	Mouse	EndothelialCells	Neurons	75	0.0814332	0.006	0.902956	Ctrl	EndothelialCells-Neurons	Adam15-Itgav
Lama4	Itgb1	Mouse	Fibroblasts	Neurons	75	0.0892857	0	0.871696	Ctrl	Fibroblasts-Neurons	Lama4-Itgb1
Lgals3bp	Itgb1	Mouse	Fibroblasts	Neurons	75	0.0892857	0	0.871696	Ctrl	Fibroblasts-Neurons	Lgals3bp-Itgb1
Col1a1	Itgb1	Mouse	Astrocytes	Neurons	74	0.0109532	0	0.885377	Ctrl	Astrocytes-Neurons	Col1a1-Itgb1
Sema4a	Plxnb1	Mouse	Neurons	ChoroidPlexusCells	74	0.0525195	0	0.948127	Ctrl	Neurons-ChoroidPlexusCells	Sema4a-Plxnb1
Hsp90b1	Lrp6	Mouse	OLs	ChoroidPlexusCells	74	0.552239	0	0.937667	Ctrl	OLs-ChoroidPlexusCells	Hsp90b1-Lrp6
Efna1	Epha5	Mouse	EndothelialCells	Neurons	74	0.0803474	0	0.863974	Ctrl	EndothelialCells-Neurons	Efna1-Epha5
Tln1	Itgb1	Mouse	VSMCs	Neurons	74	0.190231	0	0.854628	Ctrl	VSMCs-Neurons	Tln1-Itgb1
Gnai2	Cnr1	Mouse	VSMCs	Neurons	74	0.190231	0	0.797237	Ctrl	VSMCs-Neurons	Gnai2-Cnr1
Igf1	Itgav	Mouse	Neurons	Astrocytes	73	0.011897	0.002	0.706752	Ctrl	Neurons-Astrocytes	Igf1-Itgav
Adam10	Notch1	Mouse	Neurons	EndothelialCells	73	0.0845886	0	0.85502	Ctrl	Neurons-EndothelialCells	Adam10-Notch1
Ncam1	Fgfr1	Mouse	Neurons	VSMCs	73	0.217262	0	0.981213	Ctrl	Neurons-VSMCs	Ncam1-Fgfr1
Adam17	Itgb1	Mouse	ChoroidPlexusCells	Neurons	73	0.0533236	0	0.864513	Ctrl	ChoroidPlexusCells-Neurons	Adam17-Itgb1
Egfl7	Notch2	Mouse	EndothelialCells	Fibroblasts	73	0.437126	0	0.714103	Ctrl	EndothelialCells-Fibroblasts	Egfl7-Notch2
Igfbp4	Lrp6	Mouse	Fibroblasts	Neurons	73	0.0869048	0	0.808329	Ctrl	Fibroblasts-Neurons	Igfbp4-Lrp6
Efnb1	Epha5	Mouse	Fibroblasts	Neurons	73	0.0869048	0	0.85755	Ctrl	Fibroblasts-Neurons	Efnb1-Epha5
Tgfa	Erbb4	Mouse	Neurons	OLs	72	0.0151388	0	0.920796	Ctrl	Neurons-OLs	Tgfa-Erbb4
Jam3	Itgb1	Mouse	Neurons	Fibroblasts	72	0.0875912	0.005	0.838629	Ctrl	Neurons-Fibroblasts	Jam3-Itgb1
Ptn	Sdc2	Mouse	OLs	Astrocytes	72	0.182278	0	0.707385	Ctrl	OLs-Astrocytes	Ptn-Sdc2
App	Notch2	Mouse	OLs	ChoroidPlexusCells	72	0.537313	0	0.814909	Ctrl	OLs-ChoroidPlexusCells	App-Notch2
Fn1	Itgb1	Mouse	EndothelialCells	Fibroblasts	72	0.431138	0	0.840341	Ctrl	EndothelialCells-Fibroblasts	Fn1-Itgb1
Wnt4	Lrp6	Mouse	Fibroblasts	Neurons	72	0.0857143	0	0.808329	Ctrl	Fibroblasts-Neurons	Wnt4-Lrp6
Lama2	Itgb1	Mouse	Fibroblasts	Neurons	72	0.0857143	0	0.871696	Ctrl	Fibroblasts-Neurons	Lama2-Itgb1
Apoe	Lrp6	Mouse	OPCs	Neurons	72	0.177778	0.001	0.794694	Ctrl	OPCs-Neurons	Apoe-Lrp6
Hmgb1	Itgav	Mouse	VSMCs	Neurons	72	0.18509	0	0.893042	Ctrl	VSMCs-Neurons	Hmgb1-Itgav
Lamc2	Itga6	Mouse	Neurons	Astrocytes	71	0.0115711	0	0.707239	Ctrl	Neurons-Astrocytes	Lamc2-Itga6
Jam3	Itgb1	Mouse	Neurons	EndothelialCells	71	0.0822711	0.001	0.766374	Ctrl	Neurons-EndothelialCells	Jam3-Itgb1
Egfl7	Notch1	Mouse	Neurons	EndothelialCells	71	0.0822711	0	0.85502	Ctrl	Neurons-EndothelialCells	Egfl7-Notch1
Fgf14	Fgfr1	Mouse	Neurons	Fibroblasts	71	0.0863747	0	0.988246	Ctrl	Neurons-Fibroblasts	Fgf14-Fgfr1
Efna4	Epha5	Mouse	ChoroidPlexusCells	Neurons	71	0.0518627	0	0.872934	Ctrl	ChoroidPlexusCells-Neurons	Efna4-Epha5
Col4a5	Itgb1	Mouse	ChoroidPlexusCells	Neurons	71	0.0518627	0	0.864513	Ctrl	ChoroidPlexusCells-Neurons	Col4a5-Itgb1
Nrg2	Erbb4	Mouse	Neurons	OLs	70	0.0147183	0	0.920796	Ctrl	Neurons-OLs	Nrg2-Erbb4
Cxcl12	Itgb1	Mouse	EndothelialCells	Fibroblasts	70	0.419162	0	0.840341	Ctrl	EndothelialCells-Fibroblasts	Cxcl12-Itgb1
Fn1	Itgb1	Mouse	Neurons	EndothelialCells	69	0.0799537	0	0.766757	Ctrl	Neurons-EndothelialCells	Fn1-Itgb1
Bmp4	Acvr2a	Mouse	ChoroidPlexusCells	Neurons	69	0.0504018	0	0.763098	Ctrl	ChoroidPlexusCells-Neurons	Bmp4-Acvr2a
Col4a2	Itgb1	Mouse	Fibroblasts	Neurons	69	0.0821429	0.004	0.86995	Ctrl	Fibroblasts-Neurons	Col4a2-Itgb1
Calm3	Grm7	Mouse	VSMCs	Neurons	69	0.177378	0.003	0.793034	Ctrl	VSMCs-Neurons	Calm3-Grm7
Nrg1	Erbb4	Mouse	Neurons	OLs	68	0.0142977	0	0.920796	Ctrl	Neurons-OLs	Nrg1-Erbb4
Sema4d	Plxnb1	Mouse	OLs	Astrocytes	68	0.172152	0	0.747115	Ctrl	OLs-Astrocytes	Sema4d-Plxnb1
Gdf11	Acvr2a	Mouse	ChoroidPlexusCells	Neurons	68	0.0496713	0	0.763098	Ctrl	ChoroidPlexusCells-Neurons	Gdf11-Acvr2a
Efnb3	Epha4	Mouse	Fibroblasts	Neurons	68	0.0809524	0.044	0.848431	Ctrl	Fibroblasts-Neurons	Efnb3-Epha4
Col4a2	Itgb1	Mouse	VSMCs	Neurons	68	0.174807	0	0.854628	Ctrl	VSMCs-Neurons	Col4a2-Itgb1
Vegfa	Flt1	Mouse	Astrocytes	EndothelialCells	67	0.39881	0	0.767126	Ctrl	Astrocytes-EndothelialCells	Vegfa-Flt1
Ncam1	Fgfr1	Mouse	Astrocytes	Fibroblasts	67	0.25283	0	0.976535	Ctrl	Astrocytes-Fibroblasts	Ncam1-Fgfr1
Spp1	Itgav	Mouse	Neurons	OLs	67	0.0140875	0.001	0.970389	Ctrl	Neurons-OLs	Spp1-Itgav
Cxcl12	Itgb1	Mouse	Neurons	Fibroblasts	67	0.0815085	0.017	0.833556	Ctrl	Neurons-Fibroblasts	Cxcl12-Itgb1
L1cam	Itgav	Mouse	Neurons	Fibroblasts	67	0.0815085	0	0.985835	Ctrl	Neurons-Fibroblasts	L1cam-Itgav
Vegfa	Itgav	Mouse	Neurons	ChoroidPlexusCells	66	0.0468417	0	0.994337	Ctrl	Neurons-ChoroidPlexusCells	Vegfa-Itgav
Adam10	Il6ra	Mouse	Neurons	ChoroidPlexusCells	66	0.0468417	0	0.995428	Ctrl	Neurons-ChoroidPlexusCells	Adam10-Il6ra
Hsp90aa1	Fgfr3	Mouse	ChoroidPlexusCells	Astrocytes	66	0.584071	0	0.728653	Ctrl	ChoroidPlexusCells-Astrocytes	Hsp90aa1-Fgfr3
Lamb1	Itga6	Mouse	Neurons	Astrocytes	65	0.0105932	0	0.707239	Ctrl	Neurons-Astrocytes	Lamb1-Itga6
Hras	Tlr2	Mouse	Neurons	ChoroidPlexusCells	65	0.046132	0	0.896322	Ctrl	Neurons-ChoroidPlexusCells	Hras-Tlr2
Tgm2	Sdc4	Mouse	Neurons	ChoroidPlexusCells	65	0.046132	0	0.948627	Ctrl	Neurons-ChoroidPlexusCells	Tgm2-Sdc4
Adam9	Itgav	Mouse	Neurons	ChoroidPlexusCells	65	0.046132	0	0.994337	Ctrl	Neurons-ChoroidPlexusCells	Adam9-Itgav
Hspg2	Itgb1	Mouse	Neurons	ChoroidPlexusCells	65	0.046132	0	0.962117	Ctrl	Neurons-ChoroidPlexusCells	Hspg2-Itgb1
Col4a2	Itgb1	Mouse	Neurons	Fibroblasts	65	0.0790754	0.017	0.833556	Ctrl	Neurons-Fibroblasts	Col4a2-Itgb1
Hmgb1	Itgav	Mouse	OLs	Astrocytes	65	0.164557	0.002	0.706902	Ctrl	OLs-Astrocytes	Hmgb1-Itgav
Bsg	Slc16a7	Mouse	VSMCs	Neurons	65	0.167095	0.039	0.726538	Ctrl	VSMCs-Neurons	Bsg-Slc16a7
Jam2	Itgb1	Mouse	Astrocytes	OLs	64	0.172043	0	0.85417	Ctrl	Astrocytes-OLs	Jam2-Itgb1
Col4a1	Itgb1	Mouse	Neurons	Fibroblasts	64	0.0778589	0.011	0.836097	Ctrl	Neurons-Fibroblasts	Col4a1-Itgb1
Pdgfa	Pdgfrb	Mouse	Neurons	Fibroblasts	64	0.0778589	0	0.9757	Ctrl	Neurons-Fibroblasts	Pdgfa-Pdgfrb
Grn	Tnfrsf1a	Mouse	Neurons	Fibroblasts	64	0.0778589	0	0.853334	Ctrl	Neurons-Fibroblasts	Grn-Tnfrsf1a
Col4a2	Itgb1	Mouse	Neurons	VSMCs	64	0.190476	0	0.845996	Ctrl	Neurons-VSMCs	Col4a2-Itgb1
Egfl7	Notch3	Mouse	Neurons	VSMCs	64	0.190476	0	0.981247	Ctrl	Neurons-VSMCs	Egfl7-Notch3
Sema4d	Plxnb2	Mouse	OLs	ChoroidPlexusCells	64	0.477612	0	0.984469	Ctrl	OLs-ChoroidPlexusCells	Sema4d-Plxnb2
Col4a5	Itgb1	Mouse	Fibroblasts	Neurons	64	0.0761905	0	0.871696	Ctrl	Fibroblasts-Neurons	Col4a5-Itgb1
Hgf	Itgb1	Mouse	Astrocytes	Neurons	64	0.00947306	0	0.885377	Ctrl	Astrocytes-Neurons	Hgf-Itgb1
Mfge8	Itgav	Mouse	Neurons	ChoroidPlexusCells	63	0.0447126	0.026	0.981326	Ctrl	Neurons-ChoroidPlexusCells	Mfge8-Itgav
Reln	Itgb1	Mouse	Neurons	ChoroidPlexusCells	63	0.0447126	0	0.962117	Ctrl	Neurons-ChoroidPlexusCells	Reln-Itgb1
Egfl7	Itgav	Mouse	Neurons	Fibroblasts	63	0.0766423	0.015	0.978413	Ctrl	Neurons-Fibroblasts	Egfl7-Itgav
Pdgfb	Pdgfra	Mouse	Neurons	OPCs	63	0.175978	0	0.963665	Ctrl	Neurons-OPCs	Pdgfb-Pdgfra
Igfbp4	Lrp6	Mouse	Neurons	Fibroblasts	62	0.0754258	0	0.905847	Ctrl	Neurons-Fibroblasts	Igfbp4-Lrp6
Ptn	Sdc4	Mouse	Astrocytes	ChoroidPlexusCells	62	0.53913	0	0.952657	Ctrl	Astrocytes-ChoroidPlexusCells	Ptn-Sdc4
Ptn	Sdc4	Mouse	Astrocytes	Fibroblasts	62	0.233962	0	0.836709	Ctrl	Astrocytes-Fibroblasts	Ptn-Sdc4
Fgf9	Fgfr2	Mouse	Neurons	ChoroidPlexusCells	62	0.0440028	0	0.980951	Ctrl	Neurons-ChoroidPlexusCells	Fgf9-Fgfr2
Sema4c	Plxnb2	Mouse	Neurons	ChoroidPlexusCells	62	0.0440028	0	0.985125	Ctrl	Neurons-ChoroidPlexusCells	Sema4c-Plxnb2
App	Notch2	Mouse	EndothelialCells	Fibroblasts	62	0.371257	0	0.714103	Ctrl	EndothelialCells-Fibroblasts	App-Notch2
Col4a6	Itgb1	Mouse	Fibroblasts	Neurons	62	0.0738095	0	0.871696	Ctrl	Fibroblasts-Neurons	Col4a6-Itgb1
Hsp90aa1	Fgfr3	Mouse	Fibroblasts	Astrocytes	62	0.279279	0	0.724641	Ctrl	Fibroblasts-Astrocytes	Hsp90aa1-Fgfr3
Wnt4	Fzd6	Mouse	Neurons	ChoroidPlexusCells	61	0.0432931	0	0.892524	Ctrl	Neurons-ChoroidPlexusCells	Wnt4-Fzd6
Adam9	Itgb1	Mouse	Neurons	EndothelialCells	61	0.0706837	0	0.766757	Ctrl	Neurons-EndothelialCells	Adam9-Itgb1
Vegfa	Ptprb	Mouse	Astrocytes	EndothelialCells	60	0.357143	0	0.783375	Ctrl	Astrocytes-EndothelialCells	Vegfa-Ptprb
Fgf1	Fgfr3	Mouse	OLs	Astrocytes	60	0.151899	0	0.719873	Ctrl	OLs-Astrocytes	Fgf1-Fgfr3
Adam9	Itga6	Mouse	ChoroidPlexusCells	Neurons	60	0.0438276	0	0.737529	Ctrl	ChoroidPlexusCells-Neurons	Adam9-Itga6
Lgals3bp	Itgb1	Mouse	ChoroidPlexusCells	OLs	60	0.487805	0	0.865944	Ctrl	ChoroidPlexusCells-OLs	Lgals3bp-Itgb1
Hspg2	Itgb1	Mouse	EndothelialCells	Neurons	60	0.0651466	0	0.866758	Ctrl	EndothelialCells-Neurons	Hspg2-Itgb1
Bmp7	Bmpr1a	Mouse	Fibroblasts	Neurons	60	0.0714286	0	0.86053	Ctrl	Fibroblasts-Neurons	Bmp7-Bmpr1a
Igf2	Igf1r	Mouse	Fibroblasts	Neurons	60	0.0714286	0	0.895053	Ctrl	Fibroblasts-Neurons	Igf2-Igf1r
Ptn	Sdc2	Mouse	Astrocytes	ChoroidPlexusCells	59	0.513043	0	0.944666	Ctrl	Astrocytes-ChoroidPlexusCells	Ptn-Sdc2
Mdk	Itgb1	Mouse	Astrocytes	OLs	59	0.158602	0	0.85417	Ctrl	Astrocytes-OLs	Mdk-Itgb1
Adam10	Notch1	Mouse	Neurons	ChoroidPlexusCells	59	0.0418737	0	0.762508	Ctrl	Neurons-ChoroidPlexusCells	Adam10-Notch1
Wnt7b	Fzd4	Mouse	Neurons	ChoroidPlexusCells	59	0.0418737	0	0.893685	Ctrl	Neurons-ChoroidPlexusCells	Wnt7b-Fzd4
Adam10	Itgav	Mouse	Neurons	OPCs	59	0.164804	0	0.947079	Ctrl	Neurons-OPCs	Adam10-Itgav
Gnai2	Igf1r	Mouse	EndothelialCells	Fibroblasts	59	0.353293	0.002	0.964334	Ctrl	EndothelialCells-Fibroblasts	Gnai2-Igf1r
Vcam1	Itgb1	Mouse	Fibroblasts	Neurons	59	0.0702381	0	0.871696	Ctrl	Fibroblasts-Neurons	Vcam1-Itgb1
Gnai2	Igf1r	Mouse	Fibroblasts	EndothelialCells	59	0.453846	0	0.907528	Ctrl	Fibroblasts-EndothelialCells	Gnai2-Igf1r
Itgb1bp1	Itgb1	Mouse	Neurons	EndothelialCells	58	0.0672074	0.002	0.76599	Ctrl	Neurons-EndothelialCells	Itgb1bp1-Itgb1
Efnb2	Ephb6	Mouse	Fibroblasts	Neurons	58	0.0690476	0	0.838096	Ctrl	Fibroblasts-Neurons	Efnb2-Ephb6
Mfge8	Pdgfrb	Mouse	Astrocytes	Fibroblasts	58	0.218868	0	0.966663	Ctrl	Astrocytes-Fibroblasts	Mfge8-Pdgfrb
Wnt4	Fzd2	Mouse	Neurons	ChoroidPlexusCells	58	0.0411639	0	0.931828	Ctrl	Neurons-ChoroidPlexusCells	Wnt4-Fzd2
Adam17	Notch2	Mouse	Neurons	ChoroidPlexusCells	58	0.0411639	0	0.862851	Ctrl	Neurons-ChoroidPlexusCells	Adam17-Notch2
Vwf	Itgav	Mouse	Neurons	ChoroidPlexusCells	58	0.0411639	0	0.994337	Ctrl	Neurons-ChoroidPlexusCells	Vwf-Itgav
Pdgfb	Pdgfrb	Mouse	Neurons	Fibroblasts	58	0.0705596	0	0.9757	Ctrl	Neurons-Fibroblasts	Pdgfb-Pdgfrb
Cxcl12	Itgb1	Mouse	Neurons	VSMCs	58	0.172619	0	0.845996	Ctrl	Neurons-VSMCs	Cxcl12-Itgb1
Sema7a	Itgb1	Mouse	EndothelialCells	Fibroblasts	58	0.347305	0	0.840341	Ctrl	EndothelialCells-Fibroblasts	Sema7a-Itgb1
Pdgfb	Pdgfra	Mouse	EndothelialCells	Fibroblasts	57	0.341317	0	0.946538	Ctrl	EndothelialCells-Fibroblasts	Pdgfb-Pdgfra
Lamc2	Itgb4	Mouse	Neurons	OLs	57	0.0119849	0	0.825199	Ctrl	Neurons-OLs	Lamc2-Itgb4
Ptn	Sdc1	Mouse	Neurons	Fibroblasts	57	0.0693431	0	0.884301	Ctrl	Neurons-Fibroblasts	Ptn-Sdc1
L1cam	Itgav	Mouse	Neurons	OPCs	57	0.159218	0	0.947079	Ctrl	Neurons-OPCs	L1cam-Itgav
Col1a2	Itgb1	Mouse	Fibroblasts	EndothelialCells	57	0.438462	0	0.756671	Ctrl	Fibroblasts-EndothelialCells	Col1a2-Itgb1
Jag1	Notch2	Mouse	Neurons	ChoroidPlexusCells	57	0.0404542	0	0.862851	Ctrl	Neurons-ChoroidPlexusCells	Jag1-Notch2
Wnt4	Fzd7	Mouse	Neurons	ChoroidPlexusCells	57	0.0404542	0	0.894207	Ctrl	Neurons-ChoroidPlexusCells	Wnt4-Fzd7
Vegfa	Kdr	Mouse	Neurons	EndothelialCells	57	0.0660487	0	0.776386	Ctrl	Neurons-EndothelialCells	Vegfa-Kdr
Sema3a	Plxna2	Mouse	Fibroblasts	Neurons	57	0.0678571	0	0.750858	Ctrl	Fibroblasts-Neurons	Sema3a-Plxna2
Ntn1	Neo1	Mouse	Neurons	OLs	56	0.0117746	0	0.943439	Ctrl	Neurons-OLs	Ntn1-Neo1
Hmgb1	Itgav	Mouse	Astrocytes	OLs	56	0.150538	0.017	0.964098	Ctrl	Astrocytes-OLs	Hmgb1-Itgav
Fgf9	Fgfr1	Mouse	Neurons	ChoroidPlexusCells	56	0.0397445	0	0.986083	Ctrl	Neurons-ChoroidPlexusCells	Fgf9-Fgfr1
Egfl7	Notch1	Mouse	Neurons	ChoroidPlexusCells	56	0.0397445	0.002	0.761745	Ctrl	Neurons-ChoroidPlexusCells	Egfl7-Notch1
Pdgfa	Pdgfra	Mouse	Neurons	OPCs	56	0.156425	0	0.963665	Ctrl	Neurons-OPCs	Pdgfa-Pdgfra
Gdf9	Bmpr2	Mouse	OLs	Neurons	56	0.0102171	0	0.92559	Ctrl	OLs-Neurons	Gdf9-Bmpr2
Bmp2	Acvr2a	Mouse	OLs	Neurons	56	0.0102171	0	0.766502	Ctrl	OLs-Neurons	Bmp2-Acvr2a
Jam3	Itgb1	Mouse	OLs	ChoroidPlexusCells	56	0.41791	0	0.943234	Ctrl	OLs-ChoroidPlexusCells	Jam3-Itgb1
Fn1	Itgb1	Mouse	Fibroblasts	Neurons	56	0.0666667	0.012	0.86645	Ctrl	Fibroblasts-Neurons	Fn1-Itgb1
Col1a1	Itgb1	Mouse	Fibroblasts	EndothelialCells	56	0.430769	0	0.756671	Ctrl	Fibroblasts-EndothelialCells	Col1a1-Itgb1
Col4a1	Itgb1	Mouse	VSMCs	Neurons	56	0.143959	0	0.854628	Ctrl	VSMCs-Neurons	Col4a1-Itgb1
Tnc	Itgb1	Mouse	Astrocytes	Neurons	55	0.00814091	0	0.885377	Ctrl	Astrocytes-Neurons	Tnc-Itgb1
Gnai2	Igf1r	Mouse	Astrocytes	EndothelialCells	55	0.327381	0.004	0.905239	Ctrl	Astrocytes-EndothelialCells	Gnai2-Igf1r
Adam9	Itga6	Mouse	Neurons	EndothelialCells	55	0.0637312	0	0.778069	Ctrl	Neurons-EndothelialCells	Adam9-Itga6
Adam15	Itgav	Mouse	Neurons	OPCs	55	0.153631	0	0.947079	Ctrl	Neurons-OPCs	Adam15-Itgav
Igf1	Igf1r	Mouse	ChoroidPlexusCells	Neurons	55	0.0401753	0	0.888318	Ctrl	ChoroidPlexusCells-Neurons	Igf1-Igf1r
Bmp4	Bmpr1a	Mouse	ChoroidPlexusCells	Neurons	55	0.0401753	0	0.907313	Ctrl	ChoroidPlexusCells-Neurons	Bmp4-Bmpr1a
Bmp6	Bmpr1a	Mouse	Fibroblasts	Neurons	55	0.0654762	0	0.86053	Ctrl	Fibroblasts-Neurons	Bmp6-Bmpr1a
Jam3	Itgb1	Mouse	VSMCs	Neurons	54	0.138817	0	0.854628	Ctrl	VSMCs-Neurons	Jam3-Itgb1
Ncam1	Fgfr1	Mouse	OLs	ChoroidPlexusCells	54	0.402985	0	0.984563	Ctrl	OLs-ChoroidPlexusCells	Ncam1-Fgfr1
Efna4	Epha4	Mouse	ChoroidPlexusCells	Neurons	54	0.0394449	0	0.864725	Ctrl	ChoroidPlexusCells-Neurons	Efna4-Epha4
Bsg	Slc16a1	Mouse	ChoroidPlexusCells	OLs	54	0.439024	0	0.729629	Ctrl	ChoroidPlexusCells-OLs	Bsg-Slc16a1
Efna1	Epha4	Mouse	EndothelialCells	Neurons	54	0.0586319	0	0.867397	Ctrl	EndothelialCells-Neurons	Efna1-Epha4
Egfl7	Itgav	Mouse	EndothelialCells	Fibroblasts	54	0.323353	0	0.95586	Ctrl	EndothelialCells-Fibroblasts	Egfl7-Itgav
Bsg	Slc16a1	Mouse	Fibroblasts	EndothelialCells	54	0.415385	0	0.722227	Ctrl	Fibroblasts-EndothelialCells	Bsg-Slc16a1
Wnt5a	Ryk	Mouse	Fibroblasts	Neurons	54	0.0642857	0	0.777218	Ctrl	Fibroblasts-Neurons	Wnt5a-Ryk
L1cam	Itgb1	Mouse	Neurons	OPCs	53	0.148045	0	0.890013	Ctrl	Neurons-OPCs	L1cam-Itgb1
Jam2	Itgb1	Mouse	Neurons	EndothelialCells	53	0.0614137	0	0.766757	Ctrl	Neurons-EndothelialCells	Jam2-Itgb1
Hmgb1	Itgav	Mouse	OLs	ChoroidPlexusCells	53	0.395522	0	0.931769	Ctrl	OLs-ChoroidPlexusCells	Hmgb1-Itgav
Sema6a	Plxna2	Mouse	EndothelialCells	Neurons	53	0.0575461	0.008	0.751911	Ctrl	EndothelialCells-Neurons	Sema6a-Plxna2
Fn1	Itga3	Mouse	Neurons	ChoroidPlexusCells	53	0.0376153	0	0.830441	Ctrl	Neurons-ChoroidPlexusCells	Fn1-Itga3
Igf1	Igf1r	Mouse	Neurons	ChoroidPlexusCells	53	0.0376153	0	0.98759	Ctrl	Neurons-ChoroidPlexusCells	Igf1-Igf1r
Thbs1	Itgb1	Mouse	Neurons	OLs	52	0.0109336	0	0.853165	Ctrl	Neurons-OLs	Thbs1-Itgb1
Cd14	Itgb1	Mouse	Neurons	OLs	52	0.0109336	0.003	0.851885	Ctrl	Neurons-OLs	Cd14-Itgb1
Tgfb1	Itgb8	Mouse	Neurons	ChoroidPlexusCells	52	0.0369056	0	0.907642	Ctrl	Neurons-ChoroidPlexusCells	Tgfb1-Itgb8
Wnt5a	Lrp6	Mouse	Neurons	ChoroidPlexusCells	52	0.0369056	0	0.940467	Ctrl	Neurons-ChoroidPlexusCells	Wnt5a-Lrp6
Pdgfa	Pdgfrb	Mouse	Neurons	VSMCs	52	0.154762	0	0.950957	Ctrl	Neurons-VSMCs	Pdgfa-Pdgfrb
Wnt5a	Fzd3	Mouse	EndothelialCells	Neurons	52	0.0564604	0	0.84009	Ctrl	EndothelialCells-Neurons	Wnt5a-Fzd3
Bmp7	Bmpr2	Mouse	Fibroblasts	EndothelialCells	52	0.4	0	0.911977	Ctrl	Fibroblasts-EndothelialCells	Bmp7-Bmpr2
Mmp14	Flt1	Mouse	Fibroblasts	EndothelialCells	52	0.4	0	0.761447	Ctrl	Fibroblasts-EndothelialCells	Mmp14-Flt1
Col1a2	Itgb1	Mouse	Fibroblasts	VSMCs	52	0.732394	0	0.831703	Ctrl	Fibroblasts-VSMCs	Col1a2-Itgb1
Ntn1	Unc5b	Mouse	Neurons	OLs	51	0.0107233	0	0.850801	Ctrl	Neurons-OLs	Ntn1-Unc5b
Lgals3	Itgb4	Mouse	Neurons	OLs	51	0.0107233	0	0.825199	Ctrl	Neurons-OLs	Lgals3-Itgb4
Vcam1	Itgb1	Mouse	ChoroidPlexusCells	OLs	51	0.414634	0	0.865944	Ctrl	ChoroidPlexusCells-OLs	Vcam1-Itgb1
Efnb3	Ephb6	Mouse	Fibroblasts	Neurons	51	0.0607143	0.014	0.832209	Ctrl	Fibroblasts-Neurons	Efnb3-Ephb6
Efnb1	Epha4	Mouse	Fibroblasts	Neurons	51	0.0607143	0	0.867736	Ctrl	Fibroblasts-Neurons	Efnb1-Epha4
Rgma	Neo1	Mouse	Astrocytes	OLs	50	0.134409	0	0.951835	Ctrl	Astrocytes-OLs	Rgma-Neo1
Edn3	Ednrb	Mouse	Neurons	Astrocytes	50	0.00814863	0	0.710598	Ctrl	Neurons-Astrocytes	Edn3-Ednrb
Adcyap1	Adcyap1r1	Mouse	Neurons	Astrocytes	50	0.00814863	0.011	0.708077	Ctrl	Neurons-Astrocytes	Adcyap1-Adcyap1r1
Col4a5	Itgb1	Mouse	Neurons	OLs	50	0.010513	0.045	0.833748	Ctrl	Neurons-OLs	Col4a5-Itgb1
Sostdc1	Lrp6	Mouse	Neurons	ChoroidPlexusCells	50	0.0354862	0	0.940467	Ctrl	Neurons-ChoroidPlexusCells	Sostdc1-Lrp6
Fgf13	Fgfr2	Mouse	Neurons	Fibroblasts	50	0.0608273	0	0.999993	Ctrl	Neurons-Fibroblasts	Fgf13-Fgfr2
Adam9	Itgb1	Mouse	Neurons	Fibroblasts	50	0.0608273	0.001	0.840313	Ctrl	Neurons-Fibroblasts	Adam9-Itgb1
Lamb1	Itgb1	Mouse	Fibroblasts	Neurons	50	0.0595238	0	0.871696	Ctrl	Fibroblasts-Neurons	Lamb1-Itgb1
Bmp5	Bmpr2	Mouse	Fibroblasts	Neurons	50	0.0595238	0	0.927602	Ctrl	Fibroblasts-Neurons	Bmp5-Bmpr2
Vegfa	Gpc1	Mouse	Fibroblasts	Neurons	50	0.0595238	0	0.799683	Ctrl	Fibroblasts-Neurons	Vegfa-Gpc1
Jam3	Itgb1	Mouse	OPCs	Neurons	50	0.123457	0	0.855956	Ctrl	OPCs-Neurons	Jam3-Itgb1
Tgfb1	Sdc2	Mouse	Neurons	ChoroidPlexusCells	49	0.0347764	0	0.925366	Ctrl	Neurons-ChoroidPlexusCells	Tgfb1-Sdc2
Bsg	Slc16a1	Mouse	Astrocytes	EndothelialCells	49	0.291667	0	0.802766	Ctrl	Astrocytes-EndothelialCells	Bsg-Slc16a1
Icam4	Itgav	Mouse	Neurons	Astrocytes	49	0.00798566	0.007	0.70498	Ctrl	Neurons-Astrocytes	Icam4-Itgav
Hbegf	Erbb4	Mouse	Neurons	OLs	49	0.0103028	0.001	0.920336	Ctrl	Neurons-OLs	Hbegf-Erbb4
Adam17	Erbb4	Mouse	Neurons	OLs	49	0.0103028	0.008	0.917106	Ctrl	Neurons-OLs	Adam17-Erbb4
Sema6d	Kdr	Mouse	Neurons	EndothelialCells	49	0.0567787	0	0.776386	Ctrl	Neurons-EndothelialCells	Sema6d-Kdr
Itgb1bp1	Itgb1	Mouse	Neurons	Fibroblasts	49	0.0596107	0.013	0.835251	Ctrl	Neurons-Fibroblasts	Itgb1bp1-Itgb1
Egfl7	Itgav	Mouse	Neurons	OPCs	49	0.136872	0	0.947079	Ctrl	Neurons-OPCs	Egfl7-Itgav
Ptn	Ptprb	Mouse	OLs	EndothelialCells	49	0.753846	0	0.77433	Ctrl	OLs-EndothelialCells	Ptn-Ptprb
Tgfb1	Itgb1	Mouse	EndothelialCells	Neurons	49	0.053203	0	0.866758	Ctrl	EndothelialCells-Neurons	Tgfb1-Itgb1
Igfbp4	Lrp6	Mouse	VSMCs	Neurons	49	0.125964	0	0.809786	Ctrl	VSMCs-Neurons	Igfbp4-Lrp6
Npy	Npy1r	Mouse	Astrocytes	Neurons	48	0.0071048	0.048	0.80407	Ctrl	Astrocytes-Neurons	Npy-Npy1r
Mfge8	Itgav	Mouse	Astrocytes	Fibroblasts	48	0.181132	0	0.973212	Ctrl	Astrocytes-Fibroblasts	Mfge8-Itgav
Efnb1	Epha4	Mouse	Neurons	ChoroidPlexusCells	48	0.0340667	0.007	0.931561	Ctrl	Neurons-ChoroidPlexusCells	Efnb1-Epha4
Dlk2	Notch1	Mouse	Neurons	EndothelialCells	48	0.0556199	0	0.85502	Ctrl	Neurons-EndothelialCells	Dlk2-Notch1
Fgf14	Fgfr2	Mouse	Neurons	Fibroblasts	48	0.0583942	0	0.999993	Ctrl	Neurons-Fibroblasts	Fgf14-Fgfr2
Col4a1	Itgb1	Mouse	Neurons	VSMCs	48	0.142857	0	0.845996	Ctrl	Neurons-VSMCs	Col4a1-Itgb1
Jam3	Itgb1	Mouse	Neurons	VSMCs	48	0.142857	0	0.845996	Ctrl	Neurons-VSMCs	Jam3-Itgb1
Mfge8	Itgb1	Mouse	ChoroidPlexusCells	OLs	48	0.390244	0	0.865944	Ctrl	ChoroidPlexusCells-OLs	Mfge8-Itgb1
Bmp4	Bmpr1a	Mouse	Fibroblasts	Neurons	48	0.0571429	0	0.86053	Ctrl	Fibroblasts-Neurons	Bmp4-Bmpr1a
Col1a1	Itgb1	Mouse	Fibroblasts	VSMCs	48	0.676056	0	0.831703	Ctrl	Fibroblasts-VSMCs	Col1a1-Itgb1
Gnai2	Igf1r	Mouse	Neuroblast	Neurons	48	0.417391	0	0.875899	Ctrl	Neuroblast-Neurons	Gnai2-Igf1r
Vtn	Itgb5	Mouse	Neurons	ChoroidPlexusCells	47	0.033357	0	0.915035	Ctrl	Neurons-ChoroidPlexusCells	Vtn-Itgb5
Adam17	Itgb1	Mouse	Neurons	ChoroidPlexusCells	47	0.033357	0.002	0.961155	Ctrl	Neurons-ChoroidPlexusCells	Adam17-Itgb1
Lgals8	Itga3	Mouse	Neurons	ChoroidPlexusCells	47	0.033357	0	0.830441	Ctrl	Neurons-ChoroidPlexusCells	Lgals8-Itga3
Nrg3	Erbb4	Mouse	Neurons	ChoroidPlexusCells	47	0.033357	0	1	Ctrl	Neurons-ChoroidPlexusCells	Nrg3-Erbb4
Timp1	Itgb1	Mouse	Neurons	OLs	47	0.00988225	0.001	0.852739	Ctrl	Neurons-OLs	Timp1-Itgb1
Cxcl12	Itgav	Mouse	Neurons	Fibroblasts	47	0.0571776	0.028	0.971935	Ctrl	Neurons-Fibroblasts	Cxcl12-Itgav
Pdgfb	Pdgfrb	Mouse	EndothelialCells	Fibroblasts	47	0.281437	0	0.978565	Ctrl	EndothelialCells-Fibroblasts	Pdgfb-Pdgfrb
Col1a2	Itgb1	Mouse	Fibroblasts	Astrocytes	47	0.211712	0	0.720029	Ctrl	Fibroblasts-Astrocytes	Col1a2-Itgb1
Bmp4	Acvr2a	Mouse	Fibroblasts	Neurons	47	0.0559524	0	0.758566	Ctrl	Fibroblasts-Neurons	Bmp4-Acvr2a
Bmp6	Bmpr2	Mouse	Fibroblasts	EndothelialCells	47	0.361538	0	0.911977	Ctrl	Fibroblasts-EndothelialCells	Bmp6-Bmpr2
Jag2	Notch3	Mouse	Neurons	VSMCs	46	0.136905	0	0.981247	Ctrl	Neurons-VSMCs	Jag2-Notch3
Vegfa	Itgav	Mouse	Astrocytes	OLs	46	0.123656	0	0.972399	Ctrl	Astrocytes-OLs	Vegfa-Itgav
Mfge8	Itgb5	Mouse	Astrocytes	ChoroidPlexusCells	46	0.4	0	0.908971	Ctrl	Astrocytes-ChoroidPlexusCells	Mfge8-Itgb5
Bmp3	Acvr2b	Mouse	Neurons	ChoroidPlexusCells	46	0.0326473	0	0.897186	Ctrl	Neurons-ChoroidPlexusCells	Bmp3-Acvr2b
Arf6	Pld1	Mouse	Neurons	ChoroidPlexusCells	46	0.0326473	0	0.718992	Ctrl	Neurons-ChoroidPlexusCells	Arf6-Pld1
Adam15	Itgb1	Mouse	Neurons	OPCs	46	0.128492	0.013	0.884209	Ctrl	Neurons-OPCs	Adam15-Itgb1
Gnai2	Igf1r	Mouse	OLs	EndothelialCells	46	0.707692	0	0.871658	Ctrl	OLs-EndothelialCells	Gnai2-Igf1r
Gdf5	Bmpr2	Mouse	ChoroidPlexusCells	Neurons	46	0.0336012	0	0.928342	Ctrl	ChoroidPlexusCells-Neurons	Gdf5-Bmpr2
Cxcl12	Itgav	Mouse	EndothelialCells	Fibroblasts	46	0.275449	0	0.95586	Ctrl	EndothelialCells-Fibroblasts	Cxcl12-Itgav
Vtn	Itgav	Mouse	VSMCs	Neurons	46	0.118252	0	0.893042	Ctrl	VSMCs-Neurons	Vtn-Itgav
Mfge8	Itgb1	Mouse	Astrocytes	EndothelialCells	45	0.267857	0	0.797239	Ctrl	Astrocytes-EndothelialCells	Mfge8-Itgb1
Apoe	Sdc4	Mouse	Astrocytes	VSMCs	45	0.523256	0	0.776057	Ctrl	Astrocytes-VSMCs	Apoe-Sdc4
Jag2	Notch1	Mouse	Neurons	EndothelialCells	45	0.0521437	0	0.85502	Ctrl	Neurons-EndothelialCells	Jag2-Notch1
Thbs1	Itgb1	Mouse	ChoroidPlexusCells	Neurons	45	0.0328707	0	0.864513	Ctrl	ChoroidPlexusCells-Neurons	Thbs1-Itgb1
App	Lrp6	Mouse	EndothelialCells	Fibroblasts	45	0.269461	0.01	0.911694	Ctrl	EndothelialCells-Fibroblasts	App-Lrp6
Col4a1	Itgb1	Mouse	EndothelialCells	Fibroblasts	45	0.269461	0	0.840341	Ctrl	EndothelialCells-Fibroblasts	Col4a1-Itgb1
Cxcl12	Itgb1	Mouse	EndothelialCells	VSMCs	45	0.725806	0	0.806758	Ctrl	EndothelialCells-VSMCs	Cxcl12-Itgb1
Adam12	Itgb1	Mouse	Fibroblasts	Neurons	45	0.0535714	0	0.871696	Ctrl	Fibroblasts-Neurons	Adam12-Itgb1
Jam2	Itgb1	Mouse	Fibroblasts	Neurons	45	0.0535714	0	0.871696	Ctrl	Fibroblasts-Neurons	Jam2-Itgb1
Ptn	Sdc2	Mouse	Fibroblasts	VSMCs	45	0.633803	0	0.759489	Ctrl	Fibroblasts-VSMCs	Ptn-Sdc2
Ntf3	Ntrk2	Mouse	VSMCs	Neurons	45	0.115681	0	0.715952	Ctrl	VSMCs-Neurons	Ntf3-Ntrk2
Mfge8	Itgb1	Mouse	Astrocytes	VSMCs	44	0.511628	0	0.833789	Ctrl	Astrocytes-VSMCs	Mfge8-Itgb1
Fgf18	Fgfr3	Mouse	Neurons	Astrocytes	44	0.0071708	0	0.733045	Ctrl	Neurons-Astrocytes	Fgf18-Fgfr3
Tgfb1	Itgb1	Mouse	Neurons	ChoroidPlexusCells	44	0.0312278	0	0.962117	Ctrl	Neurons-ChoroidPlexusCells	Tgfb1-Itgb1
Agtrap	Rack1	Mouse	ChoroidPlexusCells	OLs	44	0.357724	0	0.999831	Ctrl	ChoroidPlexusCells-OLs	Agtrap-Rack1
Col1a1	Itgb1	Mouse	Fibroblasts	Astrocytes	44	0.198198	0	0.720029	Ctrl	Fibroblasts-Astrocytes	Col1a1-Itgb1
Angpt2	Itgb1	Mouse	Fibroblasts	Neurons	44	0.052381	0	0.871696	Ctrl	Fibroblasts-Neurons	Angpt2-Itgb1
Gpc3	Igf1r	Mouse	Fibroblasts	Neurons	44	0.052381	0	0.895053	Ctrl	Fibroblasts-Neurons	Gpc3-Igf1r
Vegfa	Itgav	Mouse	Fibroblasts	Neurons	44	0.052381	0	0.904952	Ctrl	Fibroblasts-Neurons	Vegfa-Itgav
Mfge8	Itgav	Mouse	Fibroblasts	Neurons	44	0.052381	0.005	0.902687	Ctrl	Fibroblasts-Neurons	Mfge8-Itgav
Jam2	Itgb1	Mouse	OPCs	Neurons	44	0.108642	0	0.855956	Ctrl	OPCs-Neurons	Jam2-Itgb1
Mfge8	Itgb1	Mouse	Astrocytes	ChoroidPlexusCells	43	0.373913	0	0.958207	Ctrl	Astrocytes-ChoroidPlexusCells	Mfge8-Itgb1
Slit1	Gpc1	Mouse	Neurons	ChoroidPlexusCells	43	0.0305181	0.029	0.880977	Ctrl	Neurons-ChoroidPlexusCells	Slit1-Gpc1
Dlk2	Notch1	Mouse	Neurons	ChoroidPlexusCells	43	0.0305181	0	0.762508	Ctrl	Neurons-ChoroidPlexusCells	Dlk2-Notch1
Mfge8	Pdgfrb	Mouse	Neurons	Fibroblasts	43	0.0523114	0	0.9757	Ctrl	Neurons-Fibroblasts	Mfge8-Pdgfrb
Apoe	Lrp5	Mouse	OLs	ChoroidPlexusCells	43	0.320896	0	0.91834	Ctrl	OLs-ChoroidPlexusCells	Apoe-Lrp5
Mmp2	Itgb1	Mouse	ChoroidPlexusCells	Neurons	43	0.0314098	0	0.864513	Ctrl	ChoroidPlexusCells-Neurons	Mmp2-Itgb1
Vcam1	Itgb1	Mouse	EndothelialCells	Neurons	43	0.0466884	0	0.866758	Ctrl	EndothelialCells-Neurons	Vcam1-Itgb1
Fn1	Itgb1	Mouse	EndothelialCells	VSMCs	43	0.693548	0	0.806758	Ctrl	EndothelialCells-VSMCs	Fn1-Itgb1
Efnb2	Epha7	Mouse	Fibroblasts	Neurons	43	0.0511905	0.016	0.716353	Ctrl	Fibroblasts-Neurons	Efnb2-Epha7
Mfge8	Itgb1	Mouse	OPCs	Neurons	43	0.106173	0	0.855956	Ctrl	OPCs-Neurons	Mfge8-Itgb1
Vip	Ramp1	Mouse	Neurons	Astrocytes	42	0.00684485	0.002	0.708344	Ctrl	Neurons-Astrocytes	Vip-Ramp1
Vegfc	Itgb1	Mouse	Neurons	OLs	42	0.00883095	0.002	0.852312	Ctrl	Neurons-OLs	Vegfc-Itgb1
Wnt9a	Fzd4	Mouse	Neurons	ChoroidPlexusCells	42	0.0298084	0	0.893685	Ctrl	Neurons-ChoroidPlexusCells	Wnt9a-Fzd4
Fn1	Itga2b	Mouse	Neurons	ChoroidPlexusCells	42	0.0298084	0	0.808632	Ctrl	Neurons-ChoroidPlexusCells	Fn1-Itga2b
Pgf	Flt1	Mouse	Neurons	EndothelialCells	42	0.0486674	0	0.763783	Ctrl	Neurons-EndothelialCells	Pgf-Flt1
Tln1	Itgb1	Mouse	Neurons	OPCs	42	0.117318	0.033	0.875205	Ctrl	Neurons-OPCs	Tln1-Itgb1
Cx3cl1	Cx3cr1	Mouse	Neurons	Microglia	42	0.344262	0	0.872944	Ctrl	Neurons-Microglia	Cx3cl1-Cx3cr1
Angpt2	Itgb1	Mouse	ChoroidPlexusCells	Neurons	42	0.0306793	0	0.864513	Ctrl	ChoroidPlexusCells-Neurons	Angpt2-Itgb1
Ptn	Sdc2	Mouse	EndothelialCells	Fibroblasts	42	0.251497	0	0.816717	Ctrl	EndothelialCells-Fibroblasts	Ptn-Sdc2
Efna2	Epha5	Mouse	Fibroblasts	Neurons	42	0.05	0.008	0.854112	Ctrl	Fibroblasts-Neurons	Efna2-Epha5
Lgals3bp	Itgb1	Mouse	Fibroblasts	EndothelialCells	42	0.323077	0	0.756671	Ctrl	Fibroblasts-EndothelialCells	Lgals3bp-Itgb1
Cxcl12	Itgb1	Mouse	Fibroblasts	EndothelialCells	42	0.323077	0	0.756671	Ctrl	Fibroblasts-EndothelialCells	Cxcl12-Itgb1
Cthrc1	Fzd3	Mouse	OPCs	Neurons	42	0.103704	0	0.84433	Ctrl	OPCs-Neurons	Cthrc1-Fzd3
Col1a2	Itgb1	Mouse	VSMCs	Neurons	42	0.107969	0	0.854628	Ctrl	VSMCs-Neurons	Col1a2-Itgb1
Mfge8	Itgb1	Mouse	VSMCs	Fibroblasts	42	0.47191	0	0.740894	Ctrl	VSMCs-Fibroblasts	Mfge8-Itgb1
Vcam1	Itgb1	Mouse	Astrocytes	OLs	41	0.110215	0	0.85417	Ctrl	Astrocytes-OLs	Vcam1-Itgb1
Apoe	Lrp5	Mouse	Astrocytes	ChoroidPlexusCells	41	0.356522	0	0.942232	Ctrl	Astrocytes-ChoroidPlexusCells	Apoe-Lrp5
Mdk	Itgb1	Mouse	Astrocytes	Fibroblasts	41	0.154717	0	0.834667	Ctrl	Astrocytes-Fibroblasts	Mdk-Itgb1
Lama3	Itgb4	Mouse	Neurons	OLs	41	0.00862069	0	0.825199	Ctrl	Neurons-OLs	Lama3-Itgb4
S100b	Fgfr1	Mouse	Neurons	ChoroidPlexusCells	41	0.0290987	0	0.986083	Ctrl	Neurons-ChoroidPlexusCells	S100b-Fgfr1
Jag2	Notch1	Mouse	Neurons	ChoroidPlexusCells	41	0.0290987	0	0.762508	Ctrl	Neurons-ChoroidPlexusCells	Jag2-Notch1
Apoe	Sdc1	Mouse	Neurons	Fibroblasts	41	0.0498783	0	0.884301	Ctrl	Neurons-Fibroblasts	Apoe-Sdc1
Itgb1bp1	Itgb1	Mouse	Neurons	VSMCs	41	0.122024	0	0.845996	Ctrl	Neurons-VSMCs	Itgb1bp1-Itgb1
Mmp2	Sdc2	Mouse	ChoroidPlexusCells	Neurons	41	0.0299489	0	0.800022	Ctrl	ChoroidPlexusCells-Neurons	Mmp2-Sdc2
Vwf	Itgav	Mouse	ChoroidPlexusCells	Neurons	41	0.0299489	0.014	0.866706	Ctrl	ChoroidPlexusCells-Neurons	Vwf-Itgav
Efnb1	Ephb6	Mouse	Fibroblasts	Neurons	41	0.0488095	0	0.838096	Ctrl	Fibroblasts-Neurons	Efnb1-Ephb6
Col3a1	Itgb1	Mouse	Fibroblasts	EndothelialCells	41	0.315385	0	0.756671	Ctrl	Fibroblasts-EndothelialCells	Col3a1-Itgb1
Hspg2	Itgb1	Mouse	Fibroblasts	EndothelialCells	41	0.315385	0	0.756671	Ctrl	Fibroblasts-EndothelialCells	Hspg2-Itgb1
Ptn	Sdc4	Mouse	Fibroblasts	VSMCs	41	0.577465	0	0.782543	Ctrl	Fibroblasts-VSMCs	Ptn-Sdc4
Spp1	Itgb1	Mouse	Fibroblasts	VSMCs	41	0.577465	0	0.831703	Ctrl	Fibroblasts-VSMCs	Spp1-Itgb1
Bmp7	Acvr2a	Mouse	Astrocytes	Neurons	40	0.00592066	0.039	0.750634	Ctrl	Astrocytes-Neurons	Bmp7-Acvr2a
Hsp90b1	Lrp6	Mouse	Astrocytes	ChoroidPlexusCells	40	0.347826	0	0.946383	Ctrl	Astrocytes-ChoroidPlexusCells	Hsp90b1-Lrp6
Vegfb	Flt1	Mouse	Astrocytes	EndothelialCells	40	0.238095	0	0.767126	Ctrl	Astrocytes-EndothelialCells	Vegfb-Flt1
Apoe	Lrp5	Mouse	Astrocytes	Fibroblasts	40	0.150943	0	0.825622	Ctrl	Astrocytes-Fibroblasts	Apoe-Lrp5
Jam2	Itgb1	Mouse	Astrocytes	Fibroblasts	40	0.150943	0	0.834667	Ctrl	Astrocytes-Fibroblasts	Jam2-Itgb1
Calm1	Mylk	Mouse	Astrocytes	VSMCs	40	0.465116	0	0.742033	Ctrl	Astrocytes-VSMCs	Calm1-Mylk
Vegfa	Npr1	Mouse	Neurons	ChoroidPlexusCells	40	0.0283889	0	0.791077	Ctrl	Neurons-ChoroidPlexusCells	Vegfa-Npr1
Wnt4	Fzd6	Mouse	Neurons	EndothelialCells	40	0.0463499	0	0.779688	Ctrl	Neurons-EndothelialCells	Wnt4-Fzd6
Reln	Itgb1	Mouse	Neurons	Fibroblasts	40	0.0486618	0	0.840733	Ctrl	Neurons-Fibroblasts	Reln-Itgb1
Cthrc1	Fzd3	Mouse	EndothelialCells	Neurons	40	0.0434311	0.035	0.825257	Ctrl	EndothelialCells-Neurons	Cthrc1-Fzd3
Cxcl12	Itgb1	Mouse	Fibroblasts	VSMCs	40	0.56338	0	0.831703	Ctrl	Fibroblasts-VSMCs	Cxcl12-Itgb1
Col3a1	Itgb1	Mouse	Fibroblasts	VSMCs	40	0.56338	0	0.831703	Ctrl	Fibroblasts-VSMCs	Col3a1-Itgb1
Hspg2	Itgb1	Mouse	Fibroblasts	VSMCs	40	0.56338	0	0.831703	Ctrl	Fibroblasts-VSMCs	Hspg2-Itgb1
Icam4	Itgav	Mouse	Neurons	OLs	39	0.00820017	0.009	0.966495	Ctrl	Neurons-OLs	Icam4-Itgav
Vtn	Itgav	Mouse	Neurons	ChoroidPlexusCells	39	0.0276792	0.003	0.992844	Ctrl	Neurons-ChoroidPlexusCells	Vtn-Itgav
Tgfb2	Tgfbr2	Mouse	Neurons	ChoroidPlexusCells	39	0.0276792	0	0.997332	Ctrl	Neurons-ChoroidPlexusCells	Tgfb2-Tgfbr2
Wnt5a	Fzd4	Mouse	Neurons	ChoroidPlexusCells	39	0.0276792	0	0.893685	Ctrl	Neurons-ChoroidPlexusCells	Wnt5a-Fzd4
Sema7a	Itgb1	Mouse	Neurons	OPCs	39	0.108939	0.003	0.888677	Ctrl	Neurons-OPCs	Sema7a-Itgb1
Fbn1	Itgav	Mouse	ChoroidPlexusCells	Neurons	39	0.0284879	0	0.872838	Ctrl	ChoroidPlexusCells-Neurons	Fbn1-Itgav
App	Ncstn	Mouse	EndothelialCells	Fibroblasts	39	0.233533	0.005	0.705663	Ctrl	EndothelialCells-Fibroblasts	App-Ncstn
Gnai2	Igf1r	Mouse	Microglia	Neurons	39	0.325	0.028	0.886011	Ctrl	Microglia-Neurons	Gnai2-Igf1r
S100b	Fgfr1	Mouse	Astrocytes	Fibroblasts	38	0.143396	0	0.976535	Ctrl	Astrocytes-Fibroblasts	S100b-Fgfr1
Vegfa	Sdc2	Mouse	Astrocytes	Fibroblasts	38	0.143396	0	0.826102	Ctrl	Astrocytes-Fibroblasts	Vegfa-Sdc2
Ptn	Sdc2	Mouse	Astrocytes	VSMCs	38	0.44186	0	0.771428	Ctrl	Astrocytes-VSMCs	Ptn-Sdc2
Wnt2	Fzd2	Mouse	Neurons	Astrocytes	38	0.00619296	0	0.718797	Ctrl	Neurons-Astrocytes	Wnt2-Fzd2
Lama2	Itgb4	Mouse	Neurons	OLs	38	0.00798991	0	0.825199	Ctrl	Neurons-OLs	Lama2-Itgb4
Npnt	Itgb1	Mouse	Neurons	EndothelialCells	38	0.0440324	0	0.766757	Ctrl	Neurons-EndothelialCells	Npnt-Itgb1
Fn1	Itgb1	Mouse	Neurons	VSMCs	38	0.113095	0	0.845996	Ctrl	Neurons-VSMCs	Fn1-Itgb1
Fbln1	Itgb1	Mouse	ChoroidPlexusCells	OLs	38	0.308943	0	0.865944	Ctrl	ChoroidPlexusCells-OLs	Fbln1-Itgb1
Col4a2	Itgb1	Mouse	EndothelialCells	Fibroblasts	38	0.227545	0	0.840341	Ctrl	EndothelialCells-Fibroblasts	Col4a2-Itgb1
Hmgb1	Itgav	Mouse	EndothelialCells	Fibroblasts	38	0.227545	0	0.95586	Ctrl	EndothelialCells-Fibroblasts	Hmgb1-Itgav
Spp1	Itgb1	Mouse	Fibroblasts	Astrocytes	38	0.171171	0	0.720029	Ctrl	Fibroblasts-Astrocytes	Spp1-Itgb1
Igf2	Insr	Mouse	Fibroblasts	Neurons	38	0.0452381	0	0.885593	Ctrl	Fibroblasts-Neurons	Igf2-Insr
Pdgfa	Pdgfra	Mouse	VSMCs	Fibroblasts	38	0.426966	0	0.796035	Ctrl	VSMCs-Fibroblasts	Pdgfa-Pdgfra
Hgf	Sdc2	Mouse	Astrocytes	Neurons	37	0.00547661	0	0.795214	Ctrl	Astrocytes-Neurons	Hgf-Sdc2
Wnt3	Fzd2	Mouse	Neurons	Astrocytes	37	0.00602999	0	0.718797	Ctrl	Neurons-Astrocytes	Wnt3-Fzd2
Fgf18	Fgfr2	Mouse	Neurons	OLs	37	0.00777965	0	0.956953	Ctrl	Neurons-OLs	Fgf18-Fgfr2
Lamb1	Itgb1	Mouse	Neurons	ChoroidPlexusCells	37	0.0262598	0	0.962117	Ctrl	Neurons-ChoroidPlexusCells	Lamb1-Itgb1
Adam17	Tnfrsf1a	Mouse	Neurons	ChoroidPlexusCells	37	0.0262598	0	0.992878	Ctrl	Neurons-ChoroidPlexusCells	Adam17-Tnfrsf1a
Dll4	Notch2	Mouse	Neurons	ChoroidPlexusCells	37	0.0262598	0	0.862851	Ctrl	Neurons-ChoroidPlexusCells	Dll4-Notch2
Sema4d	Plxnb2	Mouse	Neurons	Fibroblasts	37	0.0450122	0	0.954136	Ctrl	Neurons-Fibroblasts	Sema4d-Plxnb2
Sema4a	Plxnb2	Mouse	Neurons	Fibroblasts	37	0.0450122	0	0.954136	Ctrl	Neurons-Fibroblasts	Sema4a-Plxnb2
Wnt4	Fzd2	Mouse	Neurons	Fibroblasts	37	0.0450122	0	0.897818	Ctrl	Neurons-Fibroblasts	Wnt4-Fzd2
Vegfa	Sdc2	Mouse	Neurons	Fibroblasts	37	0.0450122	0.004	0.83046	Ctrl	Neurons-Fibroblasts	Vegfa-Sdc2
Rspo3	Lrp6	Mouse	Neurons	Fibroblasts	37	0.0450122	0.004	0.904033	Ctrl	Neurons-Fibroblasts	Rspo3-Lrp6
Col4a2	Itgb1	Mouse	Neurons	OPCs	37	0.103352	0.002	0.889123	Ctrl	Neurons-OPCs	Col4a2-Itgb1
Cxcl12	Itgb1	Mouse	Neurons	OPCs	37	0.103352	0.002	0.889123	Ctrl	Neurons-OPCs	Cxcl12-Itgb1
Cx3cl1	Itga4	Mouse	Neurons	VSMCs	37	0.110119	0	0.729931	Ctrl	Neurons-VSMCs	Cx3cl1-Itga4
Adam9	Itgb1	Mouse	Neurons	VSMCs	37	0.110119	0	0.845996	Ctrl	Neurons-VSMCs	Adam9-Itgb1
Egfl7	Notch2	Mouse	Neurons	VSMCs	37	0.110119	0	0.927213	Ctrl	Neurons-VSMCs	Egfl7-Notch2
Adam9	Itga6	Mouse	OLs	Astrocytes	37	0.0936709	0	0.70761	Ctrl	OLs-Astrocytes	Adam9-Itga6
Tgfb1	Itgb1	Mouse	ChoroidPlexusCells	Neurons	37	0.027027	0.013	0.858875	Ctrl	ChoroidPlexusCells-Neurons	Tgfb1-Itgb1
Mmp2	Itgav	Mouse	ChoroidPlexusCells	Neurons	37	0.027027	0	0.872838	Ctrl	ChoroidPlexusCells-Neurons	Mmp2-Itgav
Bsg	Slc16a1	Mouse	EndothelialCells	Astrocytes	37	0.221557	0.011	0.703497	Ctrl	EndothelialCells-Astrocytes	Bsg-Slc16a1
Sema6a	Plxna4	Mouse	EndothelialCells	Neurons	37	0.0401737	0.004	0.751868	Ctrl	EndothelialCells-Neurons	Sema6a-Plxna4
Egfl7	Notch3	Mouse	EndothelialCells	VSMCs	37	0.596774	0	0.925146	Ctrl	EndothelialCells-VSMCs	Egfl7-Notch3
Icam1	Itgav	Mouse	Fibroblasts	Neurons	37	0.0440476	0	0.904952	Ctrl	Fibroblasts-Neurons	Icam1-Itgav
Fbln1	Itgb1	Mouse	Fibroblasts	EndothelialCells	37	0.284615	0	0.756671	Ctrl	Fibroblasts-EndothelialCells	Fbln1-Itgb1
Col4a1	Itgb1	Mouse	Fibroblasts	VSMCs	37	0.521127	0	0.831703	Ctrl	Fibroblasts-VSMCs	Col4a1-Itgb1
Bmp7	Bmpr1a	Mouse	Astrocytes	Neurons	36	0.0053286	0.035	0.895186	Ctrl	Astrocytes-Neurons	Bmp7-Bmpr1a
Gnai2	Igf1r	Mouse	Astrocytes	ChoroidPlexusCells	36	0.313043	0.047	0.961553	Ctrl	Astrocytes-ChoroidPlexusCells	Gnai2-Igf1r
Vegfa	Sdc2	Mouse	Astrocytes	ChoroidPlexusCells	36	0.313043	0	0.944666	Ctrl	Astrocytes-ChoroidPlexusCells	Vegfa-Sdc2
Vegfa	Kdr	Mouse	Astrocytes	EndothelialCells	36	0.214286	0	0.863322	Ctrl	Astrocytes-EndothelialCells	Vegfa-Kdr
Mfge8	Itgb5	Mouse	Astrocytes	Fibroblasts	36	0.135849	0	0.746634	Ctrl	Astrocytes-Fibroblasts	Mfge8-Itgb5
Ptn	Sdc4	Mouse	Astrocytes	VSMCs	36	0.418605	0	0.776057	Ctrl	Astrocytes-VSMCs	Ptn-Sdc4
Fgf5	Fgfr2	Mouse	Neurons	OLs	36	0.00756939	0	0.956953	Ctrl	Neurons-OLs	Fgf5-Fgfr2
Npnt	Itgb1	Mouse	Neurons	ChoroidPlexusCells	36	0.02555	0.004	0.960191	Ctrl	Neurons-ChoroidPlexusCells	Npnt-Itgb1
Fgf1	Fgfr1	Mouse	Neurons	ChoroidPlexusCells	36	0.02555	0	0.986083	Ctrl	Neurons-ChoroidPlexusCells	Fgf1-Fgfr1
Hspg2	Itgb1	Mouse	Neurons	EndothelialCells	36	0.0417149	0.003	0.765606	Ctrl	Neurons-EndothelialCells	Hspg2-Itgb1
Mfge8	Itgb1	Mouse	Neurons	VSMCs	36	0.107143	0	0.845996	Ctrl	Neurons-VSMCs	Mfge8-Itgb1
Adam10	Notch1	Mouse	Neurons	VSMCs	36	0.107143	0	0.926173	Ctrl	Neurons-VSMCs	Adam10-Notch1
Bsg	Itgb2	Mouse	Neurons	Microglia	36	0.295082	0	0.886361	Ctrl	Neurons-Microglia	Bsg-Itgb2
Agtrap	Rack1	Mouse	EndothelialCells	Neurons	36	0.0390879	0.002	0.998516	Ctrl	EndothelialCells-Neurons	Agtrap-Rack1
Jam2	Itgb1	Mouse	EndothelialCells	Fibroblasts	36	0.215569	0	0.840341	Ctrl	EndothelialCells-Fibroblasts	Jam2-Itgb1
Cxcl12	Itgb1	Mouse	Fibroblasts	Astrocytes	36	0.162162	0	0.720029	Ctrl	Fibroblasts-Astrocytes	Cxcl12-Itgb1
Vegfa	Flt1	Mouse	Fibroblasts	EndothelialCells	36	0.276923	0	0.761447	Ctrl	Fibroblasts-EndothelialCells	Vegfa-Flt1
Apoe	Sdc4	Mouse	Fibroblasts	VSMCs	36	0.507042	0	0.782543	Ctrl	Fibroblasts-VSMCs	Apoe-Sdc4
Wnt5b	Lrp6	Mouse	VSMCs	Neurons	36	0.092545	0	0.809786	Ctrl	VSMCs-Neurons	Wnt5b-Lrp6
Col18a1	Gpc1	Mouse	VSMCs	Neurons	36	0.092545	0	0.791027	Ctrl	VSMCs-Neurons	Col18a1-Gpc1
Tnc	Itgav	Mouse	Astrocytes	Neurons	35	0.00518058	0	0.902648	Ctrl	Astrocytes-Neurons	Tnc-Itgav
Cxcl12	Itgb1	Mouse	Astrocytes	OLs	35	0.094086	0.007	0.851175	Ctrl	Astrocytes-OLs	Cxcl12-Itgb1
Jag2	Notch4	Mouse	Neurons	EndothelialCells	35	0.0405562	0	0.85502	Ctrl	Neurons-EndothelialCells	Jag2-Notch4
Adam9	Itgb1	Mouse	Neurons	OPCs	35	0.0977654	0	0.890013	Ctrl	Neurons-OPCs	Adam9-Itgb1
Cxcl12	Itgav	Mouse	Neurons	OPCs	35	0.0977654	0	0.947079	Ctrl	Neurons-OPCs	Cxcl12-Itgav
Lgals3	Itgb1	Mouse	ChoroidPlexusCells	OLs	35	0.284553	0	0.865944	Ctrl	ChoroidPlexusCells-OLs	Lgals3-Itgb1
Adam15	Itgb1	Mouse	EndothelialCells	Fibroblasts	35	0.209581	0	0.840341	Ctrl	EndothelialCells-Fibroblasts	Adam15-Itgb1
Vwf	Itgav	Mouse	EndothelialCells	Fibroblasts	35	0.209581	0	0.95586	Ctrl	EndothelialCells-Fibroblasts	Vwf-Itgav
Apoe	Lrp6	Mouse	EndothelialCells	Fibroblasts	35	0.209581	0.001	0.915829	Ctrl	EndothelialCells-Fibroblasts	Apoe-Lrp6
Col3a1	Itgb1	Mouse	Fibroblasts	Astrocytes	35	0.157658	0	0.720029	Ctrl	Fibroblasts-Astrocytes	Col3a1-Itgb1
Mdk	Itgb1	Mouse	Fibroblasts	EndothelialCells	35	0.269231	0	0.756671	Ctrl	Fibroblasts-EndothelialCells	Mdk-Itgb1
Gnai2	Igf1r	Mouse	VSMCs	EndothelialCells	35	0.555556	0	0.859967	Ctrl	VSMCs-EndothelialCells	Gnai2-Igf1r
Tln1	Itgb1	Mouse	VSMCs	Fibroblasts	35	0.393258	0	0.740894	Ctrl	VSMCs-Fibroblasts	Tln1-Itgb1
Mfge8	Pdgfrb	Mouse	VSMCs	Fibroblasts	35	0.393258	0	0.843975	Ctrl	VSMCs-Fibroblasts	Mfge8-Pdgfrb
Lgals3bp	Itgb1	Mouse	Astrocytes	OLs	34	0.0913978	0	0.85417	Ctrl	Astrocytes-OLs	Lgals3bp-Itgb1
Fgf1	Fgfr2	Mouse	Neurons	ChoroidPlexusCells	34	0.0241306	0	0.980951	Ctrl	Neurons-ChoroidPlexusCells	Fgf1-Fgfr2
Wnt7b	Lrp5	Mouse	Neurons	ChoroidPlexusCells	34	0.0241306	0	0.93868	Ctrl	Neurons-ChoroidPlexusCells	Wnt7b-Lrp5
Dll3	Notch2	Mouse	Neurons	ChoroidPlexusCells	34	0.0241306	0	0.862851	Ctrl	Neurons-ChoroidPlexusCells	Dll3-Notch2
Lama4	Itgb1	Mouse	EndothelialCells	Neurons	34	0.0369164	0	0.866758	Ctrl	EndothelialCells-Neurons	Lama4-Itgb1
Adam17	Itgb1	Mouse	EndothelialCells	Neurons	34	0.0369164	0.006	0.864154	Ctrl	EndothelialCells-Neurons	Adam17-Itgb1
Fn1	Itgb1	Mouse	EndothelialCells	OLs	34	0.539683	0	0.887627	Ctrl	EndothelialCells-OLs	Fn1-Itgb1
Sema7a	Itgb1	Mouse	EndothelialCells	VSMCs	34	0.548387	0	0.806758	Ctrl	EndothelialCells-VSMCs	Sema7a-Itgb1
Ptn	Sdc2	Mouse	EndothelialCells	VSMCs	34	0.548387	0	0.794164	Ctrl	EndothelialCells-VSMCs	Ptn-Sdc2
Bmp2	Bmpr2	Mouse	Fibroblasts	Neurons	34	0.0404762	0	0.927602	Ctrl	Fibroblasts-Neurons	Bmp2-Bmpr2
Lama1	Itga1	Mouse	Fibroblasts	Neurons	34	0.0404762	0	0.734495	Ctrl	Fibroblasts-Neurons	Lama1-Itga1
Adam9	Itgav	Mouse	Fibroblasts	Neurons	34	0.0404762	0.021	0.8954	Ctrl	Fibroblasts-Neurons	Adam9-Itgav
Spp1	Itgb1	Mouse	Fibroblasts	EndothelialCells	34	0.261538	0	0.756671	Ctrl	Fibroblasts-EndothelialCells	Spp1-Itgb1
Calm1	Mylk	Mouse	Fibroblasts	VSMCs	34	0.478873	0	0.739384	Ctrl	Fibroblasts-VSMCs	Calm1-Mylk
Calm2	Mylk	Mouse	Fibroblasts	VSMCs	34	0.478873	0	0.739384	Ctrl	Fibroblasts-VSMCs	Calm2-Mylk
Efna2	Epha5	Mouse	OPCs	Neurons	34	0.0839506	0	0.864568	Ctrl	OPCs-Neurons	Efna2-Epha5
Mdk	Lrp6	Mouse	OPCs	Neurons	34	0.0839506	0	0.795092	Ctrl	OPCs-Neurons	Mdk-Lrp6
Ntf3	Ntrk3	Mouse	VSMCs	Neurons	34	0.0874036	0	0.917236	Ctrl	VSMCs-Neurons	Ntf3-Ntrk3
Apoe	Lrp6	Mouse	Astrocytes	EndothelialCells	33	0.196429	0.007	0.801572	Ctrl	Astrocytes-EndothelialCells	Apoe-Lrp6
Vegfa	Itgav	Mouse	Astrocytes	Fibroblasts	33	0.124528	0	0.973212	Ctrl	Astrocytes-Fibroblasts	Vegfa-Itgav
Sfrp1	Fzd2	Mouse	Neurons	Astrocytes	33	0.0053781	0	0.718797	Ctrl	Neurons-Astrocytes	Sfrp1-Fzd2
Thbs1	Itgav	Mouse	Neurons	OLs	33	0.0069386	0.013	0.964543	Ctrl	Neurons-OLs	Thbs1-Itgav
Psen1	Erbb4	Mouse	Neurons	ChoroidPlexusCells	33	0.0234209	0	1	Ctrl	Neurons-ChoroidPlexusCells	Psen1-Erbb4
Wnt7b	Fzd7	Mouse	Neurons	ChoroidPlexusCells	33	0.0234209	0	0.894207	Ctrl	Neurons-ChoroidPlexusCells	Wnt7b-Fzd7
Reln	Itga3	Mouse	Neurons	ChoroidPlexusCells	33	0.0234209	0	0.830441	Ctrl	Neurons-ChoroidPlexusCells	Reln-Itga3
Ceacam1	Sdc4	Mouse	Neurons	ChoroidPlexusCells	33	0.0234209	0	0.948627	Ctrl	Neurons-ChoroidPlexusCells	Ceacam1-Sdc4
Cthrc1	Fzd6	Mouse	Neurons	ChoroidPlexusCells	33	0.0234209	0	0.892524	Ctrl	Neurons-ChoroidPlexusCells	Cthrc1-Fzd6
Igf1	Itgav	Mouse	Neurons	ChoroidPlexusCells	33	0.0234209	0	0.994337	Ctrl	Neurons-ChoroidPlexusCells	Igf1-Itgav
Apoa1	Abca1	Mouse	Neurons	ChoroidPlexusCells	33	0.0234209	0	0.785952	Ctrl	Neurons-ChoroidPlexusCells	Apoa1-Abca1
Adam17	Itgb1	Mouse	Neurons	Fibroblasts	33	0.040146	0.001	0.840313	Ctrl	Neurons-Fibroblasts	Adam17-Itgb1
Adam9	Itgav	Mouse	Neurons	Fibroblasts	33	0.040146	0.027	0.972435	Ctrl	Neurons-Fibroblasts	Adam9-Itgav
Adam9	Itgav	Mouse	Neurons	OPCs	33	0.0921788	0	0.947079	Ctrl	Neurons-OPCs	Adam9-Itgav
Fgf12	Fgfr1	Mouse	Neurons	VSMCs	33	0.0982143	0	0.981213	Ctrl	Neurons-VSMCs	Fgf12-Fgfr1
Adam15	Itgb1	Mouse	OLs	ChoroidPlexusCells	33	0.246269	0	0.943234	Ctrl	OLs-ChoroidPlexusCells	Adam15-Itgb1
Tln1	Itgb1	Mouse	OLs	ChoroidPlexusCells	33	0.246269	0	0.943234	Ctrl	OLs-ChoroidPlexusCells	Tln1-Itgb1
Ptn	Ptprb	Mouse	OLs	ChoroidPlexusCells	33	0.246269	0	0.890941	Ctrl	OLs-ChoroidPlexusCells	Ptn-Ptprb
Adam17	Itga6	Mouse	ChoroidPlexusCells	Neurons	33	0.0241052	0	0.737529	Ctrl	ChoroidPlexusCells-Neurons	Adam17-Itga6
Hsp90aa1	Fgfr3	Mouse	EndothelialCells	Astrocytes	33	0.197605	0	0.806538	Ctrl	EndothelialCells-Astrocytes	Hsp90aa1-Fgfr3
Efna1	Epha7	Mouse	EndothelialCells	Neurons	33	0.0358306	0	0.722339	Ctrl	EndothelialCells-Neurons	Efna1-Epha7
Efnb1	Epha7	Mouse	Fibroblasts	Neurons	33	0.0392857	0	0.722153	Ctrl	Fibroblasts-Neurons	Efnb1-Epha7
Col4a1	Itgb1	Mouse	Fibroblasts	EndothelialCells	33	0.253846	0	0.756671	Ctrl	Fibroblasts-EndothelialCells	Col4a1-Itgb1
Mdk	Itgb1	Mouse	Fibroblasts	VSMCs	33	0.464789	0	0.831703	Ctrl	Fibroblasts-VSMCs	Mdk-Itgb1
Fgf22	Fgfr1	Mouse	Neurons	ChoroidPlexusCells	32	0.0227111	0	0.986083	Ctrl	Neurons-ChoroidPlexusCells	Fgf22-Fgfr1
Spp1	Itgb1	Mouse	Neurons	ChoroidPlexusCells	32	0.0227111	0.006	0.959227	Ctrl	Neurons-ChoroidPlexusCells	Spp1-Itgb1
Grn	Tnfrsf1a	Mouse	Neurons	EndothelialCells	32	0.03708	0	0.763912	Ctrl	Neurons-EndothelialCells	Grn-Tnfrsf1a
Fgf9	Fgfr1	Mouse	Neurons	Fibroblasts	32	0.0389294	0	0.988246	Ctrl	Neurons-Fibroblasts	Fgf9-Fgfr1
Egfl7	Notch1	Mouse	Neurons	VSMCs	32	0.0952381	0	0.926173	Ctrl	Neurons-VSMCs	Egfl7-Notch1
Col4a4	Itgb1	Mouse	ChoroidPlexusCells	OLs	32	0.260163	0	0.865944	Ctrl	ChoroidPlexusCells-OLs	Col4a4-Itgb1
Egfl7	Itgav	Mouse	EndothelialCells	Astrocytes	32	0.191617	0	0.707544	Ctrl	EndothelialCells-Astrocytes	Egfl7-Itgav
Tgfb1	Sdc2	Mouse	EndothelialCells	Neurons	32	0.0347448	0	0.790134	Ctrl	EndothelialCells-Neurons	Tgfb1-Sdc2
Fbln1	Itgb1	Mouse	Fibroblasts	Astrocytes	32	0.144144	0	0.720029	Ctrl	Fibroblasts-Astrocytes	Fbln1-Itgb1
Fbn1	Itgav	Mouse	Fibroblasts	Neurons	32	0.0380952	0	0.904952	Ctrl	Fibroblasts-Neurons	Fbn1-Itgav
Mdk	Itgb1	Mouse	OPCs	Neurons	32	0.0790123	0	0.855956	Ctrl	OPCs-Neurons	Mdk-Itgb1
Bmp4	Bmpr2	Mouse	OPCs	Neurons	32	0.0790123	0	0.842091	Ctrl	OPCs-Neurons	Bmp4-Bmpr2
App	Notch2	Mouse	VSMCs	Fibroblasts	32	0.359551	0	0.711099	Ctrl	VSMCs-Fibroblasts	App-Notch2
Col4a2	Itgb1	Mouse	VSMCs	Fibroblasts	32	0.359551	0	0.740894	Ctrl	VSMCs-Fibroblasts	Col4a2-Itgb1
Pdgfa	Pdgfrb	Mouse	VSMCs	Fibroblasts	32	0.359551	0	0.843975	Ctrl	VSMCs-Fibroblasts	Pdgfa-Pdgfrb
Bmp2	Bmpr1a	Mouse	OLs	Neurons	32	0.00583835	0.013	0.904921	Ctrl	OLs-Neurons	Bmp2-Bmpr1a
Bmp2	Bmpr2	Mouse	ChoroidPlexusCells	Neurons	31	0.0226443	0.002	0.927413	Ctrl	ChoroidPlexusCells-Neurons	Bmp2-Bmpr2
Egfl7	Itgav	Mouse	Astrocytes	OLs	31	0.0833333	0.032	0.956714	Ctrl	Astrocytes-OLs	Egfl7-Itgav
Vegfa	Flt1	Mouse	Astrocytes	OLs	31	0.0833333	0	0.916571	Ctrl	Astrocytes-OLs	Vegfa-Flt1
Ncam1	Fgfr1	Mouse	Astrocytes	ChoroidPlexusCells	31	0.269565	0	0.980556	Ctrl	Astrocytes-ChoroidPlexusCells	Ncam1-Fgfr1
Apoe	Sdc1	Mouse	Astrocytes	Fibroblasts	31	0.116981	0	0.883751	Ctrl	Astrocytes-Fibroblasts	Apoe-Sdc1
Spp1	Itgb5	Mouse	Neurons	ChoroidPlexusCells	31	0.0220014	0	0.915035	Ctrl	Neurons-ChoroidPlexusCells	Spp1-Itgb5
Igf1	Igf1r	Mouse	Neurons	EndothelialCells	31	0.0359212	0	0.896981	Ctrl	Neurons-EndothelialCells	Igf1-Igf1r
Jag2	Notch2	Mouse	Neurons	VSMCs	31	0.0922619	0	0.927213	Ctrl	Neurons-VSMCs	Jag2-Notch2
Gas6	Axl	Mouse	Neurons	VSMCs	31	0.0922619	0	0.933716	Ctrl	Neurons-VSMCs	Gas6-Axl
Hmgb1	Itgam	Mouse	Neurons	Microglia	31	0.254098	0	0.893054	Ctrl	Neurons-Microglia	Hmgb1-Itgam
Fn1	Itgb1	Mouse	EndothelialCells	Astrocytes	31	0.185629	0	0.801979	Ctrl	EndothelialCells-Astrocytes	Fn1-Itgb1
Apoe	Sdc4	Mouse	EndothelialCells	Fibroblasts	31	0.185629	0	0.834399	Ctrl	EndothelialCells-Fibroblasts	Apoe-Sdc4
Ptn	Sdc4	Mouse	EndothelialCells	Fibroblasts	31	0.185629	0	0.834399	Ctrl	EndothelialCells-Fibroblasts	Ptn-Sdc4
Efna2	Epha4	Mouse	Fibroblasts	Neurons	31	0.0369048	0.017	0.860329	Ctrl	Fibroblasts-Neurons	Efna2-Epha4
Sema3a	Plxna4	Mouse	Fibroblasts	Neurons	31	0.0369048	0	0.75539	Ctrl	Fibroblasts-Neurons	Sema3a-Plxna4
Igf1	Igf1r	Mouse	Fibroblasts	Neurons	31	0.0369048	0	0.895053	Ctrl	Fibroblasts-Neurons	Igf1-Igf1r
Vegfa	Ptprb	Mouse	Fibroblasts	EndothelialCells	31	0.238462	0	0.772754	Ctrl	Fibroblasts-EndothelialCells	Vegfa-Ptprb
Col4a1	Itgb1	Mouse	VSMCs	Fibroblasts	31	0.348315	0	0.740894	Ctrl	VSMCs-Fibroblasts	Col4a1-Itgb1
Lgals3bp	Itgb1	Mouse	Fibroblasts	VSMCs	31	0.43662	0	0.831703	Ctrl	Fibroblasts-VSMCs	Lgals3bp-Itgb1
Ncam1	Fgfr1	Mouse	OLs	Fibroblasts	30	0.517241	0	0.995223	Ctrl	OLs-Fibroblasts	Ncam1-Fgfr1
Col1a2	Itgb1	Mouse	Fibroblasts	OLs	30	0.517241	0	0.860476	Ctrl	Fibroblasts-OLs	Col1a2-Itgb1
Fn1	Itgb1	Mouse	Astrocytes	OLs	30	0.0806452	0.003	0.852888	Ctrl	Astrocytes-OLs	Fn1-Itgb1
Mfge8	Itgav	Mouse	Astrocytes	ChoroidPlexusCells	30	0.26087	0	0.996332	Ctrl	Astrocytes-ChoroidPlexusCells	Mfge8-Itgav
Vcam1	Itgb1	Mouse	Astrocytes	Fibroblasts	30	0.113208	0	0.834667	Ctrl	Astrocytes-Fibroblasts	Vcam1-Itgb1
Gdf11	Acvr2b	Mouse	Neurons	OLs	30	0.00630782	0	0.782533	Ctrl	Neurons-OLs	Gdf11-Acvr2b
Nppc	Npr1	Mouse	Neurons	ChoroidPlexusCells	30	0.0212917	0	0.791077	Ctrl	Neurons-ChoroidPlexusCells	Nppc-Npr1
Tnfsf12	Tnfrsf12a	Mouse	Neurons	ChoroidPlexusCells	30	0.0212917	0	0.808527	Ctrl	Neurons-ChoroidPlexusCells	Tnfsf12-Tnfrsf12a
Ntf3	Ntrk2	Mouse	Neurons	ChoroidPlexusCells	30	0.0212917	0	0.948876	Ctrl	Neurons-ChoroidPlexusCells	Ntf3-Ntrk2
Gnas	Pth1r	Mouse	Neurons	Pericytes	30	0.46875	0	0.884265	Ctrl	Neurons-Pericytes	Gnas-Pth1r
Efna4	Epha7	Mouse	ChoroidPlexusCells	Neurons	30	0.0219138	0	0.871746	Ctrl	ChoroidPlexusCells-Neurons	Efna4-Epha7
Vegfc	Itgb1	Mouse	ChoroidPlexusCells	Neurons	30	0.0219138	0	0.864513	Ctrl	ChoroidPlexusCells-Neurons	Vegfc-Itgb1
Igf1	Insr	Mouse	ChoroidPlexusCells	Neurons	30	0.0219138	0	0.891503	Ctrl	ChoroidPlexusCells-Neurons	Igf1-Insr
Col4a1	Itgb1	Mouse	EndothelialCells	VSMCs	30	0.483871	0	0.806758	Ctrl	EndothelialCells-VSMCs	Col4a1-Itgb1
Vtn	Itgav	Mouse	Fibroblasts	Astrocytes	30	0.135135	0	0.707239	Ctrl	Fibroblasts-Astrocytes	Vtn-Itgav
Mdk	Itgb1	Mouse	Fibroblasts	Astrocytes	30	0.135135	0	0.720029	Ctrl	Fibroblasts-Astrocytes	Mdk-Itgb1
Col4a1	Itgb1	Mouse	Fibroblasts	Astrocytes	30	0.135135	0	0.720029	Ctrl	Fibroblasts-Astrocytes	Col4a1-Itgb1
Hspg2	Itgb1	Mouse	Fibroblasts	Astrocytes	30	0.135135	0	0.720029	Ctrl	Fibroblasts-Astrocytes	Hspg2-Itgb1
Nrtn	Gfra2	Mouse	Fibroblasts	Neurons	30	0.0357143	0	0.984212	Ctrl	Fibroblasts-Neurons	Nrtn-Gfra2
Angpt2	Itgav	Mouse	Fibroblasts	Neurons	30	0.0357143	0	0.904952	Ctrl	Fibroblasts-Neurons	Angpt2-Itgav
Lamb1	Itga6	Mouse	Fibroblasts	EndothelialCells	30	0.230769	0	0.761462	Ctrl	Fibroblasts-EndothelialCells	Lamb1-Itga6
App	Notch2	Mouse	Fibroblasts	VSMCs	30	0.422535	0	0.927538	Ctrl	Fibroblasts-VSMCs	App-Notch2
Sema6a	Plxna2	Mouse	OPCs	Neurons	30	0.0740741	0	0.752719	Ctrl	OPCs-Neurons	Sema6a-Plxna2
Wnt7b	Fzd3	Mouse	OPCs	Neurons	30	0.0740741	0	0.84433	Ctrl	OPCs-Neurons	Wnt7b-Fzd3
Pdgfc	Pdgfra	Mouse	Neurons	Fibroblasts	30	0.0364964	0	0.909004	Ctrl	Neurons-Fibroblasts	Pdgfc-Pdgfra
Npnt	Itgb1	Mouse	Neurons	Fibroblasts	30	0.0364964	0	0.840733	Ctrl	Neurons-Fibroblasts	Npnt-Itgb1
Timp1	Itgb1	Mouse	Fibroblasts	Neurons	29	0.0345238	0	0.871696	Ctrl	Fibroblasts-Neurons	Timp1-Itgb1
Mmp2	Itgav	Mouse	Fibroblasts	Neurons	29	0.0345238	0	0.904952	Ctrl	Fibroblasts-Neurons	Mmp2-Itgav
Hspg2	Itgb1	Mouse	Neurons	Fibroblasts	29	0.0352798	0.033	0.826745	Ctrl	Neurons-Fibroblasts	Hspg2-Itgb1
Pdgfb	Pdgfrb	Mouse	Neurons	VSMCs	29	0.0863095	0	0.950957	Ctrl	Neurons-VSMCs	Pdgfb-Pdgfrb
Adam10	Axl	Mouse	Neurons	VSMCs	29	0.0863095	0	0.933716	Ctrl	Neurons-VSMCs	Adam10-Axl
Jam2	Itgb1	Mouse	Neurons	VSMCs	29	0.0863095	0	0.845996	Ctrl	Neurons-VSMCs	Jam2-Itgb1
Cx3cl1	Itgb1	Mouse	Neurons	Pericytes	29	0.453125	0	0.902553	Ctrl	Neurons-Pericytes	Cx3cl1-Itgb1
Fgf1	Fgfr1	Mouse	OLs	Astrocytes	29	0.0734177	0	0.758258	Ctrl	OLs-Astrocytes	Fgf1-Fgfr1
Jam3	Itgb1	Mouse	OLs	EndothelialCells	29	0.446154	0	0.76817	Ctrl	OLs-EndothelialCells	Jam3-Itgb1
Tgfb1	Sdc2	Mouse	ChoroidPlexusCells	Neurons	29	0.0211833	0.004	0.79842	Ctrl	ChoroidPlexusCells-Neurons	Tgfb1-Sdc2
Npnt	Itgb1	Mouse	ChoroidPlexusCells	Neurons	29	0.0211833	0.044	0.84528	Ctrl	ChoroidPlexusCells-Neurons	Npnt-Itgb1
Thbs1	Itgav	Mouse	ChoroidPlexusCells	Neurons	29	0.0211833	0	0.872838	Ctrl	ChoroidPlexusCells-Neurons	Thbs1-Itgav
Angpt2	Itgav	Mouse	ChoroidPlexusCells	Neurons	29	0.0211833	0	0.872838	Ctrl	ChoroidPlexusCells-Neurons	Angpt2-Itgav
Lamb1	Itgb1	Mouse	ChoroidPlexusCells	OLs	29	0.235772	0	0.865944	Ctrl	ChoroidPlexusCells-OLs	Lamb1-Itgb1
Tln1	Itgb1	Mouse	ChoroidPlexusCells	OLs	29	0.235772	0	0.865944	Ctrl	ChoroidPlexusCells-OLs	Tln1-Itgb1
Lgals3bp	Itgb1	Mouse	EndothelialCells	Neurons	29	0.0314875	0.018	0.858921	Ctrl	EndothelialCells-Neurons	Lgals3bp-Itgb1
Lama1	Itgb1	Mouse	Fibroblasts	Astrocytes	29	0.130631	0	0.720029	Ctrl	Fibroblasts-Astrocytes	Lama1-Itgb1
Bmp7	Bmpr2	Mouse	OPCs	Neurons	29	0.0716049	0	0.842091	Ctrl	OPCs-Neurons	Bmp7-Bmpr2
Col4a5	Itgb1	Mouse	VSMCs	Neurons	29	0.0745501	0	0.854628	Ctrl	VSMCs-Neurons	Col4a5-Itgb1
Hmgb1	Itgav	Mouse	VSMCs	Fibroblasts	29	0.325843	0	0.745455	Ctrl	VSMCs-Fibroblasts	Hmgb1-Itgav
Efnb3	Epha4	Mouse	OLs	ChoroidPlexusCells	29	0.216418	0	0.974198	Ctrl	OLs-ChoroidPlexusCells	Efnb3-Epha4
Adam15	Itgav	Mouse	OLs	ChoroidPlexusCells	29	0.216418	0	0.931769	Ctrl	OLs-ChoroidPlexusCells	Adam15-Itgav
Calm3	Mylk	Mouse	Astrocytes	VSMCs	28	0.325581	0	0.742033	Ctrl	Astrocytes-VSMCs	Calm3-Mylk
Pf4	Fgfr2	Mouse	Neurons	OLs	28	0.0058873	0	0.956953	Ctrl	Neurons-OLs	Pf4-Fgfr2
Inhba	Acvr2b	Mouse	Neurons	OLs	28	0.0058873	0.007	0.779789	Ctrl	Neurons-OLs	Inhba-Acvr2b
Thbs1	Itgb8	Mouse	Neurons	OLs	28	0.0058873	0	0.838738	Ctrl	Neurons-OLs	Thbs1-Itgb8
Rspo1	Lrp6	Mouse	Neurons	ChoroidPlexusCells	28	0.0198722	0	0.940467	Ctrl	Neurons-ChoroidPlexusCells	Rspo1-Lrp6
Vegfd	Fgfr2	Mouse	Neurons	ChoroidPlexusCells	28	0.0198722	0	0.980951	Ctrl	Neurons-ChoroidPlexusCells	Vegfd-Fgfr2
Efnb2	Ephb4	Mouse	Neurons	Fibroblasts	28	0.0340633	0	0.82639	Ctrl	Neurons-Fibroblasts	Efnb2-Ephb4
Adam9	Itgb5	Mouse	Neurons	Fibroblasts	28	0.0340633	0	0.737544	Ctrl	Neurons-Fibroblasts	Adam9-Itgb5
Apoe	Trem2	Mouse	Neurons	Microglia	28	0.229508	0	0.923153	Ctrl	Neurons-Microglia	Apoe-Trem2
Wnt3	Fzd2	Mouse	OLs	Astrocytes	28	0.0708861	0	0.718918	Ctrl	OLs-Astrocytes	Wnt3-Fzd2
Sema4d	Plxnb1	Mouse	OLs	ChoroidPlexusCells	28	0.208955	0	0.954141	Ctrl	OLs-ChoroidPlexusCells	Sema4d-Plxnb1
Adam9	Itgb1	Mouse	ChoroidPlexusCells	OLs	28	0.227642	0	0.865944	Ctrl	ChoroidPlexusCells-OLs	Adam9-Itgb1
Cxcl12	Itgb1	Mouse	EndothelialCells	Astrocytes	28	0.167665	0	0.801979	Ctrl	EndothelialCells-Astrocytes	Cxcl12-Itgb1
Egfl7	Itgav	Mouse	EndothelialCells	OLs	28	0.444444	0	0.991183	Ctrl	EndothelialCells-OLs	Egfl7-Itgav
Adam10	Itgav	Mouse	EndothelialCells	Fibroblasts	28	0.167665	0	0.95586	Ctrl	EndothelialCells-Fibroblasts	Adam10-Itgav
Calm1	Cacna1c	Mouse	Neuroblast	Neurons	28	0.243478	0.011	0.821097	Ctrl	Neuroblast-Neurons	Calm1-Cacna1c
Bsg	Slc16a1	Mouse	VSMCs	EndothelialCells	28	0.444444	0	0.722493	Ctrl	VSMCs-EndothelialCells	Bsg-Slc16a1
Psen1	Notch1	Mouse	Neurons	EndothelialCells	28	0.032445	0	0.85502	Ctrl	Neurons-EndothelialCells	Psen1-Notch1
Lgals3bp	Itgb1	Mouse	Fibroblasts	Astrocytes	28	0.126126	0	0.720029	Ctrl	Fibroblasts-Astrocytes	Lgals3bp-Itgb1
Psen1	Notch3	Mouse	Neurons	VSMCs	27	0.0803571	0	0.981247	Ctrl	Neurons-VSMCs	Psen1-Notch3
App	Notch2	Mouse	Astrocytes	Fibroblasts	27	0.101887	0.003	0.718908	Ctrl	Astrocytes-Fibroblasts	App-Notch2
Egfl7	Notch2	Mouse	Astrocytes	Fibroblasts	27	0.101887	0	0.719988	Ctrl	Astrocytes-Fibroblasts	Egfl7-Notch2
Lama2	Itgb1	Mouse	Astrocytes	Fibroblasts	27	0.101887	0	0.834667	Ctrl	Astrocytes-Fibroblasts	Lama2-Itgb1
Fgf2	Fgfr3	Mouse	Neurons	Astrocytes	27	0.00440026	0	0.733045	Ctrl	Neurons-Astrocytes	Fgf2-Fgfr3
Fgf2	Fgfr2	Mouse	Neurons	OLs	27	0.00567704	0	0.956953	Ctrl	Neurons-OLs	Fgf2-Fgfr2
Fgf11	Fgfr2	Mouse	Neurons	ChoroidPlexusCells	27	0.0191625	0	0.980951	Ctrl	Neurons-ChoroidPlexusCells	Fgf11-Fgfr2
Adam17	Itga6	Mouse	Neurons	EndothelialCells	27	0.0312862	0	0.778069	Ctrl	Neurons-EndothelialCells	Adam17-Itga6
Reln	Itgb1	Mouse	Neurons	EndothelialCells	27	0.0312862	0.026	0.756724	Ctrl	Neurons-EndothelialCells	Reln-Itgb1
Fgf1	Fgfr1	Mouse	Neurons	Fibroblasts	27	0.0328467	0	0.988246	Ctrl	Neurons-Fibroblasts	Fgf1-Fgfr1
Grn	Tnfrsf1a	Mouse	Neurons	OPCs	27	0.075419	0	0.77872	Ctrl	Neurons-OPCs	Grn-Tnfrsf1a
Itgb1bp1	Itgb1	Mouse	ChoroidPlexusCells	OLs	27	0.219512	0	0.865944	Ctrl	ChoroidPlexusCells-OLs	Itgb1bp1-Itgb1
Icam1	Itgav	Mouse	EndothelialCells	Neurons	27	0.029316	0	0.905677	Ctrl	EndothelialCells-Neurons	Icam1-Itgav
Cxcl12	Itgb1	Mouse	EndothelialCells	OLs	27	0.428571	0	0.887627	Ctrl	EndothelialCells-OLs	Cxcl12-Itgb1
Jag2	Notch2	Mouse	EndothelialCells	Fibroblasts	27	0.161677	0	0.714103	Ctrl	EndothelialCells-Fibroblasts	Jag2-Notch2
Jam2	Itgb1	Mouse	EndothelialCells	VSMCs	27	0.435484	0	0.806758	Ctrl	EndothelialCells-VSMCs	Jam2-Itgb1
Spp1	Itgav	Mouse	Fibroblasts	Astrocytes	27	0.121622	0	0.707239	Ctrl	Fibroblasts-Astrocytes	Spp1-Itgav
Lama4	Itgb1	Mouse	Fibroblasts	EndothelialCells	27	0.207692	0	0.756671	Ctrl	Fibroblasts-EndothelialCells	Lama4-Itgb1
Jam3	Itgb1	Mouse	VSMCs	Fibroblasts	27	0.303371	0	0.740894	Ctrl	VSMCs-Fibroblasts	Jam3-Itgb1
Mfge8	Itgav	Mouse	VSMCs	Fibroblasts	27	0.303371	0	0.745455	Ctrl	VSMCs-Fibroblasts	Mfge8-Itgav
Postn	Itgb1	Mouse	Fibroblasts	Neurons	27	0.0321429	0	0.871696	Ctrl	Fibroblasts-Neurons	Postn-Itgb1
Mfge8	Itgb5	Mouse	Neurons	Fibroblasts	26	0.0316302	0	0.737544	Ctrl	Neurons-Fibroblasts	Mfge8-Itgb5
Efna4	Epha5	Mouse	Astrocytes	Neurons	26	0.00384843	0.024	0.862763	Ctrl	Astrocytes-Neurons	Efna4-Epha5
Mdk	Lrp6	Mouse	Astrocytes	Fibroblasts	26	0.0981132	0	0.928976	Ctrl	Astrocytes-Fibroblasts	Mdk-Lrp6
Mfge8	Itgb5	Mouse	Astrocytes	VSMCs	26	0.302326	0	0.71721	Ctrl	Astrocytes-VSMCs	Mfge8-Itgb5
Fgf5	Fgfr3	Mouse	Neurons	Astrocytes	26	0.00423729	0	0.733045	Ctrl	Neurons-Astrocytes	Fgf5-Fgfr3
Lamc2	Itgb1	Mouse	Neurons	ChoroidPlexusCells	26	0.0184528	0.002	0.961155	Ctrl	Neurons-ChoroidPlexusCells	Lamc2-Itgb1
Nrg2	Erbb4	Mouse	Neurons	ChoroidPlexusCells	26	0.0184528	0	1	Ctrl	Neurons-ChoroidPlexusCells	Nrg2-Erbb4
Wnt5a	Lrp5	Mouse	Neurons	ChoroidPlexusCells	26	0.0184528	0	0.93868	Ctrl	Neurons-ChoroidPlexusCells	Wnt5a-Lrp5
Col18a1	Itgb5	Mouse	Neurons	ChoroidPlexusCells	26	0.0184528	0	0.915035	Ctrl	Neurons-ChoroidPlexusCells	Col18a1-Itgb5
Vegfa	Kdr	Mouse	Neurons	ChoroidPlexusCells	26	0.0184528	0.014	0.857234	Ctrl	Neurons-ChoroidPlexusCells	Vegfa-Kdr
Tgfb2	Tgfbr2	Mouse	Neurons	EndothelialCells	26	0.0301275	0	0.802557	Ctrl	Neurons-EndothelialCells	Tgfb2-Tgfbr2
Cthrc1	Fzd6	Mouse	Neurons	EndothelialCells	26	0.0301275	0	0.779688	Ctrl	Neurons-EndothelialCells	Cthrc1-Fzd6
Fgf13	Fgfr1	Mouse	Neurons	VSMCs	26	0.077381	0	0.981213	Ctrl	Neurons-VSMCs	Fgf13-Fgfr1
Vegfa	Sdc2	Mouse	Neurons	VSMCs	26	0.077381	0	0.764633	Ctrl	Neurons-VSMCs	Vegfa-Sdc2
Dlk2	Notch1	Mouse	Neurons	VSMCs	26	0.077381	0	0.926173	Ctrl	Neurons-VSMCs	Dlk2-Notch1
Jag2	Notch1	Mouse	Neurons	VSMCs	26	0.077381	0	0.926173	Ctrl	Neurons-VSMCs	Jag2-Notch1
Fgf2	Sdc2	Mouse	ChoroidPlexusCells	Neurons	26	0.018992	0	0.800022	Ctrl	ChoroidPlexusCells-Neurons	Fgf2-Sdc2
Icam1	Itgav	Mouse	ChoroidPlexusCells	Neurons	26	0.018992	0	0.872838	Ctrl	ChoroidPlexusCells-Neurons	Icam1-Itgav
Hmgb1	Itgav	Mouse	ChoroidPlexusCells	OLs	26	0.211382	0.002	0.930653	Ctrl	ChoroidPlexusCells-OLs	Hmgb1-Itgav
Mfge8	Itgav	Mouse	ChoroidPlexusCells	OLs	26	0.211382	0	0.931585	Ctrl	ChoroidPlexusCells-OLs	Mfge8-Itgav
Wnt5a	Lrp6	Mouse	EndothelialCells	Neurons	26	0.0282302	0	0.810008	Ctrl	EndothelialCells-Neurons	Wnt5a-Lrp6
Cxcl12	Itgav	Mouse	EndothelialCells	OLs	26	0.412698	0	0.991183	Ctrl	EndothelialCells-OLs	Cxcl12-Itgav
Fn1	Itga3	Mouse	EndothelialCells	Fibroblasts	26	0.155689	0	0.741326	Ctrl	EndothelialCells-Fibroblasts	Fn1-Itga3
Lama2	Itgb1	Mouse	Fibroblasts	EndothelialCells	26	0.2	0	0.756671	Ctrl	Fibroblasts-EndothelialCells	Lama2-Itgb1
Lama1	Itgb1	Mouse	Fibroblasts	VSMCs	26	0.366197	0	0.831703	Ctrl	Fibroblasts-VSMCs	Lama1-Itgb1
Fn1	Itgb1	Mouse	Astrocytes	Fibroblasts	25	0.0943396	0	0.834667	Ctrl	Astrocytes-Fibroblasts	Fn1-Itgb1
Cxcl12	Itgb1	Mouse	Astrocytes	Fibroblasts	25	0.0943396	0.017	0.827542	Ctrl	Astrocytes-Fibroblasts	Cxcl12-Itgb1
Ptn	Sdc1	Mouse	Astrocytes	Fibroblasts	25	0.0943396	0	0.883751	Ctrl	Astrocytes-Fibroblasts	Ptn-Sdc1
Wnt9a	Fzd7	Mouse	Neurons	ChoroidPlexusCells	25	0.0177431	0	0.894207	Ctrl	Neurons-ChoroidPlexusCells	Wnt9a-Fzd7
Fgf22	Fgfr2	Mouse	Neurons	ChoroidPlexusCells	25	0.0177431	0	0.980951	Ctrl	Neurons-ChoroidPlexusCells	Fgf22-Fgfr2
Wnt5a	Ryk	Mouse	Neurons	ChoroidPlexusCells	25	0.0177431	0.003	0.940417	Ctrl	Neurons-ChoroidPlexusCells	Wnt5a-Ryk
Lgals3	Itgb1	Mouse	Neurons	ChoroidPlexusCells	25	0.0177431	0.02	0.952448	Ctrl	Neurons-ChoroidPlexusCells	Lgals3-Itgb1
Tgfb1	Itgb1	Mouse	Neurons	EndothelialCells	25	0.0289687	0.023	0.757888	Ctrl	Neurons-EndothelialCells	Tgfb1-Itgb1
Rspo3	Sdc4	Mouse	Neurons	Fibroblasts	25	0.0304136	0	0.851091	Ctrl	Neurons-Fibroblasts	Rspo3-Sdc4
Fn1	Itgb1	Mouse	Neurons	OPCs	25	0.0698324	0.042	0.871123	Ctrl	Neurons-OPCs	Fn1-Itgb1
Adam9	Itgb1	Mouse	OLs	ChoroidPlexusCells	25	0.186567	0	0.943234	Ctrl	OLs-ChoroidPlexusCells	Adam9-Itgb1
Adam9	Itgav	Mouse	OLs	ChoroidPlexusCells	25	0.186567	0	0.931769	Ctrl	OLs-ChoroidPlexusCells	Adam9-Itgav
App	Notch1	Mouse	OLs	EndothelialCells	25	0.384615	0	0.85502	Ctrl	OLs-EndothelialCells	App-Notch1
Jam3	Itgb1	Mouse	OLs	Fibroblasts	25	0.431034	0	0.941785	Ctrl	OLs-Fibroblasts	Jam3-Itgb1
Ptn	Sdc4	Mouse	EndothelialCells	VSMCs	25	0.403226	0	0.817044	Ctrl	EndothelialCells-VSMCs	Ptn-Sdc4
Egfl7	Notch2	Mouse	EndothelialCells	VSMCs	25	0.403226	0	0.914804	Ctrl	EndothelialCells-VSMCs	Egfl7-Notch2
Thbs1	Itgb1	Mouse	Fibroblasts	Neurons	25	0.0297619	0	0.871696	Ctrl	Fibroblasts-Neurons	Thbs1-Itgb1
Lamb1	Itgb1	Mouse	Fibroblasts	EndothelialCells	25	0.192308	0	0.756671	Ctrl	Fibroblasts-EndothelialCells	Lamb1-Itgb1
Col4a2	Itgb1	Mouse	Fibroblasts	EndothelialCells	25	0.192308	0	0.756671	Ctrl	Fibroblasts-EndothelialCells	Col4a2-Itgb1
Lama1	Itgb1	Mouse	Fibroblasts	EndothelialCells	25	0.192308	0	0.756671	Ctrl	Fibroblasts-EndothelialCells	Lama1-Itgb1
Vtn	Itgb5	Mouse	Fibroblasts	VSMCs	25	0.352113	0	0.760204	Ctrl	Fibroblasts-VSMCs	Vtn-Itgb5
Sema6a	Plxna4	Mouse	OPCs	Neurons	25	0.0617284	0	0.750976	Ctrl	OPCs-Neurons	Sema6a-Plxna4
Mfge8	Itgb1	Mouse	VSMCs	EndothelialCells	25	0.396825	0	0.747251	Ctrl	VSMCs-EndothelialCells	Mfge8-Itgb1
Sema7a	Itgb1	Mouse	EndothelialCells	Astrocytes	25	0.149701	0	0.801979	Ctrl	EndothelialCells-Astrocytes	Sema7a-Itgb1
Cxcl12	Itgav	Mouse	EndothelialCells	Astrocytes	25	0.149701	0	0.707544	Ctrl	EndothelialCells-Astrocytes	Cxcl12-Itgav
Adam15	Itgav	Mouse	EndothelialCells	Fibroblasts	25	0.149701	0	0.95586	Ctrl	EndothelialCells-Fibroblasts	Adam15-Itgav
Col1a2	Itgb1	Mouse	Astrocytes	Fibroblasts	24	0.090566	0	0.834667	Ctrl	Astrocytes-Fibroblasts	Col1a2-Itgb1
Jam2	Itgb1	Mouse	Astrocytes	VSMCs	24	0.27907	0	0.833789	Ctrl	Astrocytes-VSMCs	Jam2-Itgb1
Bmp2	Acvr2b	Mouse	Neurons	OLs	24	0.00504626	0	0.782533	Ctrl	Neurons-OLs	Bmp2-Acvr2b
Wnt5a	Fzd7	Mouse	Neurons	ChoroidPlexusCells	24	0.0170334	0	0.894207	Ctrl	Neurons-ChoroidPlexusCells	Wnt5a-Fzd7
Adam17	Ghr	Mouse	Neurons	ChoroidPlexusCells	24	0.0170334	0	0.994145	Ctrl	Neurons-ChoroidPlexusCells	Adam17-Ghr
Tgfb2	Tgfbr1	Mouse	Neurons	ChoroidPlexusCells	24	0.0170334	0	0.995489	Ctrl	Neurons-ChoroidPlexusCells	Tgfb2-Tgfbr1
Reln	Notch1	Mouse	Neurons	ChoroidPlexusCells	24	0.0170334	0	0.762508	Ctrl	Neurons-ChoroidPlexusCells	Reln-Notch1
Col8a1	Itga1	Mouse	Neurons	EndothelialCells	24	0.02781	0	0.774948	Ctrl	Neurons-EndothelialCells	Col8a1-Itga1
Fgf9	Fgfr2	Mouse	Neurons	Fibroblasts	24	0.0291971	0	0.999993	Ctrl	Neurons-Fibroblasts	Fgf9-Fgfr2
Wnt4	Lrp6	Mouse	Neurons	Fibroblasts	24	0.0291971	0.041	0.887082	Ctrl	Neurons-Fibroblasts	Wnt4-Lrp6
Mfge8	Pdgfrb	Mouse	Neurons	VSMCs	24	0.0714286	0	0.950957	Ctrl	Neurons-VSMCs	Mfge8-Pdgfrb
Adam17	Itgb1	Mouse	OLs	Astrocytes	24	0.0607595	0	0.765322	Ctrl	OLs-Astrocytes	Adam17-Itgb1
Adam9	Itgb1	Mouse	OLs	Astrocytes	24	0.0607595	0.03	0.753755	Ctrl	OLs-Astrocytes	Adam9-Itgb1
Adam10	Itgav	Mouse	OLs	ChoroidPlexusCells	24	0.179104	0	0.931769	Ctrl	OLs-ChoroidPlexusCells	Adam10-Itgav
App	Notch2	Mouse	OLs	Fibroblasts	24	0.413793	0	0.73025	Ctrl	OLs-Fibroblasts	App-Notch2
Pdgfa	Pdgfra	Mouse	OLs	Fibroblasts	24	0.413793	0	0.995004	Ctrl	OLs-Fibroblasts	Pdgfa-Pdgfra
Calm1	Mylk	Mouse	OLs	VSMCs	24	0.888889	0	0.765423	Ctrl	OLs-VSMCs	Calm1-Mylk
Vcam1	Itgb1	Mouse	ChoroidPlexusCells	Astrocytes	24	0.212389	0	0.708061	Ctrl	ChoroidPlexusCells-Astrocytes	Vcam1-Itgb1
Mfge8	Itgb1	Mouse	ChoroidPlexusCells	Astrocytes	24	0.212389	0	0.708061	Ctrl	ChoroidPlexusCells-Astrocytes	Mfge8-Itgb1
Mfge8	Itgav	Mouse	ChoroidPlexusCells	Astrocytes	24	0.212389	0	0.707663	Ctrl	ChoroidPlexusCells-Astrocytes	Mfge8-Itgav
Cd14	Itgb1	Mouse	ChoroidPlexusCells	Neurons	24	0.017531	0	0.864513	Ctrl	ChoroidPlexusCells-Neurons	Cd14-Itgb1
Postn	Itgb1	Mouse	ChoroidPlexusCells	Neurons	24	0.017531	0	0.864513	Ctrl	ChoroidPlexusCells-Neurons	Postn-Itgb1
Bmp6	Bmpr2	Mouse	ChoroidPlexusCells	OLs	24	0.195122	0	0.906537	Ctrl	ChoroidPlexusCells-OLs	Bmp6-Bmpr2
Sema3g	Plxna4	Mouse	EndothelialCells	Neurons	24	0.0260586	0	0.753376	Ctrl	EndothelialCells-Neurons	Sema3g-Plxna4
Cxcl12	Itgav	Mouse	Fibroblasts	Astrocytes	24	0.108108	0	0.707239	Ctrl	Fibroblasts-Astrocytes	Cxcl12-Itgav
Mmp2	Itgb1	Mouse	Fibroblasts	Neurons	24	0.0285714	0	0.871696	Ctrl	Fibroblasts-Neurons	Mmp2-Itgb1
Bmp4	Bmpr2	Mouse	Fibroblasts	EndothelialCells	24	0.184615	0	0.911977	Ctrl	Fibroblasts-EndothelialCells	Bmp4-Bmpr2
Slit3	Robo2	Mouse	VSMCs	Neurons	24	0.0616967	0	0.776229	Ctrl	VSMCs-Neurons	Slit3-Robo2
Jag1	Notch2	Mouse	VSMCs	Fibroblasts	24	0.269663	0	0.711099	Ctrl	VSMCs-Fibroblasts	Jag1-Notch2
Grn	Tnfrsf1a	Mouse	Neurons	VSMCs	23	0.0684524	0	0.777534	Ctrl	Neurons-VSMCs	Grn-Tnfrsf1a
App	Ncstn	Mouse	VSMCs	Fibroblasts	23	0.258427	0.012	0.703071	Ctrl	VSMCs-Fibroblasts	App-Ncstn
Fgf2	Itgav	Mouse	Astrocytes	Neurons	23	0.00340438	0.002	0.901745	Ctrl	Astrocytes-Neurons	Fgf2-Itgav
Edn1	Ednrb	Mouse	Neurons	ChoroidPlexusCells	23	0.0163236	0	0.920434	Ctrl	Neurons-ChoroidPlexusCells	Edn1-Ednrb
Slit3	Robo1	Mouse	Neurons	Fibroblasts	23	0.0279805	0	0.779935	Ctrl	Neurons-Fibroblasts	Slit3-Robo1
Adam17	Tnfrsf1a	Mouse	Neurons	Fibroblasts	23	0.0279805	0	0.853334	Ctrl	Neurons-Fibroblasts	Adam17-Tnfrsf1a
Adam17	Itga6	Mouse	OLs	Astrocytes	23	0.0582278	0	0.70761	Ctrl	OLs-Astrocytes	Adam17-Itga6
Gdf9	Bmpr1a	Mouse	OLs	Neurons	23	0.00419631	0	0.910861	Ctrl	OLs-Neurons	Gdf9-Bmpr1a
Ptn	Sdc2	Mouse	OLs	Fibroblasts	23	0.396552	0	0.819379	Ctrl	OLs-Fibroblasts	Ptn-Sdc2
Mdk	Itgb1	Mouse	ChoroidPlexusCells	OLs	23	0.186992	0	0.865944	Ctrl	ChoroidPlexusCells-OLs	Mdk-Itgb1
Col1a2	Itgb1	Mouse	ChoroidPlexusCells	OLs	23	0.186992	0	0.865944	Ctrl	ChoroidPlexusCells-OLs	Col1a2-Itgb1
Hspg2	Itgb1	Mouse	EndothelialCells	Fibroblasts	23	0.137725	0	0.840341	Ctrl	EndothelialCells-Fibroblasts	Hspg2-Itgb1
Col4a2	Itgb1	Mouse	Fibroblasts	Astrocytes	23	0.103604	0.002	0.719309	Ctrl	Fibroblasts-Astrocytes	Col4a2-Itgb1
Lamb1	Itgb1	Mouse	Fibroblasts	VSMCs	23	0.323944	0	0.831703	Ctrl	Fibroblasts-VSMCs	Lamb1-Itgb1
Bmp6	Bmpr1a	Mouse	Fibroblasts	VSMCs	23	0.323944	0	0.894458	Ctrl	Fibroblasts-VSMCs	Bmp6-Bmpr1a
Mmp2	Itgb1	Mouse	OPCs	Neurons	23	0.0567901	0	0.855956	Ctrl	OPCs-Neurons	Mmp2-Itgb1
Adam17	Itgb1	Mouse	OPCs	Neurons	23	0.0567901	0	0.855956	Ctrl	OPCs-Neurons	Adam17-Itgb1
Pgf	Flt1	Mouse	VSMCs	EndothelialCells	23	0.365079	0	0.737028	Ctrl	VSMCs-EndothelialCells	Pgf-Flt1
Tgfb1	Itgb1	Mouse	EndothelialCells	Fibroblasts	22	0.131737	0	0.840341	Ctrl	EndothelialCells-Fibroblasts	Tgfb1-Itgb1
Lama2	Itgb1	Mouse	Astrocytes	OLs	22	0.0591398	0	0.85417	Ctrl	Astrocytes-OLs	Lama2-Itgb1
Vegfa	Itgav	Mouse	Astrocytes	ChoroidPlexusCells	22	0.191304	0	0.996332	Ctrl	Astrocytes-ChoroidPlexusCells	Vegfa-Itgav
Lgals3bp	Itgb1	Mouse	Astrocytes	Fibroblasts	22	0.0830189	0	0.834667	Ctrl	Astrocytes-Fibroblasts	Lgals3bp-Itgb1
Calm2	Mylk	Mouse	Astrocytes	VSMCs	22	0.255814	0	0.742033	Ctrl	Astrocytes-VSMCs	Calm2-Mylk
Fgf10	Fgfr1	Mouse	Neurons	ChoroidPlexusCells	22	0.0156139	0	0.986083	Ctrl	Neurons-ChoroidPlexusCells	Fgf10-Fgfr1
Fgf11	Fgfr1	Mouse	Neurons	ChoroidPlexusCells	22	0.0156139	0	0.986083	Ctrl	Neurons-ChoroidPlexusCells	Fgf11-Fgfr1
Reln	Itga2b	Mouse	Neurons	ChoroidPlexusCells	22	0.0156139	0	0.808632	Ctrl	Neurons-ChoroidPlexusCells	Reln-Itga2b
Efnb2	Ephb4	Mouse	Neurons	EndothelialCells	22	0.0254925	0	0.747145	Ctrl	Neurons-EndothelialCells	Efnb2-Ephb4
Psen1	Notch4	Mouse	Neurons	EndothelialCells	22	0.0254925	0	0.85502	Ctrl	Neurons-EndothelialCells	Psen1-Notch4
Spp1	Itgb1	Mouse	Neurons	Fibroblasts	22	0.026764	0.001	0.840313	Ctrl	Neurons-Fibroblasts	Spp1-Itgb1
Npnt	Itgb1	Mouse	Neurons	VSMCs	22	0.0654762	0	0.845996	Ctrl	Neurons-VSMCs	Npnt-Itgb1
Rspo3	Sdc4	Mouse	Neurons	VSMCs	22	0.0654762	0	0.793003	Ctrl	Neurons-VSMCs	Rspo3-Sdc4
Rgmb	Neo1	Mouse	Neurons	VSMCs	22	0.0654762	0.011	0.922969	Ctrl	Neurons-VSMCs	Rgmb-Neo1
Hspg2	Itgb1	Mouse	Neurons	VSMCs	22	0.0654762	0	0.845996	Ctrl	Neurons-VSMCs	Hspg2-Itgb1
Tln1	Itgb1	Mouse	OLs	Fibroblasts	22	0.37931	0	0.941785	Ctrl	OLs-Fibroblasts	Tln1-Itgb1
Calm2	Mylk	Mouse	OLs	VSMCs	22	0.814815	0	0.765423	Ctrl	OLs-VSMCs	Calm2-Mylk
Lama2	Itgb1	Mouse	Fibroblasts	Astrocytes	22	0.0990991	0	0.720029	Ctrl	Fibroblasts-Astrocytes	Lama2-Itgb1
Igf1	Insr	Mouse	Fibroblasts	Neurons	22	0.0261905	0	0.885593	Ctrl	Fibroblasts-Neurons	Igf1-Insr
Postn	Itgav	Mouse	Fibroblasts	Neurons	22	0.0261905	0	0.904952	Ctrl	Fibroblasts-Neurons	Postn-Itgav
Thbs1	Itgav	Mouse	Fibroblasts	Neurons	22	0.0261905	0	0.904952	Ctrl	Fibroblasts-Neurons	Thbs1-Itgav
Col1a1	Itgb1	Mouse	Fibroblasts	OLs	22	0.37931	0	0.860476	Ctrl	Fibroblasts-OLs	Col1a1-Itgb1
Vcam1	Itgb1	Mouse	Fibroblasts	EndothelialCells	22	0.169231	0	0.756671	Ctrl	Fibroblasts-EndothelialCells	Vcam1-Itgb1
Vcam1	Itgb1	Mouse	Fibroblasts	VSMCs	22	0.309859	0	0.831703	Ctrl	Fibroblasts-VSMCs	Vcam1-Itgb1
Fbln1	Itgb1	Mouse	Fibroblasts	VSMCs	22	0.309859	0	0.831703	Ctrl	Fibroblasts-VSMCs	Fbln1-Itgb1
Rgma	Neo1	Mouse	VSMCs	Neurons	22	0.0565553	0.032	0.857504	Ctrl	VSMCs-Neurons	Rgma-Neo1
Hspg2	Itgb1	Mouse	VSMCs	Neurons	22	0.0565553	0	0.854628	Ctrl	VSMCs-Neurons	Hspg2-Itgb1
Fgf2	Sdc2	Mouse	Astrocytes	Neurons	21	0.00310835	0.006	0.792824	Ctrl	Astrocytes-Neurons	Fgf2-Sdc2
Fbln1	Itgb1	Mouse	Astrocytes	OLs	21	0.0564516	0	0.85417	Ctrl	Astrocytes-OLs	Fbln1-Itgb1
S100b	Fgfr1	Mouse	Astrocytes	ChoroidPlexusCells	21	0.182609	0	0.980556	Ctrl	Astrocytes-ChoroidPlexusCells	S100b-Fgfr1
Mdk	Itgb1	Mouse	Astrocytes	EndothelialCells	21	0.125	0	0.797239	Ctrl	Astrocytes-EndothelialCells	Mdk-Itgb1
Calm1	Cacna1c	Mouse	Astrocytes	VSMCs	21	0.244186	0.025	0.771835	Ctrl	Astrocytes-VSMCs	Calm1-Cacna1c
Fgf10	Fgfr2	Mouse	Neurons	ChoroidPlexusCells	21	0.0149042	0	0.980951	Ctrl	Neurons-ChoroidPlexusCells	Fgf10-Fgfr2
Cntn6	Notch1	Mouse	Neurons	ChoroidPlexusCells	21	0.0149042	0	0.762508	Ctrl	Neurons-ChoroidPlexusCells	Cntn6-Notch1
Spp1	Itgav	Mouse	Neurons	ChoroidPlexusCells	21	0.0149042	0.018	0.985347	Ctrl	Neurons-ChoroidPlexusCells	Spp1-Itgav
Vwf	Itga2b	Mouse	Neurons	ChoroidPlexusCells	21	0.0149042	0	0.808632	Ctrl	Neurons-ChoroidPlexusCells	Vwf-Itga2b
Lama4	Itgb1	Mouse	Neurons	EndothelialCells	21	0.0243337	0.017	0.760212	Ctrl	Neurons-EndothelialCells	Lama4-Itgb1
Adam17	Itgb1	Mouse	Neurons	VSMCs	21	0.0625	0	0.845996	Ctrl	Neurons-VSMCs	Adam17-Itgb1
Calm1	Mylk	Mouse	Neurons	Pericytes	21	0.328125	0	0.725543	Ctrl	Neurons-Pericytes	Calm1-Mylk
App	Notch1	Mouse	OLs	ChoroidPlexusCells	21	0.156716	0.004	0.76079	Ctrl	OLs-ChoroidPlexusCells	App-Notch1
Adam9	Itgb5	Mouse	OLs	ChoroidPlexusCells	21	0.156716	0	0.897135	Ctrl	OLs-ChoroidPlexusCells	Adam9-Itgb5
Pdgfa	Pdgfra	Mouse	OLs	OPCs	21	0.677419	0	0.976385	Ctrl	OLs-OPCs	Pdgfa-Pdgfra
Sfrp1	Fzd2	Mouse	ChoroidPlexusCells	Astrocytes	21	0.185841	0	0.714352	Ctrl	ChoroidPlexusCells-Astrocytes	Sfrp1-Fzd2
Lgals3bp	Itgb1	Mouse	ChoroidPlexusCells	Astrocytes	21	0.185841	0	0.708061	Ctrl	ChoroidPlexusCells-Astrocytes	Lgals3bp-Itgb1
Wnt5b	Lrp6	Mouse	ChoroidPlexusCells	Neurons	21	0.0153397	0	0.815667	Ctrl	ChoroidPlexusCells-Neurons	Wnt5b-Lrp6
Sostdc1	Lrp6	Mouse	ChoroidPlexusCells	OLs	21	0.170732	0	0.897783	Ctrl	ChoroidPlexusCells-OLs	Sostdc1-Lrp6
Vcam1	Itgb1	Mouse	EndothelialCells	Fibroblasts	21	0.125749	0	0.840341	Ctrl	EndothelialCells-Fibroblasts	Vcam1-Itgb1
Apoe	Sdc4	Mouse	EndothelialCells	VSMCs	21	0.33871	0	0.817044	Ctrl	EndothelialCells-VSMCs	Apoe-Sdc4
Mfge8	Itgb1	Mouse	Fibroblasts	Astrocytes	21	0.0945946	0.005	0.718227	Ctrl	Fibroblasts-Astrocytes	Mfge8-Itgb1
Efna2	Epha7	Mouse	Fibroblasts	Neurons	21	0.025	0.032	0.710505	Ctrl	Fibroblasts-Neurons	Efna2-Epha7
Wnt5b	Lrp6	Mouse	Fibroblasts	Neurons	21	0.025	0	0.808329	Ctrl	Fibroblasts-Neurons	Wnt5b-Lrp6
Col3a1	Itgb1	Mouse	Fibroblasts	OLs	21	0.362069	0	0.860476	Ctrl	Fibroblasts-OLs	Col3a1-Itgb1
Bsg	Slc16a1	Mouse	Fibroblasts	OLs	21	0.362069	0	0.722483	Ctrl	Fibroblasts-OLs	Bsg-Slc16a1
Vegfb	Flt1	Mouse	Fibroblasts	EndothelialCells	21	0.161538	0	0.761447	Ctrl	Fibroblasts-EndothelialCells	Vegfb-Flt1
Lama1	Itga1	Mouse	Fibroblasts	EndothelialCells	21	0.161538	0	0.760612	Ctrl	Fibroblasts-EndothelialCells	Lama1-Itga1
Igf2	Igf1r	Mouse	Fibroblasts	EndothelialCells	21	0.161538	0	0.907528	Ctrl	Fibroblasts-EndothelialCells	Igf2-Igf1r
Bmp7	Bmpr1a	Mouse	Fibroblasts	VSMCs	21	0.295775	0	0.894458	Ctrl	Fibroblasts-VSMCs	Bmp7-Bmpr1a
Calm3	Mylk	Mouse	Fibroblasts	VSMCs	21	0.295775	0	0.739384	Ctrl	Fibroblasts-VSMCs	Calm3-Mylk
Lama4	Itgb1	Mouse	Fibroblasts	VSMCs	21	0.295775	0	0.831703	Ctrl	Fibroblasts-VSMCs	Lama4-Itgb1
Edn3	Ednra	Mouse	Fibroblasts	VSMCs	21	0.295775	0	0.848974	Ctrl	Fibroblasts-VSMCs	Edn3-Ednra
Col4a2	Itgb1	Mouse	Fibroblasts	VSMCs	21	0.295775	0	0.831703	Ctrl	Fibroblasts-VSMCs	Col4a2-Itgb1
Bmp6	Bmpr2	Mouse	Fibroblasts	VSMCs	21	0.295775	0	0.874375	Ctrl	Fibroblasts-VSMCs	Bmp6-Bmpr2
Col4a5	Itgb1	Mouse	Fibroblasts	VSMCs	21	0.295775	0	0.831703	Ctrl	Fibroblasts-VSMCs	Col4a5-Itgb1
Gnai2	Cnr1	Mouse	Neuroblast	Neurons	21	0.182609	0.001	0.786595	Ctrl	Neuroblast-Neurons	Gnai2-Cnr1
Hsp90aa1	Fgfr3	Mouse	OPCs	Astrocytes	21	0.456522	0	0.714352	Ctrl	OPCs-Astrocytes	Hsp90aa1-Fgfr3
Lama4	Itgb1	Mouse	VSMCs	Neurons	21	0.0539846	0	0.854628	Ctrl	VSMCs-Neurons	Lama4-Itgb1
Gpc3	Igf1r	Mouse	VSMCs	Neurons	21	0.0539846	0	0.884504	Ctrl	VSMCs-Neurons	Gpc3-Igf1r
Mfge8	Itgb5	Mouse	VSMCs	Fibroblasts	21	0.235955	0	0.710069	Ctrl	VSMCs-Fibroblasts	Mfge8-Itgb5
Gdf10	Bmpr1a	Mouse	Astrocytes	Neurons	20	0.00296033	0	0.911275	Ctrl	Astrocytes-Neurons	Gdf10-Bmpr1a
Mdk	Lrp6	Mouse	Astrocytes	OLs	20	0.0537634	0	0.885982	Ctrl	Astrocytes-OLs	Mdk-Lrp6
Mmp14	Flt1	Mouse	Astrocytes	EndothelialCells	20	0.119048	0	0.767126	Ctrl	Astrocytes-EndothelialCells	Mmp14-Flt1
Vcam1	Itgb1	Mouse	Astrocytes	VSMCs	20	0.232558	0	0.833789	Ctrl	Astrocytes-VSMCs	Vcam1-Itgb1
Tnc	Itgb1	Mouse	Neurons	OLs	20	0.00420521	0.047	0.832875	Ctrl	Neurons-OLs	Tnc-Itgb1
Wnt3	Lrp6	Mouse	Neurons	ChoroidPlexusCells	20	0.0141945	0.021	0.93054	Ctrl	Neurons-ChoroidPlexusCells	Wnt3-Lrp6
Tgfb1	Tgfbr2	Mouse	Neurons	ChoroidPlexusCells	20	0.0141945	0	0.997332	Ctrl	Neurons-ChoroidPlexusCells	Tgfb1-Tgfbr2
Tgfb3	Tgfbr2	Mouse	Neurons	ChoroidPlexusCells	20	0.0141945	0	0.997332	Ctrl	Neurons-ChoroidPlexusCells	Tgfb3-Tgfbr2
Hbegf	Erbb4	Mouse	Neurons	ChoroidPlexusCells	20	0.0141945	0.002	0.998999	Ctrl	Neurons-ChoroidPlexusCells	Hbegf-Erbb4
Edn3	Ednrb	Mouse	Neurons	ChoroidPlexusCells	20	0.0141945	0	0.920434	Ctrl	Neurons-ChoroidPlexusCells	Edn3-Ednrb
Wnt7a	Lrp6	Mouse	Neurons	ChoroidPlexusCells	20	0.0141945	0	0.940467	Ctrl	Neurons-ChoroidPlexusCells	Wnt7a-Lrp6
Adam17	Erbb4	Mouse	Neurons	ChoroidPlexusCells	20	0.0141945	0.004	0.997998	Ctrl	Neurons-ChoroidPlexusCells	Adam17-Erbb4
Lamc2	Itgb1	Mouse	Neurons	EndothelialCells	20	0.023175	0.001	0.766374	Ctrl	Neurons-EndothelialCells	Lamc2-Itgb1
Adcyap1	Ramp2	Mouse	Neurons	EndothelialCells	20	0.023175	0	0.801648	Ctrl	Neurons-EndothelialCells	Adcyap1-Ramp2
Spp1	Itgb1	Mouse	Neurons	EndothelialCells	20	0.023175	0.011	0.762528	Ctrl	Neurons-EndothelialCells	Spp1-Itgb1
Wnt5a	Fzd2	Mouse	Neurons	Fibroblasts	20	0.0243309	0	0.897818	Ctrl	Neurons-Fibroblasts	Wnt5a-Fzd2
Adam9	Itgb5	Mouse	Neurons	VSMCs	20	0.0595238	0	0.755773	Ctrl	Neurons-VSMCs	Adam9-Itgb5
Cx3cl1	Itga4	Mouse	Neurons	Pericytes	20	0.3125	0	0.781727	Ctrl	Neurons-Pericytes	Cx3cl1-Itga4
Lin7c	Htr2c	Mouse	OLs	ChoroidPlexusCells	20	0.149254	0	0.855396	Ctrl	OLs-ChoroidPlexusCells	Lin7c-Htr2c
Fgf1	Fgfr2	Mouse	OLs	ChoroidPlexusCells	20	0.149254	0	0.985179	Ctrl	OLs-ChoroidPlexusCells	Fgf1-Fgfr2
Hmgb1	Itgav	Mouse	OLs	Fibroblasts	20	0.344828	0	0.9918	Ctrl	OLs-Fibroblasts	Hmgb1-Itgav
Calm3	Mylk	Mouse	OLs	VSMCs	20	0.740741	0	0.765423	Ctrl	OLs-VSMCs	Calm3-Mylk
Hmgb1	Itgav	Mouse	ChoroidPlexusCells	Astrocytes	20	0.176991	0.023	0.699478	Ctrl	ChoroidPlexusCells-Astrocytes	Hmgb1-Itgav
Hspg2	Itgb1	Mouse	ChoroidPlexusCells	OLs	20	0.162602	0	0.865944	Ctrl	ChoroidPlexusCells-OLs	Hspg2-Itgb1
Col4a1	Itgb1	Mouse	EndothelialCells	Astrocytes	20	0.11976	0.002	0.801176	Ctrl	EndothelialCells-Astrocytes	Col4a1-Itgb1
Vwf	Itgav	Mouse	EndothelialCells	Astrocytes	20	0.11976	0	0.707544	Ctrl	EndothelialCells-Astrocytes	Vwf-Itgav
Vegfc	Itgb1	Mouse	EndothelialCells	Neurons	20	0.0217155	0	0.866758	Ctrl	EndothelialCells-Neurons	Vegfc-Itgb1
Adam15	Itgb1	Mouse	EndothelialCells	VSMCs	20	0.322581	0	0.806758	Ctrl	EndothelialCells-VSMCs	Adam15-Itgb1
Edn3	Ednrb	Mouse	Fibroblasts	Astrocytes	20	0.0900901	0	0.712618	Ctrl	Fibroblasts-Astrocytes	Edn3-Ednrb
Wnt5a	Fzd2	Mouse	Fibroblasts	Astrocytes	20	0.0900901	0	0.709912	Ctrl	Fibroblasts-Astrocytes	Wnt5a-Fzd2
Efna4	Epha5	Mouse	Fibroblasts	Neurons	20	0.0238095	0	0.85755	Ctrl	Fibroblasts-Neurons	Efna4-Epha5
Vtn	Itgav	Mouse	Fibroblasts	OLs	20	0.344828	0	0.983754	Ctrl	Fibroblasts-OLs	Vtn-Itgav
Mdk	Itgb1	Mouse	Fibroblasts	OLs	20	0.344828	0	0.860476	Ctrl	Fibroblasts-OLs	Mdk-Itgb1
Cxcl12	Itgb1	Mouse	Fibroblasts	OLs	20	0.344828	0	0.860476	Ctrl	Fibroblasts-OLs	Cxcl12-Itgb1
Ptn	Sdc2	Mouse	Fibroblasts	ChoroidPlexusCells	20	0.833333	0	0.938417	Ctrl	Fibroblasts-ChoroidPlexusCells	Ptn-Sdc2
Tln1	Itgb1	Mouse	Fibroblasts	EndothelialCells	20	0.153846	0.008	0.753638	Ctrl	Fibroblasts-EndothelialCells	Tln1-Itgb1
Thbs1	Itga1	Mouse	Fibroblasts	EndothelialCells	20	0.153846	0	0.760612	Ctrl	Fibroblasts-EndothelialCells	Thbs1-Itga1
Wnt5a	Fzd4	Mouse	Fibroblasts	EndothelialCells	20	0.153846	0	0.812913	Ctrl	Fibroblasts-EndothelialCells	Wnt5a-Fzd4
Col4a5	Itgb1	Mouse	Fibroblasts	EndothelialCells	20	0.153846	0	0.756671	Ctrl	Fibroblasts-EndothelialCells	Col4a5-Itgb1
App	Notch1	Mouse	Fibroblasts	VSMCs	20	0.28169	0	0.927285	Ctrl	Fibroblasts-VSMCs	App-Notch1
Lama2	Itgb1	Mouse	Fibroblasts	VSMCs	20	0.28169	0	0.831703	Ctrl	Fibroblasts-VSMCs	Lama2-Itgb1
Efna2	Epha4	Mouse	OPCs	Neurons	20	0.0493827	0.001	0.866164	Ctrl	OPCs-Neurons	Efna2-Epha4
Efnb1	Epha5	Mouse	OPCs	Neurons	20	0.0493827	0.049	0.84312	Ctrl	OPCs-Neurons	Efnb1-Epha5
Apoe	Sdc4	Mouse	VSMCs	Astrocytes	20	0.240964	0	0.708361	Ctrl	VSMCs-Astrocytes	Apoe-Sdc4
Bmp5	Bmpr2	Mouse	VSMCs	Neurons	20	0.0514139	0	0.927211	Ctrl	VSMCs-Neurons	Bmp5-Bmpr2
Bmp2	Bmpr2	Mouse	VSMCs	Neurons	20	0.0514139	0	0.927211	Ctrl	VSMCs-Neurons	Bmp2-Bmpr2
Angpt2	Itgb1	Mouse	VSMCs	Neurons	20	0.0514139	0	0.854628	Ctrl	VSMCs-Neurons	Angpt2-Itgb1
Adam17	Itgb1	Mouse	VSMCs	Neurons	20	0.0514139	0	0.854628	Ctrl	VSMCs-Neurons	Adam17-Itgb1
Col4a2	Itgb1	Mouse	VSMCs	EndothelialCells	20	0.31746	0	0.747251	Ctrl	VSMCs-EndothelialCells	Col4a2-Itgb1
Inhbb	Acvr2a	Mouse	Astrocytes	Neurons	19	0.00281231	0.011	0.761491	Ctrl	Astrocytes-Neurons	Inhbb-Acvr2a
Lgals3bp	Itgb1	Mouse	Astrocytes	EndothelialCells	19	0.113095	0	0.797239	Ctrl	Astrocytes-EndothelialCells	Lgals3bp-Itgb1
Jam2	Itgb1	Mouse	Astrocytes	EndothelialCells	19	0.113095	0	0.797239	Ctrl	Astrocytes-EndothelialCells	Jam2-Itgb1
Mdk	Itgb1	Mouse	Astrocytes	VSMCs	19	0.22093	0	0.833789	Ctrl	Astrocytes-VSMCs	Mdk-Itgb1
Mfge8	Pdgfrb	Mouse	Astrocytes	VSMCs	19	0.22093	0	0.946033	Ctrl	Astrocytes-VSMCs	Mfge8-Pdgfrb
Ncam1	Fgfr1	Mouse	Astrocytes	VSMCs	19	0.22093	0	0.98215	Ctrl	Astrocytes-VSMCs	Ncam1-Fgfr1
Cd14	Itgb1	Mouse	Neurons	ChoroidPlexusCells	19	0.0134847	0.006	0.959227	Ctrl	Neurons-ChoroidPlexusCells	Cd14-Itgb1
Lamb1	Itga6	Mouse	Neurons	EndothelialCells	19	0.0220162	0	0.778069	Ctrl	Neurons-EndothelialCells	Lamb1-Itga6
Fn1	Itga3	Mouse	Neurons	EndothelialCells	19	0.0220162	0.005	0.728261	Ctrl	Neurons-EndothelialCells	Fn1-Itga3
Sema4g	Plxnb2	Mouse	Neurons	Fibroblasts	19	0.0231144	0.001	0.953659	Ctrl	Neurons-Fibroblasts	Sema4g-Plxnb2
Adcyap1	Ramp2	Mouse	Neurons	Fibroblasts	19	0.0231144	0	0.787425	Ctrl	Neurons-Fibroblasts	Adcyap1-Ramp2
Pdgfc	Pdgfrb	Mouse	Neurons	Fibroblasts	19	0.0231144	0	0.9757	Ctrl	Neurons-Fibroblasts	Pdgfc-Pdgfrb
Mfge8	Itgb5	Mouse	Neurons	VSMCs	19	0.0565476	0	0.755773	Ctrl	Neurons-VSMCs	Mfge8-Itgb5
Icam5	Itgb2	Mouse	Neurons	Microglia	19	0.155738	0	0.886361	Ctrl	Neurons-Microglia	Icam5-Itgb2
Ptn	Sdc2	Mouse	Neurons	Pericytes	19	0.296875	0	0.893933	Ctrl	Neurons-Pericytes	Ptn-Sdc2
Tln1	Itgb1	Mouse	OLs	EndothelialCells	19	0.292308	0	0.76817	Ctrl	OLs-EndothelialCells	Tln1-Itgb1
Bmp5	Bmpr2	Mouse	ChoroidPlexusCells	Neurons	19	0.0138787	0	0.928342	Ctrl	ChoroidPlexusCells-Neurons	Bmp5-Bmpr2
Igf1	Itgav	Mouse	ChoroidPlexusCells	Neurons	19	0.0138787	0.021	0.863624	Ctrl	ChoroidPlexusCells-Neurons	Igf1-Itgav
Vegfa	Itgav	Mouse	ChoroidPlexusCells	OLs	19	0.154472	0	0.931585	Ctrl	ChoroidPlexusCells-OLs	Vegfa-Itgav
Hmgb1	Itgav	Mouse	EndothelialCells	OLs	19	0.301587	0	0.991183	Ctrl	EndothelialCells-OLs	Hmgb1-Itgav
Bsg	Slc16a1	Mouse	EndothelialCells	OLs	19	0.301587	0	0.731851	Ctrl	EndothelialCells-OLs	Bsg-Slc16a1
Mfge8	Itgb1	Mouse	EndothelialCells	Fibroblasts	19	0.113772	0.001	0.83992	Ctrl	EndothelialCells-Fibroblasts	Mfge8-Itgb1
Icam1	Itgav	Mouse	EndothelialCells	Fibroblasts	19	0.113772	0	0.95586	Ctrl	EndothelialCells-Fibroblasts	Icam1-Itgav
Grn	Tnfrsf1a	Mouse	EndothelialCells	Fibroblasts	19	0.113772	0	0.912019	Ctrl	EndothelialCells-Fibroblasts	Grn-Tnfrsf1a
App	Notch2	Mouse	EndothelialCells	VSMCs	19	0.306452	0	0.914804	Ctrl	EndothelialCells-VSMCs	App-Notch2
Hspg2	Itgb1	Mouse	Fibroblasts	OLs	19	0.327586	0	0.860476	Ctrl	Fibroblasts-OLs	Hspg2-Itgb1
Fn1	Itgb1	Mouse	Fibroblasts	EndothelialCells	19	0.146154	0	0.756671	Ctrl	Fibroblasts-EndothelialCells	Fn1-Itgb1
Vtn	Itga8	Mouse	Fibroblasts	VSMCs	19	0.267606	0	0.807645	Ctrl	Fibroblasts-VSMCs	Vtn-Itga8
Hmgb1	Itgav	Mouse	VSMCs	Astrocytes	19	0.228916	0.004	0.706485	Ctrl	VSMCs-Astrocytes	Hmgb1-Itgav
Mfge8	Itgav	Mouse	VSMCs	Astrocytes	19	0.228916	0	0.707902	Ctrl	VSMCs-Astrocytes	Mfge8-Itgav
Agtrap	Rack1	Mouse	VSMCs	Neurons	19	0.0488432	0	0.998425	Ctrl	VSMCs-Neurons	Agtrap-Rack1
Angpt2	Itgav	Mouse	VSMCs	Neurons	19	0.0488432	0	0.893042	Ctrl	VSMCs-Neurons	Angpt2-Itgav
Fgf1	Fgfr1	Mouse	VSMCs	Fibroblasts	19	0.213483	0	0.825896	Ctrl	VSMCs-Fibroblasts	Fgf1-Fgfr1
Fgf1	Fgfr2	Mouse	Astrocytes	OLs	18	0.0483871	0	0.945605	Ctrl	Astrocytes-OLs	Fgf1-Fgfr2
Mdk	Lrp6	Mouse	Astrocytes	ChoroidPlexusCells	18	0.156522	0	0.946383	Ctrl	Astrocytes-ChoroidPlexusCells	Mdk-Lrp6
Vegfa	Sdc2	Mouse	Astrocytes	VSMCs	18	0.209302	0	0.771428	Ctrl	Astrocytes-VSMCs	Vegfa-Sdc2
Egf	Erbb3	Mouse	Neurons	OLs	18	0.00378469	0	1	Ctrl	Neurons-OLs	Egf-Erbb3
Wnt5a	Fzd6	Mouse	Neurons	ChoroidPlexusCells	18	0.012775	0	0.892524	Ctrl	Neurons-ChoroidPlexusCells	Wnt5a-Fzd6
Wnt5a	Fzd6	Mouse	Neurons	EndothelialCells	18	0.0208575	0	0.779688	Ctrl	Neurons-EndothelialCells	Wnt5a-Fzd6
Slit1	Robo1	Mouse	Neurons	Fibroblasts	18	0.0218978	0	0.779935	Ctrl	Neurons-Fibroblasts	Slit1-Robo1
Vegfa	Itgav	Mouse	Neurons	OPCs	18	0.0502793	0.032	0.931802	Ctrl	Neurons-OPCs	Vegfa-Itgav
Sema4d	Plxnb2	Mouse	Neurons	VSMCs	18	0.0535714	0	0.913457	Ctrl	Neurons-VSMCs	Sema4d-Plxnb2
Fgf14	Fgfr1	Mouse	Neurons	VSMCs	18	0.0535714	0	0.981213	Ctrl	Neurons-VSMCs	Fgf14-Fgfr1
Reln	Itgb1	Mouse	Neurons	VSMCs	18	0.0535714	0	0.845996	Ctrl	Neurons-VSMCs	Reln-Itgb1
Adam15	Itgb1	Mouse	Neurons	Pericytes	18	0.28125	0	0.902553	Ctrl	Neurons-Pericytes	Adam15-Itgb1
Adam9	Itgav	Mouse	OLs	Astrocytes	18	0.0455696	0.024	0.699068	Ctrl	OLs-Astrocytes	Adam9-Itgav
App	Lrp6	Mouse	OLs	Fibroblasts	18	0.310345	0.024	0.882482	Ctrl	OLs-Fibroblasts	App-Lrp6
App	Ncstn	Mouse	OLs	Fibroblasts	18	0.310345	0.003	0.707262	Ctrl	OLs-Fibroblasts	App-Ncstn
Apoe	Lrp6	Mouse	OLs	Fibroblasts	18	0.310345	0.001	0.89282	Ctrl	OLs-Fibroblasts	Apoe-Lrp6
Ptn	Sdc2	Mouse	OLs	VSMCs	18	0.666667	0	0.811192	Ctrl	OLs-VSMCs	Ptn-Sdc2
Bmp7	Bmpr2	Mouse	ChoroidPlexusCells	OLs	18	0.146341	0	0.906537	Ctrl	ChoroidPlexusCells-OLs	Bmp7-Bmpr2
Col4a5	Itgb1	Mouse	ChoroidPlexusCells	OLs	18	0.146341	0	0.865944	Ctrl	ChoroidPlexusCells-OLs	Col4a5-Itgb1
Edn1	Ednrb	Mouse	EndothelialCells	Astrocytes	18	0.107784	0	0.772583	Ctrl	EndothelialCells-Astrocytes	Edn1-Ednrb
Col4a1	Itgb1	Mouse	EndothelialCells	OLs	18	0.285714	0	0.887627	Ctrl	EndothelialCells-OLs	Col4a1-Itgb1
Jag1	Notch2	Mouse	EndothelialCells	Fibroblasts	18	0.107784	0	0.714103	Ctrl	EndothelialCells-Fibroblasts	Jag1-Notch2
Lamb1	Itga6	Mouse	Fibroblasts	Astrocytes	18	0.0810811	0	0.707151	Ctrl	Fibroblasts-Astrocytes	Lamb1-Itga6
Lamb1	Itgb1	Mouse	Fibroblasts	Astrocytes	18	0.0810811	0	0.720029	Ctrl	Fibroblasts-Astrocytes	Lamb1-Itgb1
Lama4	Itgb1	Mouse	Fibroblasts	Astrocytes	18	0.0810811	0	0.720029	Ctrl	Fibroblasts-Astrocytes	Lama4-Itgb1
Vcam1	Itgb1	Mouse	Fibroblasts	Astrocytes	18	0.0810811	0	0.720029	Ctrl	Fibroblasts-Astrocytes	Vcam1-Itgb1
Mmp2	Sdc2	Mouse	Fibroblasts	Neurons	18	0.0214286	0	0.795354	Ctrl	Fibroblasts-Neurons	Mmp2-Sdc2
Fbln1	Itgb1	Mouse	Fibroblasts	OLs	18	0.310345	0	0.860476	Ctrl	Fibroblasts-OLs	Fbln1-Itgb1
Spp1	Itgb1	Mouse	Fibroblasts	OLs	18	0.310345	0	0.860476	Ctrl	Fibroblasts-OLs	Spp1-Itgb1
Angpt2	Itgb1	Mouse	Fibroblasts	EndothelialCells	18	0.138462	0	0.756671	Ctrl	Fibroblasts-EndothelialCells	Angpt2-Itgb1
Gpc3	Igf1r	Mouse	Fibroblasts	EndothelialCells	18	0.138462	0	0.907528	Ctrl	Fibroblasts-EndothelialCells	Gpc3-Igf1r
Agtrap	Rack1	Mouse	Fibroblasts	EndothelialCells	18	0.138462	0	0.990896	Ctrl	Fibroblasts-EndothelialCells	Agtrap-Rack1
Wnt5a	Fzd6	Mouse	Fibroblasts	EndothelialCells	18	0.138462	0	0.796142	Ctrl	Fibroblasts-EndothelialCells	Wnt5a-Fzd6
Vegfa	Kdr	Mouse	Fibroblasts	EndothelialCells	18	0.138462	0	0.822256	Ctrl	Fibroblasts-EndothelialCells	Vegfa-Kdr
Bmp7	Bmpr2	Mouse	Fibroblasts	VSMCs	18	0.253521	0	0.874375	Ctrl	Fibroblasts-VSMCs	Bmp7-Bmpr2
Timp1	Itgb1	Mouse	Fibroblasts	VSMCs	18	0.253521	0	0.831703	Ctrl	Fibroblasts-VSMCs	Timp1-Itgb1
Tln1	Itgb1	Mouse	Fibroblasts	VSMCs	18	0.253521	0	0.831703	Ctrl	Fibroblasts-VSMCs	Tln1-Itgb1
Mfge8	Itgb1	Mouse	Fibroblasts	VSMCs	18	0.253521	0	0.831703	Ctrl	Fibroblasts-VSMCs	Mfge8-Itgb1
Fn1	Itgb1	Mouse	Fibroblasts	VSMCs	18	0.253521	0	0.831703	Ctrl	Fibroblasts-VSMCs	Fn1-Itgb1
Bmp6	Bmpr2	Mouse	VSMCs	Neurons	18	0.0462725	0	0.927211	Ctrl	VSMCs-Neurons	Bmp6-Bmpr2
Igfbp4	Lrp6	Mouse	VSMCs	Fibroblasts	18	0.202247	0	0.803365	Ctrl	VSMCs-Fibroblasts	Igfbp4-Lrp6
App	Notch2	Mouse	Astrocytes	ChoroidPlexusCells	17	0.147826	0	0.875707	Ctrl	Astrocytes-ChoroidPlexusCells	App-Notch2
Gnas	Pth1r	Mouse	Astrocytes	VSMCs	17	0.197674	0	0.842025	Ctrl	Astrocytes-VSMCs	Gnas-Pth1r
Pdgfc	Pdgfra	Mouse	Neurons	ChoroidPlexusCells	17	0.0120653	0	0.982512	Ctrl	Neurons-ChoroidPlexusCells	Pdgfc-Pdgfra
Inhba	Acvr2b	Mouse	Neurons	ChoroidPlexusCells	17	0.0120653	0	0.897186	Ctrl	Neurons-ChoroidPlexusCells	Inhba-Acvr2b
Nrg1	Erbb4	Mouse	Neurons	ChoroidPlexusCells	17	0.0120653	0.044	0.977753	Ctrl	Neurons-ChoroidPlexusCells	Nrg1-Erbb4
Tgfb2	Tgfbr2	Mouse	Neurons	Fibroblasts	17	0.0206813	0.013	0.942468	Ctrl	Neurons-Fibroblasts	Tgfb2-Tgfbr2
Vwf	Itgav	Mouse	Neurons	OPCs	17	0.047486	0.003	0.945657	Ctrl	Neurons-OPCs	Vwf-Itgav
Reln	Itgb1	Mouse	Neurons	OPCs	17	0.047486	0.002	0.889123	Ctrl	Neurons-OPCs	Reln-Itgb1
Jag1	Notch3	Mouse	Neurons	VSMCs	17	0.0505952	0	0.981247	Ctrl	Neurons-VSMCs	Jag1-Notch3
Vcam1	Itgb1	Mouse	Neurons	VSMCs	17	0.0505952	0.001	0.845573	Ctrl	Neurons-VSMCs	Vcam1-Itgb1
Calm2	Mylk	Mouse	Neurons	Pericytes	17	0.265625	0	0.725543	Ctrl	Neurons-Pericytes	Calm2-Mylk
Sema6a	Plxna2	Mouse	OLs	ChoroidPlexusCells	17	0.126866	0	0.883065	Ctrl	OLs-ChoroidPlexusCells	Sema6a-Plxna2
Fgf1	Fgfr1	Mouse	OLs	ChoroidPlexusCells	17	0.126866	0	0.984563	Ctrl	OLs-ChoroidPlexusCells	Fgf1-Fgfr1
Apoe	Sdc4	Mouse	OLs	Fibroblasts	17	0.293103	0	0.83947	Ctrl	OLs-Fibroblasts	Apoe-Sdc4
Ptn	Sdc4	Mouse	OLs	Fibroblasts	17	0.293103	0	0.83947	Ctrl	OLs-Fibroblasts	Ptn-Sdc4
Jam3	Itgb1	Mouse	OLs	VSMCs	17	0.62963	0	0.861873	Ctrl	OLs-VSMCs	Jam3-Itgb1
Apoe	Sdc4	Mouse	OLs	VSMCs	17	0.62963	0	0.832884	Ctrl	OLs-VSMCs	Apoe-Sdc4
Ptn	Sdc4	Mouse	OLs	VSMCs	17	0.62963	0	0.832884	Ctrl	OLs-VSMCs	Ptn-Sdc4
Lamb1	Itgb1	Mouse	ChoroidPlexusCells	Astrocytes	17	0.150442	0	0.708061	Ctrl	ChoroidPlexusCells-Astrocytes	Lamb1-Itgb1
Fbln1	Itgb1	Mouse	ChoroidPlexusCells	Astrocytes	17	0.150442	0	0.708061	Ctrl	ChoroidPlexusCells-Astrocytes	Fbln1-Itgb1
Igf2	Igf1r	Mouse	ChoroidPlexusCells	OLs	17	0.138211	0	0.932435	Ctrl	ChoroidPlexusCells-OLs	Igf2-Igf1r
Tgfb2	Tgfbr1	Mouse	ChoroidPlexusCells	OLs	17	0.138211	0	0.777778	Ctrl	ChoroidPlexusCells-OLs	Tgfb2-Tgfbr1
Lgals3	Itgb4	Mouse	ChoroidPlexusCells	OLs	17	0.138211	0	0.840519	Ctrl	ChoroidPlexusCells-OLs	Lgals3-Itgb4
Adam10	Axl	Mouse	EndothelialCells	Fibroblasts	17	0.101796	0	0.981571	Ctrl	EndothelialCells-Fibroblasts	Adam10-Axl
Tgm2	Sdc4	Mouse	EndothelialCells	Fibroblasts	17	0.101796	0	0.834399	Ctrl	EndothelialCells-Fibroblasts	Tgm2-Sdc4
Psen1	Notch2	Mouse	EndothelialCells	Fibroblasts	17	0.101796	0	0.714103	Ctrl	EndothelialCells-Fibroblasts	Psen1-Notch2
Pdgfb	Pdgfrb	Mouse	EndothelialCells	VSMCs	17	0.274194	0	0.930691	Ctrl	EndothelialCells-VSMCs	Pdgfb-Pdgfrb
Hspg2	Itgb1	Mouse	EndothelialCells	VSMCs	17	0.274194	0	0.806758	Ctrl	EndothelialCells-VSMCs	Hspg2-Itgb1
Wnt4	Fzd2	Mouse	Fibroblasts	Astrocytes	17	0.0765766	0	0.709912	Ctrl	Fibroblasts-Astrocytes	Wnt4-Fzd2
Col4a5	Itgb1	Mouse	Fibroblasts	Astrocytes	17	0.0765766	0	0.720029	Ctrl	Fibroblasts-Astrocytes	Col4a5-Itgb1
Tln1	Itgb1	Mouse	Fibroblasts	OLs	17	0.293103	0	0.860476	Ctrl	Fibroblasts-OLs	Tln1-Itgb1
Gnai2	Igf1r	Mouse	Fibroblasts	ChoroidPlexusCells	17	0.708333	0	0.988843	Ctrl	Fibroblasts-ChoroidPlexusCells	Gnai2-Igf1r
Timp1	Itgb1	Mouse	Fibroblasts	EndothelialCells	17	0.130769	0	0.756671	Ctrl	Fibroblasts-EndothelialCells	Timp1-Itgb1
Thbs1	Itgb1	Mouse	Fibroblasts	EndothelialCells	17	0.130769	0	0.756671	Ctrl	Fibroblasts-EndothelialCells	Thbs1-Itgb1
Lama1	Itga1	Mouse	Fibroblasts	VSMCs	17	0.239437	0	0.780984	Ctrl	Fibroblasts-VSMCs	Lama1-Itga1
Spp1	Itgb5	Mouse	Fibroblasts	VSMCs	17	0.239437	0	0.760204	Ctrl	Fibroblasts-VSMCs	Spp1-Itgb5
Tln1	Itgb1	Mouse	VSMCs	Astrocytes	17	0.204819	0.001	0.707137	Ctrl	VSMCs-Astrocytes	Tln1-Itgb1
Ptn	Ptprb	Mouse	VSMCs	EndothelialCells	17	0.269841	0	0.782202	Ctrl	VSMCs-EndothelialCells	Ptn-Ptprb
Timp1	Itgb1	Mouse	Astrocytes	OLs	16	0.0430108	0	0.85417	Ctrl	Astrocytes-OLs	Timp1-Itgb1
Pdgfb	Pdgfra	Mouse	Astrocytes	Fibroblasts	16	0.0603774	0	0.897411	Ctrl	Astrocytes-Fibroblasts	Pdgfb-Pdgfra
Mfge8	Itgav	Mouse	Astrocytes	OPCs	16	0.333333	0	0.995576	Ctrl	Astrocytes-OPCs	Mfge8-Itgav
Wnt5a	Fzd2	Mouse	Neurons	ChoroidPlexusCells	16	0.0113556	0	0.931828	Ctrl	Neurons-ChoroidPlexusCells	Wnt5a-Fzd2
Adcyap1	Ramp2	Mouse	Neurons	ChoroidPlexusCells	16	0.0113556	0.014	0.888134	Ctrl	Neurons-ChoroidPlexusCells	Adcyap1-Ramp2
Cd14	Cd55	Mouse	Neurons	ChoroidPlexusCells	16	0.0113556	0	0.777465	Ctrl	Neurons-ChoroidPlexusCells	Cd14-Cd55
Adam17	Notch1	Mouse	Neurons	ChoroidPlexusCells	16	0.0113556	0.015	0.756768	Ctrl	Neurons-ChoroidPlexusCells	Adam17-Notch1
Mfap2	Notch1	Mouse	Neurons	ChoroidPlexusCells	16	0.0113556	0	0.762508	Ctrl	Neurons-ChoroidPlexusCells	Mfap2-Notch1
Angpt1	Tek	Mouse	Neurons	EndothelialCells	16	0.01854	0	0.961436	Ctrl	Neurons-EndothelialCells	Angpt1-Tek
Gpc3	Igf1r	Mouse	Neurons	EndothelialCells	16	0.01854	0.009	0.892935	Ctrl	Neurons-EndothelialCells	Gpc3-Igf1r
Vegfd	Fgfr2	Mouse	Neurons	Fibroblasts	16	0.0194647	0	0.999993	Ctrl	Neurons-Fibroblasts	Vegfd-Fgfr2
Fgf1	Fgfr2	Mouse	Neurons	Fibroblasts	16	0.0194647	0	0.999993	Ctrl	Neurons-Fibroblasts	Fgf1-Fgfr2
Spp1	Itgav	Mouse	Neurons	Fibroblasts	16	0.0194647	0.003	0.984355	Ctrl	Neurons-Fibroblasts	Spp1-Itgav
Spp1	Itgb1	Mouse	Neurons	VSMCs	16	0.047619	0	0.845996	Ctrl	Neurons-VSMCs	Spp1-Itgb1
Adam10	Il6ra	Mouse	Neurons	Microglia	16	0.131148	0	0.999987	Ctrl	Neurons-Microglia	Adam10-Il6ra
Calm1	Cacna1c	Mouse	Neurons	Pericytes	16	0.25	0.041	0.759991	Ctrl	Neurons-Pericytes	Calm1-Cacna1c
Wnt3	Lrp6	Mouse	OLs	ChoroidPlexusCells	16	0.119403	0	0.937667	Ctrl	OLs-ChoroidPlexusCells	Wnt3-Lrp6
Pdgfa	Pdgfra	Mouse	OLs	ChoroidPlexusCells	16	0.119403	0	0.981716	Ctrl	OLs-ChoroidPlexusCells	Pdgfa-Pdgfra
Itgb1bp1	Itgb1	Mouse	OLs	ChoroidPlexusCells	16	0.119403	0.001	0.942762	Ctrl	OLs-ChoroidPlexusCells	Itgb1bp1-Itgb1
Vegfb	Flt1	Mouse	OLs	EndothelialCells	16	0.246154	0	0.794632	Ctrl	OLs-EndothelialCells	Vegfb-Flt1
Sema6d	Kdr	Mouse	OLs	EndothelialCells	16	0.246154	0	0.772788	Ctrl	OLs-EndothelialCells	Sema6d-Kdr
Hsp90b1	Lrp6	Mouse	OLs	Fibroblasts	16	0.275862	0.007	0.890134	Ctrl	OLs-Fibroblasts	Hsp90b1-Lrp6
Pdgfa	Pdgfrb	Mouse	OLs	Fibroblasts	16	0.275862	0	0.99941	Ctrl	OLs-Fibroblasts	Pdgfa-Pdgfrb
Hmgb1	Itgav	Mouse	OLs	OPCs	16	0.516129	0	0.998987	Ctrl	OLs-OPCs	Hmgb1-Itgav
Vtn	Itgav	Mouse	ChoroidPlexusCells	Astrocytes	16	0.141593	0	0.707663	Ctrl	ChoroidPlexusCells-Astrocytes	Vtn-Itgav
Itgb1bp1	Itgb1	Mouse	ChoroidPlexusCells	Astrocytes	16	0.141593	0	0.708061	Ctrl	ChoroidPlexusCells-Astrocytes	Itgb1bp1-Itgb1
Vegfa	Itgav	Mouse	ChoroidPlexusCells	Astrocytes	16	0.141593	0	0.707663	Ctrl	ChoroidPlexusCells-Astrocytes	Vegfa-Itgav
Rgmb	Neo1	Mouse	ChoroidPlexusCells	OLs	16	0.130081	0	0.934775	Ctrl	ChoroidPlexusCells-OLs	Rgmb-Neo1
Sema7a	Itgb1	Mouse	EndothelialCells	OLs	16	0.253968	0	0.887627	Ctrl	EndothelialCells-OLs	Sema7a-Itgb1
Apoe	Sdc1	Mouse	EndothelialCells	Fibroblasts	16	0.0958084	0	0.861907	Ctrl	EndothelialCells-Fibroblasts	Apoe-Sdc1
Jag2	Notch3	Mouse	EndothelialCells	VSMCs	16	0.258065	0	0.925146	Ctrl	EndothelialCells-VSMCs	Jag2-Notch3
Thbs1	Itgb1	Mouse	Fibroblasts	Astrocytes	16	0.0720721	0	0.720029	Ctrl	Fibroblasts-Astrocytes	Thbs1-Itgb1
Tgfb1	Sdc2	Mouse	Fibroblasts	Neurons	16	0.0190476	0.038	0.780096	Ctrl	Fibroblasts-Neurons	Tgfb1-Sdc2
Vcam1	Itgb1	Mouse	Fibroblasts	OLs	16	0.275862	0	0.860476	Ctrl	Fibroblasts-OLs	Vcam1-Itgb1
Col4a2	Itgb1	Mouse	Fibroblasts	OLs	16	0.275862	0	0.860476	Ctrl	Fibroblasts-OLs	Col4a2-Itgb1
Mfge8	Itgb1	Mouse	Fibroblasts	EndothelialCells	16	0.123077	0	0.756671	Ctrl	Fibroblasts-EndothelialCells	Mfge8-Itgb1
Adam17	Itga6	Mouse	Fibroblasts	EndothelialCells	16	0.123077	0	0.761462	Ctrl	Fibroblasts-EndothelialCells	Adam17-Itga6
Jam2	Itgb1	Mouse	Fibroblasts	EndothelialCells	16	0.123077	0	0.756671	Ctrl	Fibroblasts-EndothelialCells	Jam2-Itgb1
Calm2	Cacna1c	Mouse	Fibroblasts	VSMCs	16	0.225352	0.028	0.819638	Ctrl	Fibroblasts-VSMCs	Calm2-Cacna1c
Jam2	Itgb1	Mouse	Fibroblasts	VSMCs	16	0.225352	0	0.831703	Ctrl	Fibroblasts-VSMCs	Jam2-Itgb1
Mmp2	Sdc2	Mouse	OPCs	Neurons	16	0.0395062	0	0.780947	Ctrl	OPCs-Neurons	Mmp2-Sdc2
Mfge8	Itgb1	Mouse	VSMCs	Astrocytes	16	0.192771	0	0.707491	Ctrl	VSMCs-Astrocytes	Mfge8-Itgb1
Tln1	Itgb1	Mouse	VSMCs	EndothelialCells	16	0.253968	0	0.747251	Ctrl	VSMCs-EndothelialCells	Tln1-Itgb1
Col4a1	Itgb1	Mouse	VSMCs	EndothelialCells	16	0.253968	0	0.747251	Ctrl	VSMCs-EndothelialCells	Col4a1-Itgb1
Npnt	Itgb1	Mouse	VSMCs	Neurons	16	0.0411311	0	0.854628	Ctrl	VSMCs-Neurons	Npnt-Itgb1
Lamc2	Itga6	Mouse	Neurons	EndothelialCells	15	0.0173812	0	0.778069	Ctrl	Neurons-EndothelialCells	Lamc2-Itga6
Sema4d	Plxnb2	Mouse	OLs	Fibroblasts	15	0.258621	0	0.944288	Ctrl	OLs-Fibroblasts	Sema4d-Plxnb2
Lgals3	Itgb1	Mouse	ChoroidPlexusCells	Astrocytes	15	0.132743	0	0.708061	Ctrl	ChoroidPlexusCells-Astrocytes	Lgals3-Itgb1
Lama4	Itgb1	Mouse	Fibroblasts	OLs	15	0.258621	0	0.860476	Ctrl	Fibroblasts-OLs	Lama4-Itgb1
Lgals3bp	Itgb1	Mouse	Fibroblasts	OLs	15	0.258621	0	0.860476	Ctrl	Fibroblasts-OLs	Lgals3bp-Itgb1
Hmgb1	Itgav	Mouse	Fibroblasts	OLs	15	0.258621	0.001	0.983262	Ctrl	Fibroblasts-OLs	Hmgb1-Itgav
Cxcl12	Itgav	Mouse	Fibroblasts	OLs	15	0.258621	0	0.983754	Ctrl	Fibroblasts-OLs	Cxcl12-Itgav
Lama2	Itgb1	Mouse	Fibroblasts	OLs	15	0.258621	0	0.860476	Ctrl	Fibroblasts-OLs	Lama2-Itgb1
Hbegf	Erbb3	Mouse	Astrocytes	OLs	15	0.0403226	0	0.999995	Ctrl	Astrocytes-OLs	Hbegf-Erbb3
Col1a2	Itgb1	Mouse	Astrocytes	OLs	15	0.0403226	0	0.85417	Ctrl	Astrocytes-OLs	Col1a2-Itgb1
Mdk	Itgb1	Mouse	Astrocytes	ChoroidPlexusCells	15	0.130435	0	0.958207	Ctrl	Astrocytes-ChoroidPlexusCells	Mdk-Itgb1
Wnt7b	Fzd4	Mouse	Astrocytes	ChoroidPlexusCells	15	0.130435	0	0.899889	Ctrl	Astrocytes-ChoroidPlexusCells	Wnt7b-Fzd4
Vcam1	Itgb1	Mouse	Astrocytes	EndothelialCells	15	0.0892857	0	0.797239	Ctrl	Astrocytes-EndothelialCells	Vcam1-Itgb1
Lama2	Itgb1	Mouse	Astrocytes	EndothelialCells	15	0.0892857	0	0.797239	Ctrl	Astrocytes-EndothelialCells	Lama2-Itgb1
Wnt7a	Lrp6	Mouse	Astrocytes	Fibroblasts	15	0.0566038	0	0.928976	Ctrl	Astrocytes-Fibroblasts	Wnt7a-Lrp6
Apoe	Lrp6	Mouse	Astrocytes	OPCs	15	0.3125	0.001	0.863009	Ctrl	Astrocytes-OPCs	Apoe-Lrp6
Fadd	Tradd	Mouse	Neurons	OLs	15	0.00315391	0.002	0.776793	Ctrl	Neurons-OLs	Fadd-Tradd
Wnt2	Fzd4	Mouse	Neurons	ChoroidPlexusCells	15	0.0106458	0	0.893685	Ctrl	Neurons-ChoroidPlexusCells	Wnt2-Fzd4
Bmp2	Bmpr1a	Mouse	Neurons	ChoroidPlexusCells	15	0.0106458	0.001	0.994826	Ctrl	Neurons-ChoroidPlexusCells	Bmp2-Bmpr1a
Inhba	Tgfbr1	Mouse	Neurons	ChoroidPlexusCells	15	0.0106458	0	0.995489	Ctrl	Neurons-ChoroidPlexusCells	Inhba-Tgfbr1
Dlk1	Notch2	Mouse	Neurons	ChoroidPlexusCells	15	0.0106458	0	0.862851	Ctrl	Neurons-ChoroidPlexusCells	Dlk1-Notch2
Lamb1	Itgb1	Mouse	Neurons	VSMCs	15	0.0446429	0	0.845996	Ctrl	Neurons-VSMCs	Lamb1-Itgb1
Lamc2	Itgb1	Mouse	Neurons	VSMCs	15	0.0446429	0	0.845996	Ctrl	Neurons-VSMCs	Lamc2-Itgb1
Sema4a	Plxnb1	Mouse	Neurons	VSMCs	15	0.0446429	0	0.841623	Ctrl	Neurons-VSMCs	Sema4a-Plxnb1
Sema4a	Plxnb2	Mouse	Neurons	VSMCs	15	0.0446429	0.001	0.913	Ctrl	Neurons-VSMCs	Sema4a-Plxnb2
L1cam	Itgb1	Mouse	Neurons	Pericytes	15	0.234375	0	0.902553	Ctrl	Neurons-Pericytes	L1cam-Itgb1
Gdf9	Acvr2a	Mouse	OLs	Neurons	15	0.00273673	0.001	0.766118	Ctrl	OLs-Neurons	Gdf9-Acvr2a
Hsp90b1	Tlr2	Mouse	OLs	ChoroidPlexusCells	15	0.11194	0	0.880655	Ctrl	OLs-ChoroidPlexusCells	Hsp90b1-Tlr2
Mfge8	Itgb5	Mouse	OLs	ChoroidPlexusCells	15	0.11194	0	0.897135	Ctrl	OLs-ChoroidPlexusCells	Mfge8-Itgb5
Adam9	Itgav	Mouse	ChoroidPlexusCells	OLs	15	0.121951	0	0.931585	Ctrl	ChoroidPlexusCells-OLs	Adam9-Itgav
Col4a3	Itgb1	Mouse	ChoroidPlexusCells	OLs	15	0.121951	0	0.865944	Ctrl	ChoroidPlexusCells-OLs	Col4a3-Itgb1
Wnt5a	Ryk	Mouse	EndothelialCells	Neurons	15	0.0162866	0.031	0.757984	Ctrl	EndothelialCells-Neurons	Wnt5a-Ryk
Adam17	Itga6	Mouse	EndothelialCells	Neurons	15	0.0162866	0.029	0.734886	Ctrl	EndothelialCells-Neurons	Adam17-Itga6
Col18a1	Gpc1	Mouse	EndothelialCells	Neurons	15	0.0162866	0.012	0.778728	Ctrl	EndothelialCells-Neurons	Col18a1-Gpc1
Ntn1	Neo1	Mouse	EndothelialCells	Neurons	15	0.0162866	0	0.894016	Ctrl	EndothelialCells-Neurons	Ntn1-Neo1
Ceacam1	Sdc4	Mouse	EndothelialCells	Fibroblasts	15	0.0898204	0	0.834399	Ctrl	EndothelialCells-Fibroblasts	Ceacam1-Sdc4
Mfge8	Pdgfrb	Mouse	EndothelialCells	Fibroblasts	15	0.0898204	0	0.978565	Ctrl	EndothelialCells-Fibroblasts	Mfge8-Pdgfrb
Col4a2	Itgb1	Mouse	EndothelialCells	VSMCs	15	0.241935	0	0.806758	Ctrl	EndothelialCells-VSMCs	Col4a2-Itgb1
Gnas	Pth1r	Mouse	EndothelialCells	VSMCs	15	0.241935	0	0.793142	Ctrl	EndothelialCells-VSMCs	Gnas-Pth1r
Col4a6	Itgb1	Mouse	Fibroblasts	Astrocytes	15	0.0675676	0	0.720029	Ctrl	Fibroblasts-Astrocytes	Col4a6-Itgb1
Igf1	Itgav	Mouse	Fibroblasts	Neurons	15	0.0178571	0.003	0.903594	Ctrl	Fibroblasts-Neurons	Igf1-Itgav
Mmp2	Itgb1	Mouse	Fibroblasts	EndothelialCells	15	0.115385	0	0.756671	Ctrl	Fibroblasts-EndothelialCells	Mmp2-Itgb1
Vtn	Itgav	Mouse	Fibroblasts	VSMCs	15	0.211268	0	0.985854	Ctrl	Fibroblasts-VSMCs	Vtn-Itgav
Spp1	Itgav	Mouse	Fibroblasts	VSMCs	15	0.211268	0	0.985854	Ctrl	Fibroblasts-VSMCs	Spp1-Itgav
Col4a2	Itgb1	Mouse	VSMCs	Astrocytes	15	0.180723	0	0.707491	Ctrl	VSMCs-Astrocytes	Col4a2-Itgb1
Bmp4	Bmpr2	Mouse	VSMCs	Neurons	15	0.0385604	0	0.927211	Ctrl	VSMCs-Neurons	Bmp4-Bmpr2
Vegfb	Flt1	Mouse	VSMCs	EndothelialCells	15	0.238095	0	0.737028	Ctrl	VSMCs-EndothelialCells	Vegfb-Flt1
Jam3	Itgb1	Mouse	VSMCs	EndothelialCells	15	0.238095	0	0.747251	Ctrl	VSMCs-EndothelialCells	Jam3-Itgb1
S100b	Fgfr1	Mouse	Neurons	Fibroblasts	15	0.0182482	0.009	0.983789	Ctrl	Neurons-Fibroblasts	S100b-Fgfr1
Sema4c	Plxnb2	Mouse	Neurons	Fibroblasts	15	0.0182482	0.002	0.953181	Ctrl	Neurons-Fibroblasts	Sema4c-Plxnb2
Vtn	Itgav	Mouse	Neurons	OPCs	15	0.0418994	0.001	0.946605	Ctrl	Neurons-OPCs	Vtn-Itgav
Adam15	Itgb1	Mouse	Astrocytes	VSMCs	14	0.162791	0.02	0.825409	Ctrl	Astrocytes-VSMCs	Adam15-Itgb1
Adam10	Notch3	Mouse	Astrocytes	VSMCs	14	0.162791	0	0.973518	Ctrl	Astrocytes-VSMCs	Adam10-Notch3
Lama1	Itgb4	Mouse	Neurons	OLs	14	0.00294365	0	0.825199	Ctrl	Neurons-OLs	Lama1-Itgb4
Thbs1	Itga1	Mouse	ChoroidPlexusCells	Neurons	14	0.0102264	0	0.750285	Ctrl	ChoroidPlexusCells-Neurons	Thbs1-Itga1
Gdf5	Acvr2a	Mouse	ChoroidPlexusCells	Neurons	14	0.0102264	0	0.763098	Ctrl	ChoroidPlexusCells-Neurons	Gdf5-Acvr2a
Ntn1	Unc5a	Mouse	ChoroidPlexusCells	Neurons	14	0.0102264	0.016	0.833993	Ctrl	ChoroidPlexusCells-Neurons	Ntn1-Unc5a
Postn	Itgav	Mouse	ChoroidPlexusCells	Neurons	14	0.0102264	0	0.872838	Ctrl	ChoroidPlexusCells-Neurons	Postn-Itgav
Vegfa	Npr1	Mouse	Astrocytes	ChoroidPlexusCells	14	0.121739	0	0.786514	Ctrl	Astrocytes-ChoroidPlexusCells	Vegfa-Npr1
Sema6d	Kdr	Mouse	Astrocytes	EndothelialCells	14	0.0833333	0	0.863322	Ctrl	Astrocytes-EndothelialCells	Sema6d-Kdr
Grn	Tnfrsf1a	Mouse	Astrocytes	Fibroblasts	14	0.0528302	0	0.870497	Ctrl	Astrocytes-Fibroblasts	Grn-Tnfrsf1a
Wnt7a	Fzd4	Mouse	Neurons	ChoroidPlexusCells	14	0.00993612	0	0.893685	Ctrl	Neurons-ChoroidPlexusCells	Wnt7a-Fzd4
Wnt7a	Fzd7	Mouse	Neurons	ChoroidPlexusCells	14	0.00993612	0	0.894207	Ctrl	Neurons-ChoroidPlexusCells	Wnt7a-Fzd7
Lamc2	Itga3	Mouse	Neurons	ChoroidPlexusCells	14	0.00993612	0	0.830441	Ctrl	Neurons-ChoroidPlexusCells	Lamc2-Itga3
Tgfb3	Tgfbr2	Mouse	Neurons	Fibroblasts	14	0.0170316	0	0.948655	Ctrl	Neurons-Fibroblasts	Tgfb3-Tgfbr2
Pdgfd	Pdgfra	Mouse	Neurons	Fibroblasts	14	0.0170316	0	0.909004	Ctrl	Neurons-Fibroblasts	Pdgfd-Pdgfra
Psen2	Notch2	Mouse	Neurons	VSMCs	14	0.0416667	0	0.927213	Ctrl	Neurons-VSMCs	Psen2-Notch2
Sema4d	Plxnb1	Mouse	Neurons	VSMCs	14	0.0416667	0	0.841623	Ctrl	Neurons-VSMCs	Sema4d-Plxnb1
Lgals3bp	Itgb1	Mouse	Neurons	VSMCs	14	0.0416667	0.017	0.838774	Ctrl	Neurons-VSMCs	Lgals3bp-Itgb1
Psen1	Notch2	Mouse	Neurons	VSMCs	14	0.0416667	0	0.927213	Ctrl	Neurons-VSMCs	Psen1-Notch2
Il34	Csf1r	Mouse	Neurons	Microglia	14	0.114754	0	0.792024	Ctrl	Neurons-Microglia	Il34-Csf1r
Sema7a	Itgb1	Mouse	Neurons	Pericytes	14	0.21875	0	0.902553	Ctrl	Neurons-Pericytes	Sema7a-Itgb1
Adam9	Itgb5	Mouse	OLs	Astrocytes	14	0.035443	0	0.708281	Ctrl	OLs-Astrocytes	Adam9-Itgb5
Psen1	Ncstn	Mouse	OLs	ChoroidPlexusCells	14	0.104478	0	0.750162	Ctrl	OLs-ChoroidPlexusCells	Psen1-Ncstn
Hmgb1	Tlr2	Mouse	OLs	ChoroidPlexusCells	14	0.104478	0	0.880655	Ctrl	OLs-ChoroidPlexusCells	Hmgb1-Tlr2
Psen1	Notch2	Mouse	OLs	ChoroidPlexusCells	14	0.104478	0	0.814909	Ctrl	OLs-ChoroidPlexusCells	Psen1-Notch2
Sema4d	Plxna2	Mouse	OLs	EndothelialCells	14	0.215385	0	0.721312	Ctrl	OLs-EndothelialCells	Sema4d-Plxna2
Calm1	Mylk	Mouse	OLs	Fibroblasts	14	0.241379	0	0.809598	Ctrl	OLs-Fibroblasts	Calm1-Mylk
Lamb1	Itga6	Mouse	ChoroidPlexusCells	Astrocytes	14	0.123894	0	0.707822	Ctrl	ChoroidPlexusCells-Astrocytes	Lamb1-Itga6
Vtn	Itgav	Mouse	ChoroidPlexusCells	OLs	14	0.113821	0	0.931585	Ctrl	ChoroidPlexusCells-OLs	Vtn-Itgav
Fgf18	Fgfr2	Mouse	ChoroidPlexusCells	OLs	14	0.113821	0	0.951758	Ctrl	ChoroidPlexusCells-OLs	Fgf18-Fgfr2
Tgfa	Erbb3	Mouse	ChoroidPlexusCells	OLs	14	0.113821	0	1	Ctrl	ChoroidPlexusCells-OLs	Tgfa-Erbb3
Fn1	Itgb1	Mouse	ChoroidPlexusCells	OLs	14	0.113821	0.001	0.865511	Ctrl	ChoroidPlexusCells-OLs	Fn1-Itgb1
Cxcl12	Itgb1	Mouse	ChoroidPlexusCells	OLs	14	0.113821	0.017	0.858552	Ctrl	ChoroidPlexusCells-OLs	Cxcl12-Itgb1
Jam2	Itgb1	Mouse	EndothelialCells	Astrocytes	14	0.0838323	0.001	0.801578	Ctrl	EndothelialCells-Astrocytes	Jam2-Itgb1
Jam2	Itgb1	Mouse	EndothelialCells	OLs	14	0.222222	0	0.887627	Ctrl	EndothelialCells-OLs	Jam2-Itgb1
Hspg2	Itgb1	Mouse	EndothelialCells	OLs	14	0.222222	0	0.887627	Ctrl	EndothelialCells-OLs	Hspg2-Itgb1
Lama4	Itgb1	Mouse	EndothelialCells	Fibroblasts	14	0.0838323	0	0.840341	Ctrl	EndothelialCells-Fibroblasts	Lama4-Itgb1
Apoe	Lrp5	Mouse	EndothelialCells	Fibroblasts	14	0.0838323	0	0.804896	Ctrl	EndothelialCells-Fibroblasts	Apoe-Lrp5
Sema3c	Plxnb1	Mouse	EndothelialCells	VSMCs	14	0.225806	0	0.820191	Ctrl	EndothelialCells-VSMCs	Sema3c-Plxnb1
Lama1	Itgb1	Mouse	Fibroblasts	OLs	14	0.241379	0	0.860476	Ctrl	Fibroblasts-OLs	Lama1-Itgb1
Spp1	Itgav	Mouse	Fibroblasts	OLs	14	0.241379	0	0.983754	Ctrl	Fibroblasts-OLs	Spp1-Itgav
App	Notch2	Mouse	Fibroblasts	ChoroidPlexusCells	14	0.583333	0	0.981436	Ctrl	Fibroblasts-ChoroidPlexusCells	App-Notch2
Apoe	Sdc4	Mouse	Fibroblasts	ChoroidPlexusCells	14	0.583333	0	0.949333	Ctrl	Fibroblasts-ChoroidPlexusCells	Apoe-Sdc4
Ptn	Sdc4	Mouse	Fibroblasts	ChoroidPlexusCells	14	0.583333	0	0.949333	Ctrl	Fibroblasts-ChoroidPlexusCells	Ptn-Sdc4
Apoe	Lrp6	Mouse	Fibroblasts	ChoroidPlexusCells	14	0.583333	0	0.937259	Ctrl	Fibroblasts-ChoroidPlexusCells	Apoe-Lrp6
Adam12	Itgb1	Mouse	Fibroblasts	EndothelialCells	14	0.107692	0	0.756671	Ctrl	Fibroblasts-EndothelialCells	Adam12-Itgb1
Cthrc1	Fzd6	Mouse	Fibroblasts	EndothelialCells	14	0.107692	0	0.796142	Ctrl	Fibroblasts-EndothelialCells	Cthrc1-Fzd6
Wnt4	Fzd6	Mouse	Fibroblasts	EndothelialCells	14	0.107692	0	0.796142	Ctrl	Fibroblasts-EndothelialCells	Wnt4-Fzd6
Apoe	Lrp6	Mouse	Fibroblasts	OPCs	14	0.482759	0	0.915933	Ctrl	Fibroblasts-OPCs	Apoe-Lrp6
Mdk	Lrp6	Mouse	Neuroblast	Neurons	14	0.121739	0	0.811317	Ctrl	Neuroblast-Neurons	Mdk-Lrp6
Calm1	Grm4	Mouse	Neuroblast	Neurons	14	0.121739	0.026	0.780828	Ctrl	Neuroblast-Neurons	Calm1-Grm4
Efna1	Epha5	Mouse	VSMCs	Neurons	14	0.0359897	0.009	0.845266	Ctrl	VSMCs-Neurons	Efna1-Epha5
Col4a6	Itgb1	Mouse	VSMCs	Neurons	14	0.0359897	0	0.854628	Ctrl	VSMCs-Neurons	Col4a6-Itgb1
Lama2	Itgb1	Mouse	VSMCs	Neurons	14	0.0359897	0	0.854628	Ctrl	VSMCs-Neurons	Lama2-Itgb1
Mfge8	Itgav	Mouse	VSMCs	OLs	14	0.482759	0	0.914211	Ctrl	VSMCs-OLs	Mfge8-Itgav
Vtn	Itgav	Mouse	VSMCs	Fibroblasts	14	0.157303	0	0.745455	Ctrl	VSMCs-Fibroblasts	Vtn-Itgav
Fn1	Itgb1	Mouse	Microglia	Neurons	14	0.116667	0.001	0.859356	Ctrl	Microglia-Neurons	Fn1-Itgb1
Vegfd	Kdr	Mouse	Neurons	EndothelialCells	14	0.0162225	0	0.776386	Ctrl	Neurons-EndothelialCells	Vegfd-Kdr
Jag1	Notch1	Mouse	Neurons	EndothelialCells	14	0.0162225	0	0.85502	Ctrl	Neurons-EndothelialCells	Jag1-Notch1
Adam17	Notch1	Mouse	Neurons	EndothelialCells	14	0.0162225	0.001	0.854592	Ctrl	Neurons-EndothelialCells	Adam17-Notch1
Mfge8	Itgav	Mouse	Fibroblasts	Astrocytes	14	0.0630631	0.027	0.697626	Ctrl	Fibroblasts-Astrocytes	Mfge8-Itgav
Jam2	Itgb1	Mouse	Fibroblasts	Astrocytes	14	0.0630631	0.012	0.715696	Ctrl	Fibroblasts-Astrocytes	Jam2-Itgb1
Wnt4	Fzd2	Mouse	Fibroblasts	VSMCs	14	0.197183	0	0.836544	Ctrl	Fibroblasts-VSMCs	Wnt4-Fzd2
Bmp4	Bmpr2	Mouse	Fibroblasts	VSMCs	14	0.197183	0	0.874375	Ctrl	Fibroblasts-VSMCs	Bmp4-Bmpr2
Gnas	Pth1r	Mouse	Fibroblasts	VSMCs	14	0.197183	0	0.839577	Ctrl	Fibroblasts-VSMCs	Gnas-Pth1r
Vegfa	Sdc2	Mouse	Fibroblasts	VSMCs	14	0.197183	0	0.759489	Ctrl	Fibroblasts-VSMCs	Vegfa-Sdc2
Spp1	Itga8	Mouse	Fibroblasts	VSMCs	14	0.197183	0	0.807645	Ctrl	Fibroblasts-VSMCs	Spp1-Itga8
Cxcl12	Itgav	Mouse	Fibroblasts	VSMCs	14	0.197183	0	0.985854	Ctrl	Fibroblasts-VSMCs	Cxcl12-Itgav
Col4a6	Itgb1	Mouse	Fibroblasts	VSMCs	14	0.197183	0	0.831703	Ctrl	Fibroblasts-VSMCs	Col4a6-Itgb1
Wnt4	Lrp6	Mouse	OPCs	Neurons	14	0.0345679	0.027	0.784285	Ctrl	OPCs-Neurons	Wnt4-Lrp6
Col4a1	Itgb1	Mouse	VSMCs	Astrocytes	14	0.168675	0	0.707491	Ctrl	VSMCs-Astrocytes	Col4a1-Itgb1
Tgm2	Sdc4	Mouse	VSMCs	Astrocytes	14	0.168675	0	0.708361	Ctrl	VSMCs-Astrocytes	Tgm2-Sdc4
Icam4	Itgav	Mouse	Neurons	Fibroblasts	13	0.0158151	0	0.985835	Ctrl	Neurons-Fibroblasts	Icam4-Itgav
Lamc2	Itgb1	Mouse	Neurons	Fibroblasts	13	0.0158151	0.046	0.821169	Ctrl	Neurons-Fibroblasts	Lamc2-Itgb1
Wnt4	Fzd7	Mouse	Neurons	Fibroblasts	13	0.0158151	0	0.832464	Ctrl	Neurons-Fibroblasts	Wnt4-Fzd7
Ctf1	Il6st	Mouse	Neurons	Fibroblasts	13	0.0158151	0	0.950936	Ctrl	Neurons-Fibroblasts	Ctf1-Il6st
Slit2	Robo1	Mouse	Neurons	Fibroblasts	13	0.0158151	0	0.779935	Ctrl	Neurons-Fibroblasts	Slit2-Robo1
Adam15	Itga9	Mouse	Neurons	OPCs	13	0.0363128	0	0.751434	Ctrl	Neurons-OPCs	Adam15-Itga9
Sema5a	Plxnb3	Mouse	Neurons	OPCs	13	0.0363128	0	0.779657	Ctrl	Neurons-OPCs	Sema5a-Plxnb3
Mmp2	Itgav	Mouse	OPCs	Neurons	13	0.0320988	0	0.867011	Ctrl	OPCs-Neurons	Mmp2-Itgav
Ntn1	Neo1	Mouse	OPCs	Neurons	13	0.0320988	0	0.88046	Ctrl	OPCs-Neurons	Ntn1-Neo1
Sema4a	Plxnb2	Mouse	Astrocytes	ChoroidPlexusCells	13	0.113043	0	0.987832	Ctrl	Astrocytes-ChoroidPlexusCells	Sema4a-Plxnb2
Egfl7	Notch2	Mouse	Astrocytes	ChoroidPlexusCells	13	0.113043	0	0.875707	Ctrl	Astrocytes-ChoroidPlexusCells	Egfl7-Notch2
Sema4a	Plxnb2	Mouse	Astrocytes	Fibroblasts	13	0.0490566	0.001	0.958172	Ctrl	Astrocytes-Fibroblasts	Sema4a-Plxnb2
Tgfb2	Tgfbr2	Mouse	Astrocytes	Fibroblasts	13	0.0490566	0	0.938253	Ctrl	Astrocytes-Fibroblasts	Tgfb2-Tgfbr2
Wnt7b	Lrp5	Mouse	Astrocytes	Fibroblasts	13	0.0490566	0	0.825622	Ctrl	Astrocytes-Fibroblasts	Wnt7b-Lrp5
Mfge8	Itgb1	Mouse	Astrocytes	OPCs	13	0.270833	0	0.917208	Ctrl	Astrocytes-OPCs	Mfge8-Itgb1
App	Notch2	Mouse	Astrocytes	VSMCs	13	0.151163	0.003	0.927562	Ctrl	Astrocytes-VSMCs	App-Notch2
Lgals3bp	Itgb1	Mouse	Astrocytes	VSMCs	13	0.151163	0	0.833789	Ctrl	Astrocytes-VSMCs	Lgals3bp-Itgb1
Apoe	Trem2	Mouse	Astrocytes	Microglia	13	0.8125	0	0.987909	Ctrl	Astrocytes-Microglia	Apoe-Trem2
Fgf18	Fgfr1	Mouse	Neurons	ChoroidPlexusCells	13	0.0092264	0	0.986083	Ctrl	Neurons-ChoroidPlexusCells	Fgf18-Fgfr1
Gdf11	Acvr2b	Mouse	Neurons	ChoroidPlexusCells	13	0.0092264	0	0.897186	Ctrl	Neurons-ChoroidPlexusCells	Gdf11-Acvr2b
Tnc	Sdc4	Mouse	Neurons	ChoroidPlexusCells	13	0.0092264	0	0.948627	Ctrl	Neurons-ChoroidPlexusCells	Tnc-Sdc4
Wnt5b	Lrp6	Mouse	Neurons	ChoroidPlexusCells	13	0.0092264	0.028	0.927207	Ctrl	Neurons-ChoroidPlexusCells	Wnt5b-Lrp6
Angpt2	Itgb1	Mouse	Neurons	EndothelialCells	13	0.0150637	0	0.766757	Ctrl	Neurons-EndothelialCells	Angpt2-Itgb1
Wnt4	Fzd4	Mouse	Neurons	EndothelialCells	13	0.0150637	0.001	0.799432	Ctrl	Neurons-EndothelialCells	Wnt4-Fzd4
Cd14	Itgb1	Mouse	Neurons	EndothelialCells	13	0.0150637	0.011	0.762528	Ctrl	Neurons-EndothelialCells	Cd14-Itgb1
Reln	Notch1	Mouse	Neurons	EndothelialCells	13	0.0150637	0.003	0.853736	Ctrl	Neurons-EndothelialCells	Reln-Notch1
Cxcl12	Itga4	Mouse	Neurons	VSMCs	13	0.0386905	0	0.729931	Ctrl	Neurons-VSMCs	Cxcl12-Itga4
Sema6d	Tyrobp	Mouse	Neurons	Microglia	13	0.106557	0	0.92096	Ctrl	Neurons-Microglia	Sema6d-Tyrobp
Sema4d	Plxna2	Mouse	OLs	ChoroidPlexusCells	13	0.0970149	0.002	0.882182	Ctrl	OLs-ChoroidPlexusCells	Sema4d-Plxna2
Vegfa	Sdc2	Mouse	OLs	ChoroidPlexusCells	13	0.0970149	0	0.91563	Ctrl	OLs-ChoroidPlexusCells	Vegfa-Sdc2
Cxcl12	Itgav	Mouse	OLs	ChoroidPlexusCells	13	0.0970149	0.004	0.929903	Ctrl	OLs-ChoroidPlexusCells	Cxcl12-Itgav
Mfge8	Itgav	Mouse	OLs	ChoroidPlexusCells	13	0.0970149	0.004	0.929903	Ctrl	OLs-ChoroidPlexusCells	Mfge8-Itgav
Adam10	Il6ra	Mouse	OLs	ChoroidPlexusCells	13	0.0970149	0	0.991506	Ctrl	OLs-ChoroidPlexusCells	Adam10-Il6ra
Il33	Kit	Mouse	OLs	Fibroblasts	13	0.224138	0	0.999991	Ctrl	OLs-Fibroblasts	Il33-Kit
Jam3	Itgb1	Mouse	OLs	OPCs	13	0.419355	0	0.816027	Ctrl	OLs-OPCs	Jam3-Itgb1
Col4a4	Itgb1	Mouse	ChoroidPlexusCells	Astrocytes	13	0.115044	0	0.708061	Ctrl	ChoroidPlexusCells-Astrocytes	Col4a4-Itgb1
Icam4	Itgav	Mouse	ChoroidPlexusCells	Neurons	13	0.00949598	0.039	0.855648	Ctrl	ChoroidPlexusCells-Neurons	Icam4-Itgav
Sema3g	Plxna4	Mouse	ChoroidPlexusCells	Neurons	13	0.00949598	0.001	0.756979	Ctrl	ChoroidPlexusCells-Neurons	Sema3g-Plxna4
Fgf2	Itgav	Mouse	ChoroidPlexusCells	Neurons	13	0.00949598	0	0.872838	Ctrl	ChoroidPlexusCells-Neurons	Fgf2-Itgav
Col4a1	Itgb1	Mouse	ChoroidPlexusCells	OLs	13	0.105691	0.02	0.857241	Ctrl	ChoroidPlexusCells-OLs	Col4a1-Itgb1
Adam10	Itgav	Mouse	ChoroidPlexusCells	OLs	13	0.105691	0.038	0.913713	Ctrl	ChoroidPlexusCells-OLs	Adam10-Itgav
Edn3	Ednrb	Mouse	EndothelialCells	Astrocytes	13	0.0778443	0	0.772583	Ctrl	EndothelialCells-Astrocytes	Edn3-Ednrb
Ntn1	Unc5a	Mouse	EndothelialCells	Neurons	13	0.0141151	0	0.839312	Ctrl	EndothelialCells-Neurons	Ntn1-Unc5a
Mfge8	Itgb5	Mouse	EndothelialCells	Fibroblasts	13	0.0778443	0	0.736515	Ctrl	EndothelialCells-Fibroblasts	Mfge8-Itgb5
Lgals3bp	Itgb1	Mouse	EndothelialCells	Fibroblasts	13	0.0778443	0	0.840341	Ctrl	EndothelialCells-Fibroblasts	Lgals3bp-Itgb1
Pdgfa	Pdgfra	Mouse	EndothelialCells	Fibroblasts	13	0.0778443	0	0.946538	Ctrl	EndothelialCells-Fibroblasts	Pdgfa-Pdgfra
Ptn	Sdc1	Mouse	EndothelialCells	Fibroblasts	13	0.0778443	0	0.861907	Ctrl	EndothelialCells-Fibroblasts	Ptn-Sdc1
Tgfb1	Itgb1	Mouse	EndothelialCells	VSMCs	13	0.209677	0	0.806758	Ctrl	EndothelialCells-VSMCs	Tgfb1-Itgb1
App	Notch1	Mouse	EndothelialCells	VSMCs	13	0.209677	0	0.91395	Ctrl	EndothelialCells-VSMCs	App-Notch1
Cxcl12	Itgav	Mouse	EndothelialCells	VSMCs	13	0.209677	0	0.796671	Ctrl	EndothelialCells-VSMCs	Cxcl12-Itgav
Egfl7	Itgav	Mouse	EndothelialCells	VSMCs	13	0.209677	0	0.796671	Ctrl	EndothelialCells-VSMCs	Egfl7-Itgav
Apoe	Lrp6	Mouse	EndothelialCells	VSMCs	13	0.209677	0.041	0.795684	Ctrl	EndothelialCells-VSMCs	Apoe-Lrp6
Timp1	Itgb1	Mouse	Fibroblasts	Astrocytes	13	0.0585586	0	0.720029	Ctrl	Fibroblasts-Astrocytes	Timp1-Itgb1
Lama1	Itga1	Mouse	Fibroblasts	Astrocytes	13	0.0585586	0	0.707195	Ctrl	Fibroblasts-Astrocytes	Lama1-Itga1
Adam12	Itgb1	Mouse	Fibroblasts	Astrocytes	13	0.0585586	0	0.720029	Ctrl	Fibroblasts-Astrocytes	Adam12-Itgb1
Icam1	Itgav	Mouse	Fibroblasts	Astrocytes	13	0.0585586	0	0.707239	Ctrl	Fibroblasts-Astrocytes	Icam1-Itgav
Thbs1	Itga1	Mouse	Fibroblasts	Neurons	13	0.0154762	0	0.734495	Ctrl	Fibroblasts-Neurons	Thbs1-Itga1
Efna4	Epha4	Mouse	Fibroblasts	Neurons	13	0.0154762	0	0.867736	Ctrl	Fibroblasts-Neurons	Efna4-Epha4
Col4a1	Itgb1	Mouse	Fibroblasts	OLs	13	0.224138	0	0.860476	Ctrl	Fibroblasts-OLs	Col4a1-Itgb1
Col4a5	Itgb1	Mouse	Fibroblasts	OLs	13	0.224138	0	0.860476	Ctrl	Fibroblasts-OLs	Col4a5-Itgb1
App	Lrp6	Mouse	Fibroblasts	ChoroidPlexusCells	13	0.541667	0	0.937259	Ctrl	Fibroblasts-ChoroidPlexusCells	App-Lrp6
Hsp90b1	Lrp6	Mouse	Fibroblasts	ChoroidPlexusCells	13	0.541667	0	0.937259	Ctrl	Fibroblasts-ChoroidPlexusCells	Hsp90b1-Lrp6
App	Ncstn	Mouse	Fibroblasts	ChoroidPlexusCells	13	0.541667	0	0.898747	Ctrl	Fibroblasts-ChoroidPlexusCells	App-Ncstn
Col1a2	Itgb1	Mouse	Fibroblasts	OPCs	13	0.448276	0	0.93218	Ctrl	Fibroblasts-OPCs	Col1a2-Itgb1
Wnt5a	Fzd2	Mouse	Fibroblasts	VSMCs	13	0.183099	0	0.836544	Ctrl	Fibroblasts-VSMCs	Wnt5a-Fzd2
Adam12	Itgb1	Mouse	Fibroblasts	VSMCs	13	0.183099	0	0.831703	Ctrl	Fibroblasts-VSMCs	Adam12-Itgb1
Hsp90aa1	Fgfr3	Mouse	Neuroblast	Astrocytes	13	0.419355	0	0.73201	Ctrl	Neuroblast-Astrocytes	Hsp90aa1-Fgfr3
Col1a2	Itgb1	Mouse	VSMCs	Fibroblasts	13	0.146067	0	0.740894	Ctrl	VSMCs-Fibroblasts	Col1a2-Itgb1
Wnt5b	Lrp6	Mouse	VSMCs	Fibroblasts	13	0.146067	0	0.803365	Ctrl	VSMCs-Fibroblasts	Wnt5b-Lrp6
Sema4a	Plxnb1	Mouse	Astrocytes	OLs	13	0.0349462	0	0.854789	Ctrl	Astrocytes-OLs	Sema4a-Plxnb1
Lama2	Itgb4	Mouse	Astrocytes	OLs	13	0.0349462	0	0.794927	Ctrl	Astrocytes-OLs	Lama2-Itgb4
Cdh1	Igf1r	Mouse	VSMCs	Neurons	13	0.033419	0	0.884504	Ctrl	VSMCs-Neurons	Cdh1-Igf1r
Bmp2	Acvr2a	Mouse	VSMCs	Neurons	13	0.033419	0	0.756137	Ctrl	VSMCs-Neurons	Bmp2-Acvr2a
Wnt7a	Lrp6	Mouse	Astrocytes	OLs	12	0.0322581	0	0.885982	Ctrl	Astrocytes-OLs	Wnt7a-Lrp6
Vcam1	Itgb1	Mouse	Astrocytes	ChoroidPlexusCells	12	0.104348	0	0.958207	Ctrl	Astrocytes-ChoroidPlexusCells	Vcam1-Itgb1
Cxcl12	Itgb1	Mouse	Astrocytes	ChoroidPlexusCells	12	0.104348	0.043	0.937379	Ctrl	Astrocytes-ChoroidPlexusCells	Cxcl12-Itgb1
Timp1	Itgb1	Mouse	Astrocytes	Fibroblasts	12	0.045283	0	0.834667	Ctrl	Astrocytes-Fibroblasts	Timp1-Itgb1
Wnt7b	Fzd7	Mouse	Astrocytes	Fibroblasts	12	0.045283	0	0.828941	Ctrl	Astrocytes-Fibroblasts	Wnt7b-Fzd7
Sfrp1	Fzd2	Mouse	Neurons	ChoroidPlexusCells	12	0.00851668	0	0.931828	Ctrl	Neurons-ChoroidPlexusCells	Sfrp1-Fzd2
Efnb1	Egfr	Mouse	Neurons	ChoroidPlexusCells	12	0.00851668	0	0.96355	Ctrl	Neurons-ChoroidPlexusCells	Efnb1-Egfr
Nrg1	Egfr	Mouse	Neurons	ChoroidPlexusCells	12	0.00851668	0	0.96355	Ctrl	Neurons-ChoroidPlexusCells	Nrg1-Egfr
Tgfb1	Tgfbr2	Mouse	Neurons	EndothelialCells	12	0.013905	0.006	0.800145	Ctrl	Neurons-EndothelialCells	Tgfb1-Tgfbr2
Vip	Ramp2	Mouse	Neurons	EndothelialCells	12	0.013905	0	0.801648	Ctrl	Neurons-EndothelialCells	Vip-Ramp2
Wnt5a	Notch1	Mouse	Neurons	EndothelialCells	12	0.013905	0.001	0.854592	Ctrl	Neurons-EndothelialCells	Wnt5a-Notch1
Wnt7b	Fzd4	Mouse	Neurons	EndothelialCells	12	0.013905	0	0.799832	Ctrl	Neurons-EndothelialCells	Wnt7b-Fzd4
Vtn	Itgb5	Mouse	Neurons	Fibroblasts	12	0.0145985	0.006	0.735328	Ctrl	Neurons-Fibroblasts	Vtn-Itgb5
Inhba	Tgfbr1	Mouse	Neurons	Fibroblasts	12	0.0145985	0	0.779409	Ctrl	Neurons-Fibroblasts	Inhba-Tgfbr1
Tgfb1	Itgb1	Mouse	Neurons	VSMCs	12	0.0357143	0.028	0.834068	Ctrl	Neurons-VSMCs	Tgfb1-Itgb1
Fgf9	Fgfr1	Mouse	Neurons	VSMCs	12	0.0357143	0	0.981213	Ctrl	Neurons-VSMCs	Fgf9-Fgfr1
Jag1	Notch2	Mouse	Neurons	VSMCs	12	0.0357143	0	0.927213	Ctrl	Neurons-VSMCs	Jag1-Notch2
Wnt4	Fzd4	Mouse	Neurons	VSMCs	12	0.0357143	0	0.823415	Ctrl	Neurons-VSMCs	Wnt4-Fzd4
Wnt5a	Ryk	Mouse	Neurons	VSMCs	12	0.0357143	0	0.83352	Ctrl	Neurons-VSMCs	Wnt5a-Ryk
Reln	Notch1	Mouse	Neurons	VSMCs	12	0.0357143	0	0.926173	Ctrl	Neurons-VSMCs	Reln-Notch1
Hsp90b1	Tlr4	Mouse	Neurons	Microglia	12	0.0983607	0	0.873284	Ctrl	Neurons-Microglia	Hsp90b1-Tlr4
Tln1	Itgb2	Mouse	Neurons	Microglia	12	0.0983607	0	0.886361	Ctrl	Neurons-Microglia	Tln1-Itgb2
Hmgb1	Tlr4	Mouse	Neurons	Microglia	12	0.0983607	0	0.873284	Ctrl	Neurons-Microglia	Hmgb1-Tlr4
Calm3	Mylk	Mouse	Neurons	Pericytes	12	0.1875	0	0.725543	Ctrl	Neurons-Pericytes	Calm3-Mylk
Tln1	Itgb1	Mouse	Neurons	Pericytes	12	0.1875	0.01	0.898029	Ctrl	Neurons-Pericytes	Tln1-Itgb1
Adam10	Notch3	Mouse	Neurons	Pericytes	12	0.1875	0	0.996372	Ctrl	Neurons-Pericytes	Adam10-Notch3
Bsg	Itgb2	Mouse	Neurons	Tcells	12	0.521739	0	0.987944	Ctrl	Neurons-Tcells	Bsg-Itgb2
Sema3c	Plxnb1	Mouse	OLs	Astrocytes	12	0.0303797	0.009	0.743746	Ctrl	OLs-Astrocytes	Sema3c-Plxnb1
Fgf12	Fgfr3	Mouse	OLs	Astrocytes	12	0.0303797	0.009	0.716626	Ctrl	OLs-Astrocytes	Fgf12-Fgfr3
Adam17	Itgb1	Mouse	OLs	ChoroidPlexusCells	12	0.0895522	0.001	0.942762	Ctrl	OLs-ChoroidPlexusCells	Adam17-Itgb1
Sema6d	Kdr	Mouse	OLs	ChoroidPlexusCells	12	0.0895522	0	0.851414	Ctrl	OLs-ChoroidPlexusCells	Sema6d-Kdr
Grn	Tnfrsf1a	Mouse	OLs	ChoroidPlexusCells	12	0.0895522	0	0.996346	Ctrl	OLs-ChoroidPlexusCells	Grn-Tnfrsf1a
Egfl7	Notch2	Mouse	OLs	ChoroidPlexusCells	12	0.0895522	0	0.814909	Ctrl	OLs-ChoroidPlexusCells	Egfl7-Notch2
Adam15	Itgb1	Mouse	OLs	EndothelialCells	12	0.184615	0.014	0.762774	Ctrl	OLs-EndothelialCells	Adam15-Itgb1
Adam10	Notch1	Mouse	OLs	EndothelialCells	12	0.184615	0	0.85502	Ctrl	OLs-EndothelialCells	Adam10-Notch1
Adam9	Itga6	Mouse	OLs	EndothelialCells	12	0.184615	0	0.799705	Ctrl	OLs-EndothelialCells	Adam9-Itga6
Calm2	Mylk	Mouse	OLs	Fibroblasts	12	0.206897	0	0.809598	Ctrl	OLs-Fibroblasts	Calm2-Mylk
Gnai2	Igf1r	Mouse	OLs	VSMCs	12	0.444444	0.017	0.972897	Ctrl	OLs-VSMCs	Gnai2-Igf1r
Mdk	Itgb1	Mouse	ChoroidPlexusCells	Astrocytes	12	0.106195	0	0.708061	Ctrl	ChoroidPlexusCells-Astrocytes	Mdk-Itgb1
Col4a6	Itgb1	Mouse	ChoroidPlexusCells	Neurons	12	0.00876552	0	0.864513	Ctrl	ChoroidPlexusCells-Neurons	Col4a6-Itgb1
Adam17	Itgb1	Mouse	ChoroidPlexusCells	OLs	12	0.097561	0	0.865944	Ctrl	ChoroidPlexusCells-OLs	Adam17-Itgb1
Vcam1	Itgb1	Mouse	ChoroidPlexusCells	Fibroblasts	12	0.545455	0	0.834763	Ctrl	ChoroidPlexusCells-Fibroblasts	Vcam1-Itgb1
Adam17	Itgb1	Mouse	EndothelialCells	Astrocytes	12	0.0718563	0	0.801979	Ctrl	EndothelialCells-Astrocytes	Adam17-Itgb1
Tgfb1	Sdc2	Mouse	EndothelialCells	Fibroblasts	12	0.0718563	0	0.816717	Ctrl	EndothelialCells-Fibroblasts	Tgfb1-Sdc2
Gas6	Axl	Mouse	EndothelialCells	Fibroblasts	12	0.0718563	0	0.981571	Ctrl	EndothelialCells-Fibroblasts	Gas6-Axl
Mfge8	Itgav	Mouse	EndothelialCells	Fibroblasts	12	0.0718563	0.011	0.950588	Ctrl	EndothelialCells-Fibroblasts	Mfge8-Itgav
Adam10	Notch3	Mouse	EndothelialCells	VSMCs	12	0.193548	0	0.925146	Ctrl	EndothelialCells-VSMCs	Adam10-Notch3
Mmp2	Itgb1	Mouse	Fibroblasts	Astrocytes	12	0.0540541	0	0.720029	Ctrl	Fibroblasts-Astrocytes	Mmp2-Itgb1
Fgf1	Fgfr3	Mouse	Fibroblasts	Astrocytes	12	0.0540541	0	0.724641	Ctrl	Fibroblasts-Astrocytes	Fgf1-Fgfr3
Thbs1	Itgb8	Mouse	Fibroblasts	Astrocytes	12	0.0540541	0	0.707284	Ctrl	Fibroblasts-Astrocytes	Thbs1-Itgb8
Vegfa	Itgav	Mouse	Fibroblasts	Astrocytes	12	0.0540541	0.033	0.695472	Ctrl	Fibroblasts-Astrocytes	Vegfa-Itgav
Adam9	Itgav	Mouse	Fibroblasts	Astrocytes	12	0.0540541	0.031	0.696191	Ctrl	Fibroblasts-Astrocytes	Adam9-Itgav
Thbs1	Itgav	Mouse	Fibroblasts	Astrocytes	12	0.0540541	0	0.707239	Ctrl	Fibroblasts-Astrocytes	Thbs1-Itgav
Bmp2	Acvr2a	Mouse	Fibroblasts	Neurons	12	0.0142857	0	0.758566	Ctrl	Fibroblasts-Neurons	Bmp2-Acvr2a
Adam12	Itgb1	Mouse	Fibroblasts	OLs	12	0.206897	0	0.860476	Ctrl	Fibroblasts-OLs	Adam12-Itgb1
Lama2	Itgb4	Mouse	Fibroblasts	OLs	12	0.206897	0	0.823904	Ctrl	Fibroblasts-OLs	Lama2-Itgb4
Apoe	Abca1	Mouse	Fibroblasts	ChoroidPlexusCells	12	0.5	0	0.79624	Ctrl	Fibroblasts-ChoroidPlexusCells	Apoe-Abca1
Adam17	Itgb1	Mouse	Fibroblasts	EndothelialCells	12	0.0923077	0	0.756671	Ctrl	Fibroblasts-EndothelialCells	Adam17-Itgb1
Adam9	Itga6	Mouse	Fibroblasts	EndothelialCells	12	0.0923077	0	0.761462	Ctrl	Fibroblasts-EndothelialCells	Adam9-Itga6
Grn	Tnfrsf1a	Mouse	Fibroblasts	EndothelialCells	12	0.0923077	0	0.765941	Ctrl	Fibroblasts-EndothelialCells	Grn-Tnfrsf1a
Col1a1	Itgb1	Mouse	Fibroblasts	OPCs	12	0.413793	0	0.93218	Ctrl	Fibroblasts-OPCs	Col1a1-Itgb1
App	Lrp6	Mouse	Fibroblasts	OPCs	12	0.413793	0.004	0.9141	Ctrl	Fibroblasts-OPCs	App-Lrp6
Wnt5a	Ryk	Mouse	Fibroblasts	VSMCs	12	0.169014	0	0.859009	Ctrl	Fibroblasts-VSMCs	Wnt5a-Ryk
Adam9	Itgb1	Mouse	Fibroblasts	VSMCs	12	0.169014	0	0.831703	Ctrl	Fibroblasts-VSMCs	Adam9-Itgb1
Wnt5a	Notch1	Mouse	Fibroblasts	VSMCs	12	0.169014	0	0.927285	Ctrl	Fibroblasts-VSMCs	Wnt5a-Notch1
Bmp4	Bmpr1a	Mouse	Fibroblasts	VSMCs	12	0.169014	0	0.894458	Ctrl	Fibroblasts-VSMCs	Bmp4-Bmpr1a
Col18a1	Itgb5	Mouse	Fibroblasts	VSMCs	12	0.169014	0	0.760204	Ctrl	Fibroblasts-VSMCs	Col18a1-Itgb5
Thbs2	Notch3	Mouse	Fibroblasts	VSMCs	12	0.169014	0	0.954911	Ctrl	Fibroblasts-VSMCs	Thbs2-Notch3
Apoe	Sdc4	Mouse	OPCs	ChoroidPlexusCells	12	0.75	0	0.948833	Ctrl	OPCs-ChoroidPlexusCells	Apoe-Sdc4
Igfbp4	Lrp6	Mouse	VSMCs	Astrocytes	12	0.144578	0	0.714282	Ctrl	VSMCs-Astrocytes	Igfbp4-Lrp6
Jam3	Itgb1	Mouse	VSMCs	Astrocytes	12	0.144578	0.002	0.706783	Ctrl	VSMCs-Astrocytes	Jam3-Itgb1
Ntn1	Unc5a	Mouse	VSMCs	Neurons	12	0.0308483	0	0.830702	Ctrl	VSMCs-Neurons	Ntn1-Unc5a
Ngf	Ntrk3	Mouse	VSMCs	Neurons	12	0.0308483	0	0.917236	Ctrl	VSMCs-Neurons	Ngf-Ntrk3
Lgals3	Itgb1	Mouse	VSMCs	Neurons	12	0.0308483	0.001	0.854201	Ctrl	VSMCs-Neurons	Lgals3-Itgb1
Mfge8	Itgb1	Mouse	VSMCs	OLs	12	0.413793	0	0.863705	Ctrl	VSMCs-OLs	Mfge8-Itgb1
Hmgb1	Itgav	Mouse	VSMCs	OLs	12	0.413793	0	0.914211	Ctrl	VSMCs-OLs	Hmgb1-Itgav
Col1a2	Itgb1	Mouse	VSMCs	EndothelialCells	12	0.190476	0	0.747251	Ctrl	VSMCs-EndothelialCells	Col1a2-Itgb1
Lama4	Itgb1	Mouse	VSMCs	Fibroblasts	12	0.134831	0	0.740894	Ctrl	VSMCs-Fibroblasts	Lama4-Itgb1
Thbs1	Itgb1	Mouse	VSMCs	Fibroblasts	12	0.134831	0	0.740894	Ctrl	VSMCs-Fibroblasts	Thbs1-Itgb1
Adam9	Itgb1	Mouse	VSMCs	Fibroblasts	12	0.134831	0	0.740894	Ctrl	VSMCs-Fibroblasts	Adam9-Itgb1
Adam15	Itgav	Mouse	Microglia	Neurons	12	0.1	0.042	0.739816	Ctrl	Microglia-Neurons	Adam15-Itgav
Adam17	Itga6	Mouse	EndothelialCells	Astrocytes	11	0.0658683	0	0.707253	Ctrl	EndothelialCells-Astrocytes	Adam17-Itga6
Tgfb1	Tgfbr1	Mouse	EndothelialCells	Fibroblasts	11	0.0658683	0	0.751001	Ctrl	EndothelialCells-Fibroblasts	Tgfb1-Tgfbr1
Tgfb1	Tgfbr2	Mouse	EndothelialCells	Fibroblasts	11	0.0658683	0	0.939587	Ctrl	EndothelialCells-Fibroblasts	Tgfb1-Tgfbr2
Pdgfa	Pdgfrb	Mouse	EndothelialCells	Fibroblasts	11	0.0658683	0	0.978565	Ctrl	EndothelialCells-Fibroblasts	Pdgfa-Pdgfrb
Sema3c	Plxnb1	Mouse	Astrocytes	OLs	11	0.0295699	0.012	0.849644	Ctrl	Astrocytes-OLs	Sema3c-Plxnb1
Vegfa	Flt1	Mouse	Astrocytes	ChoroidPlexusCells	11	0.0956522	0	0.976151	Ctrl	Astrocytes-ChoroidPlexusCells	Vegfa-Flt1
Vegfa	Gpc1	Mouse	Astrocytes	ChoroidPlexusCells	11	0.0956522	0	0.924146	Ctrl	Astrocytes-ChoroidPlexusCells	Vegfa-Gpc1
Wnt7a	Fzd7	Mouse	Astrocytes	Fibroblasts	11	0.0415094	0	0.828941	Ctrl	Astrocytes-Fibroblasts	Wnt7a-Fzd7
Jag2	Notch2	Mouse	Astrocytes	Fibroblasts	11	0.0415094	0.001	0.719628	Ctrl	Astrocytes-Fibroblasts	Jag2-Notch2
Cxcl12	Itgb1	Mouse	Astrocytes	VSMCs	11	0.127907	0.023	0.824145	Ctrl	Astrocytes-VSMCs	Cxcl12-Itgb1
Apoe	Lrp5	Mouse	Astrocytes	VSMCs	11	0.127907	0	0.875724	Ctrl	Astrocytes-VSMCs	Apoe-Lrp5
Mfge8	Itgav	Mouse	Astrocytes	VSMCs	11	0.127907	0	0.934902	Ctrl	Astrocytes-VSMCs	Mfge8-Itgav
Rgma	Neo1	Mouse	Astrocytes	VSMCs	11	0.127907	0	0.935646	Ctrl	Astrocytes-VSMCs	Rgma-Neo1
Mfge8	Itgb5	Mouse	Astrocytes	Microglia	11	0.6875	0	0.92541	Ctrl	Astrocytes-Microglia	Mfge8-Itgb5
Wnt3	Fzd7	Mouse	Neurons	ChoroidPlexusCells	11	0.00780696	0	0.894207	Ctrl	Neurons-ChoroidPlexusCells	Wnt3-Fzd7
Tgfb1	Tgfbr1	Mouse	Neurons	ChoroidPlexusCells	11	0.00780696	0.014	0.988496	Ctrl	Neurons-ChoroidPlexusCells	Tgfb1-Tgfbr1
Dll1	Notch2	Mouse	Neurons	ChoroidPlexusCells	11	0.00780696	0	0.862851	Ctrl	Neurons-ChoroidPlexusCells	Dll1-Notch2
Rspo2	Znrf3	Mouse	Neurons	ChoroidPlexusCells	11	0.00780696	0	0.840032	Ctrl	Neurons-ChoroidPlexusCells	Rspo2-Znrf3
Tgfa	Egfr	Mouse	Neurons	ChoroidPlexusCells	11	0.00780696	0	0.96355	Ctrl	Neurons-ChoroidPlexusCells	Tgfa-Egfr
Tnc	Itgb1	Mouse	Neurons	ChoroidPlexusCells	11	0.00780696	0.005	0.959709	Ctrl	Neurons-ChoroidPlexusCells	Tnc-Itgb1
Pdgfd	Pdgfra	Mouse	Neurons	ChoroidPlexusCells	11	0.00780696	0	0.982512	Ctrl	Neurons-ChoroidPlexusCells	Pdgfd-Pdgfra
Tgfb3	Tgfbr2	Mouse	Neurons	EndothelialCells	11	0.0127462	0	0.802557	Ctrl	Neurons-EndothelialCells	Tgfb3-Tgfbr2
Thbs1	Itga1	Mouse	Neurons	EndothelialCells	11	0.0127462	0	0.774948	Ctrl	Neurons-EndothelialCells	Thbs1-Itga1
Cntn6	Notch1	Mouse	Neurons	EndothelialCells	11	0.0127462	0.016	0.848152	Ctrl	Neurons-EndothelialCells	Cntn6-Notch1
Dll3	Notch1	Mouse	Neurons	EndothelialCells	11	0.0127462	0	0.85502	Ctrl	Neurons-EndothelialCells	Dll3-Notch1
Wnt3	Fzd2	Mouse	Neurons	Fibroblasts	11	0.013382	0	0.897818	Ctrl	Neurons-Fibroblasts	Wnt3-Fzd2
Efnb1	Ephb4	Mouse	Neurons	Fibroblasts	11	0.013382	0	0.82639	Ctrl	Neurons-Fibroblasts	Efnb1-Ephb4
Fgf11	Fgfr2	Mouse	Neurons	Fibroblasts	11	0.013382	0	0.999993	Ctrl	Neurons-Fibroblasts	Fgf11-Fgfr2
Spp1	Itgb5	Mouse	Neurons	Fibroblasts	11	0.013382	0	0.737544	Ctrl	Neurons-Fibroblasts	Spp1-Itgb5
Npnt	Itgb1	Mouse	Neurons	OPCs	11	0.0307263	0.022	0.880169	Ctrl	Neurons-OPCs	Npnt-Itgb1
Psen1	Erbb4	Mouse	Neurons	OPCs	11	0.0307263	0.003	0.998499	Ctrl	Neurons-OPCs	Psen1-Erbb4
Nrg3	Erbb4	Mouse	Neurons	OPCs	11	0.0307263	0.039	0.980306	Ctrl	Neurons-OPCs	Nrg3-Erbb4
Tgfb1	Sdc2	Mouse	Neurons	VSMCs	11	0.0327381	0.001	0.764251	Ctrl	Neurons-VSMCs	Tgfb1-Sdc2
Vtn	Itgb5	Mouse	Neurons	VSMCs	11	0.0327381	0	0.755773	Ctrl	Neurons-VSMCs	Vtn-Itgb5
Lama4	Itgb1	Mouse	Neurons	VSMCs	11	0.0327381	0.014	0.840053	Ctrl	Neurons-VSMCs	Lama4-Itgb1
Vegfa	Axl	Mouse	Neurons	VSMCs	11	0.0327381	0	0.933716	Ctrl	Neurons-VSMCs	Vegfa-Axl
Psen1	Notch1	Mouse	Neurons	VSMCs	11	0.0327381	0.002	0.925246	Ctrl	Neurons-VSMCs	Psen1-Notch1
Col8a1	Itga1	Mouse	Neurons	VSMCs	11	0.0327381	0	0.797463	Ctrl	Neurons-VSMCs	Col8a1-Itga1
Hras	Tlr2	Mouse	Neurons	Microglia	11	0.0901639	0	1	Ctrl	Neurons-Microglia	Hras-Tlr2
Pdgfb	Pdgfrb	Mouse	Neurons	Pericytes	11	0.171875	0	0.936221	Ctrl	Neurons-Pericytes	Pdgfb-Pdgfrb
Bsg	Cd44	Mouse	Neurons	PeripheralMyeloidCells	11	0.6875	0	0.919446	Ctrl	Neurons-PeripheralMyeloidCells	Bsg-Cd44
S100b	Fgfr1	Mouse	OLs	Astrocytes	11	0.0278481	0	0.758258	Ctrl	OLs-Astrocytes	S100b-Fgfr1
Psen2	Notch2	Mouse	OLs	ChoroidPlexusCells	11	0.0820896	0	0.814909	Ctrl	OLs-ChoroidPlexusCells	Psen2-Notch2
Hras	Tlr2	Mouse	OLs	ChoroidPlexusCells	11	0.0820896	0	0.880655	Ctrl	OLs-ChoroidPlexusCells	Hras-Tlr2
Adam9	Itga6	Mouse	OLs	ChoroidPlexusCells	11	0.0820896	0	0.813561	Ctrl	OLs-ChoroidPlexusCells	Adam9-Itga6
Adam9	Itgb1	Mouse	OLs	EndothelialCells	11	0.169231	0	0.76817	Ctrl	OLs-EndothelialCells	Adam9-Itgb1
Calm3	Mylk	Mouse	OLs	Fibroblasts	11	0.189655	0	0.809598	Ctrl	OLs-Fibroblasts	Calm3-Mylk
Sema4d	Plxna2	Mouse	OLs	Fibroblasts	11	0.189655	0.001	0.788419	Ctrl	OLs-Fibroblasts	Sema4d-Plxna2
Apoe	Sdc1	Mouse	OLs	Fibroblasts	11	0.189655	0	0.926908	Ctrl	OLs-Fibroblasts	Apoe-Sdc1
Calm1	Cacna1c	Mouse	OLs	VSMCs	11	0.407407	0.001	0.813969	Ctrl	OLs-VSMCs	Calm1-Cacna1c
Pdgfa	Pdgfrb	Mouse	OLs	VSMCs	11	0.407407	0	0.97652	Ctrl	OLs-VSMCs	Pdgfa-Pdgfrb
Igf2	Igf1r	Mouse	ChoroidPlexusCells	Astrocytes	11	0.0973451	0	0.709066	Ctrl	ChoroidPlexusCells-Astrocytes	Igf2-Igf1r
Adam9	Itgav	Mouse	ChoroidPlexusCells	Astrocytes	11	0.0973451	0	0.707663	Ctrl	ChoroidPlexusCells-Astrocytes	Adam9-Itgav
Igf2	Insr	Mouse	ChoroidPlexusCells	OLs	11	0.0894309	0	0.905938	Ctrl	ChoroidPlexusCells-OLs	Igf2-Insr
Mfge8	Itgb1	Mouse	ChoroidPlexusCells	Fibroblasts	11	0.5	0	0.834763	Ctrl	ChoroidPlexusCells-Fibroblasts	Mfge8-Itgb1
Pdgfa	Pdgfra	Mouse	ChoroidPlexusCells	Fibroblasts	11	0.5	0	0.880816	Ctrl	ChoroidPlexusCells-Fibroblasts	Pdgfa-Pdgfra
Apoe	Sdc4	Mouse	ChoroidPlexusCells	Fibroblasts	11	0.5	0	0.799694	Ctrl	ChoroidPlexusCells-Fibroblasts	Apoe-Sdc4
Adam15	Itgb1	Mouse	EndothelialCells	OLs	11	0.174603	0.02	0.878706	Ctrl	EndothelialCells-OLs	Adam15-Itgb1
Tln1	Itgb1	Mouse	EndothelialCells	VSMCs	11	0.177419	0.024	0.797018	Ctrl	EndothelialCells-VSMCs	Tln1-Itgb1
Egfl7	Notch1	Mouse	EndothelialCells	VSMCs	11	0.177419	0	0.91395	Ctrl	EndothelialCells-VSMCs	Egfl7-Notch1
Angpt2	Itgb1	Mouse	Fibroblasts	Astrocytes	11	0.0495495	0	0.720029	Ctrl	Fibroblasts-Astrocytes	Angpt2-Itgb1
Bmp7	Bmpr2	Mouse	Fibroblasts	OLs	11	0.189655	0	0.889858	Ctrl	Fibroblasts-OLs	Bmp7-Bmpr2
Mfge8	Itgb1	Mouse	Fibroblasts	OLs	11	0.189655	0	0.860476	Ctrl	Fibroblasts-OLs	Mfge8-Itgb1
Fn1	Itgb1	Mouse	Fibroblasts	OLs	11	0.189655	0	0.860476	Ctrl	Fibroblasts-OLs	Fn1-Itgb1
Efnb1	Ephb1	Mouse	Fibroblasts	OLs	11	0.189655	0	0.780237	Ctrl	Fibroblasts-OLs	Efnb1-Ephb1
Col1a2	Itgb1	Mouse	Fibroblasts	ChoroidPlexusCells	11	0.458333	0	0.961438	Ctrl	Fibroblasts-ChoroidPlexusCells	Col1a2-Itgb1
Col4a6	Itgb1	Mouse	Fibroblasts	EndothelialCells	11	0.0846154	0	0.756671	Ctrl	Fibroblasts-EndothelialCells	Col4a6-Itgb1
Jag1	Notch2	Mouse	Fibroblasts	VSMCs	11	0.15493	0	0.927538	Ctrl	Fibroblasts-VSMCs	Jag1-Notch2
Thbs1	Itgb1	Mouse	Fibroblasts	VSMCs	11	0.15493	0	0.831703	Ctrl	Fibroblasts-VSMCs	Thbs1-Itgb1
Mdk	Itgb1	Mouse	Neuroblast	Neurons	11	0.0956522	0	0.850656	Ctrl	Neuroblast-Neurons	Mdk-Itgb1
Ncam1	Fgfr1	Mouse	OPCs	Astrocytes	11	0.23913	0	0.720757	Ctrl	OPCs-Astrocytes	Ncam1-Fgfr1
Lama4	Itgb1	Mouse	OPCs	Neurons	11	0.0271605	0.032	0.84215	Ctrl	OPCs-Neurons	Lama4-Itgb1
Bmp2	Bmpr2	Mouse	OPCs	Neurons	11	0.0271605	0.011	0.837447	Ctrl	OPCs-Neurons	Bmp2-Bmpr2
Apoe	Lrp6	Mouse	OPCs	ChoroidPlexusCells	11	0.6875	0	0.945281	Ctrl	OPCs-ChoroidPlexusCells	Apoe-Lrp6
Vtn	Itgav	Mouse	VSMCs	Astrocytes	11	0.13253	0	0.707902	Ctrl	VSMCs-Astrocytes	Vtn-Itgav
Gdf11	Acvr2a	Mouse	VSMCs	Neurons	11	0.0282776	0	0.756137	Ctrl	VSMCs-Neurons	Gdf11-Acvr2a
Efna4	Epha5	Mouse	VSMCs	Neurons	11	0.0282776	0	0.849095	Ctrl	VSMCs-Neurons	Efna4-Epha5
Efna1	Epha4	Mouse	VSMCs	Neurons	11	0.0282776	0.015	0.845866	Ctrl	VSMCs-Neurons	Efna1-Epha4
Spp1	Itgav	Mouse	VSMCs	Neurons	11	0.0282776	0	0.893042	Ctrl	VSMCs-Neurons	Spp1-Itgav
Tgfb2	Tgfbr2	Mouse	VSMCs	EndothelialCells	11	0.174603	0	0.754244	Ctrl	VSMCs-EndothelialCells	Tgfb2-Tgfbr2
Pdgfb	Pdgfra	Mouse	VSMCs	Fibroblasts	11	0.123596	0	0.796035	Ctrl	VSMCs-Fibroblasts	Pdgfb-Pdgfra
Pgf	Flt1	Mouse	VSMCs	Fibroblasts	11	0.123596	0	0.711249	Ctrl	VSMCs-Fibroblasts	Pgf-Flt1
Cxcl12	Itgb1	Mouse	VSMCs	Fibroblasts	11	0.123596	0.02	0.733448	Ctrl	VSMCs-Fibroblasts	Cxcl12-Itgb1
Grn	Tnfrsf1a	Mouse	VSMCs	Fibroblasts	11	0.123596	0	0.769492	Ctrl	VSMCs-Fibroblasts	Grn-Tnfrsf1a
Col18a1	Gpc1	Mouse	VSMCs	Fibroblasts	11	0.123596	0	0.797255	Ctrl	VSMCs-Fibroblasts	Col18a1-Gpc1
Col4a5	Itgb1	Mouse	VSMCs	Fibroblasts	11	0.123596	0	0.740894	Ctrl	VSMCs-Fibroblasts	Col4a5-Itgb1
Cd14	Itgb1	Mouse	Microglia	Neurons	11	0.0916667	0	0.859786	Ctrl	Microglia-Neurons	Cd14-Itgb1
Hgf	Itgb1	Mouse	Astrocytes	OLs	10	0.0268817	0	0.85417	Ctrl	Astrocytes-OLs	Hgf-Itgb1
Lgals3	Itgb1	Mouse	Astrocytes	OLs	10	0.0268817	0.014	0.84817	Ctrl	Astrocytes-OLs	Lgals3-Itgb1
Lin7c	Htr2c	Mouse	Astrocytes	ChoroidPlexusCells	10	0.0869565	0.005	0.837054	Ctrl	Astrocytes-ChoroidPlexusCells	Lin7c-Htr2c
Wnt7b	Fzd7	Mouse	Astrocytes	ChoroidPlexusCells	10	0.0869565	0	0.8964	Ctrl	Astrocytes-ChoroidPlexusCells	Wnt7b-Fzd7
Lama2	Itgb1	Mouse	Astrocytes	ChoroidPlexusCells	10	0.0869565	0	0.958207	Ctrl	Astrocytes-ChoroidPlexusCells	Lama2-Itgb1
Tgfb1	Itgb1	Mouse	Astrocytes	Fibroblasts	10	0.0377358	0.028	0.822898	Ctrl	Astrocytes-Fibroblasts	Tgfb1-Itgb1
Sfrp1	Fzd2	Mouse	Astrocytes	Fibroblasts	10	0.0377358	0	0.905369	Ctrl	Astrocytes-Fibroblasts	Sfrp1-Fzd2
Pdgfa	Pdgfra	Mouse	Astrocytes	Fibroblasts	10	0.0377358	0	0.897411	Ctrl	Astrocytes-Fibroblasts	Pdgfa-Pdgfra
Vegfa	Itgav	Mouse	Astrocytes	OPCs	10	0.208333	0	0.995576	Ctrl	Astrocytes-OPCs	Vegfa-Itgav
Fn1	Itgb1	Mouse	Astrocytes	VSMCs	10	0.116279	0.007	0.830866	Ctrl	Astrocytes-VSMCs	Fn1-Itgb1
Egfl7	Notch3	Mouse	Astrocytes	VSMCs	10	0.116279	0	0.973518	Ctrl	Astrocytes-VSMCs	Egfl7-Notch3
Fgf7	Fgfr2	Mouse	Neurons	OLs	10	0.00210261	0	0.956953	Ctrl	Neurons-OLs	Fgf7-Fgfr2
Liph	Lpar1	Mouse	Neurons	OLs	10	0.00210261	0	0.881771	Ctrl	Neurons-OLs	Liph-Lpar1
Pgf	Egfr	Mouse	Neurons	ChoroidPlexusCells	10	0.00709723	0	0.96355	Ctrl	Neurons-ChoroidPlexusCells	Pgf-Egfr
Vip	Ramp2	Mouse	Neurons	ChoroidPlexusCells	10	0.00709723	0.009	0.890383	Ctrl	Neurons-ChoroidPlexusCells	Vip-Ramp2
Col4a4	Itgb1	Mouse	Neurons	ChoroidPlexusCells	10	0.00709723	0.025	0.950015	Ctrl	Neurons-ChoroidPlexusCells	Col4a4-Itgb1
Tnfsf12	Egfr	Mouse	Neurons	ChoroidPlexusCells	10	0.00709723	0.002	0.962586	Ctrl	Neurons-ChoroidPlexusCells	Tnfsf12-Egfr
Jag1	Notch4	Mouse	Neurons	EndothelialCells	10	0.0115875	0.002	0.854164	Ctrl	Neurons-EndothelialCells	Jag1-Notch4
Fgf22	Fgfr1	Mouse	Neurons	Fibroblasts	10	0.0121655	0.001	0.987752	Ctrl	Neurons-Fibroblasts	Fgf22-Fgfr1
Hgf	Itgb1	Mouse	Neurons	Fibroblasts	10	0.0121655	0.002	0.839892	Ctrl	Neurons-Fibroblasts	Hgf-Itgb1
Vegfc	Itgb1	Mouse	Neurons	Fibroblasts	10	0.0121655	0.011	0.836097	Ctrl	Neurons-Fibroblasts	Vegfc-Itgb1
Wnt7b	Fzd7	Mouse	Neurons	Fibroblasts	10	0.0121655	0	0.832464	Ctrl	Neurons-Fibroblasts	Wnt7b-Fzd7
Sema3c	Plxnb1	Mouse	Neurons	VSMCs	10	0.0297619	0.007	0.838672	Ctrl	Neurons-VSMCs	Sema3c-Plxnb1
Dll3	Notch3	Mouse	Neurons	VSMCs	10	0.0297619	0	0.981247	Ctrl	Neurons-VSMCs	Dll3-Notch3
Sema6d	Trem2	Mouse	Neurons	Microglia	10	0.0819672	0	0.923153	Ctrl	Neurons-Microglia	Sema6d-Trem2
Hmgb1	Tlr2	Mouse	Neurons	Microglia	10	0.0819672	0	1	Ctrl	Neurons-Microglia	Hmgb1-Tlr2
App	Notch2	Mouse	Neurons	Pericytes	10	0.15625	0.003	0.851844	Ctrl	Neurons-Pericytes	App-Notch2
Col4a2	Itgb1	Mouse	Neurons	Pericytes	10	0.15625	0.003	0.901198	Ctrl	Neurons-Pericytes	Col4a2-Itgb1
Tgm2	Sdc4	Mouse	OLs	Astrocytes	10	0.0253165	0.002	0.706708	Ctrl	OLs-Astrocytes	Tgm2-Sdc4
Fgf22	Fgfr2	Mouse	OLs	ChoroidPlexusCells	10	0.0746269	0	0.985179	Ctrl	OLs-ChoroidPlexusCells	Fgf22-Fgfr2
S100b	Fgfr1	Mouse	OLs	ChoroidPlexusCells	10	0.0746269	0	0.984563	Ctrl	OLs-ChoroidPlexusCells	S100b-Fgfr1
Adam17	Notch2	Mouse	OLs	ChoroidPlexusCells	10	0.0746269	0	0.814909	Ctrl	OLs-ChoroidPlexusCells	Adam17-Notch2
Sema6a	Plxna2	Mouse	OLs	EndothelialCells	10	0.153846	0	0.721312	Ctrl	OLs-EndothelialCells	Sema6a-Plxna2
Mfge8	Itgb1	Mouse	OLs	EndothelialCells	10	0.153846	0	0.76817	Ctrl	OLs-EndothelialCells	Mfge8-Itgb1
Itgb1bp1	Itgb1	Mouse	OLs	EndothelialCells	10	0.153846	0.001	0.767786	Ctrl	OLs-EndothelialCells	Itgb1bp1-Itgb1
Adam15	Itgb1	Mouse	OLs	Fibroblasts	10	0.172414	0.022	0.931367	Ctrl	OLs-Fibroblasts	Adam15-Itgb1
Mfge8	Itgb1	Mouse	OLs	Fibroblasts	10	0.172414	0.002	0.940842	Ctrl	OLs-Fibroblasts	Mfge8-Itgb1
Grn	Tnfrsf1a	Mouse	OLs	Fibroblasts	10	0.172414	0	0.962268	Ctrl	OLs-Fibroblasts	Grn-Tnfrsf1a
Calm2	Cacna1c	Mouse	OLs	VSMCs	10	0.37037	0.002	0.813561	Ctrl	OLs-VSMCs	Calm2-Cacna1c
Fgf18	Fgfr3	Mouse	ChoroidPlexusCells	Astrocytes	10	0.0884956	0	0.728653	Ctrl	ChoroidPlexusCells-Astrocytes	Fgf18-Fgfr3
Col1a2	Itgb1	Mouse	ChoroidPlexusCells	Astrocytes	10	0.0884956	0	0.708061	Ctrl	ChoroidPlexusCells-Astrocytes	Col1a2-Itgb1
Adam9	Itgb1	Mouse	ChoroidPlexusCells	Astrocytes	10	0.0884956	0.015	0.70273	Ctrl	ChoroidPlexusCells-Astrocytes	Adam9-Itgb1
Hspg2	Itgb1	Mouse	ChoroidPlexusCells	Astrocytes	10	0.0884956	0	0.708061	Ctrl	ChoroidPlexusCells-Astrocytes	Hspg2-Itgb1
Ada	Adora1	Mouse	ChoroidPlexusCells	Neurons	10	0.0073046	0.007	0.820076	Ctrl	ChoroidPlexusCells-Neurons	Ada-Adora1
Tgfb1	Itgb1	Mouse	ChoroidPlexusCells	OLs	10	0.0813008	0	0.865944	Ctrl	ChoroidPlexusCells-OLs	Tgfb1-Itgb1
Bmp4	Bmpr2	Mouse	ChoroidPlexusCells	OLs	10	0.0813008	0	0.906537	Ctrl	ChoroidPlexusCells-OLs	Bmp4-Bmpr2
Gdf11	Tgfbr1	Mouse	ChoroidPlexusCells	OLs	10	0.0813008	0	0.777778	Ctrl	ChoroidPlexusCells-OLs	Gdf11-Tgfbr1
Vegfa	Sdc2	Mouse	ChoroidPlexusCells	OLs	10	0.0813008	0	0.858292	Ctrl	ChoroidPlexusCells-OLs	Vegfa-Sdc2
Gnai2	Igf1r	Mouse	ChoroidPlexusCells	Fibroblasts	10	0.454545	0.02	0.878296	Ctrl	ChoroidPlexusCells-Fibroblasts	Gnai2-Igf1r
Hspg2	Itgb1	Mouse	EndothelialCells	Astrocytes	10	0.0598802	0.005	0.799971	Ctrl	EndothelialCells-Astrocytes	Hspg2-Itgb1
Tln1	Itgb1	Mouse	EndothelialCells	OLs	10	0.15873	0.045	0.867426	Ctrl	EndothelialCells-OLs	Tln1-Itgb1
Adam17	Itgb1	Mouse	EndothelialCells	Fibroblasts	10	0.0598802	0.003	0.839079	Ctrl	EndothelialCells-Fibroblasts	Adam17-Itgb1
Adam17	Notch2	Mouse	EndothelialCells	Fibroblasts	10	0.0598802	0	0.714103	Ctrl	EndothelialCells-Fibroblasts	Adam17-Notch2
Pros1	Axl	Mouse	EndothelialCells	Fibroblasts	10	0.0598802	0	0.981571	Ctrl	EndothelialCells-Fibroblasts	Pros1-Axl
Adam17	Tnfrsf1a	Mouse	EndothelialCells	Fibroblasts	10	0.0598802	0	0.912019	Ctrl	EndothelialCells-Fibroblasts	Adam17-Tnfrsf1a
Dll4	Notch2	Mouse	EndothelialCells	Fibroblasts	10	0.0598802	0	0.714103	Ctrl	EndothelialCells-Fibroblasts	Dll4-Notch2
Pdgfd	Pdgfra	Mouse	EndothelialCells	Fibroblasts	10	0.0598802	0	0.946538	Ctrl	EndothelialCells-Fibroblasts	Pdgfd-Pdgfra
Edn1	Ednra	Mouse	EndothelialCells	VSMCs	10	0.16129	0	0.791019	Ctrl	EndothelialCells-VSMCs	Edn1-Ednra
Vcam1	Itgb1	Mouse	EndothelialCells	VSMCs	10	0.16129	0	0.806758	Ctrl	EndothelialCells-VSMCs	Vcam1-Itgb1
Mmp2	Itgav	Mouse	Fibroblasts	Astrocytes	10	0.045045	0	0.707239	Ctrl	Fibroblasts-Astrocytes	Mmp2-Itgav
Bmp5	Bmpr1a	Mouse	Fibroblasts	Neurons	10	0.0119048	0	0.86053	Ctrl	Fibroblasts-Neurons	Bmp5-Bmpr1a
Col4a6	Itgb1	Mouse	Fibroblasts	OLs	10	0.172414	0	0.860476	Ctrl	Fibroblasts-OLs	Col4a6-Itgb1
Col1a1	Itgb1	Mouse	Fibroblasts	ChoroidPlexusCells	10	0.416667	0	0.961438	Ctrl	Fibroblasts-ChoroidPlexusCells	Col1a1-Itgb1
Tgfb1	Itgb1	Mouse	Fibroblasts	EndothelialCells	10	0.0769231	0	0.756671	Ctrl	Fibroblasts-EndothelialCells	Tgfb1-Itgb1
Wnt4	Fzd4	Mouse	Fibroblasts	EndothelialCells	10	0.0769231	0	0.812913	Ctrl	Fibroblasts-EndothelialCells	Wnt4-Fzd4
Hsp90b1	Lrp6	Mouse	Fibroblasts	OPCs	10	0.344828	0.009	0.911802	Ctrl	Fibroblasts-OPCs	Hsp90b1-Lrp6
Cxcl12	Itgb1	Mouse	Fibroblasts	OPCs	10	0.344828	0	0.93218	Ctrl	Fibroblasts-OPCs	Cxcl12-Itgb1
Col3a1	Itgb1	Mouse	Fibroblasts	OPCs	10	0.344828	0	0.93218	Ctrl	Fibroblasts-OPCs	Col3a1-Itgb1
Spp1	Itgb1	Mouse	Fibroblasts	OPCs	10	0.344828	0	0.93218	Ctrl	Fibroblasts-OPCs	Spp1-Itgb1
Jag1	Notch3	Mouse	Fibroblasts	VSMCs	10	0.140845	0	0.954911	Ctrl	Fibroblasts-VSMCs	Jag1-Notch3
Mfge8	Itgb5	Mouse	Fibroblasts	VSMCs	10	0.140845	0	0.760204	Ctrl	Fibroblasts-VSMCs	Mfge8-Itgb5
Jam3	Itgb1	Mouse	Fibroblasts	VSMCs	10	0.140845	0.008	0.828369	Ctrl	Fibroblasts-VSMCs	Jam3-Itgb1
Agtrap	Rack1	Mouse	Fibroblasts	VSMCs	10	0.140845	0	0.733531	Ctrl	Fibroblasts-VSMCs	Agtrap-Rack1
Slit1	Robo2	Mouse	Neuroblast	Neurons	10	0.0869565	0.001	0.769184	Ctrl	Neuroblast-Neurons	Slit1-Robo2
S100b	Fgfr1	Mouse	OPCs	Astrocytes	10	0.217391	0	0.720757	Ctrl	OPCs-Astrocytes	S100b-Fgfr1
Wnt7a	Fzd3	Mouse	OPCs	Neurons	10	0.0246914	0.001	0.843907	Ctrl	OPCs-Neurons	Wnt7a-Fzd3
Mfge8	Itgb1	Mouse	OPCs	OLs	10	0.416667	0	0.82483	Ctrl	OPCs-OLs	Mfge8-Itgb1
Inhba	Acvr2a	Mouse	VSMCs	Neurons	10	0.0257069	0.001	0.755759	Ctrl	VSMCs-Neurons	Inhba-Acvr2a
Jam3	Itgb1	Mouse	VSMCs	OLs	10	0.344828	0	0.863705	Ctrl	VSMCs-OLs	Jam3-Itgb1
Angpt1	Tek	Mouse	VSMCs	EndothelialCells	10	0.15873	0	0.838177	Ctrl	VSMCs-EndothelialCells	Angpt1-Tek
Tgfb3	Tgfbr2	Mouse	VSMCs	Fibroblasts	10	0.11236	0	0.74159	Ctrl	VSMCs-Fibroblasts	Tgfb3-Tgfbr2
Fgf1	Fgfr2	Mouse	VSMCs	Fibroblasts	10	0.11236	0	0.994973	Ctrl	VSMCs-Fibroblasts	Fgf1-Fgfr2
Adam9	Itgav	Mouse	VSMCs	Fibroblasts	10	0.11236	0	0.745455	Ctrl	VSMCs-Fibroblasts	Adam9-Itgav
Thbs1	Itgav	Mouse	VSMCs	Fibroblasts	10	0.11236	0	0.745455	Ctrl	VSMCs-Fibroblasts	Thbs1-Itgav
Col18a1	Itgb5	Mouse	VSMCs	Fibroblasts	10	0.11236	0	0.710069	Ctrl	VSMCs-Fibroblasts	Col18a1-Itgb5
Tgfb1	Itgb1	Mouse	Microglia	Neurons	10	0.0833333	0	0.859786	Ctrl	Microglia-Neurons	Tgfb1-Itgb1
Tgfb1	Sdc2	Mouse	Microglia	Neurons	10	0.0833333	0	0.792458	Ctrl	Microglia-Neurons	Tgfb1-Sdc2
Sema4d	Plxnb1	Mouse	Astrocytes	OLs	9	0.0241935	0.041	0.837082	Ctrl	Astrocytes-OLs	Sema4d-Plxnb1
Wnt7a	Fzd3	Mouse	Astrocytes	OLs	9	0.0241935	0.004	0.809285	Ctrl	Astrocytes-OLs	Wnt7a-Fzd3
Col4a5	Itgb1	Mouse	Astrocytes	OLs	9	0.0241935	0.001	0.853743	Ctrl	Astrocytes-OLs	Col4a5-Itgb1
Tnc	Itgb1	Mouse	Astrocytes	OLs	9	0.0241935	0	0.85417	Ctrl	Astrocytes-OLs	Tnc-Itgb1
Hsp90b1	Tlr2	Mouse	Astrocytes	ChoroidPlexusCells	9	0.0782609	0	0.898714	Ctrl	Astrocytes-ChoroidPlexusCells	Hsp90b1-Tlr2
Sema4d	Plxnb2	Mouse	Astrocytes	ChoroidPlexusCells	9	0.0782609	0.002	0.986843	Ctrl	Astrocytes-ChoroidPlexusCells	Sema4d-Plxnb2
Vegfa	Ptprb	Mouse	Astrocytes	ChoroidPlexusCells	9	0.0782609	0	0.918175	Ctrl	Astrocytes-ChoroidPlexusCells	Vegfa-Ptprb
Mdk	Lrp6	Mouse	Astrocytes	EndothelialCells	9	0.0535714	0	0.804392	Ctrl	Astrocytes-EndothelialCells	Mdk-Lrp6
Lgals3	Itgb1	Mouse	Astrocytes	Fibroblasts	9	0.0339623	0.001	0.834249	Ctrl	Astrocytes-Fibroblasts	Lgals3-Itgb1
Col4a1	Itgb1	Mouse	Astrocytes	VSMCs	9	0.104651	0.037	0.818219	Ctrl	Astrocytes-VSMCs	Col4a1-Itgb1
S100b	Fgfr1	Mouse	Astrocytes	VSMCs	9	0.104651	0	0.98215	Ctrl	Astrocytes-VSMCs	S100b-Fgfr1
Vegfa	Axl	Mouse	Astrocytes	VSMCs	9	0.104651	0	0.925339	Ctrl	Astrocytes-VSMCs	Vegfa-Axl
Lama2	Itgb1	Mouse	Astrocytes	VSMCs	9	0.104651	0	0.833789	Ctrl	Astrocytes-VSMCs	Lama2-Itgb1
Fgf7	Fgfr3	Mouse	Neurons	Astrocytes	9	0.00146675	0	0.733045	Ctrl	Neurons-Astrocytes	Fgf7-Fgfr3
Inhbb	Acvr2b	Mouse	Neurons	OLs	9	0.00189235	0.012	0.777823	Ctrl	Neurons-OLs	Inhbb-Acvr2b
Wnt3	Fzd6	Mouse	Neurons	ChoroidPlexusCells	9	0.00638751	0.012	0.887153	Ctrl	Neurons-ChoroidPlexusCells	Wnt3-Fzd6
Wnt3	Fzd2	Mouse	Neurons	ChoroidPlexusCells	9	0.00638751	0.003	0.930429	Ctrl	Neurons-ChoroidPlexusCells	Wnt3-Fzd2
Wnt3	Lrp5	Mouse	Neurons	ChoroidPlexusCells	9	0.00638751	0	0.93868	Ctrl	Neurons-ChoroidPlexusCells	Wnt3-Lrp5
Wnt2	Lrp5	Mouse	Neurons	ChoroidPlexusCells	9	0.00638751	0	0.93868	Ctrl	Neurons-ChoroidPlexusCells	Wnt2-Lrp5
Fgf18	Fgfr2	Mouse	Neurons	ChoroidPlexusCells	9	0.00638751	0	0.980951	Ctrl	Neurons-ChoroidPlexusCells	Fgf18-Fgfr2
Bmp2	Acvr2b	Mouse	Neurons	ChoroidPlexusCells	9	0.00638751	0.002	0.896289	Ctrl	Neurons-ChoroidPlexusCells	Bmp2-Acvr2b
Lgals3	Itga3	Mouse	Neurons	ChoroidPlexusCells	9	0.00638751	0.017	0.823352	Ctrl	Neurons-ChoroidPlexusCells	Lgals3-Itga3
Gdf11	Tgfbr1	Mouse	Neurons	ChoroidPlexusCells	9	0.00638751	0.008	0.991499	Ctrl	Neurons-ChoroidPlexusCells	Gdf11-Tgfbr1
Hgf	Sdc2	Mouse	Neurons	ChoroidPlexusCells	9	0.00638751	0.005	0.923049	Ctrl	Neurons-ChoroidPlexusCells	Hgf-Sdc2
Wnt7a	Lrp5	Mouse	Neurons	ChoroidPlexusCells	9	0.00638751	0	0.93868	Ctrl	Neurons-ChoroidPlexusCells	Wnt7a-Lrp5
Wnt3	Fzd6	Mouse	Neurons	EndothelialCells	9	0.0104287	0	0.779688	Ctrl	Neurons-EndothelialCells	Wnt3-Fzd6
Fgf10	Fgfr1	Mouse	Neurons	Fibroblasts	9	0.0109489	0.001	0.987752	Ctrl	Neurons-Fibroblasts	Fgf10-Fgfr1
Fgf10	Fgfr2	Mouse	Neurons	Fibroblasts	9	0.0109489	0.002	0.998993	Ctrl	Neurons-Fibroblasts	Fgf10-Fgfr2
Col8a1	Itga1	Mouse	Neurons	Fibroblasts	9	0.0109489	0.021	0.728339	Ctrl	Neurons-Fibroblasts	Col8a1-Itga1
Sema4d	Plxna2	Mouse	Neurons	Neuroblast	9	0.0849057	0.03	0.720673	Ctrl	Neurons-Neuroblast	Sema4d-Plxna2
L1cam	Erbb3	Mouse	Neurons	OPCs	9	0.0251397	0.009	0.99549	Ctrl	Neurons-OPCs	L1cam-Erbb3
Vtn	Itga8	Mouse	Neurons	VSMCs	9	0.0267857	0	0.734441	Ctrl	Neurons-VSMCs	Vtn-Itga8
Col1a2	Itgb1	Mouse	Neurons	VSMCs	9	0.0267857	0.037	0.830197	Ctrl	Neurons-VSMCs	Col1a2-Itgb1
Adam17	Notch2	Mouse	Neurons	VSMCs	9	0.0267857	0	0.927213	Ctrl	Neurons-VSMCs	Adam17-Notch2
Npnt	Itga8	Mouse	Neurons	VSMCs	9	0.0267857	0	0.734441	Ctrl	Neurons-VSMCs	Npnt-Itga8
Adam17	Notch1	Mouse	Neurons	VSMCs	9	0.0267857	0	0.926173	Ctrl	Neurons-VSMCs	Adam17-Notch1
Lama2	Itgb1	Mouse	Neurons	VSMCs	9	0.0267857	0.004	0.844302	Ctrl	Neurons-VSMCs	Lama2-Itgb1
Tgfb2	Tgfbr2	Mouse	Neurons	Microglia	9	0.0737705	0	0.964717	Ctrl	Neurons-Microglia	Tgfb2-Tgfbr2
Cxcl12	Itgb1	Mouse	Neurons	Pericytes	9	0.140625	0.017	0.894848	Ctrl	Neurons-Pericytes	Cxcl12-Itgb1
Jag2	Notch3	Mouse	Neurons	Pericytes	9	0.140625	0	0.996372	Ctrl	Neurons-Pericytes	Jag2-Notch3
Adam9	Itgb1	Mouse	Neurons	Pericytes	9	0.140625	0.004	0.900746	Ctrl	Neurons-Pericytes	Adam9-Itgb1
Cx3cl1	Itga4	Mouse	Neurons	PeripheralMyeloidCells	9	0.5625	0	0.779112	Ctrl	Neurons-PeripheralMyeloidCells	Cx3cl1-Itga4
Wnt3	Fzd6	Mouse	OLs	ChoroidPlexusCells	9	0.0671642	0	0.883719	Ctrl	OLs-ChoroidPlexusCells	Wnt3-Fzd6
Adam10	Notch1	Mouse	OLs	ChoroidPlexusCells	9	0.0671642	0.01	0.758495	Ctrl	OLs-ChoroidPlexusCells	Adam10-Notch1
Wnt3	Fzd6	Mouse	OLs	EndothelialCells	9	0.138462	0	0.78458	Ctrl	OLs-EndothelialCells	Wnt3-Fzd6
Adam9	Itgb1	Mouse	OLs	Fibroblasts	9	0.155172	0	0.941785	Ctrl	OLs-Fibroblasts	Adam9-Itgb1
Adam10	Axl	Mouse	OLs	Fibroblasts	9	0.155172	0	0.996758	Ctrl	OLs-Fibroblasts	Adam10-Axl
Ptn	Sdc1	Mouse	OLs	Fibroblasts	9	0.155172	0	0.926908	Ctrl	OLs-Fibroblasts	Ptn-Sdc1
Ptn	Sdc2	Mouse	OLs	OPCs	9	0.290323	0.004	0.801826	Ctrl	OLs-OPCs	Ptn-Sdc2
Sema4d	Plxnb2	Mouse	OLs	VSMCs	9	0.333333	0	0.933266	Ctrl	OLs-VSMCs	Sema4d-Plxnb2
Apoe	Trem2	Mouse	OLs	Microglia	9	0.6	0	0.993782	Ctrl	OLs-Microglia	Apoe-Trem2
Tgfa	Erbb4	Mouse	ChoroidPlexusCells	OLs	9	0.0731707	0	0.984623	Ctrl	ChoroidPlexusCells-OLs	Tgfa-Erbb4
Angpt2	Itgb1	Mouse	ChoroidPlexusCells	OLs	9	0.0731707	0	0.865944	Ctrl	ChoroidPlexusCells-OLs	Angpt2-Itgb1
Thbs1	Itgb1	Mouse	ChoroidPlexusCells	OLs	9	0.0731707	0	0.865944	Ctrl	ChoroidPlexusCells-OLs	Thbs1-Itgb1
Ctf1	Il6st	Mouse	ChoroidPlexusCells	OLs	9	0.0731707	0	0.949709	Ctrl	ChoroidPlexusCells-OLs	Ctf1-Il6st
Jam2	Itgb1	Mouse	ChoroidPlexusCells	OLs	9	0.0731707	0.02	0.857241	Ctrl	ChoroidPlexusCells-OLs	Jam2-Itgb1
Lamb1	Itgb1	Mouse	ChoroidPlexusCells	Fibroblasts	9	0.409091	0	0.834763	Ctrl	ChoroidPlexusCells-Fibroblasts	Lamb1-Itgb1
Lgals3bp	Itgb1	Mouse	ChoroidPlexusCells	Fibroblasts	9	0.409091	0	0.834763	Ctrl	ChoroidPlexusCells-Fibroblasts	Lgals3bp-Itgb1
Col4a4	Itgb1	Mouse	ChoroidPlexusCells	Fibroblasts	9	0.409091	0	0.834763	Ctrl	ChoroidPlexusCells-Fibroblasts	Col4a4-Itgb1
Agtrap	Rack1	Mouse	ChoroidPlexusCells	Fibroblasts	9	0.409091	0	0.94025	Ctrl	ChoroidPlexusCells-Fibroblasts	Agtrap-Rack1
Lgals3bp	Itgb1	Mouse	EndothelialCells	Astrocytes	9	0.0538922	0.006	0.799569	Ctrl	EndothelialCells-Astrocytes	Lgals3bp-Itgb1
Col4a2	Itgb1	Mouse	EndothelialCells	OLs	9	0.142857	0.014	0.881392	Ctrl	EndothelialCells-OLs	Col4a2-Itgb1
Adam17	Itgb1	Mouse	EndothelialCells	OLs	9	0.142857	0	0.887627	Ctrl	EndothelialCells-OLs	Adam17-Itgb1
Ptn	Sdc4	Mouse	EndothelialCells	ChoroidPlexusCells	9	0.5625	0	0.919113	Ctrl	EndothelialCells-ChoroidPlexusCells	Ptn-Sdc4
Ptn	Sdc2	Mouse	EndothelialCells	ChoroidPlexusCells	9	0.5625	0	0.891214	Ctrl	EndothelialCells-ChoroidPlexusCells	Ptn-Sdc2
Egfl7	Notch2	Mouse	EndothelialCells	ChoroidPlexusCells	9	0.5625	0	0.855611	Ctrl	EndothelialCells-ChoroidPlexusCells	Egfl7-Notch2
Agtrap	Rack1	Mouse	EndothelialCells	Fibroblasts	9	0.0538922	0.008	0.987993	Ctrl	EndothelialCells-Fibroblasts	Agtrap-Rack1
Cxcl12	Itga4	Mouse	EndothelialCells	VSMCs	9	0.145161	0	0.724658	Ctrl	EndothelialCells-VSMCs	Cxcl12-Itga4
Ceacam1	Sdc4	Mouse	EndothelialCells	VSMCs	9	0.145161	0	0.817044	Ctrl	EndothelialCells-VSMCs	Ceacam1-Sdc4
Sfrp1	Fzd2	Mouse	Fibroblasts	Astrocytes	9	0.0405405	0	0.709912	Ctrl	Fibroblasts-Astrocytes	Sfrp1-Fzd2
Gpc3	Igf1r	Mouse	Fibroblasts	Astrocytes	9	0.0405405	0	0.713582	Ctrl	Fibroblasts-Astrocytes	Gpc3-Igf1r
Fbn1	Itgav	Mouse	Fibroblasts	Astrocytes	9	0.0405405	0	0.707239	Ctrl	Fibroblasts-Astrocytes	Fbn1-Itgav
Angpt2	Itgav	Mouse	Fibroblasts	Astrocytes	9	0.0405405	0	0.707239	Ctrl	Fibroblasts-Astrocytes	Angpt2-Itgav
Adam17	Itga6	Mouse	Fibroblasts	Astrocytes	9	0.0405405	0	0.707151	Ctrl	Fibroblasts-Astrocytes	Adam17-Itga6
Timp1	Itgb1	Mouse	Fibroblasts	OLs	9	0.155172	0	0.860476	Ctrl	Fibroblasts-OLs	Timp1-Itgb1
Mmp2	Itgb1	Mouse	Fibroblasts	OLs	9	0.155172	0	0.860476	Ctrl	Fibroblasts-OLs	Mmp2-Itgb1
Mfge8	Itgav	Mouse	Fibroblasts	OLs	9	0.155172	0	0.983754	Ctrl	Fibroblasts-OLs	Mfge8-Itgav
Bmp6	Bmpr2	Mouse	Fibroblasts	OLs	9	0.155172	0	0.889858	Ctrl	Fibroblasts-OLs	Bmp6-Bmpr2
Jam2	Itgb1	Mouse	Fibroblasts	OLs	9	0.155172	0	0.860476	Ctrl	Fibroblasts-OLs	Jam2-Itgb1
Bmp6	Acvr2b	Mouse	Fibroblasts	OLs	9	0.155172	0	0.767144	Ctrl	Fibroblasts-OLs	Bmp6-Acvr2b
Vtn	Itgb5	Mouse	Fibroblasts	ChoroidPlexusCells	9	0.375	0	0.874323	Ctrl	Fibroblasts-ChoroidPlexusCells	Vtn-Itgb5
Mdk	Lrp6	Mouse	Fibroblasts	ChoroidPlexusCells	9	0.375	0	0.937259	Ctrl	Fibroblasts-ChoroidPlexusCells	Mdk-Lrp6
Lgals3bp	Itgb1	Mouse	Fibroblasts	ChoroidPlexusCells	9	0.375	0	0.961438	Ctrl	Fibroblasts-ChoroidPlexusCells	Lgals3bp-Itgb1
Fbln1	Itgb1	Mouse	Fibroblasts	ChoroidPlexusCells	9	0.375	0	0.961438	Ctrl	Fibroblasts-ChoroidPlexusCells	Fbln1-Itgb1
Apoe	Lrp5	Mouse	Fibroblasts	ChoroidPlexusCells	9	0.375	0	0.9461	Ctrl	Fibroblasts-ChoroidPlexusCells	Apoe-Lrp5
Pltp	Abca1	Mouse	Fibroblasts	ChoroidPlexusCells	9	0.375	0	0.79624	Ctrl	Fibroblasts-ChoroidPlexusCells	Pltp-Abca1
Grn	Tnfrsf1a	Mouse	Fibroblasts	ChoroidPlexusCells	9	0.375	0	0.998564	Ctrl	Fibroblasts-ChoroidPlexusCells	Grn-Tnfrsf1a
Angpt2	Tek	Mouse	Fibroblasts	EndothelialCells	9	0.0692308	0	0.890191	Ctrl	Fibroblasts-EndothelialCells	Angpt2-Tek
Vtn	Itgav	Mouse	Fibroblasts	OPCs	9	0.310345	0	0.99694	Ctrl	Fibroblasts-OPCs	Vtn-Itgav
Fbln1	Itgb1	Mouse	Fibroblasts	OPCs	9	0.310345	0	0.93218	Ctrl	Fibroblasts-OPCs	Fbln1-Itgb1
Angpt2	Itgb1	Mouse	Fibroblasts	VSMCs	9	0.126761	0	0.831703	Ctrl	Fibroblasts-VSMCs	Angpt2-Itgb1
Mmp2	Itgb1	Mouse	Fibroblasts	VSMCs	9	0.126761	0	0.831703	Ctrl	Fibroblasts-VSMCs	Mmp2-Itgb1
Lama1	Itga7	Mouse	Fibroblasts	VSMCs	9	0.126761	0	0.739167	Ctrl	Fibroblasts-VSMCs	Lama1-Itga7
Wnt5a	Fzd4	Mouse	Fibroblasts	VSMCs	9	0.126761	0	0.839209	Ctrl	Fibroblasts-VSMCs	Wnt5a-Fzd4
Ncam1	Fgfr1	Mouse	Neuroblast	Fibroblasts	9	0.428571	0	0.898021	Ctrl	Neuroblast-Fibroblasts	Ncam1-Fgfr1
Bmp7	Bmpr1a	Mouse	OPCs	Neurons	9	0.0222222	0	0.888826	Ctrl	OPCs-Neurons	Bmp7-Bmpr1a
Adam12	Itgb1	Mouse	OPCs	Neurons	9	0.0222222	0	0.855956	Ctrl	OPCs-Neurons	Adam12-Itgb1
Bmp4	Bmpr1a	Mouse	OPCs	Neurons	9	0.0222222	0	0.888826	Ctrl	OPCs-Neurons	Bmp4-Bmpr1a
Gnai2	Igf1r	Mouse	OPCs	ChoroidPlexusCells	9	0.5625	0.005	0.984273	Ctrl	OPCs-ChoroidPlexusCells	Gnai2-Igf1r
S100b	Fgfr1	Mouse	OPCs	Fibroblasts	9	0.333333	0	0.707663	Ctrl	OPCs-Fibroblasts	S100b-Fgfr1
Ncam1	Fgfr1	Mouse	OPCs	Fibroblasts	9	0.333333	0	0.707663	Ctrl	OPCs-Fibroblasts	Ncam1-Fgfr1
Thbs1	Itgb1	Mouse	VSMCs	Neurons	9	0.0231362	0	0.854628	Ctrl	VSMCs-Neurons	Thbs1-Itgb1
Adam17	Itga6	Mouse	VSMCs	Neurons	9	0.0231362	0.011	0.727264	Ctrl	VSMCs-Neurons	Adam17-Itga6
Ntn1	Neo1	Mouse	VSMCs	Neurons	9	0.0231362	0	0.871562	Ctrl	VSMCs-Neurons	Ntn1-Neo1
App	Notch1	Mouse	VSMCs	EndothelialCells	9	0.142857	0.037	0.774374	Ctrl	VSMCs-EndothelialCells	App-Notch1
Pdgfb	Pdgfrb	Mouse	VSMCs	Fibroblasts	9	0.101124	0	0.843975	Ctrl	VSMCs-Fibroblasts	Pdgfb-Pdgfrb
Vtn	Itgb5	Mouse	VSMCs	Fibroblasts	9	0.101124	0	0.710069	Ctrl	VSMCs-Fibroblasts	Vtn-Itgb5
Tgfb2	Tgfbr1	Mouse	VSMCs	Fibroblasts	9	0.101124	0	0.730439	Ctrl	VSMCs-Fibroblasts	Tgfb2-Tgfbr1
Hspg2	Itgb1	Mouse	VSMCs	Fibroblasts	9	0.101124	0	0.740894	Ctrl	VSMCs-Fibroblasts	Hspg2-Itgb1
Vtn	Itgav	Mouse	Pericytes	Neurons	9	0.169811	0	0.861405	Ctrl	Pericytes-Neurons	Vtn-Itgav
Fyn	Thy1	Mouse	Tcells	Neurons	9	0.333333	0.003	0.718073	Ctrl	Tcells-Neurons	Fyn-Thy1
Wnt7a	Lrp6	Mouse	Astrocytes	ChoroidPlexusCells	8	0.0695652	0	0.946383	Ctrl	Astrocytes-ChoroidPlexusCells	Wnt7a-Lrp6
Fgf1	Fgfr2	Mouse	Astrocytes	ChoroidPlexusCells	8	0.0695652	0	0.98355	Ctrl	Astrocytes-ChoroidPlexusCells	Fgf1-Fgfr2
Tgfb2	Tgfbr1	Mouse	Astrocytes	ChoroidPlexusCells	8	0.0695652	0	0.994471	Ctrl	Astrocytes-ChoroidPlexusCells	Tgfb2-Tgfbr1
Vegfa	Kdr	Mouse	Astrocytes	ChoroidPlexusCells	8	0.0695652	0	0.869237	Ctrl	Astrocytes-ChoroidPlexusCells	Vegfa-Kdr
Pgf	Flt1	Mouse	Astrocytes	EndothelialCells	8	0.047619	0.002	0.766358	Ctrl	Astrocytes-EndothelialCells	Pgf-Flt1
Lama4	Itgb1	Mouse	Astrocytes	Fibroblasts	8	0.0301887	0.035	0.81993	Ctrl	Astrocytes-Fibroblasts	Lama4-Itgb1
Jag1	Notch2	Mouse	Astrocytes	Fibroblasts	8	0.0301887	0	0.719988	Ctrl	Astrocytes-Fibroblasts	Jag1-Notch2
Gdf10	Bmpr1a	Mouse	Astrocytes	Fibroblasts	8	0.0301887	0	0.780233	Ctrl	Astrocytes-Fibroblasts	Gdf10-Bmpr1a
Mdk	Itgb1	Mouse	Astrocytes	OPCs	8	0.166667	0	0.917208	Ctrl	Astrocytes-OPCs	Mdk-Itgb1
Egfl7	Notch2	Mouse	Astrocytes	VSMCs	8	0.0930233	0	0.928957	Ctrl	Astrocytes-VSMCs	Egfl7-Notch2
Mfge8	Itgb1	Mouse	Astrocytes	Tcells	8	0.666667	0	0.975547	Ctrl	Astrocytes-Tcells	Mfge8-Itgb1
Areg	Erbb3	Mouse	Neurons	OLs	8	0.00168209	0	1	Ctrl	Neurons-OLs	Areg-Erbb3
Wnt9a	Egfr	Mouse	Neurons	ChoroidPlexusCells	8	0.00567779	0	0.96355	Ctrl	Neurons-ChoroidPlexusCells	Wnt9a-Egfr
Tgfb3	Tgfbr1	Mouse	Neurons	ChoroidPlexusCells	8	0.00567779	0.034	0.978419	Ctrl	Neurons-ChoroidPlexusCells	Tgfb3-Tgfbr1
Wnt2	Fzd7	Mouse	Neurons	ChoroidPlexusCells	8	0.00567779	0	0.894207	Ctrl	Neurons-ChoroidPlexusCells	Wnt2-Fzd7
Fgf5	Fgfr1	Mouse	Neurons	ChoroidPlexusCells	8	0.00567779	0	0.986083	Ctrl	Neurons-ChoroidPlexusCells	Fgf5-Fgfr1
Thbs1	Itgb8	Mouse	Neurons	ChoroidPlexusCells	8	0.00567779	0.043	0.887914	Ctrl	Neurons-ChoroidPlexusCells	Thbs1-Itgb8
Gdf10	Bmpr1a	Mouse	Neurons	ChoroidPlexusCells	8	0.00567779	0	0.995324	Ctrl	Neurons-ChoroidPlexusCells	Gdf10-Bmpr1a
Hgf	Itgb1	Mouse	Neurons	EndothelialCells	8	0.00926999	0.017	0.760212	Ctrl	Neurons-EndothelialCells	Hgf-Itgb1
Efnb1	Ephb4	Mouse	Neurons	EndothelialCells	8	0.00926999	0	0.747145	Ctrl	Neurons-EndothelialCells	Efnb1-Ephb4
Dll3	Notch4	Mouse	Neurons	EndothelialCells	8	0.00926999	0	0.85502	Ctrl	Neurons-EndothelialCells	Dll3-Notch4
Mmp14	Flt1	Mouse	Neurons	EndothelialCells	8	0.00926999	0.036	0.749909	Ctrl	Neurons-EndothelialCells	Mmp14-Flt1
Wnt5a	Fzd4	Mouse	Neurons	EndothelialCells	8	0.00926999	0.007	0.797028	Ctrl	Neurons-EndothelialCells	Wnt5a-Fzd4
Tnc	Itgb1	Mouse	Neurons	EndothelialCells	8	0.00926999	0.007	0.764069	Ctrl	Neurons-EndothelialCells	Tnc-Itgb1
Wnt2	Fzd2	Mouse	Neurons	Fibroblasts	8	0.00973236	0	0.897818	Ctrl	Neurons-Fibroblasts	Wnt2-Fzd2
Ltb	Tnfrsf1a	Mouse	Neurons	Fibroblasts	8	0.00973236	0	0.853334	Ctrl	Neurons-Fibroblasts	Ltb-Tnfrsf1a
Gdf11	Tgfbr1	Mouse	Neurons	Fibroblasts	8	0.00973236	0.003	0.778239	Ctrl	Neurons-Fibroblasts	Gdf11-Tgfbr1
Fgf11	Fgfr1	Mouse	Neurons	Fibroblasts	8	0.00973236	0.001	0.987752	Ctrl	Neurons-Fibroblasts	Fgf11-Fgfr1
Bdnf	Bex3	Mouse	Neurons	Neuroblast	8	0.0754717	0.037	0.706452	Ctrl	Neurons-Neuroblast	Bdnf-Bex3
Slit3	Robo2	Mouse	Neurons	Neuroblast	8	0.0754717	0.004	0.726734	Ctrl	Neurons-Neuroblast	Slit3-Robo2
Nrg3	Erbb4	Mouse	Neurons	Neuroblast	8	0.0754717	0	0.975012	Ctrl	Neurons-Neuroblast	Nrg3-Erbb4
Tgfb1	Itgb8	Mouse	Neurons	OPCs	8	0.0223464	0.002	0.796455	Ctrl	Neurons-OPCs	Tgfb1-Itgb8
Lamc2	Itgb1	Mouse	Neurons	OPCs	8	0.0223464	0.025	0.878818	Ctrl	Neurons-OPCs	Lamc2-Itgb1
Pdgfc	Pdgfra	Mouse	Neurons	OPCs	8	0.0223464	0	0.963665	Ctrl	Neurons-OPCs	Pdgfc-Pdgfra
Mfng	Notch1	Mouse	Neurons	VSMCs	8	0.0238095	0	0.926173	Ctrl	Neurons-VSMCs	Mfng-Notch1
Npy	Npy1r	Mouse	Neurons	VSMCs	8	0.0238095	0	0.845537	Ctrl	Neurons-VSMCs	Npy-Npy1r
Wnt4	Fzd2	Mouse	Neurons	VSMCs	8	0.0238095	0	0.849796	Ctrl	Neurons-VSMCs	Wnt4-Fzd2
Tgfb2	Tgfbr2	Mouse	Neurons	VSMCs	8	0.0238095	0.023	0.968498	Ctrl	Neurons-VSMCs	Tgfb2-Tgfbr2
S100b	Fgfr1	Mouse	Neurons	VSMCs	8	0.0238095	0.014	0.974321	Ctrl	Neurons-VSMCs	S100b-Fgfr1
Tgm2	Sdc4	Mouse	Neurons	VSMCs	8	0.0238095	0.003	0.791812	Ctrl	Neurons-VSMCs	Tgm2-Sdc4
Pdgfc	Pdgfrb	Mouse	Neurons	VSMCs	8	0.0238095	0	0.950957	Ctrl	Neurons-VSMCs	Pdgfc-Pdgfrb
Cntn6	Notch1	Mouse	Neurons	VSMCs	8	0.0238095	0.001	0.925709	Ctrl	Neurons-VSMCs	Cntn6-Notch1
Spp1	Itgb5	Mouse	Neurons	VSMCs	8	0.0238095	0	0.755773	Ctrl	Neurons-VSMCs	Spp1-Itgb5
Dll4	Notch3	Mouse	Neurons	VSMCs	8	0.0238095	0	0.981247	Ctrl	Neurons-VSMCs	Dll4-Notch3
App	Trpc6	Mouse	Neurons	Pericytes	8	0.125	0.001	0.878315	Ctrl	Neurons-Pericytes	App-Trpc6
Pdgfa	Pdgfrb	Mouse	Neurons	Pericytes	8	0.125	0	0.936221	Ctrl	Neurons-Pericytes	Pdgfa-Pdgfrb
App	Ncstn	Mouse	Neurons	Tcells	8	0.347826	0.017	0.856163	Ctrl	Neurons-Tcells	App-Ncstn
Wnt3	Lrp5	Mouse	OLs	ChoroidPlexusCells	8	0.0597015	0	0.91834	Ctrl	OLs-ChoroidPlexusCells	Wnt3-Lrp5
Wnt3	Fzd7	Mouse	OLs	ChoroidPlexusCells	8	0.0597015	0	0.869743	Ctrl	OLs-ChoroidPlexusCells	Wnt3-Fzd7
Vtn	Itgb5	Mouse	OLs	ChoroidPlexusCells	8	0.0597015	0	0.897135	Ctrl	OLs-ChoroidPlexusCells	Vtn-Itgb5
Fgf22	Fgfr1	Mouse	OLs	ChoroidPlexusCells	8	0.0597015	0	0.984563	Ctrl	OLs-ChoroidPlexusCells	Fgf22-Fgfr1
Adam15	Itga9	Mouse	OLs	ChoroidPlexusCells	8	0.0597015	0	0.812791	Ctrl	OLs-ChoroidPlexusCells	Adam15-Itga9
Vegfa	Itgav	Mouse	OLs	ChoroidPlexusCells	8	0.0597015	0.038	0.913894	Ctrl	OLs-ChoroidPlexusCells	Vegfa-Itgav
Adam17	Tnfrsf1a	Mouse	OLs	ChoroidPlexusCells	8	0.0597015	0	0.996346	Ctrl	OLs-ChoroidPlexusCells	Adam17-Tnfrsf1a
Adam17	Itgb1	Mouse	OLs	EndothelialCells	8	0.123077	0.001	0.767786	Ctrl	OLs-EndothelialCells	Adam17-Itgb1
Cxcl12	Itgb1	Mouse	OLs	EndothelialCells	8	0.123077	0.044	0.75108	Ctrl	OLs-EndothelialCells	Cxcl12-Itgb1
Wnt3	Fzd2	Mouse	OLs	Fibroblasts	8	0.137931	0	0.865101	Ctrl	OLs-Fibroblasts	Wnt3-Fzd2
Sema6a	Plxna2	Mouse	OLs	Fibroblasts	8	0.137931	0.004	0.787234	Ctrl	OLs-Fibroblasts	Sema6a-Plxna2
Sema7a	Itgb1	Mouse	OLs	Fibroblasts	8	0.137931	0.045	0.920351	Ctrl	OLs-Fibroblasts	Sema7a-Itgb1
Adam10	Itgav	Mouse	OLs	OPCs	8	0.258065	0	0.998987	Ctrl	OLs-OPCs	Adam10-Itgav
Tln1	Itgb1	Mouse	OLs	VSMCs	8	0.296296	0.003	0.86058	Ctrl	OLs-VSMCs	Tln1-Itgb1
Gnas	Pth1r	Mouse	OLs	VSMCs	8	0.296296	0	0.848069	Ctrl	OLs-VSMCs	Gnas-Pth1r
Hmgb1	Itgav	Mouse	OLs	VSMCs	8	0.296296	0.005	0.929345	Ctrl	OLs-VSMCs	Hmgb1-Itgav
Sema6d	Tyrobp	Mouse	OLs	Microglia	8	0.533333	0	0.989039	Ctrl	OLs-Microglia	Sema6d-Tyrobp
Pdgfa	Pdgfrb	Mouse	OLs	Pericytes	8	0.8	0	0.755243	Ctrl	OLs-Pericytes	Pdgfa-Pdgfrb
Fgf2	Fgfr3	Mouse	ChoroidPlexusCells	Astrocytes	8	0.0707965	0	0.728653	Ctrl	ChoroidPlexusCells-Astrocytes	Fgf2-Fgfr3
Fbn1	Itgav	Mouse	ChoroidPlexusCells	Astrocytes	8	0.0707965	0	0.707663	Ctrl	ChoroidPlexusCells-Astrocytes	Fbn1-Itgav
Adam9	Itga6	Mouse	ChoroidPlexusCells	Astrocytes	8	0.0707965	0.002	0.707114	Ctrl	ChoroidPlexusCells-Astrocytes	Adam9-Itga6
Lama5	Itgb4	Mouse	ChoroidPlexusCells	OLs	8	0.0650407	0	0.840519	Ctrl	ChoroidPlexusCells-OLs	Lama5-Itgb4
Hbegf	Erbb3	Mouse	ChoroidPlexusCells	OLs	8	0.0650407	0	1	Ctrl	ChoroidPlexusCells-OLs	Hbegf-Erbb3
Vegfc	Itgb1	Mouse	ChoroidPlexusCells	OLs	8	0.0650407	0	0.865944	Ctrl	ChoroidPlexusCells-OLs	Vegfc-Itgb1
Npnt	Itgb1	Mouse	ChoroidPlexusCells	OLs	8	0.0650407	0.001	0.865511	Ctrl	ChoroidPlexusCells-OLs	Npnt-Itgb1
Angpt2	Itgav	Mouse	ChoroidPlexusCells	OLs	8	0.0650407	0	0.931585	Ctrl	ChoroidPlexusCells-OLs	Angpt2-Itgav
Vegfb	Flt1	Mouse	ChoroidPlexusCells	EndothelialCells	8	0.666667	0	0.769383	Ctrl	ChoroidPlexusCells-EndothelialCells	Vegfb-Flt1
Hspg2	Itgb1	Mouse	ChoroidPlexusCells	Fibroblasts	8	0.363636	0	0.834763	Ctrl	ChoroidPlexusCells-Fibroblasts	Hspg2-Itgb1
Vcam1	Itgb1	Mouse	EndothelialCells	Astrocytes	8	0.0479042	0.025	0.791891	Ctrl	EndothelialCells-Astrocytes	Vcam1-Itgb1
Mfge8	Itgb1	Mouse	EndothelialCells	OLs	8	0.126984	0.007	0.884515	Ctrl	EndothelialCells-OLs	Mfge8-Itgb1
Vwf	Itgav	Mouse	EndothelialCells	OLs	8	0.126984	0	0.991183	Ctrl	EndothelialCells-OLs	Vwf-Itgav
App	Notch2	Mouse	EndothelialCells	ChoroidPlexusCells	8	0.5	0	0.855611	Ctrl	EndothelialCells-ChoroidPlexusCells	App-Notch2
Fn1	Itgb1	Mouse	EndothelialCells	ChoroidPlexusCells	8	0.5	0	0.927923	Ctrl	EndothelialCells-ChoroidPlexusCells	Fn1-Itgb1
Gnai2	Igf1r	Mouse	EndothelialCells	ChoroidPlexusCells	8	0.5	0.02	0.965059	Ctrl	EndothelialCells-ChoroidPlexusCells	Gnai2-Igf1r
Apoe	Sdc4	Mouse	EndothelialCells	ChoroidPlexusCells	8	0.5	0	0.919113	Ctrl	EndothelialCells-ChoroidPlexusCells	Apoe-Sdc4
Psen2	Notch2	Mouse	EndothelialCells	Fibroblasts	8	0.0479042	0	0.714103	Ctrl	EndothelialCells-Fibroblasts	Psen2-Notch2
Pdgfd	Pdgfrb	Mouse	EndothelialCells	Fibroblasts	8	0.0479042	0	0.978565	Ctrl	EndothelialCells-Fibroblasts	Pdgfd-Pdgfrb
Tgfb1	Sdc2	Mouse	EndothelialCells	VSMCs	8	0.129032	0	0.794164	Ctrl	EndothelialCells-VSMCs	Tgfb1-Sdc2
Adam10	Axl	Mouse	EndothelialCells	VSMCs	8	0.129032	0	0.960336	Ctrl	EndothelialCells-VSMCs	Adam10-Axl
Tgfb1	Itgb1	Mouse	Fibroblasts	Astrocytes	8	0.036036	0.048	0.702536	Ctrl	Fibroblasts-Astrocytes	Tgfb1-Itgb1
Fgf2	Fgfr3	Mouse	Fibroblasts	Astrocytes	8	0.036036	0	0.724641	Ctrl	Fibroblasts-Astrocytes	Fgf2-Fgfr3
Igf1	Igf1r	Mouse	Fibroblasts	Astrocytes	8	0.036036	0.049	0.695879	Ctrl	Fibroblasts-Astrocytes	Igf1-Igf1r
Adam9	Itga6	Mouse	Fibroblasts	Astrocytes	8	0.036036	0.044	0.691419	Ctrl	Fibroblasts-Astrocytes	Adam9-Itga6
Bmp2	Bmpr1a	Mouse	Fibroblasts	Neurons	8	0.00952381	0.01	0.856217	Ctrl	Fibroblasts-Neurons	Bmp2-Bmpr1a
Lefty1	Acvr2a	Mouse	Fibroblasts	Neurons	8	0.00952381	0.003	0.757427	Ctrl	Fibroblasts-Neurons	Lefty1-Acvr2a
Wnt11	Ryk	Mouse	Fibroblasts	Neurons	8	0.00952381	0	0.777218	Ctrl	Fibroblasts-Neurons	Wnt11-Ryk
Fgf2	Itgav	Mouse	Fibroblasts	Neurons	8	0.00952381	0.001	0.9045	Ctrl	Fibroblasts-Neurons	Fgf2-Itgav
Tnc	Itgb1	Mouse	Fibroblasts	Neurons	8	0.00952381	0.004	0.86995	Ctrl	Fibroblasts-Neurons	Tnc-Itgb1
Bmp7	Acvr2b	Mouse	Fibroblasts	OLs	8	0.137931	0	0.767144	Ctrl	Fibroblasts-OLs	Bmp7-Acvr2b
Mdk	Lrp6	Mouse	Fibroblasts	OLs	8	0.137931	0	0.874149	Ctrl	Fibroblasts-OLs	Mdk-Lrp6
Lama1	Itgb4	Mouse	Fibroblasts	OLs	8	0.137931	0	0.823904	Ctrl	Fibroblasts-OLs	Lama1-Itgb4
Wnt5a	Ryk	Mouse	Fibroblasts	OLs	8	0.137931	0	0.710352	Ctrl	Fibroblasts-OLs	Wnt5a-Ryk
Adam9	Itgb1	Mouse	Fibroblasts	OLs	8	0.137931	0.005	0.858322	Ctrl	Fibroblasts-OLs	Adam9-Itgb1
Adam9	Itgav	Mouse	Fibroblasts	OLs	8	0.137931	0	0.983754	Ctrl	Fibroblasts-OLs	Adam9-Itgav
Wnt4	Fzd4	Mouse	Fibroblasts	ChoroidPlexusCells	8	0.333333	0	0.898908	Ctrl	Fibroblasts-ChoroidPlexusCells	Wnt4-Fzd4
Cxcl12	Itgb1	Mouse	Fibroblasts	ChoroidPlexusCells	8	0.333333	0	0.961438	Ctrl	Fibroblasts-ChoroidPlexusCells	Cxcl12-Itgb1
Spp1	Itgb5	Mouse	Fibroblasts	ChoroidPlexusCells	8	0.333333	0	0.874323	Ctrl	Fibroblasts-ChoroidPlexusCells	Spp1-Itgb5
Hspg2	Itgb1	Mouse	Fibroblasts	ChoroidPlexusCells	8	0.333333	0	0.961438	Ctrl	Fibroblasts-ChoroidPlexusCells	Hspg2-Itgb1
Spp1	Itgb1	Mouse	Fibroblasts	ChoroidPlexusCells	8	0.333333	0	0.961438	Ctrl	Fibroblasts-ChoroidPlexusCells	Spp1-Itgb1
Pgf	Flt1	Mouse	Fibroblasts	EndothelialCells	8	0.0615385	0	0.761447	Ctrl	Fibroblasts-EndothelialCells	Pgf-Flt1
Bmp5	Bmpr2	Mouse	Fibroblasts	EndothelialCells	8	0.0615385	0	0.911977	Ctrl	Fibroblasts-EndothelialCells	Bmp5-Bmpr2
Wnt5a	Lrp6	Mouse	Fibroblasts	EndothelialCells	8	0.0615385	0	0.780881	Ctrl	Fibroblasts-EndothelialCells	Wnt5a-Lrp6
Igf2	Insr	Mouse	Fibroblasts	EndothelialCells	8	0.0615385	0	0.841047	Ctrl	Fibroblasts-EndothelialCells	Igf2-Insr
Mdk	Lrp6	Mouse	Fibroblasts	OPCs	8	0.275862	0	0.915933	Ctrl	Fibroblasts-OPCs	Mdk-Lrp6
Mfge8	Itgb1	Mouse	Fibroblasts	OPCs	8	0.275862	0	0.93218	Ctrl	Fibroblasts-OPCs	Mfge8-Itgb1
Fn1	Itgb1	Mouse	Fibroblasts	OPCs	8	0.275862	0	0.93218	Ctrl	Fibroblasts-OPCs	Fn1-Itgb1
Cxcl12	Itgav	Mouse	Fibroblasts	OPCs	8	0.275862	0	0.99694	Ctrl	Fibroblasts-OPCs	Cxcl12-Itgav
Bmp7	Acvr1	Mouse	Fibroblasts	VSMCs	8	0.112676	0	0.711675	Ctrl	Fibroblasts-VSMCs	Bmp7-Acvr1
Wnt4	Fzd4	Mouse	Fibroblasts	VSMCs	8	0.112676	0	0.839209	Ctrl	Fibroblasts-VSMCs	Wnt4-Fzd4
Itgb1bp1	Itgb1	Mouse	Fibroblasts	VSMCs	8	0.112676	0.013	0.826279	Ctrl	Fibroblasts-VSMCs	Itgb1bp1-Itgb1
Mfge8	Pdgfrb	Mouse	Fibroblasts	VSMCs	8	0.112676	0	0.944031	Ctrl	Fibroblasts-VSMCs	Mfge8-Pdgfrb
[truncated: 1,977 more rows]

## Sheet: 1DPI
ligand	receptor	species	celltype_sender	celltype_receiver	lr_co_exp_num	lr_co_ratio	lr_co_ratio_pvalue	score	Condition	CellPair	LRpair
Gnai2	Igf1r	Mouse	OLs	Neurons	1424	0.377519	0	0.883904	1DPI	OLs-Neurons	Gnai2-Igf1r
Efnb3	Epha4	Mouse	OLs	Neurons	1244	0.329799	0	0.861181	1DPI	OLs-Neurons	Efnb3-Epha4
Cx3cl1	Itgb1	Mouse	Neurons	OLs	1165	0.313509	0	0.846702	1DPI	Neurons-OLs	Cx3cl1-Itgb1
Bsg	Slc16a1	Mouse	Neurons	OLs	1057	0.284446	0	0.727377	1DPI	Neurons-OLs	Bsg-Slc16a1
S100a1	Ryr2	Mouse	OLs	Neurons	1047	0.277572	0	0.733196	1DPI	OLs-Neurons	S100a1-Ryr2
Bsg	Itgb2	Mouse	Neurons	Granulocytes	1045	0.470297	0	0.721678	1DPI	Neurons-Granulocytes	Bsg-Itgb2
Bsg	Cd44	Mouse	Neurons	Granulocytes	1007	0.453195	0	0.770418	1DPI	Neurons-Granulocytes	Bsg-Cd44
Gnai2	Igf1r	Mouse	Granulocytes	Neurons	930	0.379747	0	0.889935	1DPI	Granulocytes-Neurons	Gnai2-Igf1r
App	Lrp6	Mouse	OLs	Neurons	873	0.231442	0	0.796791	1DPI	OLs-Neurons	App-Lrp6
Calm1	Cacna1c	Mouse	OLs	Neurons	847	0.224549	0	0.84686	1DPI	OLs-Neurons	Calm1-Cacna1c
Apoe	Lrp6	Mouse	OLs	Neurons	810	0.21474	0	0.796791	1DPI	OLs-Neurons	Apoe-Lrp6
Efnb3	Ephb6	Mouse	OLs	Neurons	786	0.208378	0	0.737827	1DPI	OLs-Neurons	Efnb3-Ephb6
Calm2	Grm7	Mouse	OLs	Neurons	774	0.205196	0	0.796713	1DPI	OLs-Neurons	Calm2-Grm7
Calm2	Cacna1c	Mouse	OLs	Neurons	769	0.203871	0	0.84686	1DPI	OLs-Neurons	Calm2-Cacna1c
Hsp90b1	Lrp6	Mouse	OLs	Neurons	749	0.198568	0	0.796791	1DPI	OLs-Neurons	Hsp90b1-Lrp6
Calm3	Grm7	Mouse	OLs	Neurons	738	0.195652	0	0.796713	1DPI	OLs-Neurons	Calm3-Grm7
Cx3cl1	Itgav	Mouse	Neurons	OLs	728	0.19591	0	0.973541	1DPI	Neurons-OLs	Cx3cl1-Itgav
Ptn	Ptprb	Mouse	OLs	EndothelialCells	725	0.724276	0	0.784027	1DPI	OLs-EndothelialCells	Ptn-Ptprb
Jam3	Itgb1	Mouse	OLs	Neurons	705	0.186903	0	0.857915	1DPI	OLs-Neurons	Jam3-Itgb1
Gnai2	Cnr1	Mouse	OLs	Neurons	680	0.180276	0	0.792085	1DPI	OLs-Neurons	Gnai2-Cnr1
Sema4d	Plxna2	Mouse	OLs	Neurons	653	0.173118	0	0.748319	1DPI	OLs-Neurons	Sema4d-Plxna2
Fgf12	Fgfr2	Mouse	Neurons	OLs	652	0.175457	0	0.946898	1DPI	Neurons-OLs	Fgf12-Fgfr2
Ptn	Ptprb	Mouse	Neurons	EndothelialCells	650	0.409062	0	0.760721	1DPI	Neurons-EndothelialCells	Ptn-Ptprb
Fyn	Thy1	Mouse	OLs	Neurons	635	0.168346	0	0.798858	1DPI	OLs-Neurons	Fyn-Thy1
Ptn	Sdc2	Mouse	OLs	Neurons	632	0.16755	0	0.783698	1DPI	OLs-Neurons	Ptn-Sdc2
Gnai2	Igf1r	Mouse	EndothelialCells	Neurons	626	0.342077	0	0.897197	1DPI	EndothelialCells-Neurons	Gnai2-Igf1r
Adam15	Itgb1	Mouse	Neurons	OLs	622	0.167384	0	0.846702	1DPI	Neurons-OLs	Adam15-Itgb1
App	Lrp6	Mouse	Neurons	OLs	619	0.166577	0	0.893697	1DPI	Neurons-OLs	App-Lrp6
Gnai2	Igf1r	Mouse	OLs	EndothelialCells	616	0.615385	0	0.907195	1DPI	OLs-EndothelialCells	Gnai2-Igf1r
Sema6a	Plxna2	Mouse	OLs	Neurons	606	0.160657	0	0.748319	1DPI	OLs-Neurons	Sema6a-Plxna2
Mif	Cxcr2	Mouse	Neurons	Granulocytes	595	0.267777	0	0.80888	1DPI	Neurons-Granulocytes	Mif-Cxcr2
Hmgb1	Itgav	Mouse	OLs	Neurons	592	0.156946	0	0.860071	1DPI	OLs-Neurons	Hmgb1-Itgav
L1cam	Itgb1	Mouse	Neurons	OLs	590	0.158773	0	0.846702	1DPI	Neurons-OLs	L1cam-Itgb1
Gnai2	Igf1r	Mouse	Neurons	EndothelialCells	569	0.358087	0	0.879485	1DPI	Neurons-EndothelialCells	Gnai2-Igf1r
Bsg	Slc16a7	Mouse	OLs	Neurons	559	0.148197	0	0.752542	1DPI	OLs-Neurons	Bsg-Slc16a7
Bsg	Itgb2	Mouse	OLs	Granulocytes	556	0.497317	0	0.730547	1DPI	OLs-Granulocytes	Bsg-Itgb2
Mif	Cxcr2	Mouse	OLs	Granulocytes	549	0.491055	0	0.811066	1DPI	OLs-Granulocytes	Mif-Cxcr2
Fgf13	Fgfr2	Mouse	Neurons	OLs	536	0.144241	0	0.946898	1DPI	Neurons-OLs	Fgf13-Fgfr2
Bsg	Cd44	Mouse	OLs	Granulocytes	533	0.476744	0	0.774781	1DPI	OLs-Granulocytes	Bsg-Cd44
Mif	Cd44	Mouse	Neurons	Granulocytes	528	0.237624	0	0.770418	1DPI	Neurons-Granulocytes	Mif-Cd44
Hmgb1	Itgav	Mouse	Neurons	OLs	522	0.140474	0	0.973541	1DPI	Neurons-OLs	Hmgb1-Itgav
Jam3	Itgb2	Mouse	OLs	Granulocytes	516	0.461538	0	0.730547	1DPI	OLs-Granulocytes	Jam3-Itgb2
Gnai2	Cnr1	Mouse	Granulocytes	Neurons	513	0.209473	0	0.796239	1DPI	Granulocytes-Neurons	Gnai2-Cnr1
Bsg	Slc16a1	Mouse	Neurons	EndothelialCells	496	0.312146	0	0.709159	1DPI	Neurons-EndothelialCells	Bsg-Slc16a1
Fgf14	Fgfr2	Mouse	Neurons	OLs	489	0.131593	0	0.946898	1DPI	Neurons-OLs	Fgf14-Fgfr2
Wnt3	Fzd3	Mouse	OLs	Neurons	479	0.126988	0	0.82747	1DPI	OLs-Neurons	Wnt3-Fzd3
Hmgb1	Cxcr4	Mouse	OLs	Granulocytes	479	0.428444	0	0.813704	1DPI	OLs-Granulocytes	Hmgb1-Cxcr4
Mif	Cd44	Mouse	OLs	Granulocytes	469	0.419499	0	0.774781	1DPI	OLs-Granulocytes	Mif-Cd44
Gnai2	Igf1r	Mouse	Tcells	Neurons	461	0.320807	0	0.890211	1DPI	Tcells-Neurons	Gnai2-Igf1r
Cx3cl1	Itgb1	Mouse	Neurons	EndothelialCells	461	0.29012	0	0.715466	1DPI	Neurons-EndothelialCells	Cx3cl1-Itgb1
Mif	Cxcr4	Mouse	Neurons	Granulocytes	456	0.205221	0	0.809794	1DPI	Neurons-Granulocytes	Mif-Cxcr4
Hmgb1	Itgam	Mouse	OLs	Granulocytes	456	0.407871	0	0.712973	1DPI	OLs-Granulocytes	Hmgb1-Itgam
Hmgb1	Cxcr4	Mouse	Neurons	Granulocytes	454	0.20432	0	0.809794	1DPI	Neurons-Granulocytes	Hmgb1-Cxcr4
App	Notch1	Mouse	Neurons	EndothelialCells	444	0.279421	0	0.85502	1DPI	Neurons-EndothelialCells	App-Notch1
Gnai2	Igf1r	Mouse	Granulocytes	EndothelialCells	442	0.67378	0	0.880393	1DPI	Granulocytes-EndothelialCells	Gnai2-Igf1r
Cd14	Itgb1	Mouse	Granulocytes	OLs	441	0.361772	0	0.87576	1DPI	Granulocytes-OLs	Cd14-Itgb1
L1cam	Erbb3	Mouse	Neurons	OLs	435	0.117061	0	1	1DPI	Neurons-OLs	L1cam-Erbb3
Cxcl12	Itgb1	Mouse	EndothelialCells	OLs	429	0.368557	0	0.871363	1DPI	EndothelialCells-OLs	Cxcl12-Itgb1
Sema6a	Plxna4	Mouse	OLs	Neurons	427	0.113203	0	0.748369	1DPI	OLs-Neurons	Sema6a-Plxna4
Gnai2	Igf1r	Mouse	PeripheralMyeloidCells	Neurons	425	0.304878	0	0.887591	1DPI	PeripheralMyeloidCells-Neurons	Gnai2-Igf1r
Mif	Cxcr4	Mouse	OLs	Granulocytes	425	0.380143	0	0.813704	1DPI	OLs-Granulocytes	Mif-Cxcr4
Sema7a	Itgb1	Mouse	Neurons	OLs	419	0.112756	0	0.846702	1DPI	Neurons-OLs	Sema7a-Itgb1
Fn1	Itgb1	Mouse	EndothelialCells	OLs	417	0.358247	0	0.871363	1DPI	EndothelialCells-OLs	Fn1-Itgb1
Sema6d	Tyrobp	Mouse	OLs	Granulocytes	410	0.366726	0	0.800092	1DPI	OLs-Granulocytes	Sema6d-Tyrobp
Jam3	Itgam	Mouse	OLs	Granulocytes	409	0.365832	0	0.712973	1DPI	OLs-Granulocytes	Jam3-Itgam
Calm1	Cacna1c	Mouse	Granulocytes	Neurons	397	0.162107	0	0.850998	1DPI	Granulocytes-Neurons	Calm1-Cacna1c
Bsg	Slc16a1	Mouse	EndothelialCells	OLs	392	0.33677	0	0.732842	1DPI	EndothelialCells-OLs	Bsg-Slc16a1
App	Lrp6	Mouse	EndothelialCells	Neurons	381	0.208197	0	0.806321	1DPI	EndothelialCells-Neurons	App-Lrp6
Adam15	Itgav	Mouse	Neurons	OLs	380	0.10226	0	0.973541	1DPI	Neurons-OLs	Adam15-Itgav
Vegfb	Flt1	Mouse	Neurons	EndothelialCells	378	0.237885	0	0.726757	1DPI	Neurons-EndothelialCells	Vegfb-Flt1
Cd14	Itgb1	Mouse	Granulocytes	Neurons	375	0.153124	0	0.84847	1DPI	Granulocytes-Neurons	Cd14-Itgb1
Icam5	Itgb2	Mouse	Neurons	Granulocytes	374	0.168317	0	0.721678	1DPI	Neurons-Granulocytes	Icam5-Itgb2
Gnai2	Igf1r	Mouse	Granulocytes	OLs	373	0.305989	0	0.956891	1DPI	Granulocytes-OLs	Gnai2-Igf1r
Bsg	Itgb2	Mouse	EndothelialCells	Granulocytes	373	0.560902	0	0.725397	1DPI	EndothelialCells-Granulocytes	Bsg-Itgb2
Col4a2	Itgb1	Mouse	Neurons	OLs	370	0.0995694	0	0.846702	1DPI	Neurons-OLs	Col4a2-Itgb1
Lgals3	Itgb1	Mouse	Granulocytes	OLs	369	0.302707	0	0.87576	1DPI	Granulocytes-OLs	Lgals3-Itgb1
Jam3	Itgb1	Mouse	OLs	EndothelialCells	368	0.367632	0	0.716413	1DPI	OLs-EndothelialCells	Jam3-Itgb1
App	Lrp6	Mouse	Neurons	PeripheralMyeloidCells	362	0.28594	0	0.967163	1DPI	Neurons-PeripheralMyeloidCells	App-Lrp6
Calm2	Grm7	Mouse	Granulocytes	Neurons	362	0.147815	0	0.79316	1DPI	Granulocytes-Neurons	Calm2-Grm7
L1cam	Itgav	Mouse	Neurons	OLs	358	0.0963402	0	0.973541	1DPI	Neurons-OLs	L1cam-Itgav
Bsg	Slc16a7	Mouse	EndothelialCells	Neurons	356	0.194536	0	0.758996	1DPI	EndothelialCells-Neurons	Bsg-Slc16a7
Cx3cl1	Itgb1	Mouse	Neurons	PeripheralMyeloidCells	353	0.278831	0	0.904038	1DPI	Neurons-PeripheralMyeloidCells	Cx3cl1-Itgb1
Egfl7	Itgav	Mouse	EndothelialCells	OLs	350	0.300687	0	0.96392	1DPI	EndothelialCells-OLs	Egfl7-Itgav
Pf4	Fgfr2	Mouse	PeripheralMyeloidCells	OLs	350	0.49505	0	0.955341	1DPI	PeripheralMyeloidCells-OLs	Pf4-Fgfr2
Sema6d	Plxna4	Mouse	OLs	Neurons	350	0.092789	0	0.748369	1DPI	OLs-Neurons	Sema6d-Plxna4
Bsg	Slc16a7	Mouse	Neurons	OLs	350	0.0941873	0	0.714728	1DPI	Neurons-OLs	Bsg-Slc16a7
Bsg	Cd44	Mouse	EndothelialCells	Granulocytes	339	0.509774	0	0.795525	1DPI	EndothelialCells-Granulocytes	Bsg-Cd44
Calm1	Cacna1c	Mouse	EndothelialCells	Neurons	338	0.184699	0	0.857705	1DPI	EndothelialCells-Neurons	Calm1-Cacna1c
Calm1	Mylk	Mouse	Neurons	VSMCs	337	0.687755	0	0.769946	1DPI	Neurons-VSMCs	Calm1-Mylk
Hsp90b1	Tlr2	Mouse	Neurons	Granulocytes	333	0.149865	0	0.997702	1DPI	Neurons-Granulocytes	Hsp90b1-Tlr2
Adam10	Itgav	Mouse	Neurons	OLs	331	0.0890743	0	0.973541	1DPI	Neurons-OLs	Adam10-Itgav
Calm2	Cacna1c	Mouse	Granulocytes	Neurons	331	0.135157	0	0.850998	1DPI	Granulocytes-Neurons	Calm2-Cacna1c
Egfl7	Itgav	Mouse	Neurons	OLs	330	0.0888052	0	0.973541	1DPI	Neurons-OLs	Egfl7-Itgav
Jam3	Itgb1	Mouse	Neurons	OLs	329	0.0885361	0.009	0.842883	1DPI	Neurons-OLs	Jam3-Itgb1
Cxcl12	Itgb1	Mouse	Neurons	OLs	326	0.0877287	0	0.846702	1DPI	Neurons-OLs	Cxcl12-Itgb1
Sema7a	Itgb1	Mouse	EndothelialCells	OLs	324	0.278351	0	0.871363	1DPI	EndothelialCells-OLs	Sema7a-Itgb1
Gnai2	Igf1r	Mouse	OLs	Granulocytes	322	0.288014	0	0.975876	1DPI	OLs-Granulocytes	Gnai2-Igf1r
Apoe	Trem2	Mouse	OLs	PeripheralMyeloidCells	320	0.525452	0	0.978543	1DPI	OLs-PeripheralMyeloidCells	Apoe-Trem2
Lgals3	Itgb1	Mouse	Granulocytes	Neurons	320	0.130666	0	0.84847	1DPI	Granulocytes-Neurons	Lgals3-Itgb1
Cx3cl1	Itgb1	Mouse	Neurons	Tcells	316	0.247649	0	0.910533	1DPI	Neurons-Tcells	Cx3cl1-Itgb1
Apoe	Lrp6	Mouse	EndothelialCells	Neurons	314	0.171585	0	0.806321	1DPI	EndothelialCells-Neurons	Apoe-Lrp6
Gnai2	Cnr1	Mouse	EndothelialCells	Neurons	310	0.169399	0	0.804852	1DPI	EndothelialCells-Neurons	Gnai2-Cnr1
Bsg	Slc16a1	Mouse	OLs	EndothelialCells	310	0.30969	0	0.71029	1DPI	OLs-EndothelialCells	Bsg-Slc16a1
Fyn	Thy1	Mouse	Tcells	Neurons	309	0.215031	0	0.801241	1DPI	Tcells-Neurons	Fyn-Thy1
Bsg	Slc16a1	Mouse	EndothelialCells	Neurons	309	0.168852	0.002	0.751683	1DPI	EndothelialCells-Neurons	Bsg-Slc16a1
App	Notch1	Mouse	OLs	EndothelialCells	307	0.306693	0	0.85502	1DPI	OLs-EndothelialCells	App-Notch1
Cxcl12	Itgb1	Mouse	EndothelialCells	Neurons	306	0.167213	0	0.856349	1DPI	EndothelialCells-Neurons	Cxcl12-Itgb1
Fn1	Itgb1	Mouse	EndothelialCells	Neurons	304	0.16612	0	0.856349	1DPI	EndothelialCells-Neurons	Fn1-Itgb1
Tln1	Itgb1	Mouse	Granulocytes	OLs	302	0.247744	0	0.87576	1DPI	Granulocytes-OLs	Tln1-Itgb1
Rgmb	Neo1	Mouse	Neurons	OLs	300	0.080732	0	0.950888	1DPI	Neurons-OLs	Rgmb-Neo1
Bsg	Itgb2	Mouse	Neurons	Tcells	297	0.232759	0	0.943535	1DPI	Neurons-Tcells	Bsg-Itgb2
Col4a1	Itgb1	Mouse	Neurons	OLs	297	0.0799247	0	0.846702	1DPI	Neurons-OLs	Col4a1-Itgb1
Apoe	Lrp6	Mouse	PeripheralMyeloidCells	Neurons	297	0.213056	0	0.797684	1DPI	PeripheralMyeloidCells-Neurons	Apoe-Lrp6
Nrg3	Erbb3	Mouse	Neurons	OLs	287	0.0772336	0	1	1DPI	Neurons-OLs	Nrg3-Erbb3
Efna2	Epha5	Mouse	OLs	Neurons	287	0.076087	0	0.850535	1DPI	OLs-Neurons	Efna2-Epha5
Jam3	Itgb1	Mouse	OLs	Tcells	286	0.338863	0	0.920857	1DPI	OLs-Tcells	Jam3-Itgb1
Sema6d	Tyrobp	Mouse	Neurons	Granulocytes	286	0.128713	0	0.801022	1DPI	Neurons-Granulocytes	Sema6d-Tyrobp
Tln1	Itgb2	Mouse	Neurons	Granulocytes	284	0.127813	0	0.721678	1DPI	Neurons-Granulocytes	Tln1-Itgb2
Calm1	Cacna1c	Mouse	Tcells	Neurons	283	0.196938	0	0.852618	1DPI	Tcells-Neurons	Calm1-Cacna1c
Bsg	Itgb2	Mouse	PeripheralMyeloidCells	Granulocytes	282	0.37751	0	0.724468	1DPI	PeripheralMyeloidCells-Granulocytes	Bsg-Itgb2
Apoe	Trem2	Mouse	Neurons	PeripheralMyeloidCells	281	0.221959	0	0.995514	1DPI	Neurons-PeripheralMyeloidCells	Apoe-Trem2
Pf4	Ccr1	Mouse	PeripheralMyeloidCells	Granulocytes	278	0.372155	0	0.8362	1DPI	PeripheralMyeloidCells-Granulocytes	Pf4-Ccr1
Calm2	Mylk	Mouse	Neurons	VSMCs	277	0.565306	0	0.769946	1DPI	Neurons-VSMCs	Calm2-Mylk
Hsp90b1	Tlr2	Mouse	Neurons	PeripheralMyeloidCells	275	0.21722	0	1	1DPI	Neurons-PeripheralMyeloidCells	Hsp90b1-Tlr2
Ptn	Sdc4	Mouse	Neurons	PeripheralMyeloidCells	273	0.21564	0	0.894539	1DPI	Neurons-PeripheralMyeloidCells	Ptn-Sdc4
Bsg	Cd44	Mouse	PeripheralMyeloidCells	Granulocytes	273	0.365462	0	0.770793	1DPI	PeripheralMyeloidCells-Granulocytes	Bsg-Cd44
Cxcl12	Itgav	Mouse	EndothelialCells	OLs	272	0.233677	0	0.96392	1DPI	EndothelialCells-OLs	Cxcl12-Itgav
Grn	Tnfrsf1a	Mouse	PeripheralMyeloidCells	Granulocytes	267	0.35743	0	0.763465	1DPI	PeripheralMyeloidCells-Granulocytes	Grn-Tnfrsf1a
Efnb2	Ephb1	Mouse	Neurons	OLs	265	0.0713132	0	0.784529	1DPI	Neurons-OLs	Efnb2-Ephb1
Calm3	Mylk	Mouse	Neurons	VSMCs	264	0.538776	0	0.769946	1DPI	Neurons-VSMCs	Calm3-Mylk
Hsp90b1	Lrp6	Mouse	Neurons	PeripheralMyeloidCells	263	0.207741	0	0.967163	1DPI	Neurons-PeripheralMyeloidCells	Hsp90b1-Lrp6
Ptn	Sdc4	Mouse	OLs	PeripheralMyeloidCells	263	0.431856	0	0.890381	1DPI	OLs-PeripheralMyeloidCells	Ptn-Sdc4
Egfl7	Itgav	Mouse	EndothelialCells	Neurons	263	0.143716	0	0.864582	1DPI	EndothelialCells-Neurons	Egfl7-Itgav
Cx3cl1	Cx3cr1	Mouse	Neurons	Microglia	262	0.333333	0	0.932079	1DPI	Neurons-Microglia	Cx3cl1-Cx3cr1
Hmgb1	Cxcr4	Mouse	OLs	Tcells	260	0.308057	0	0.916767	1DPI	OLs-Tcells	Hmgb1-Cxcr4
Col4a1	Itgb1	Mouse	EndothelialCells	OLs	259	0.222509	0	0.871363	1DPI	EndothelialCells-OLs	Col4a1-Itgb1
Rgma	Neo1	Mouse	OLs	Neurons	259	0.0686638	0	0.864105	1DPI	OLs-Neurons	Rgma-Neo1
Apoe	Trem2	Mouse	OLs	Microglia	257	0.711911	0	0.887591	1DPI	OLs-Microglia	Apoe-Trem2
Calm1	Cacna1c	Mouse	PeripheralMyeloidCells	Neurons	256	0.183644	0	0.859187	1DPI	PeripheralMyeloidCells-Neurons	Calm1-Cacna1c
Calm3	Grm7	Mouse	Granulocytes	Neurons	254	0.103716	0	0.79316	1DPI	Granulocytes-Neurons	Calm3-Grm7
Jam2	Itgb1	Mouse	EndothelialCells	OLs	253	0.217354	0	0.871363	1DPI	EndothelialCells-OLs	Jam2-Itgb1
Bsg	Slc16a7	Mouse	Granulocytes	Neurons	253	0.103307	0	0.74506	1DPI	Granulocytes-Neurons	Bsg-Slc16a7
Bsg	Slc16a1	Mouse	Granulocytes	OLs	252	0.206727	0	0.733787	1DPI	Granulocytes-OLs	Bsg-Slc16a1
Tln1	Itgb2	Mouse	OLs	Granulocytes	252	0.225403	0	0.730547	1DPI	OLs-Granulocytes	Tln1-Itgb2
Gnai2	Igf1r	Mouse	Microglia	Neurons	250	0.297619	0.001	0.894751	1DPI	Microglia-Neurons	Gnai2-Igf1r
Apoe	Sdc4	Mouse	OLs	PeripheralMyeloidCells	250	0.410509	0	0.890381	1DPI	OLs-PeripheralMyeloidCells	Apoe-Sdc4
Cx3cl1	Itgb1	Mouse	Neurons	VSMCs	249	0.508163	0	0.868665	1DPI	Neurons-VSMCs	Cx3cl1-Itgb1
Sema6d	Tyrobp	Mouse	OLs	PeripheralMyeloidCells	248	0.407225	0	0.96347	1DPI	OLs-PeripheralMyeloidCells	Sema6d-Tyrobp
Adam15	Itgb1	Mouse	Neurons	EndothelialCells	248	0.156073	0	0.715466	1DPI	Neurons-EndothelialCells	Adam15-Itgb1
Sema7a	Itgb1	Mouse	EndothelialCells	Neurons	246	0.134426	0	0.856349	1DPI	EndothelialCells-Neurons	Sema7a-Itgb1
Wnt3	Lrp6	Mouse	OLs	Neurons	244	0.0646872	0	0.796791	1DPI	OLs-Neurons	Wnt3-Lrp6
Apoe	Trem2	Mouse	Neurons	Microglia	242	0.307888	0	0.899675	1DPI	Neurons-Microglia	Apoe-Trem2
Adam10	Itgav	Mouse	OLs	Neurons	242	0.0641569	0	0.860071	1DPI	OLs-Neurons	Adam10-Itgav
Adam9	Itgb1	Mouse	OLs	Neurons	242	0.0641569	0	0.857915	1DPI	OLs-Neurons	Adam9-Itgb1
Tln1	Itgb1	Mouse	Tcells	OLs	240	0.241935	0	0.864836	1DPI	Tcells-OLs	Tln1-Itgb1
Efna3	Ephb1	Mouse	Neurons	OLs	238	0.0640474	0	0.784529	1DPI	Neurons-OLs	Efna3-Ephb1
Calm2	Grm7	Mouse	PeripheralMyeloidCells	Neurons	236	0.169297	0	0.801675	1DPI	PeripheralMyeloidCells-Neurons	Calm2-Grm7
L1cam	Itgb1	Mouse	Neurons	EndothelialCells	234	0.147262	0	0.715466	1DPI	Neurons-EndothelialCells	L1cam-Itgb1
Hmgb1	Tlr2	Mouse	Neurons	Granulocytes	232	0.10441	0	0.997702	1DPI	Neurons-Granulocytes	Hmgb1-Tlr2
Jam3	Itgal	Mouse	OLs	Tcells	231	0.273697	0	0.740013	1DPI	OLs-Tcells	Jam3-Itgal
Mif	Cxcr4	Mouse	OLs	Tcells	230	0.272512	0	0.916767	1DPI	OLs-Tcells	Mif-Cxcr4
Cd14	Itgb2	Mouse	PeripheralMyeloidCells	Granulocytes	229	0.30656	0	0.724468	1DPI	PeripheralMyeloidCells-Granulocytes	Cd14-Itgb2
Rgma	Neo1	Mouse	Neurons	OLs	228	0.0613563	0	0.950888	1DPI	Neurons-OLs	Rgma-Neo1
Gnai2	Cnr1	Mouse	PeripheralMyeloidCells	Neurons	228	0.163558	0	0.800712	1DPI	PeripheralMyeloidCells-Neurons	Gnai2-Cnr1
Hmgb1	Tlr2	Mouse	OLs	Granulocytes	226	0.202147	0	0.997529	1DPI	OLs-Granulocytes	Hmgb1-Tlr2
Cd14	Itgb1	Mouse	PeripheralMyeloidCells	OLs	224	0.316832	0	0.848834	1DPI	PeripheralMyeloidCells-OLs	Cd14-Itgb1
Bsg	Slc16a1	Mouse	Tcells	OLs	223	0.224798	0	0.730727	1DPI	Tcells-OLs	Bsg-Slc16a1
Adam15	Itgb1	Mouse	EndothelialCells	OLs	222	0.190722	0	0.871363	1DPI	EndothelialCells-OLs	Adam15-Itgb1
Calm2	Cacna1c	Mouse	Tcells	Neurons	222	0.154489	0	0.852618	1DPI	Tcells-Neurons	Calm2-Cacna1c
Apoe	Sdc4	Mouse	Neurons	PeripheralMyeloidCells	221	0.174566	0	0.894539	1DPI	Neurons-PeripheralMyeloidCells	Apoe-Sdc4
Cxcl12	Cxcr4	Mouse	EndothelialCells	Granulocytes	221	0.332331	0	0.833425	1DPI	EndothelialCells-Granulocytes	Cxcl12-Cxcr4
Gnai2	Cnr1	Mouse	Tcells	Neurons	221	0.153793	0	0.798287	1DPI	Tcells-Neurons	Gnai2-Cnr1
Adam15	Itgav	Mouse	OLs	Neurons	220	0.0583245	0	0.860071	1DPI	OLs-Neurons	Adam15-Itgav
Calm2	Cacna1c	Mouse	PeripheralMyeloidCells	Neurons	217	0.155667	0	0.859187	1DPI	PeripheralMyeloidCells-Neurons	Calm2-Cacna1c
Efnb3	Ephb1	Mouse	Neurons	OLs	217	0.0583961	0	0.784529	1DPI	Neurons-OLs	Efnb3-Ephb1
Col4a2	Itgb1	Mouse	EndothelialCells	OLs	216	0.185567	0	0.871363	1DPI	EndothelialCells-OLs	Col4a2-Itgb1
Sema3c	Plxna4	Mouse	EndothelialCells	Neurons	215	0.117486	0	0.754621	1DPI	EndothelialCells-Neurons	Sema3c-Plxna4
Fgf9	Fgfr2	Mouse	Neurons	OLs	214	0.0575888	0	0.946898	1DPI	Neurons-OLs	Fgf9-Fgfr2
Efna2	Epha4	Mouse	OLs	Neurons	213	0.0564687	0	0.861181	1DPI	OLs-Neurons	Efna2-Epha4
Hsp90b1	Tlr2	Mouse	OLs	Granulocytes	212	0.189624	0	0.997529	1DPI	OLs-Granulocytes	Hsp90b1-Tlr2
Cxcl12	Itgav	Mouse	EndothelialCells	Neurons	212	0.115847	0	0.864582	1DPI	EndothelialCells-Neurons	Cxcl12-Itgav
App	Lrp6	Mouse	OLs	PeripheralMyeloidCells	211	0.34647	0	0.966509	1DPI	OLs-PeripheralMyeloidCells	App-Lrp6
Bsg	Cd44	Mouse	Neurons	Tcells	211	0.165361	0	0.822568	1DPI	Neurons-Tcells	Bsg-Cd44
Cxcl12	Itgav	Mouse	Neurons	OLs	209	0.0562433	0	0.973541	1DPI	Neurons-OLs	Cxcl12-Itgav
Igf1	Igf1r	Mouse	PeripheralMyeloidCells	Neurons	209	0.149928	0	0.887591	1DPI	PeripheralMyeloidCells-Neurons	Igf1-Igf1r
App	Lrp6	Mouse	EndothelialCells	OLs	208	0.178694	0	0.874458	1DPI	EndothelialCells-OLs	App-Lrp6
Lgals3	Itgb4	Mouse	Granulocytes	OLs	208	0.170632	0	0.827752	1DPI	Granulocytes-OLs	Lgals3-Itgb4
Cd14	Itgb1	Mouse	Granulocytes	PeripheralMyeloidCells	206	0.282192	0	0.922034	1DPI	Granulocytes-PeripheralMyeloidCells	Cd14-Itgb1
Hmgb1	Cxcr4	Mouse	PeripheralMyeloidCells	Granulocytes	206	0.27577	0	0.812934	1DPI	PeripheralMyeloidCells-Granulocytes	Hmgb1-Cxcr4
Vim	Cd44	Mouse	EndothelialCells	Granulocytes	206	0.309774	0	0.795525	1DPI	EndothelialCells-Granulocytes	Vim-Cd44
Hras	Tlr2	Mouse	Neurons	Granulocytes	204	0.0918092	0	0.997702	1DPI	Neurons-Granulocytes	Hras-Tlr2
Bsg	Cd44	Mouse	Neurons	PeripheralMyeloidCells	204	0.161137	0	0.873531	1DPI	Neurons-PeripheralMyeloidCells	Bsg-Cd44
Calm2	Grm7	Mouse	Tcells	Neurons	204	0.141962	0	0.795866	1DPI	Tcells-Neurons	Calm2-Grm7
Hmgb1	Itgav	Mouse	Tcells	OLs	203	0.204637	0	0.973801	1DPI	Tcells-OLs	Hmgb1-Itgav
Fn1	Cd44	Mouse	EndothelialCells	Granulocytes	202	0.303759	0	0.795525	1DPI	EndothelialCells-Granulocytes	Fn1-Cd44
Calm1	Mylk	Mouse	OLs	VSMCs	202	0.731884	0	0.785251	1DPI	OLs-VSMCs	Calm1-Mylk
Sema6d	Kdr	Mouse	OLs	EndothelialCells	202	0.201798	0	0.75187	1DPI	OLs-EndothelialCells	Sema6d-Kdr
Vim	Cd44	Mouse	Neurons	Granulocytes	201	0.090459	0	0.770418	1DPI	Neurons-Granulocytes	Vim-Cd44
Jam2	Itgb1	Mouse	EndothelialCells	Neurons	200	0.10929	0	0.856349	1DPI	EndothelialCells-Neurons	Jam2-Itgb1
Adam9	Itgb1	Mouse	Neurons	OLs	199	0.0535522	0	0.846702	1DPI	Neurons-OLs	Adam9-Itgb1
Hsp90b1	Lrp6	Mouse	PeripheralMyeloidCells	Neurons	199	0.142755	0	0.797684	1DPI	PeripheralMyeloidCells-Neurons	Hsp90b1-Lrp6
Jam3	Itgb2	Mouse	Neurons	Granulocytes	199	0.089559	0	0.721678	1DPI	Neurons-Granulocytes	Jam3-Itgb2
Gnai2	Igf1r	Mouse	Tcells	EndothelialCells	197	0.532432	0	0.896235	1DPI	Tcells-EndothelialCells	Gnai2-Igf1r
Apoe	Lrp6	Mouse	OLs	PeripheralMyeloidCells	196	0.321839	0	0.966509	1DPI	OLs-PeripheralMyeloidCells	Apoe-Lrp6
Tgfb1	Itgb1	Mouse	Tcells	OLs	196	0.197581	0	0.864836	1DPI	Tcells-OLs	Tgfb1-Itgb1
Mif	Cxcr4	Mouse	Neurons	Tcells	194	0.152038	0	0.898819	1DPI	Neurons-Tcells	Mif-Cxcr4
Efna1	Epha5	Mouse	OLs	Neurons	194	0.0514316	0	0.850535	1DPI	OLs-Neurons	Efna1-Epha5
Apoe	Lrp6	Mouse	Astrocytes	Neurons	194	0.205945	0	0.799086	1DPI	Astrocytes-Neurons	Apoe-Lrp6
Vegfb	Flt1	Mouse	OLs	EndothelialCells	194	0.193806	0	0.724899	1DPI	OLs-EndothelialCells	Vegfb-Flt1
Mif	Cxcr2	Mouse	PeripheralMyeloidCells	Granulocytes	193	0.258367	0	0.817188	1DPI	PeripheralMyeloidCells-Granulocytes	Mif-Cxcr2
Sema5a	Plxnb3	Mouse	Neurons	OLs	192	0.0516685	0	0.921901	1DPI	Neurons-OLs	Sema5a-Plxnb3
Gnai2	Igf1r	Mouse	VSMCs	Neurons	190	0.361905	0	0.889021	1DPI	VSMCs-Neurons	Gnai2-Igf1r
Grn	Tnfrsf1a	Mouse	Neurons	Granulocytes	189	0.0850585	0	0.767057	1DPI	Neurons-Granulocytes	Grn-Tnfrsf1a
Cd14	Itgb1	Mouse	Granulocytes	EndothelialCells	189	0.28811	0	0.726492	1DPI	Granulocytes-EndothelialCells	Cd14-Itgb1
Hmgb1	Tlr2	Mouse	Neurons	PeripheralMyeloidCells	188	0.148499	0	1	1DPI	Neurons-PeripheralMyeloidCells	Hmgb1-Tlr2
Jam3	Itgb1	Mouse	OLs	PeripheralMyeloidCells	188	0.308703	0	0.929164	1DPI	OLs-PeripheralMyeloidCells	Jam3-Itgb1
Sema6d	Plxna1	Mouse	OLs	Neurons	188	0.0498409	0	0.746218	1DPI	OLs-Neurons	Sema6d-Plxna1
Hsp90b1	Lrp6	Mouse	OLs	PeripheralMyeloidCells	187	0.307061	0	0.966509	1DPI	OLs-PeripheralMyeloidCells	Hsp90b1-Lrp6
Jam3	Itgb1	Mouse	OLs	VSMCs	187	0.677536	0	0.829859	1DPI	OLs-VSMCs	Jam3-Itgb1
Col4a2	Itgb1	Mouse	Neurons	EndothelialCells	187	0.117684	0	0.715466	1DPI	Neurons-EndothelialCells	Col4a2-Itgb1
Adam9	Itgav	Mouse	OLs	Neurons	186	0.0493107	0	0.860071	1DPI	OLs-Neurons	Adam9-Itgav
Col4a1	Itgb1	Mouse	EndothelialCells	Neurons	186	0.101639	0	0.856349	1DPI	EndothelialCells-Neurons	Col4a1-Itgb1
Bsg	Itgb2	Mouse	OLs	Tcells	185	0.219194	0	0.982036	1DPI	OLs-Tcells	Bsg-Itgb2
Tgfb1	Itgb1	Mouse	PeripheralMyeloidCells	OLs	185	0.261669	0	0.848834	1DPI	PeripheralMyeloidCells-OLs	Tgfb1-Itgb1
Hsp90b1	Lrp6	Mouse	Tcells	Neurons	185	0.12874	0.014	0.789307	1DPI	Tcells-Neurons	Hsp90b1-Lrp6
Cxcl2	Cxcr2	Mouse	PeripheralMyeloidCells	Granulocytes	184	0.246319	0	0.817188	1DPI	PeripheralMyeloidCells-Granulocytes	Cxcl2-Cxcr2
Ptn	Sdc2	Mouse	EndothelialCells	Neurons	183	0.1	0	0.782016	1DPI	EndothelialCells-Neurons	Ptn-Sdc2
Jam3	Itgb2	Mouse	OLs	Tcells	181	0.214455	0	0.982036	1DPI	OLs-Tcells	Jam3-Itgb2
L1cam	Itgb1	Mouse	Neurons	PeripheralMyeloidCells	181	0.14297	0	0.904038	1DPI	Neurons-PeripheralMyeloidCells	L1cam-Itgb1
Apoe	Lrp6	Mouse	EndothelialCells	OLs	181	0.155498	0	0.874458	1DPI	EndothelialCells-OLs	Apoe-Lrp6
Tln1	Itgb2	Mouse	PeripheralMyeloidCells	Granulocytes	181	0.242303	0	0.724468	1DPI	PeripheralMyeloidCells-Granulocytes	Tln1-Itgb2
Sema7a	Itgb1	Mouse	Neurons	EndothelialCells	181	0.113908	0	0.715466	1DPI	Neurons-EndothelialCells	Sema7a-Itgb1
App	Notch2	Mouse	OLs	PeripheralMyeloidCells	180	0.295567	0	0.85502	1DPI	OLs-PeripheralMyeloidCells	App-Notch2
Cxcl12	Cxcr4	Mouse	Neurons	Granulocytes	179	0.0805581	0	0.809794	1DPI	Neurons-Granulocytes	Cxcl12-Cxcr4
Adam15	Itgb1	Mouse	Neurons	PeripheralMyeloidCells	178	0.1406	0	0.904038	1DPI	Neurons-PeripheralMyeloidCells	Adam15-Itgb1
Calm2	Mylk	Mouse	OLs	VSMCs	178	0.644928	0	0.785251	1DPI	OLs-VSMCs	Calm2-Mylk
Hmgb1	Cxcr4	Mouse	Neurons	Tcells	177	0.138715	0	0.898819	1DPI	Neurons-Tcells	Hmgb1-Cxcr4
Cx3cl1	Itgb1	Mouse	Neurons	Microglia	177	0.225191	0	0.848772	1DPI	Neurons-Microglia	Cx3cl1-Itgb1
Tln1	Itgb1	Mouse	OLs	EndothelialCells	177	0.176823	0	0.716413	1DPI	OLs-EndothelialCells	Tln1-Itgb1
Bsg	Itgb2	Mouse	Neurons	Microglia	176	0.223919	0	0.972999	1DPI	Neurons-Microglia	Bsg-Itgb2
Fgf1	Cd44	Mouse	OLs	Granulocytes	176	0.157424	0	0.774781	1DPI	OLs-Granulocytes	Fgf1-Cd44
Sema6d	Tyrobp	Mouse	Neurons	PeripheralMyeloidCells	173	0.136651	0	0.979069	1DPI	Neurons-PeripheralMyeloidCells	Sema6d-Tyrobp
Tln1	Itgb1	Mouse	PeripheralMyeloidCells	OLs	172	0.243281	0	0.848834	1DPI	PeripheralMyeloidCells-OLs	Tln1-Itgb1
Lgals3	Itgb1	Mouse	Granulocytes	PeripheralMyeloidCells	171	0.234247	0	0.922034	1DPI	Granulocytes-PeripheralMyeloidCells	Lgals3-Itgb1
Gnai2	Igf1r	Mouse	PeripheralMyeloidCells	EndothelialCells	171	0.579661	0	0.833253	1DPI	PeripheralMyeloidCells-EndothelialCells	Gnai2-Igf1r
Hmgb1	Itgav	Mouse	EndothelialCells	OLs	170	0.146048	0	0.96392	1DPI	EndothelialCells-OLs	Hmgb1-Itgav
Calm3	Mylk	Mouse	OLs	VSMCs	170	0.615942	0	0.785251	1DPI	OLs-VSMCs	Calm3-Mylk
Vim	Cd44	Mouse	PeripheralMyeloidCells	Granulocytes	170	0.227577	0	0.770793	1DPI	PeripheralMyeloidCells-Granulocytes	Vim-Cd44
Bsg	Slc16a7	Mouse	PeripheralMyeloidCells	Neurons	170	0.121951	0	0.749996	1DPI	PeripheralMyeloidCells-Neurons	Bsg-Slc16a7
Hmgb1	Tlr2	Mouse	OLs	PeripheralMyeloidCells	169	0.277504	0	1	1DPI	OLs-PeripheralMyeloidCells	Hmgb1-Tlr2
Hmgb1	Itgav	Mouse	Granulocytes	OLs	169	0.138638	0	0.971502	1DPI	Granulocytes-OLs	Hmgb1-Itgav
Mif	Cd44	Mouse	PeripheralMyeloidCells	Granulocytes	168	0.2249	0	0.770793	1DPI	PeripheralMyeloidCells-Granulocytes	Mif-Cd44
Ptn	Sdc2	Mouse	OLs	VSMCs	167	0.605072	0	0.786412	1DPI	OLs-VSMCs	Ptn-Sdc2
S100a1	Ryr2	Mouse	Astrocytes	Neurons	167	0.177282	0	0.733353	1DPI	Astrocytes-Neurons	S100a1-Ryr2
Bsg	Slc16a7	Mouse	Tcells	Neurons	165	0.114823	0	0.746474	1DPI	Tcells-Neurons	Bsg-Slc16a7
S100a1	Ryr2	Mouse	EndothelialCells	Neurons	165	0.0901639	0	0.734658	1DPI	EndothelialCells-Neurons	S100a1-Ryr2
Sema4d	Plxna2	Mouse	Granulocytes	Neurons	163	0.0665578	0	0.74493	1DPI	Granulocytes-Neurons	Sema4d-Plxna2
Adam15	Itgb1	Mouse	OLs	EndothelialCells	163	0.162837	0	0.716413	1DPI	OLs-EndothelialCells	Adam15-Itgb1
Vwf	Itgav	Mouse	EndothelialCells	OLs	161	0.138316	0	0.96392	1DPI	EndothelialCells-OLs	Vwf-Itgav
Adam10	Notch1	Mouse	Neurons	EndothelialCells	161	0.101322	0	0.85502	1DPI	Neurons-EndothelialCells	Adam10-Notch1
App	Notch2	Mouse	Neurons	VSMCs	161	0.328571	0	0.812598	1DPI	Neurons-VSMCs	App-Notch2
Hsp90b1	Tlr2	Mouse	OLs	PeripheralMyeloidCells	160	0.262726	0	1	1DPI	OLs-PeripheralMyeloidCells	Hsp90b1-Tlr2
Vegfa	Flt1	Mouse	Neurons	EndothelialCells	160	0.100692	0	0.726757	1DPI	Neurons-EndothelialCells	Vegfa-Flt1
Hras	Tlr2	Mouse	Neurons	PeripheralMyeloidCells	159	0.125592	0	1	1DPI	Neurons-PeripheralMyeloidCells	Hras-Tlr2
S100a1	Ryr2	Mouse	PeripheralMyeloidCells	Neurons	159	0.11406	0	0.736232	1DPI	PeripheralMyeloidCells-Neurons	S100a1-Ryr2
Calm3	Grm7	Mouse	PeripheralMyeloidCells	Neurons	158	0.113343	0	0.801675	1DPI	PeripheralMyeloidCells-Neurons	Calm3-Grm7
Bsg	Slc16a1	Mouse	PeripheralMyeloidCells	OLs	157	0.222065	0	0.731327	1DPI	PeripheralMyeloidCells-OLs	Bsg-Slc16a1
Lgals3	Itgb1	Mouse	Granulocytes	EndothelialCells	156	0.237805	0	0.726492	1DPI	Granulocytes-EndothelialCells	Lgals3-Itgb1
Cd14	Tlr2	Mouse	Granulocytes	PeripheralMyeloidCells	155	0.212329	0	1	1DPI	Granulocytes-PeripheralMyeloidCells	Cd14-Tlr2
Sema6d	Trem2	Mouse	OLs	PeripheralMyeloidCells	155	0.254516	0	0.978543	1DPI	OLs-PeripheralMyeloidCells	Sema6d-Trem2
Adam15	Itgb1	Mouse	Neurons	Tcells	155	0.121473	0	0.910533	1DPI	Neurons-Tcells	Adam15-Itgb1
L1cam	Itgb1	Mouse	Neurons	Tcells	155	0.121473	0	0.910533	1DPI	Neurons-Tcells	L1cam-Itgb1
Col4a2	Itgb1	Mouse	EndothelialCells	Neurons	155	0.0846995	0	0.856349	1DPI	EndothelialCells-Neurons	Col4a2-Itgb1
Calm2	Grm7	Mouse	EndothelialCells	Neurons	155	0.0846995	0.001	0.80313	1DPI	EndothelialCells-Neurons	Calm2-Grm7
Cd14	Itgb1	Mouse	PeripheralMyeloidCells	Neurons	154	0.110473	0	0.858421	1DPI	PeripheralMyeloidCells-Neurons	Cd14-Itgb1
Hmgb1	Cxcr4	Mouse	EndothelialCells	Granulocytes	153	0.230075	0	0.833425	1DPI	EndothelialCells-Granulocytes	Hmgb1-Cxcr4
Selplg	Cxcr2	Mouse	PeripheralMyeloidCells	Granulocytes	153	0.204819	0	0.817188	1DPI	PeripheralMyeloidCells-Granulocytes	Selplg-Cxcr2
Ccl3	Ccr1	Mouse	PeripheralMyeloidCells	Granulocytes	152	0.203481	0	0.8362	1DPI	PeripheralMyeloidCells-Granulocytes	Ccl3-Ccr1
Mif	Cxcr4	Mouse	PeripheralMyeloidCells	Granulocytes	152	0.203481	0	0.812934	1DPI	PeripheralMyeloidCells-Granulocytes	Mif-Cxcr4
Icam5	Itgal	Mouse	Neurons	Tcells	152	0.119122	0	0.741077	1DPI	Neurons-Tcells	Icam5-Itgal
Apoe	Trem2	Mouse	Granulocytes	PeripheralMyeloidCells	151	0.206849	0	0.997007	1DPI	Granulocytes-PeripheralMyeloidCells	Apoe-Trem2
App	Notch1	Mouse	Neurons	VSMCs	150	0.306122	0	0.813452	1DPI	Neurons-VSMCs	App-Notch1
Adam15	Itgb1	Mouse	Neurons	VSMCs	149	0.304082	0	0.868665	1DPI	Neurons-VSMCs	Adam15-Itgb1
Apoe	Lrp6	Mouse	Microglia	Neurons	149	0.177381	0	0.808496	1DPI	Microglia-Neurons	Apoe-Lrp6
Adam15	Itgav	Mouse	EndothelialCells	OLs	148	0.127148	0	0.96392	1DPI	EndothelialCells-OLs	Adam15-Itgav
Calm2	Cacna1c	Mouse	EndothelialCells	Neurons	148	0.0808743	0.018	0.84995	1DPI	EndothelialCells-Neurons	Calm2-Cacna1c
Vim	Cd44	Mouse	OLs	Granulocytes	147	0.131485	0	0.774781	1DPI	OLs-Granulocytes	Vim-Cd44
Efna1	Epha4	Mouse	OLs	Neurons	146	0.0387063	0	0.861181	1DPI	OLs-Neurons	Efna1-Epha4
Cx3cl1	Cx3cr1	Mouse	Neurons	PeripheralMyeloidCells	145	0.114534	0	0.973082	1DPI	Neurons-PeripheralMyeloidCells	Cx3cl1-Cx3cr1
Apoe	Lrp6	Mouse	PeripheralMyeloidCells	OLs	144	0.203678	0	0.899115	1DPI	PeripheralMyeloidCells-OLs	Apoe-Lrp6
Calm3	Grm7	Mouse	Tcells	Neurons	144	0.100209	0	0.795866	1DPI	Tcells-Neurons	Calm3-Grm7
Il1b	Il1r2	Mouse	PeripheralMyeloidCells	Granulocytes	142	0.190094	0	0.989534	1DPI	PeripheralMyeloidCells-Granulocytes	Il1b-Il1r2
Hmgb1	Itgam	Mouse	Neurons	Microglia	142	0.180662	0	0.953429	1DPI	Neurons-Microglia	Hmgb1-Itgam
Grn	Tnfrsf1a	Mouse	OLs	Granulocytes	141	0.126118	0	0.775738	1DPI	OLs-Granulocytes	Grn-Tnfrsf1a
Adam9	Itga6	Mouse	OLs	EndothelialCells	141	0.140859	0	0.708797	1DPI	OLs-EndothelialCells	Adam9-Itga6
Ccl7	Ccr1	Mouse	PeripheralMyeloidCells	Granulocytes	140	0.187416	0	0.8362	1DPI	PeripheralMyeloidCells-Granulocytes	Ccl7-Ccr1
Bsg	Cd44	Mouse	OLs	Tcells	140	0.165877	0	0.82125	1DPI	OLs-Tcells	Bsg-Cd44
Vegfa	Ptprb	Mouse	Neurons	EndothelialCells	140	0.0881057	0	0.760721	1DPI	Neurons-EndothelialCells	Vegfa-Ptprb
Itgb1bp1	Itgb1	Mouse	Granulocytes	OLs	139	0.114028	0	0.87576	1DPI	Granulocytes-OLs	Itgb1bp1-Itgb1
L1cam	Itgb1	Mouse	Neurons	VSMCs	139	0.283673	0	0.868665	1DPI	Neurons-VSMCs	L1cam-Itgb1
Fn1	Cd44	Mouse	Neurons	Granulocytes	139	0.0625563	0	0.770418	1DPI	Neurons-Granulocytes	Fn1-Cd44
Mfge8	Itgb1	Mouse	VSMCs	OLs	138	0.453947	0	0.895458	1DPI	VSMCs-OLs	Mfge8-Itgb1
App	Ncstn	Mouse	OLs	PeripheralMyeloidCells	138	0.226601	0	0.788961	1DPI	OLs-PeripheralMyeloidCells	App-Ncstn
Lgals3bp	Itgb1	Mouse	PeripheralMyeloidCells	OLs	137	0.193777	0	0.848834	1DPI	PeripheralMyeloidCells-OLs	Lgals3bp-Itgb1
Sema4d	Plxna2	Mouse	OLs	EndothelialCells	137	0.136863	0	0.723871	1DPI	OLs-EndothelialCells	Sema4d-Plxna2
Hsp90b1	Tlr2	Mouse	Neurons	Microglia	136	0.173028	0	0.999999	1DPI	Neurons-Microglia	Hsp90b1-Tlr2
Igf1	Insr	Mouse	PeripheralMyeloidCells	Neurons	136	0.097561	0	0.885342	1DPI	PeripheralMyeloidCells-Neurons	Igf1-Insr
Adam9	Itgb1	Mouse	OLs	EndothelialCells	136	0.135864	0	0.716413	1DPI	OLs-EndothelialCells	Adam9-Itgb1
Cxcl12	Itgb1	Mouse	Neurons	EndothelialCells	136	0.0855884	0.008	0.712598	1DPI	Neurons-EndothelialCells	Cxcl12-Itgb1
Adam15	Itgb1	Mouse	OLs	Tcells	135	0.159953	0	0.920857	1DPI	OLs-Tcells	Adam15-Itgb1
Hspg2	Itgb1	Mouse	EndothelialCells	OLs	135	0.115979	0	0.871363	1DPI	EndothelialCells-OLs	Hspg2-Itgb1
Tgfb1	Itgb1	Mouse	PeripheralMyeloidCells	Neurons	135	0.0968436	0	0.858421	1DPI	PeripheralMyeloidCells-Neurons	Tgfb1-Itgb1
Efna1	Epha5	Mouse	EndothelialCells	Neurons	135	0.0737705	0	0.853973	1DPI	EndothelialCells-Neurons	Efna1-Epha5
Ccl4	Ccr1	Mouse	PeripheralMyeloidCells	Granulocytes	135	0.180723	0	0.8362	1DPI	PeripheralMyeloidCells-Granulocytes	Ccl4-Ccr1
Nrg3	Erbb4	Mouse	Neurons	OLs	134	0.0360603	0	0.932448	1DPI	Neurons-OLs	Nrg3-Erbb4
Egfl7	Notch1	Mouse	Neurons	EndothelialCells	134	0.0843298	0	0.85502	1DPI	Neurons-EndothelialCells	Egfl7-Notch1
Nrg2	Erbb3	Mouse	Neurons	OLs	133	0.0357912	0	1	1DPI	Neurons-OLs	Nrg2-Erbb3
Tln1	Itgb1	Mouse	Granulocytes	PeripheralMyeloidCells	133	0.182192	0	0.922034	1DPI	Granulocytes-PeripheralMyeloidCells	Tln1-Itgb1
Mfge8	Itgb1	Mouse	Astrocytes	Neurons	133	0.141189	0	0.853684	1DPI	Astrocytes-Neurons	Mfge8-Itgb1
Hmgb1	Itgav	Mouse	PeripheralMyeloidCells	OLs	132	0.186704	0	0.966605	1DPI	PeripheralMyeloidCells-OLs	Hmgb1-Itgav
Adam10	Notch1	Mouse	OLs	EndothelialCells	132	0.131868	0	0.85502	1DPI	OLs-EndothelialCells	Adam10-Notch1
Sema6a	Plxna2	Mouse	OLs	EndothelialCells	132	0.131868	0	0.723871	1DPI	OLs-EndothelialCells	Sema6a-Plxna2
Hras	Tlr2	Mouse	OLs	Granulocytes	131	0.117174	0	0.997529	1DPI	OLs-Granulocytes	Hras-Tlr2
Il34	Csf1r	Mouse	Neurons	PeripheralMyeloidCells	131	0.103476	0	0.917076	1DPI	Neurons-PeripheralMyeloidCells	Il34-Csf1r
Efna2	Epha7	Mouse	OLs	Neurons	131	0.0347296	0	0.858286	1DPI	OLs-Neurons	Efna2-Epha7
Mif	Cd44	Mouse	OLs	Tcells	131	0.155213	0	0.82125	1DPI	OLs-Tcells	Mif-Cd44
Ptn	Sdc2	Mouse	Neurons	VSMCs	131	0.267347	0	0.769229	1DPI	Neurons-VSMCs	Ptn-Sdc2
Sema7a	Itgb1	Mouse	Neurons	PeripheralMyeloidCells	130	0.102686	0	0.904038	1DPI	Neurons-PeripheralMyeloidCells	Sema7a-Itgb1
Tln1	Itgb1	Mouse	Granulocytes	EndothelialCells	130	0.198171	0	0.726492	1DPI	Granulocytes-EndothelialCells	Tln1-Itgb1
Tln1	Itgb1	Mouse	OLs	Tcells	128	0.151659	0	0.920857	1DPI	OLs-Tcells	Tln1-Itgb1
Calm2	Cacna1c	Mouse	Microglia	Neurons	128	0.152381	0	0.856103	1DPI	Microglia-Neurons	Calm2-Cacna1c
Fgf1	Fgfr2	Mouse	Neurons	OLs	127	0.0341765	0	0.946898	1DPI	Neurons-OLs	Fgf1-Fgfr2
Ccl6	Ccr1	Mouse	PeripheralMyeloidCells	Granulocytes	127	0.170013	0	0.8362	1DPI	PeripheralMyeloidCells-Granulocytes	Ccl6-Ccr1
Vegfa	Itgav	Mouse	Neurons	OLs	126	0.0339074	0	0.973541	1DPI	Neurons-OLs	Vegfa-Itgav
Calm1	Cacna1c	Mouse	Neurons	VSMCs	126	0.257143	0	0.860907	1DPI	Neurons-VSMCs	Calm1-Cacna1c
Mfge8	Itgb1	Mouse	EndothelialCells	OLs	125	0.107388	0	0.871363	1DPI	EndothelialCells-OLs	Mfge8-Itgb1
Calm1	Cacna1c	Mouse	VSMCs	Neurons	125	0.238095	0	0.866022	1DPI	VSMCs-Neurons	Calm1-Cacna1c
Nrg1	Erbb3	Mouse	Neurons	OLs	124	0.0333692	0	1	1DPI	Neurons-OLs	Nrg1-Erbb3
Sema6d	Trem2	Mouse	OLs	Microglia	124	0.34349	0	0.887591	1DPI	OLs-Microglia	Sema6d-Trem2
Sema6d	Tyrobp	Mouse	OLs	Microglia	124	0.34349	0	0.881689	1DPI	OLs-Microglia	Sema6d-Tyrobp
Mmp9	Cd44	Mouse	Granulocytes	PeripheralMyeloidCells	124	0.169863	0	0.868581	1DPI	Granulocytes-PeripheralMyeloidCells	Mmp9-Cd44
Npnt	Itgb1	Mouse	Neurons	OLs	124	0.0333692	0	0.846702	1DPI	Neurons-OLs	Npnt-Itgb1
Csf1	Csf1r	Mouse	OLs	PeripheralMyeloidCells	123	0.20197	0	0.950197	1DPI	OLs-PeripheralMyeloidCells	Csf1-Csf1r
Fn1	Itgb7	Mouse	EndothelialCells	Tcells	123	0.33515	0	0.863654	1DPI	EndothelialCells-Tcells	Fn1-Itgb7
Lgals3	Itgb1	Mouse	PeripheralMyeloidCells	OLs	123	0.173975	0	0.848834	1DPI	PeripheralMyeloidCells-OLs	Lgals3-Itgb1
Ptn	Sdc4	Mouse	Neurons	VSMCs	123	0.25102	0	0.802464	1DPI	Neurons-VSMCs	Ptn-Sdc4
Col4a1	Itgb1	Mouse	Neurons	EndothelialCells	123	0.0774072	0	0.715466	1DPI	Neurons-EndothelialCells	Col4a1-Itgb1
Anxa2	Cd44	Mouse	Granulocytes	PeripheralMyeloidCells	122	0.167123	0	0.868581	1DPI	Granulocytes-PeripheralMyeloidCells	Anxa2-Cd44
Vwf	Itgav	Mouse	EndothelialCells	Neurons	122	0.0666667	0	0.864582	1DPI	EndothelialCells-Neurons	Vwf-Itgav
Jam3	Itgb1	Mouse	OLs	Microglia	122	0.33795	0	0.808798	1DPI	OLs-Microglia	Jam3-Itgb1
Sema3c	Plxnb1	Mouse	EndothelialCells	OLs	122	0.104811	0	0.742807	1DPI	EndothelialCells-OLs	Sema3c-Plxnb1
Hsp90b1	Tlr2	Mouse	PeripheralMyeloidCells	Granulocytes	121	0.161981	0	0.997883	1DPI	PeripheralMyeloidCells-Granulocytes	Hsp90b1-Tlr2
Calm1	Cacna1c	Mouse	Microglia	Neurons	121	0.144048	0	0.856103	1DPI	Microglia-Neurons	Calm1-Cacna1c
Bsg	Slc16a1	Mouse	Granulocytes	EndothelialCells	121	0.184451	0.002	0.712321	1DPI	Granulocytes-EndothelialCells	Bsg-Slc16a1
Apoe	Trem2	Mouse	EndothelialCells	PeripheralMyeloidCells	120	0.40404	0	0.990964	1DPI	EndothelialCells-PeripheralMyeloidCells	Apoe-Trem2
Reln	Itgb1	Mouse	Neurons	OLs	120	0.0322928	0	0.846702	1DPI	Neurons-OLs	Reln-Itgb1
Calm2	Grm7	Mouse	Microglia	Neurons	120	0.142857	0	0.797135	1DPI	Microglia-Neurons	Calm2-Grm7
Icam2	Itgb2	Mouse	EndothelialCells	Granulocytes	120	0.180451	0	0.725397	1DPI	EndothelialCells-Granulocytes	Icam2-Itgb2
Ltb	Tnfrsf1a	Mouse	Granulocytes	PeripheralMyeloidCells	119	0.163014	0	0.998861	1DPI	Granulocytes-PeripheralMyeloidCells	Ltb-Tnfrsf1a
Sema4d	Plxnb2	Mouse	OLs	PeripheralMyeloidCells	119	0.195402	0	0.977479	1DPI	OLs-PeripheralMyeloidCells	Sema4d-Plxnb2
Mfge8	Itgav	Mouse	Neurons	OLs	119	0.0320237	0.013	0.967193	1DPI	Neurons-OLs	Mfge8-Itgav
Ptn	Sdc4	Mouse	Neurons	EpendymalCells	119	0.51073	0	0.943319	1DPI	Neurons-EpendymalCells	Ptn-Sdc4
App	Lrp6	Mouse	Neurons	VSMCs	119	0.242857	0	0.89225	1DPI	Neurons-VSMCs	App-Lrp6
Mfge8	Itgb1	Mouse	Astrocytes	OLs	119	0.353116	0	0.859107	1DPI	Astrocytes-OLs	Mfge8-Itgb1
Tgfb1	Itgb1	Mouse	Tcells	Neurons	119	0.0828114	0	0.847254	1DPI	Tcells-Neurons	Tgfb1-Itgb1
Ccl9	Ccr1	Mouse	PeripheralMyeloidCells	Granulocytes	119	0.159304	0	0.8362	1DPI	PeripheralMyeloidCells-Granulocytes	Ccl9-Ccr1
Adam10	Itgav	Mouse	EndothelialCells	OLs	118	0.101375	0	0.96392	1DPI	EndothelialCells-OLs	Adam10-Itgav
Fyn	Thy1	Mouse	OPCs	Neurons	117	0.332386	0	0.804859	1DPI	OPCs-Neurons	Fyn-Thy1
Adam9	Itgav	Mouse	Neurons	OLs	116	0.0312164	0	0.973541	1DPI	Neurons-OLs	Adam9-Itgav
Calm1	Cacna1c	Mouse	Astrocytes	Neurons	116	0.123142	0	0.848227	1DPI	Astrocytes-Neurons	Calm1-Cacna1c
Igfbp4	Lrp6	Mouse	PeripheralMyeloidCells	Neurons	116	0.0832138	0	0.797684	1DPI	PeripheralMyeloidCells-Neurons	Igfbp4-Lrp6
Sema6d	Kdr	Mouse	Neurons	EndothelialCells	116	0.0730019	0	0.741807	1DPI	Neurons-EndothelialCells	Sema6d-Kdr
Agtrap	Rack1	Mouse	PeripheralMyeloidCells	Neurons	115	0.0824964	0	0.999851	1DPI	PeripheralMyeloidCells-Neurons	Agtrap-Rack1
Bsg	Slc16a1	Mouse	Neurons	EpendymalCells	115	0.493562	0	0.978144	1DPI	Neurons-EpendymalCells	Bsg-Slc16a1
Hmgb1	Itgam	Mouse	OLs	Microglia	115	0.31856	0	0.944983	1DPI	OLs-Microglia	Hmgb1-Itgam
Igfbp4	Lrp6	Mouse	Neurons	OLs	115	0.0309473	0.006	0.891012	1DPI	Neurons-OLs	Igfbp4-Lrp6
Bsg	Slc16a7	Mouse	Microglia	Neurons	115	0.136905	0	0.753871	1DPI	Microglia-Neurons	Bsg-Slc16a7
Adam9	Itga6	Mouse	Neurons	EndothelialCells	115	0.0723726	0	0.708078	1DPI	Neurons-EndothelialCells	Adam9-Itga6
Apoe	Sdc4	Mouse	OLs	VSMCs	114	0.413043	0	0.835036	1DPI	OLs-VSMCs	Apoe-Sdc4
Plat	Itgam	Mouse	OLs	Granulocytes	114	0.101968	0	0.712973	1DPI	OLs-Granulocytes	Plat-Itgam
Icam5	Itgb2	Mouse	Neurons	Tcells	113	0.088558	0	0.943535	1DPI	Neurons-Tcells	Icam5-Itgb2
Col4a2	Itgb1	Mouse	Neurons	Tcells	113	0.088558	0	0.910533	1DPI	Neurons-Tcells	Col4a2-Itgb1
Selplg	Cxcr2	Mouse	Tcells	Granulocytes	113	0.410909	0	0.815183	1DPI	Tcells-Granulocytes	Selplg-Cxcr2
Calm2	Grm7	Mouse	VSMCs	Neurons	113	0.215238	0	0.793527	1DPI	VSMCs-Neurons	Calm2-Grm7
Bmp2	Bmpr2	Mouse	PeripheralMyeloidCells	Neurons	112	0.0803443	0	0.874273	1DPI	PeripheralMyeloidCells-Neurons	Bmp2-Bmpr2
App	Notch1	Mouse	Granulocytes	EndothelialCells	112	0.170732	0	0.85502	1DPI	Granulocytes-EndothelialCells	App-Notch1
Ptn	Sdc4	Mouse	OLs	VSMCs	112	0.405797	0	0.835036	1DPI	OLs-VSMCs	Ptn-Sdc4
Cxcl12	Itgb1	Mouse	EndothelialCells	Tcells	111	0.302452	0	0.939337	1DPI	EndothelialCells-Tcells	Cxcl12-Itgb1
Calm2	Cacna1c	Mouse	VSMCs	Neurons	111	0.211429	0	0.866022	1DPI	VSMCs-Neurons	Calm2-Cacna1c
Tgfb1	Itgb8	Mouse	PeripheralMyeloidCells	OLs	111	0.157001	0	0.82962	1DPI	PeripheralMyeloidCells-OLs	Tgfb1-Itgb8
Hsp90b1	Lrp6	Mouse	Microglia	Neurons	111	0.132143	0.031	0.795866	1DPI	Microglia-Neurons	Hsp90b1-Lrp6
Gnai2	Igf1r	Mouse	Neuroblast	Neurons	110	0.287958	0.042	0.869812	1DPI	Neuroblast-Neurons	Gnai2-Igf1r
Mif	Cd44	Mouse	Neurons	Tcells	110	0.0862069	0	0.822568	1DPI	Neurons-Tcells	Mif-Cd44
Efnb1	Ephb1	Mouse	Neurons	OLs	110	0.0296017	0	0.784529	1DPI	Neurons-OLs	Efnb1-Ephb1
Agtrap	Rack1	Mouse	Granulocytes	Neurons	109	0.044508	0	0.99981	1DPI	Granulocytes-Neurons	Agtrap-Rack1
Fn1	Itgb1	Mouse	EndothelialCells	Tcells	109	0.297003	0	0.939337	1DPI	EndothelialCells-Tcells	Fn1-Itgb1
App	Notch1	Mouse	OLs	VSMCs	109	0.394928	0	0.898207	1DPI	OLs-VSMCs	App-Notch1
Gnai2	Igf1r	Mouse	EpendymalCells	Neurons	109	0.43254	0	0.887249	1DPI	EpendymalCells-Neurons	Gnai2-Igf1r
Gnas	Pth1r	Mouse	Neurons	VSMCs	109	0.222449	0	0.839808	1DPI	Neurons-VSMCs	Gnas-Pth1r
Sema7a	Itgb1	Mouse	Neurons	Tcells	108	0.0846395	0.008	0.906884	1DPI	Neurons-Tcells	Sema7a-Itgb1
Calm2	Cacna1c	Mouse	Neurons	VSMCs	108	0.220408	0	0.860907	1DPI	Neurons-VSMCs	Calm2-Cacna1c
App	Notch2	Mouse	Granulocytes	PeripheralMyeloidCells	108	0.147945	0	0.85502	1DPI	Granulocytes-PeripheralMyeloidCells	App-Notch2
Jag2	Notch1	Mouse	Neurons	EndothelialCells	108	0.0679673	0	0.85502	1DPI	Neurons-EndothelialCells	Jag2-Notch1
Gnai2	Igf1r	Mouse	OLs	VSMCs	107	0.387681	0	0.958471	1DPI	OLs-VSMCs	Gnai2-Igf1r
Bsg	Cd44	Mouse	Tcells	Granulocytes	107	0.389091	0	0.797304	1DPI	Tcells-Granulocytes	Bsg-Cd44
Sema6a	Plxna2	Mouse	EndothelialCells	Neurons	107	0.0584699	0	0.753844	1DPI	EndothelialCells-Neurons	Sema6a-Plxna2
Egfl7	Notch3	Mouse	Neurons	VSMCs	106	0.216327	0	0.950758	1DPI	Neurons-VSMCs	Egfl7-Notch3
Col4a2	Itgb1	Mouse	VSMCs	OLs	106	0.348684	0	0.895458	1DPI	VSMCs-OLs	Col4a2-Itgb1
Apoe	Sdc4	Mouse	Neurons	VSMCs	106	0.216327	0	0.802464	1DPI	Neurons-VSMCs	Apoe-Sdc4
Anxa2	Cd44	Mouse	EndothelialCells	Granulocytes	106	0.159398	0	0.795525	1DPI	EndothelialCells-Granulocytes	Anxa2-Cd44
Vegfa	Gpc1	Mouse	OLs	Neurons	106	0.0281018	0	0.786306	1DPI	OLs-Neurons	Vegfa-Gpc1
Anxa2	Cd44	Mouse	PeripheralMyeloidCells	Granulocytes	106	0.141901	0	0.770793	1DPI	PeripheralMyeloidCells-Granulocytes	Anxa2-Cd44
Bsg	Slc16a7	Mouse	Astrocytes	Neurons	106	0.112527	0	0.761811	1DPI	Astrocytes-Neurons	Bsg-Slc16a7
Vwf	Itgav	Mouse	Neurons	OLs	105	0.0282562	0	0.973541	1DPI	Neurons-OLs	Vwf-Itgav
Sema7a	Itgb1	Mouse	Neurons	VSMCs	105	0.214286	0	0.868665	1DPI	Neurons-VSMCs	Sema7a-Itgb1
Lgals3	Itgb1	Mouse	Tcells	OLs	105	0.105847	0	0.864836	1DPI	Tcells-OLs	Lgals3-Itgb1
Col4a1	Itgb1	Mouse	VSMCs	OLs	104	0.342105	0	0.895458	1DPI	VSMCs-OLs	Col4a1-Itgb1
Adam10	Il6ra	Mouse	Neurons	Granulocytes	103	0.0463546	0	0.999262	1DPI	Neurons-Granulocytes	Adam10-Il6ra
Cd14	Tlr2	Mouse	PeripheralMyeloidCells	Granulocytes	103	0.137885	0	0.997883	1DPI	PeripheralMyeloidCells-Granulocytes	Cd14-Tlr2
Sema6d	Trem2	Mouse	Neurons	PeripheralMyeloidCells	103	0.0813586	0	0.995514	1DPI	Neurons-PeripheralMyeloidCells	Sema6d-Trem2
Bsg	Itgb2	Mouse	EndothelialCells	Tcells	103	0.280654	0	0.95641	1DPI	EndothelialCells-Tcells	Bsg-Itgb2
Pdgfa	Pdgfrb	Mouse	OLs	VSMCs	103	0.373188	0	0.954517	1DPI	OLs-VSMCs	Pdgfa-Pdgfrb
Jam3	Itgam	Mouse	OLs	Microglia	103	0.285319	0	0.944983	1DPI	OLs-Microglia	Jam3-Itgam
Vcam1	Itgb1	Mouse	PeripheralMyeloidCells	OLs	103	0.145686	0	0.848834	1DPI	PeripheralMyeloidCells-OLs	Vcam1-Itgb1
Mif	Cxcr2	Mouse	EndothelialCells	Granulocytes	103	0.154887	0	0.829134	1DPI	EndothelialCells-Granulocytes	Mif-Cxcr2
Gnai2	Cnr1	Mouse	Microglia	Neurons	103	0.122619	0	0.797519	1DPI	Microglia-Neurons	Gnai2-Cnr1
Hmgb1	Tlr2	Mouse	Granulocytes	PeripheralMyeloidCells	102	0.139726	0	1	1DPI	Granulocytes-PeripheralMyeloidCells	Hmgb1-Tlr2
Hmgb1	Tlr2	Mouse	Neurons	Microglia	102	0.129771	0	0.999999	1DPI	Neurons-Microglia	Hmgb1-Tlr2
Mif	Cxcr4	Mouse	Neurons	PeripheralMyeloidCells	102	0.0805687	0	0.967139	1DPI	Neurons-PeripheralMyeloidCells	Mif-Cxcr4
Adam9	Itgb1	Mouse	OLs	Tcells	102	0.120853	0	0.920857	1DPI	OLs-Tcells	Adam9-Itgb1
Efna1	Epha4	Mouse	EndothelialCells	Neurons	102	0.0557377	0	0.867906	1DPI	EndothelialCells-Neurons	Efna1-Epha4
Tln1	Itgb1	Mouse	OLs	VSMCs	102	0.369565	0	0.829859	1DPI	OLs-VSMCs	Tln1-Itgb1
Cx3cl1	Itgav	Mouse	Neurons	Microglia	102	0.129771	0	0.824192	1DPI	Neurons-Microglia	Cx3cl1-Itgav
Ptn	Sdc2	Mouse	Astrocytes	Neurons	102	0.10828	0	0.783988	1DPI	Astrocytes-Neurons	Ptn-Sdc2
Adam17	Tnfrsf1a	Mouse	OLs	Granulocytes	102	0.0912343	0	0.775738	1DPI	OLs-Granulocytes	Adam17-Tnfrsf1a
Tln1	Itgal	Mouse	Neurons	Tcells	102	0.0799373	0	0.741077	1DPI	Neurons-Tcells	Tln1-Itgal
Tln1	Itgal	Mouse	OLs	Tcells	102	0.120853	0	0.740013	1DPI	OLs-Tcells	Tln1-Itgal
Itgb1bp1	Itgb1	Mouse	OLs	EndothelialCells	102	0.101898	0	0.716413	1DPI	OLs-EndothelialCells	Itgb1bp1-Itgb1
Bsg	Slc16a1	Mouse	Tcells	EndothelialCells	102	0.275676	0	0.712087	1DPI	Tcells-EndothelialCells	Bsg-Slc16a1
Hsp90b1	Lrp6	Mouse	PeripheralMyeloidCells	OLs	101	0.142857	0.006	0.896413	1DPI	PeripheralMyeloidCells-OLs	Hsp90b1-Lrp6
Mfge8	Itgav	Mouse	Astrocytes	Neurons	101	0.107219	0	0.84419	1DPI	Astrocytes-Neurons	Mfge8-Itgav
Tgfb1	Itgb8	Mouse	Tcells	OLs	101	0.101815	0	0.830621	1DPI	Tcells-OLs	Tgfb1-Itgb8
Grn	Tnfrsf1a	Mouse	Granulocytes	PeripheralMyeloidCells	100	0.136986	0	0.998861	1DPI	Granulocytes-PeripheralMyeloidCells	Grn-Tnfrsf1a
Adam10	Notch3	Mouse	Neurons	VSMCs	100	0.204082	0	0.950758	1DPI	Neurons-VSMCs	Adam10-Notch3
Apoe	Sdc4	Mouse	Granulocytes	PeripheralMyeloidCells	100	0.136986	0	0.892934	1DPI	Granulocytes-PeripheralMyeloidCells	Apoe-Sdc4
Tgfb1	Sdc2	Mouse	PeripheralMyeloidCells	Neurons	100	0.071736	0	0.788464	1DPI	PeripheralMyeloidCells-Neurons	Tgfb1-Sdc2
S100a1	Ryr2	Mouse	OPCs	Neurons	100	0.284091	0	0.733517	1DPI	OPCs-Neurons	S100a1-Ryr2
Bsg	Itgb2	Mouse	Tcells	Granulocytes	100	0.363636	0	0.725449	1DPI	Tcells-Granulocytes	Bsg-Itgb2
Vegfa	Flt1	Mouse	OLs	EndothelialCells	100	0.0999001	0	0.724899	1DPI	OLs-EndothelialCells	Vegfa-Flt1
Lgals3bp	Itgb1	Mouse	PeripheralMyeloidCells	Neurons	99	0.0710187	0	0.858421	1DPI	PeripheralMyeloidCells-Neurons	Lgals3bp-Itgb1
Dlk2	Notch1	Mouse	Neurons	EndothelialCells	99	0.0623033	0	0.85502	1DPI	Neurons-EndothelialCells	Dlk2-Notch1
Adam15	Itgb1	Mouse	OLs	VSMCs	99	0.358696	0	0.829859	1DPI	OLs-VSMCs	Adam15-Itgb1
Spp1	Cd44	Mouse	PeripheralMyeloidCells	Granulocytes	99	0.13253	0	0.770793	1DPI	PeripheralMyeloidCells-Granulocytes	Spp1-Cd44
Sema7a	Itgb1	Mouse	OLs	EndothelialCells	99	0.0989011	0	0.716413	1DPI	OLs-EndothelialCells	Sema7a-Itgb1
Hmgb1	Tlr2	Mouse	PeripheralMyeloidCells	Granulocytes	98	0.131191	0	0.997883	1DPI	PeripheralMyeloidCells-Granulocytes	Hmgb1-Tlr2
Hmgb1	Cxcr4	Mouse	Neurons	PeripheralMyeloidCells	98	0.0774092	0.003	0.965687	1DPI	Neurons-PeripheralMyeloidCells	Hmgb1-Cxcr4
App	Lrp6	Mouse	Neurons	EpendymalCells	98	0.420601	0	0.915588	1DPI	Neurons-EpendymalCells	App-Lrp6
Col4a2	Itgb1	Mouse	Neurons	PeripheralMyeloidCells	98	0.0774092	0	0.904038	1DPI	Neurons-PeripheralMyeloidCells	Col4a2-Itgb1
Adam15	Itgb1	Mouse	Neurons	Microglia	98	0.124682	0	0.848772	1DPI	Neurons-Microglia	Adam15-Itgb1
Tln1	Itgb2	Mouse	EndothelialCells	Granulocytes	98	0.147368	0	0.725397	1DPI	EndothelialCells-Granulocytes	Tln1-Itgb2
Ncam1	Fgfr1	Mouse	Neurons	EpendymalCells	97	0.416309	0	0.960115	1DPI	Neurons-EpendymalCells	Ncam1-Fgfr1
Tln1	Itgb1	Mouse	VSMCs	OLs	97	0.319079	0	0.895458	1DPI	VSMCs-OLs	Tln1-Itgb1
Mif	Cd44	Mouse	Neurons	PeripheralMyeloidCells	97	0.0766193	0	0.873531	1DPI	Neurons-PeripheralMyeloidCells	Mif-Cd44
Efna1	Epha7	Mouse	OLs	Neurons	97	0.0257158	0	0.858286	1DPI	OLs-Neurons	Efna1-Epha7
Sema4a	Plxnb1	Mouse	Neurons	OLs	97	0.0261033	0	0.742115	1DPI	Neurons-OLs	Sema4a-Plxnb1
Ada	Adora1	Mouse	OLs	Neurons	96	0.0254507	0	0.811646	1DPI	OLs-Neurons	Ada-Adora1
Cx3cl1	Itgav	Mouse	Neurons	PeripheralMyeloidCells	96	0.0758294	0	0.790373	1DPI	Neurons-PeripheralMyeloidCells	Cx3cl1-Itgav
Cx3cl1	Itgav	Mouse	Neurons	Tcells	96	0.0752351	0	0.725875	1DPI	Neurons-Tcells	Cx3cl1-Itgav
Sema4a	Plxnb2	Mouse	Granulocytes	PeripheralMyeloidCells	95	0.130137	0	0.977404	1DPI	Granulocytes-PeripheralMyeloidCells	Sema4a-Plxnb2
Bsg	Itgb2	Mouse	OLs	Microglia	95	0.263158	0	0.963497	1DPI	OLs-Microglia	Bsg-Itgb2
Hmgb1	Cxcr4	Mouse	Tcells	Granulocytes	95	0.345455	0	0.816054	1DPI	Tcells-Granulocytes	Hmgb1-Cxcr4
Adam10	Il6ra	Mouse	Neurons	PeripheralMyeloidCells	94	0.0742496	0	0.997839	1DPI	Neurons-PeripheralMyeloidCells	Adam10-Il6ra
Wnt7b	Fzd3	Mouse	Astrocytes	Neurons	94	0.0997877	0	0.846312	1DPI	Astrocytes-Neurons	Wnt7b-Fzd3
Agtrap	Rack1	Mouse	PeripheralMyeloidCells	OLs	93	0.131542	0	0.995845	1DPI	PeripheralMyeloidCells-OLs	Agtrap-Rack1
Cx3cl1	Itgav	Mouse	Neurons	OPCs	93	0.30897	0	0.962759	1DPI	Neurons-OPCs	Cx3cl1-Itgav
Apoe	Sdc4	Mouse	EndothelialCells	PeripheralMyeloidCells	93	0.313131	0	0.870865	1DPI	EndothelialCells-PeripheralMyeloidCells	Apoe-Sdc4
Mfge8	Itgb1	Mouse	VSMCs	Neurons	93	0.177143	0	0.869658	1DPI	VSMCs-Neurons	Mfge8-Itgb1
Bmp2	Bmpr2	Mouse	OLs	Neurons	93	0.0246554	0	0.834305	1DPI	OLs-Neurons	Bmp2-Bmpr2
Spp1	Itgb1	Mouse	Neurons	OLs	93	0.0250269	0.041	0.829163	1DPI	Neurons-OLs	Spp1-Itgb1
Cd14	Itgb1	Mouse	Granulocytes	VSMCs	92	0.634483	0	0.895931	1DPI	Granulocytes-VSMCs	Cd14-Itgb1
Vcam1	Itgb1	Mouse	EndothelialCells	OLs	92	0.0790378	0	0.871363	1DPI	EndothelialCells-OLs	Vcam1-Itgb1
Calm1	Mylk	Mouse	Granulocytes	VSMCs	92	0.634483	0	0.78992	1DPI	Granulocytes-VSMCs	Calm1-Mylk
Grn	Tnfrsf1a	Mouse	Neurons	PeripheralMyeloidCells	91	0.0718799	0	0.999514	1DPI	Neurons-PeripheralMyeloidCells	Grn-Tnfrsf1a
Ccl6	Ccr1	Mouse	Granulocytes	PeripheralMyeloidCells	91	0.124658	0	0.97664	1DPI	Granulocytes-PeripheralMyeloidCells	Ccl6-Ccr1
App	Lrp6	Mouse	Neurons	OPCs	91	0.302326	0	0.899491	1DPI	Neurons-OPCs	App-Lrp6
Tgfb1	Itgb1	Mouse	EndothelialCells	OLs	91	0.0781787	0	0.871363	1DPI	EndothelialCells-OLs	Tgfb1-Itgb1
Tgfb1	Itgb1	Mouse	Microglia	Neurons	91	0.108333	0	0.863754	1DPI	Microglia-Neurons	Tgfb1-Itgb1
App	Notch2	Mouse	OLs	VSMCs	91	0.32971	0	0.812874	1DPI	OLs-VSMCs	App-Notch2
Gnai2	Cnr1	Mouse	Astrocytes	Neurons	91	0.096603	0	0.80315	1DPI	Astrocytes-Neurons	Gnai2-Cnr1
Vegfa	Ptprb	Mouse	OLs	EndothelialCells	91	0.0909091	0	0.784027	1DPI	OLs-EndothelialCells	Vegfa-Ptprb
Ptn	Ptprb	Mouse	Astrocytes	EndothelialCells	91	0.640845	0	0.762427	1DPI	Astrocytes-EndothelialCells	Ptn-Ptprb
Bdnf	Bex3	Mouse	Neurons	OLs	91	0.0244887	0	0.75178	1DPI	Neurons-OLs	Bdnf-Bex3
Apoe	Sdc4	Mouse	Neurons	EpendymalCells	90	0.386266	0	0.943319	1DPI	Neurons-EpendymalCells	Apoe-Sdc4
Col4a1	Itgb1	Mouse	Neurons	Tcells	90	0.0705329	0.004	0.908711	1DPI	Neurons-Tcells	Col4a1-Itgb1
Rspo3	Lrp6	Mouse	Neurons	OLs	90	0.0242196	0	0.893697	1DPI	Neurons-OLs	Rspo3-Lrp6
Lamb1	Itgb1	Mouse	Neurons	OLs	90	0.0242196	0	0.846702	1DPI	Neurons-OLs	Lamb1-Itgb1
Lama5	Itgb4	Mouse	EndothelialCells	OLs	90	0.0773196	0	0.833419	1DPI	EndothelialCells-OLs	Lama5-Itgb4
Il34	Csf1r	Mouse	Neurons	Microglia	90	0.114504	0	0.822778	1DPI	Neurons-Microglia	Il34-Csf1r
Cx3cl1	Itgb1	Mouse	Neurons	OPCs	89	0.295681	0	0.932347	1DPI	Neurons-OPCs	Cx3cl1-Itgb1
Cx3cl1	Itgb1	Mouse	Neurons	EpendymalCells	89	0.381974	0	0.907246	1DPI	Neurons-EpendymalCells	Cx3cl1-Itgb1
Col4a2	Itgb1	Mouse	Neurons	VSMCs	89	0.181633	0	0.868665	1DPI	Neurons-VSMCs	Col4a2-Itgb1
Hspg2	Itgb1	Mouse	EndothelialCells	Neurons	89	0.0486339	0	0.856349	1DPI	EndothelialCells-Neurons	Hspg2-Itgb1
Fn1	Itgb1	Mouse	EndothelialCells	PeripheralMyeloidCells	89	0.299663	0	0.855153	1DPI	EndothelialCells-PeripheralMyeloidCells	Fn1-Itgb1
Mif	Cxcr2	Mouse	Tcells	Granulocytes	89	0.323636	0	0.815183	1DPI	Tcells-Granulocytes	Mif-Cxcr2
Hmgb1	Itgav	Mouse	Neurons	Microglia	89	0.113232	0.047	0.804591	1DPI	Neurons-Microglia	Hmgb1-Itgav
Sema4d	Plxnb1	Mouse	Neurons	OLs	89	0.0239505	0.002	0.741373	1DPI	Neurons-OLs	Sema4d-Plxnb1
Hmgb1	Tlr2	Mouse	OLs	Microglia	88	0.243767	0	0.999998	1DPI	OLs-Microglia	Hmgb1-Tlr2
App	Notch1	Mouse	Neurons	EpendymalCells	88	0.377682	0	0.929768	1DPI	Neurons-EpendymalCells	App-Notch1
Adam15	Itgb1	Mouse	PeripheralMyeloidCells	OLs	88	0.12447	0	0.848834	1DPI	PeripheralMyeloidCells-OLs	Adam15-Itgb1
Lamc2	Itgb1	Mouse	Neurons	OLs	88	0.0236814	0	0.846702	1DPI	Neurons-OLs	Lamc2-Itgb1
Fyn	Thy1	Mouse	Neuroblast	Neurons	88	0.230366	0	0.796128	1DPI	Neuroblast-Neurons	Fyn-Thy1
Ltb	Tnfrsf1a	Mouse	Tcells	Granulocytes	88	0.32	0	0.773296	1DPI	Tcells-Granulocytes	Ltb-Tnfrsf1a
Sema6a	Plxna4	Mouse	EndothelialCells	Neurons	88	0.0480874	0	0.754621	1DPI	EndothelialCells-Neurons	Sema6a-Plxna4
Sema3c	Plxnb1	Mouse	Neurons	OLs	88	0.0236814	0	0.742115	1DPI	Neurons-OLs	Sema3c-Plxnb1
Adam9	Itgb1	Mouse	Neurons	EndothelialCells	88	0.0553807	0.007	0.712957	1DPI	Neurons-EndothelialCells	Adam9-Itgb1
Fgf11	Fgfr2	Mouse	Neurons	OLs	87	0.0234123	0	0.946898	1DPI	Neurons-OLs	Fgf11-Fgfr2
Lama4	Itgb1	Mouse	EndothelialCells	OLs	87	0.0747423	0	0.871363	1DPI	EndothelialCells-OLs	Lama4-Itgb1
Wnt5a	Fzd3	Mouse	EndothelialCells	Neurons	87	0.047541	0	0.846714	1DPI	EndothelialCells-Neurons	Wnt5a-Fzd3
Gnai2	Cnr1	Mouse	VSMCs	Neurons	87	0.165714	0	0.801665	1DPI	VSMCs-Neurons	Gnai2-Cnr1
Calm3	Grm7	Mouse	VSMCs	Neurons	87	0.165714	0	0.793527	1DPI	VSMCs-Neurons	Calm3-Grm7
Bsg	Slc16a7	Mouse	Neurons	VSMCs	87	0.177551	0	0.718045	1DPI	Neurons-VSMCs	Bsg-Slc16a7
App	Notch2	Mouse	Neurons	EpendymalCells	86	0.369099	0	0.932107	1DPI	Neurons-EpendymalCells	App-Notch2
Tln1	Itgb1	Mouse	OLs	PeripheralMyeloidCells	86	0.141215	0.014	0.922637	1DPI	OLs-PeripheralMyeloidCells	Tln1-Itgb1
Hsp90b1	Lrp6	Mouse	Neurons	VSMCs	86	0.17551	0	0.89225	1DPI	Neurons-VSMCs	Hsp90b1-Lrp6
Thbs1	Itgb1	Mouse	Granulocytes	OLs	86	0.0705496	0	0.87576	1DPI	Granulocytes-OLs	Thbs1-Itgb1
Cx3cl1	Itgb1	Mouse	Neurons	Fibroblasts	86	0.369099	0	0.873236	1DPI	Neurons-Fibroblasts	Cx3cl1-Itgb1
Bsg	Cd44	Mouse	OLs	PeripheralMyeloidCells	86	0.141215	0	0.860652	1DPI	OLs-PeripheralMyeloidCells	Bsg-Cd44
Igf1	Itgav	Mouse	PeripheralMyeloidCells	Neurons	86	0.061693	0	0.852699	1DPI	PeripheralMyeloidCells-Neurons	Igf1-Itgav
Spp1	Itgb1	Mouse	PeripheralMyeloidCells	OLs	86	0.121641	0	0.848834	1DPI	PeripheralMyeloidCells-OLs	Spp1-Itgb1
L1cam	Itgb1	Mouse	Neurons	Microglia	86	0.109415	0	0.848772	1DPI	Neurons-Microglia	L1cam-Itgb1
Bsg	Slc16a1	Mouse	Astrocytes	OLs	86	0.255193	0	0.730102	1DPI	Astrocytes-OLs	Bsg-Slc16a1
Pgf	Flt1	Mouse	Neurons	EndothelialCells	86	0.0541221	0	0.726757	1DPI	Neurons-EndothelialCells	Pgf-Flt1
Sema6d	Tyrobp	Mouse	Neurons	Microglia	85	0.108142	0	0.91568	1DPI	Neurons-Microglia	Sema6d-Tyrobp
Tln1	Itgb1	Mouse	Neurons	VSMCs	85	0.173469	0	0.868665	1DPI	Neurons-VSMCs	Tln1-Itgb1
App	Notch1	Mouse	Neurons	OPCs	85	0.282392	0	0.813562	1DPI	Neurons-OPCs	App-Notch1
Wnt3	Fzd6	Mouse	OLs	EndothelialCells	85	0.0849151	0	0.786937	1DPI	OLs-EndothelialCells	Wnt3-Fzd6
Jam3	Itgal	Mouse	Neurons	Tcells	85	0.0666144	0	0.741077	1DPI	Neurons-Tcells	Jam3-Itgal
Hras	Tlr2	Mouse	Neurons	Microglia	84	0.10687	0	0.999999	1DPI	Neurons-Microglia	Hras-Tlr2
Hsp90b1	Tlr2	Mouse	EndothelialCells	Granulocytes	84	0.126316	0	0.997671	1DPI	EndothelialCells-Granulocytes	Hsp90b1-Tlr2
Jam3	Itgb2	Mouse	OLs	Microglia	84	0.232687	0	0.963497	1DPI	OLs-Microglia	Jam3-Itgb2
Csf1	Csf1r	Mouse	Granulocytes	PeripheralMyeloidCells	84	0.115068	0	0.9311	1DPI	Granulocytes-PeripheralMyeloidCells	Csf1-Csf1r
Ptn	Sdc4	Mouse	Neurons	Microglia	84	0.10687	0	0.857353	1DPI	Neurons-Microglia	Ptn-Sdc4
Igf1	Igf1r	Mouse	PeripheralMyeloidCells	EndothelialCells	84	0.284746	0	0.833253	1DPI	PeripheralMyeloidCells-EndothelialCells	Igf1-Igf1r
Cxcl12	Cxcr4	Mouse	OLs	Granulocytes	84	0.0751342	0	0.813704	1DPI	OLs-Granulocytes	Cxcl12-Cxcr4
Cxcl14	Cxcr4	Mouse	Neurons	Granulocytes	84	0.0378038	0	0.809794	1DPI	Neurons-Granulocytes	Cxcl14-Cxcr4
Vcam1	Itgb2	Mouse	PeripheralMyeloidCells	Granulocytes	84	0.11245	0	0.724468	1DPI	PeripheralMyeloidCells-Granulocytes	Vcam1-Itgb2
Hras	Tlr2	Mouse	OLs	PeripheralMyeloidCells	83	0.136289	0	1	1DPI	OLs-PeripheralMyeloidCells	Hras-Tlr2
Hmgb1	Cxcr4	Mouse	OLs	PeripheralMyeloidCells	83	0.136289	0	0.966697	1DPI	OLs-PeripheralMyeloidCells	Hmgb1-Cxcr4
App	Lrp6	Mouse	EndothelialCells	PeripheralMyeloidCells	83	0.279461	0	0.953973	1DPI	EndothelialCells-PeripheralMyeloidCells	App-Lrp6
Fyn	Thy1	Mouse	OLs	Tcells	83	0.0983412	0	0.943499	1DPI	OLs-Tcells	Fyn-Thy1
Cxcl12	Cxcr4	Mouse	EndothelialCells	Tcells	83	0.226158	0	0.936312	1DPI	EndothelialCells-Tcells	Cxcl12-Cxcr4
Gnai2	Igf1r	Mouse	Fibroblasts	Neurons	83	0.305147	0.01	0.934414	1DPI	Fibroblasts-Neurons	Gnai2-Igf1r
Adam15	Itgb1	Mouse	OLs	PeripheralMyeloidCells	83	0.136289	0	0.929164	1DPI	OLs-PeripheralMyeloidCells	Adam15-Itgb1
Fyn	Thy1	Mouse	Neurons	Tcells	83	0.065047	0.006	0.891464	1DPI	Neurons-Tcells	Fyn-Thy1
Bsg	Cd44	Mouse	Granulocytes	PeripheralMyeloidCells	83	0.113699	0.002	0.867712	1DPI	Granulocytes-PeripheralMyeloidCells	Bsg-Cd44
Lgals3bp	Itgb1	Mouse	Tcells	OLs	83	0.0836694	0	0.864836	1DPI	Tcells-OLs	Lgals3bp-Itgb1
Cxcl12	Itgb1	Mouse	EndothelialCells	PeripheralMyeloidCells	83	0.279461	0	0.855153	1DPI	EndothelialCells-PeripheralMyeloidCells	Cxcl12-Itgb1
Vim	Cd44	Mouse	Tcells	Granulocytes	83	0.301818	0	0.797304	1DPI	Tcells-Granulocytes	Vim-Cd44
Calm3	Grm7	Mouse	Microglia	Neurons	83	0.0988095	0	0.797135	1DPI	Microglia-Neurons	Calm3-Grm7
Bsg	Slc16a1	Mouse	Microglia	OLs	83	0.230556	0	0.73258	1DPI	Microglia-OLs	Bsg-Slc16a1
Cd14	Itgb1	Mouse	PeripheralMyeloidCells	EndothelialCells	83	0.281356	0	0.713893	1DPI	PeripheralMyeloidCells-EndothelialCells	Cd14-Itgb1
Ncam1	Fgfr1	Mouse	Neurons	VSMCs	82	0.167347	0	0.997747	1DPI	Neurons-VSMCs	Ncam1-Fgfr1
Apoe	Trem2	Mouse	EndothelialCells	Microglia	82	0.543046	0	0.969949	1DPI	EndothelialCells-Microglia	Apoe-Trem2
Lgals3	Itgb1	Mouse	Granulocytes	VSMCs	82	0.565517	0	0.895931	1DPI	Granulocytes-VSMCs	Lgals3-Itgb1
Lgals3bp	Itgb1	Mouse	EndothelialCells	OLs	82	0.0704467	0	0.871363	1DPI	EndothelialCells-OLs	Lgals3bp-Itgb1
Vegfa	Itgav	Mouse	OLs	Neurons	82	0.0217391	0.006	0.857487	1DPI	OLs-Neurons	Vegfa-Itgav
Mif	Cd44	Mouse	Tcells	Granulocytes	82	0.298182	0	0.797304	1DPI	Tcells-Granulocytes	Mif-Cd44
Fn1	Cd44	Mouse	OLs	Granulocytes	82	0.0733453	0	0.774781	1DPI	OLs-Granulocytes	Fn1-Cd44
Sema4a	Plxnb1	Mouse	Granulocytes	OLs	82	0.0672683	0	0.746098	1DPI	Granulocytes-OLs	Sema4a-Plxnb1
Vegfa	Kdr	Mouse	Neurons	EndothelialCells	82	0.0516048	0	0.741807	1DPI	Neurons-EndothelialCells	Vegfa-Kdr
Mfge8	Itgav	Mouse	VSMCs	OLs	81	0.266447	0	0.987473	1DPI	VSMCs-OLs	Mfge8-Itgav
Tgfb1	Itgb1	Mouse	Microglia	OLs	81	0.225	0	0.87793	1DPI	Microglia-OLs	Tgfb1-Itgb1
Mif	Cd44	Mouse	OLs	PeripheralMyeloidCells	81	0.133005	0	0.860652	1DPI	OLs-PeripheralMyeloidCells	Mif-Cd44
Mif	Cd44	Mouse	EndothelialCells	Granulocytes	81	0.121805	0	0.795525	1DPI	EndothelialCells-Granulocytes	Mif-Cd44
Tgfb1	Sdc2	Mouse	Tcells	Neurons	81	0.0563674	0	0.785092	1DPI	Tcells-Neurons	Tgfb1-Sdc2
Ptn	Sdc4	Mouse	OLs	Tcells	81	0.0959716	0	0.780595	1DPI	OLs-Tcells	Ptn-Sdc4
Tln1	Itgb1	Mouse	Tcells	EndothelialCells	81	0.218919	0	0.746779	1DPI	Tcells-EndothelialCells	Tln1-Itgb1
Hsp90b1	Tlr2	Mouse	OLs	Microglia	80	0.221607	0	0.999998	1DPI	OLs-Microglia	Hsp90b1-Tlr2
Adam10	Il6ra	Mouse	OLs	Granulocytes	80	0.0715564	0	0.999231	1DPI	OLs-Granulocytes	Adam10-Il6ra
Adam10	Notch3	Mouse	OLs	VSMCs	80	0.289855	0	0.982784	1DPI	OLs-VSMCs	Adam10-Notch3
Mfge8	Itgav	Mouse	EndothelialCells	OLs	80	0.0687285	0	0.96392	1DPI	EndothelialCells-OLs	Mfge8-Itgav
Tln1	Itgb2	Mouse	Neurons	Tcells	80	0.0626959	0	0.943535	1DPI	Neurons-Tcells	Tln1-Itgb2
Icam1	Itgav	Mouse	Granulocytes	Neurons	80	0.0326664	0	0.860516	1DPI	Granulocytes-Neurons	Icam1-Itgav
Vcam1	Itgb1	Mouse	PeripheralMyeloidCells	Neurons	80	0.0573888	0	0.858421	1DPI	PeripheralMyeloidCells-Neurons	Vcam1-Itgb1
Lama5	Itgb4	Mouse	Neurons	OLs	80	0.0215285	0	0.828426	1DPI	Neurons-OLs	Lama5-Itgb4
Tln1	Itgb2	Mouse	OLs	Tcells	79	0.0936019	0	0.982036	1DPI	OLs-Tcells	Tln1-Itgb2
Igf1	Itgav	Mouse	PeripheralMyeloidCells	OLs	79	0.11174	0	0.966605	1DPI	PeripheralMyeloidCells-OLs	Igf1-Itgav
Vcam1	Itgb1	Mouse	EndothelialCells	Neurons	79	0.0431694	0	0.856349	1DPI	EndothelialCells-Neurons	Vcam1-Itgb1
Apoe	Sdc4	Mouse	OLs	Tcells	79	0.0936019	0	0.780595	1DPI	OLs-Tcells	Apoe-Sdc4
Adam9	Itgb1	Mouse	OLs	PeripheralMyeloidCells	78	0.128079	0	0.929164	1DPI	OLs-PeripheralMyeloidCells	Adam9-Itgb1
App	Lrp6	Mouse	OLs	VSMCs	78	0.282609	0	0.907302	1DPI	OLs-VSMCs	App-Lrp6
Sema6d	Trem2	Mouse	Neurons	Microglia	78	0.0992366	0	0.899675	1DPI	Neurons-Microglia	Sema6d-Trem2
Hsp90b1	Lrp6	Mouse	Neurons	OPCs	78	0.259136	0	0.899491	1DPI	Neurons-OPCs	Hsp90b1-Lrp6
Lama4	Itgb1	Mouse	Neurons	OLs	78	0.0209903	0.033	0.832614	1DPI	Neurons-OLs	Lama4-Itgb1
Col1a2	Cd44	Mouse	Fibroblasts	Granulocytes	78	0.458824	0	0.778914	1DPI	Fibroblasts-Granulocytes	Col1a2-Cd44
S100a1	Ryr2	Mouse	EpendymalCells	Neurons	78	0.309524	0	0.733494	1DPI	EpendymalCells-Neurons	S100a1-Ryr2
Hmgb1	Itgav	Mouse	VSMCs	OLs	77	0.253289	0	0.987473	1DPI	VSMCs-OLs	Hmgb1-Itgav
Igfbp4	Lrp6	Mouse	Neurons	PeripheralMyeloidCells	77	0.0608215	0	0.967163	1DPI	Neurons-PeripheralMyeloidCells	Igfbp4-Lrp6
Sema7a	Itgb1	Mouse	EndothelialCells	Tcells	77	0.209809	0	0.939337	1DPI	EndothelialCells-Tcells	Sema7a-Itgb1
Col4a2	Itgb1	Mouse	VSMCs	Neurons	77	0.146667	0	0.869658	1DPI	VSMCs-Neurons	Col4a2-Itgb1
Lgals3	Itgb1	Mouse	PeripheralMyeloidCells	Neurons	77	0.0552367	0.02	0.849794	1DPI	PeripheralMyeloidCells-Neurons	Lgals3-Itgb1
Thbs1	Itgb1	Mouse	Granulocytes	Neurons	77	0.0314414	0	0.84847	1DPI	Granulocytes-Neurons	Thbs1-Itgb1
Mif	Cxcr4	Mouse	EndothelialCells	Granulocytes	77	0.115789	0	0.833425	1DPI	EndothelialCells-Granulocytes	Mif-Cxcr4
Hsp90b1	Lrp6	Mouse	VSMCs	Neurons	77	0.146667	0.007	0.788333	1DPI	VSMCs-Neurons	Hsp90b1-Lrp6
Tgfb1	Sdc2	Mouse	Microglia	Neurons	77	0.0916667	0	0.78803	1DPI	Microglia-Neurons	Tgfb1-Sdc2
Fn1	Cd44	Mouse	PeripheralMyeloidCells	Granulocytes	77	0.103079	0	0.770793	1DPI	PeripheralMyeloidCells-Granulocytes	Fn1-Cd44
Sema4a	Plxnb2	Mouse	Neurons	PeripheralMyeloidCells	76	0.0600316	0	0.980703	1DPI	Neurons-PeripheralMyeloidCells	Sema4a-Plxnb2
Icam5	Itgb2	Mouse	Neurons	Microglia	76	0.0966921	0	0.972999	1DPI	Neurons-Microglia	Icam5-Itgb2
Itgb1bp1	Itgb1	Mouse	OLs	Tcells	76	0.0900474	0	0.920857	1DPI	OLs-Tcells	Itgb1bp1-Itgb1
Igf1	Igf1r	Mouse	Neurons	EndothelialCells	76	0.0478288	0	0.879485	1DPI	Neurons-EndothelialCells	Igf1-Igf1r
Col4a1	Itgb1	Mouse	Neurons	VSMCs	76	0.155102	0	0.868665	1DPI	Neurons-VSMCs	Col4a1-Itgb1
Tln1	Itgb2	Mouse	Tcells	Granulocytes	76	0.276364	0	0.725449	1DPI	Tcells-Granulocytes	Tln1-Itgb2
Egfl7	Itgav	Mouse	Granulocytes	OLs	75	0.0615258	0.013	0.965167	1DPI	Granulocytes-OLs	Egfl7-Itgav
Jag2	Notch3	Mouse	Neurons	VSMCs	75	0.153061	0	0.950758	1DPI	Neurons-VSMCs	Jag2-Notch3
Igf1	Igf1r	Mouse	PeripheralMyeloidCells	OLs	75	0.106082	0	0.948271	1DPI	PeripheralMyeloidCells-OLs	Igf1-Igf1r
Ptn	Sdc4	Mouse	EndothelialCells	PeripheralMyeloidCells	75	0.252525	0	0.870865	1DPI	EndothelialCells-PeripheralMyeloidCells	Ptn-Sdc4
Calm3	Grm7	Mouse	Astrocytes	Neurons	75	0.0796178	0.001	0.796354	1DPI	Astrocytes-Neurons	Calm3-Grm7
Vegfa	Gpc1	Mouse	Astrocytes	Neurons	75	0.0796178	0	0.788152	1DPI	Astrocytes-Neurons	Vegfa-Gpc1
Bsg	Cd44	Mouse	Fibroblasts	Granulocytes	75	0.441176	0	0.778914	1DPI	Fibroblasts-Granulocytes	Bsg-Cd44
Vim	Cd44	Mouse	VSMCs	Granulocytes	75	0.483871	0	0.758543	1DPI	VSMCs-Granulocytes	Vim-Cd44
Mfge8	Itgav	Mouse	Astrocytes	OLs	74	0.219585	0	0.963176	1DPI	Astrocytes-OLs	Mfge8-Itgav
Sema7a	Itgb1	Mouse	OLs	Tcells	74	0.0876777	0.011	0.915778	1DPI	OLs-Tcells	Sema7a-Itgb1
Hsp90b1	Lrp6	Mouse	Neurons	EpendymalCells	74	0.317597	0	0.915588	1DPI	Neurons-EpendymalCells	Hsp90b1-Lrp6
Adam9	Itgb1	Mouse	Neurons	PeripheralMyeloidCells	74	0.0584518	0.001	0.903586	1DPI	Neurons-PeripheralMyeloidCells	Adam9-Itgb1
Vim	Cd44	Mouse	Granulocytes	PeripheralMyeloidCells	74	0.10137	0	0.868581	1DPI	Granulocytes-PeripheralMyeloidCells	Vim-Cd44
Gnai2	Igf1r	Mouse	Microglia	EndothelialCells	74	0.536232	0	0.83756	1DPI	Microglia-EndothelialCells	Gnai2-Igf1r
Calm1	Cacna1c	Mouse	Neuroblast	Neurons	74	0.193717	0	0.836686	1DPI	Neuroblast-Neurons	Calm1-Cacna1c
Lgals3	Itgb4	Mouse	PeripheralMyeloidCells	OLs	74	0.104668	0	0.833861	1DPI	PeripheralMyeloidCells-OLs	Lgals3-Itgb4
Col1a1	Cd44	Mouse	Fibroblasts	Granulocytes	74	0.435294	0	0.778914	1DPI	Fibroblasts-Granulocytes	Col1a1-Cd44
Ncam1	Fgfr1	Mouse	OLs	VSMCs	73	0.264493	0	0.99604	1DPI	OLs-VSMCs	Ncam1-Fgfr1
Pdgfa	Pdgfrb	Mouse	Neurons	VSMCs	73	0.14898	0	0.988114	1DPI	Neurons-VSMCs	Pdgfa-Pdgfrb
Mif	Cxcr4	Mouse	OLs	PeripheralMyeloidCells	73	0.119869	0	0.966697	1DPI	OLs-PeripheralMyeloidCells	Mif-Cxcr4
Apoe	Lrp6	Mouse	OLs	VSMCs	73	0.264493	0	0.907302	1DPI	OLs-VSMCs	Apoe-Lrp6
Bsg	Slc16a7	Mouse	VSMCs	Neurons	73	0.139048	0	0.747503	1DPI	VSMCs-Neurons	Bsg-Slc16a7
Tgfb1	Itgb1	Mouse	PeripheralMyeloidCells	EndothelialCells	73	0.247458	0	0.713893	1DPI	PeripheralMyeloidCells-EndothelialCells	Tgfb1-Itgb1
Igf1	Igf1r	Mouse	PeripheralMyeloidCells	Granulocytes	72	0.0963855	0	0.964796	1DPI	PeripheralMyeloidCells-Granulocytes	Igf1-Igf1r
Wnt4	Lrp6	Mouse	Neurons	OLs	72	0.0193757	0	0.893697	1DPI	Neurons-OLs	Wnt4-Lrp6
Jam3	Itgb1	Mouse	Neurons	VSMCs	72	0.146939	0	0.868665	1DPI	Neurons-VSMCs	Jam3-Itgb1
Cxcl12	Itgb1	Mouse	Neurons	VSMCs	72	0.146939	0	0.868665	1DPI	Neurons-VSMCs	Cxcl12-Itgb1
Cd14	Itgb1	Mouse	Microglia	Neurons	72	0.0857143	0	0.863754	1DPI	Microglia-Neurons	Cd14-Itgb1
Tln1	Itgb1	Mouse	VSMCs	Neurons	72	0.137143	0.028	0.857396	1DPI	VSMCs-Neurons	Tln1-Itgb1
Adam10	Itgav	Mouse	Granulocytes	OLs	71	0.0582445	0.005	0.96907	1DPI	Granulocytes-OLs	Adam10-Itgav
Hmgb1	Itgav	Mouse	Neurons	OPCs	71	0.23588	0	0.962759	1DPI	Neurons-OPCs	Hmgb1-Itgav
Ptn	Sdc2	Mouse	Neurons	Fibroblasts	71	0.304721	0	0.914105	1DPI	Neurons-Fibroblasts	Ptn-Sdc2
Cxcl12	Cxcr4	Mouse	Neurons	Tcells	71	0.0556426	0	0.898819	1DPI	Neurons-Tcells	Cxcl12-Cxcr4
Adam17	Itgb1	Mouse	EndothelialCells	OLs	71	0.0609966	0	0.871363	1DPI	EndothelialCells-OLs	Adam17-Itgb1
Mfge8	Itgb1	Mouse	Tcells	OLs	71	0.0715726	0.003	0.863537	1DPI	Tcells-OLs	Mfge8-Itgb1
Cx3cl1	Itgav	Mouse	Neurons	VSMCs	71	0.144898	0	0.787799	1DPI	Neurons-VSMCs	Cx3cl1-Itgav
Vegfa	Sdc2	Mouse	OLs	Neurons	71	0.0188229	0	0.783698	1DPI	OLs-Neurons	Vegfa-Sdc2
Sema4d	Plxna2	Mouse	Tcells	Neurons	71	0.0494085	0	0.747345	1DPI	Tcells-Neurons	Sema4d-Plxna2
Cx3cl1	Itgb1	Mouse	Neurons	Neuroblast	71	0.19888	0	0.742902	1DPI	Neurons-Neuroblast	Cx3cl1-Itgb1
S100a1	Ryr2	Mouse	VSMCs	Neurons	71	0.135238	0	0.730963	1DPI	VSMCs-Neurons	S100a1-Ryr2
Adam17	Itgb1	Mouse	OLs	EndothelialCells	71	0.0709291	0	0.716413	1DPI	OLs-EndothelialCells	Adam17-Itgb1
Hmgb1	Tlr2	Mouse	EndothelialCells	Granulocytes	70	0.105263	0	0.997671	1DPI	EndothelialCells-Granulocytes	Hmgb1-Tlr2
Hsp90b1	Lrp6	Mouse	OLs	VSMCs	70	0.253623	0	0.907302	1DPI	OLs-VSMCs	Hsp90b1-Lrp6
Calm2	Cacna1c	Mouse	Neuroblast	Neurons	70	0.183246	0	0.836686	1DPI	Neuroblast-Neurons	Calm2-Cacna1c
Fyn	Thy1	Mouse	Astrocytes	Neurons	70	0.07431	0	0.794385	1DPI	Astrocytes-Neurons	Fyn-Thy1
Lefty1	Acvr2a	Mouse	OLs	Neurons	70	0.0185578	0	0.749924	1DPI	OLs-Neurons	Lefty1-Acvr2a
Hmgb1	Itgav	Mouse	OLs	Microglia	70	0.193906	0	0.731973	1DPI	OLs-Microglia	Hmgb1-Itgav
Plau	Itgb2	Mouse	PeripheralMyeloidCells	Granulocytes	70	0.0937082	0	0.724468	1DPI	PeripheralMyeloidCells-Granulocytes	Plau-Itgb2
Vtn	Itgav	Mouse	Neurons	OLs	69	0.0185684	0.002	0.972567	1DPI	Neurons-OLs	Vtn-Itgav
Fn1	Itgb1	Mouse	EndothelialCells	VSMCs	69	0.616071	0	0.858444	1DPI	EndothelialCells-VSMCs	Fn1-Itgb1
Ccl5	Ccr1	Mouse	Tcells	Granulocytes	69	0.250909	0	0.81851	1DPI	Tcells-Granulocytes	Ccl5-Ccr1
Bsg	Itgb2	Mouse	Fibroblasts	Granulocytes	69	0.405882	0	0.797596	1DPI	Fibroblasts-Granulocytes	Bsg-Itgb2
Calm2	Mylk	Mouse	Granulocytes	VSMCs	69	0.475862	0	0.78992	1DPI	Granulocytes-VSMCs	Calm2-Mylk
Sema4d	Plxnb2	Mouse	Neurons	PeripheralMyeloidCells	68	0.0537125	0	0.980703	1DPI	Neurons-PeripheralMyeloidCells	Sema4d-Plxnb2
Hmgb1	Cxcr4	Mouse	Granulocytes	PeripheralMyeloidCells	68	0.0931507	0.001	0.963494	1DPI	Granulocytes-PeripheralMyeloidCells	Hmgb1-Cxcr4
Hmgb1	Cxcr4	Mouse	Neurons	EpendymalCells	68	0.291845	0	0.928946	1DPI	Neurons-EpendymalCells	Hmgb1-Cxcr4
Gnai2	Igf1r	Mouse	VSMCs	EndothelialCells	68	0.539683	0	0.903481	1DPI	VSMCs-EndothelialCells	Gnai2-Igf1r
Tgfb1	Itgb1	Mouse	Granulocytes	OLs	68	0.0557834	0.02	0.866958	1DPI	Granulocytes-OLs	Tgfb1-Itgb1
Itgb1bp1	Itgb1	Mouse	Tcells	OLs	68	0.0685484	0	0.864836	1DPI	Tcells-OLs	Itgb1bp1-Itgb1
Psen1	Notch1	Mouse	Neurons	EndothelialCells	68	0.0427942	0	0.85502	1DPI	Neurons-EndothelialCells	Psen1-Notch1
Bsg	Cd44	Mouse	EndothelialCells	Tcells	68	0.185286	0	0.841545	1DPI	EndothelialCells-Tcells	Bsg-Cd44
Adam15	Itgav	Mouse	Neurons	Microglia	68	0.086514	0	0.824192	1DPI	Neurons-Microglia	Adam15-Itgav
Calm2	Grm7	Mouse	Neuroblast	Neurons	68	0.17801	0	0.803978	1DPI	Neuroblast-Neurons	Calm2-Grm7
Bsg	Slc16a1	Mouse	VSMCs	OLs	68	0.223684	0	0.732681	1DPI	VSMCs-OLs	Bsg-Slc16a1
Agtrap	Rack1	Mouse	EndothelialCells	Neurons	67	0.036612	0.011	0.994299	1DPI	EndothelialCells-Neurons	Agtrap-Rack1
Nrtn	Gfra2	Mouse	OLs	Neurons	67	0.0177625	0	0.97672	1DPI	OLs-Neurons	Nrtn-Gfra2
Fgf1	Fgfr2	Mouse	VSMCs	OLs	67	0.220395	0	0.973291	1DPI	VSMCs-OLs	Fgf1-Fgfr2
Col1a2	Itgb1	Mouse	Fibroblasts	Neurons	67	0.246324	0	0.907542	1DPI	Fibroblasts-Neurons	Col1a2-Itgb1
Fn1	Itgb1	Mouse	PeripheralMyeloidCells	OLs	67	0.0947666	0	0.848834	1DPI	PeripheralMyeloidCells-OLs	Fn1-Itgb1
Calm2	Grm7	Mouse	EpendymalCells	Neurons	67	0.265873	0	0.800921	1DPI	EpendymalCells-Neurons	Calm2-Grm7
Adam9	Itgb5	Mouse	OLs	PeripheralMyeloidCells	67	0.110016	0	0.760072	1DPI	OLs-PeripheralMyeloidCells	Adam9-Itgb5
Pgf	Flt1	Mouse	VSMCs	EndothelialCells	67	0.531746	0	0.725144	1DPI	VSMCs-EndothelialCells	Pgf-Flt1
Hbegf	Erbb3	Mouse	Neurons	OLs	66	0.017761	0	1	1DPI	Neurons-OLs	Hbegf-Erbb3
Egfl7	Notch3	Mouse	EndothelialCells	VSMCs	66	0.589286	0	0.951946	1DPI	EndothelialCells-VSMCs	Egfl7-Notch3
Efna1	Epha7	Mouse	EndothelialCells	Neurons	66	0.0360656	0	0.869844	1DPI	EndothelialCells-Neurons	Efna1-Epha7
Thbs1	Itgav	Mouse	Granulocytes	Neurons	66	0.0269498	0	0.860516	1DPI	Granulocytes-Neurons	Thbs1-Itgav
Sema7a	Itgb1	Mouse	Neurons	Microglia	66	0.0839695	0.035	0.833786	1DPI	Neurons-Microglia	Sema7a-Itgb1
Efnb2	Ephb4	Mouse	Neurons	EndothelialCells	66	0.0415356	0	0.755416	1DPI	Neurons-EndothelialCells	Efnb2-Ephb4
Agtrap	Rack1	Mouse	Granulocytes	OLs	65	0.0533224	0	0.994644	1DPI	Granulocytes-OLs	Agtrap-Rack1
Apoe	Lrp6	Mouse	EndothelialCells	PeripheralMyeloidCells	65	0.218855	0	0.953973	1DPI	EndothelialCells-PeripheralMyeloidCells	Apoe-Lrp6
Adam15	Itgb1	Mouse	Microglia	OLs	65	0.180556	0	0.87793	1DPI	Microglia-OLs	Adam15-Itgb1
Col4a1	Itgb1	Mouse	VSMCs	Neurons	65	0.12381	0	0.869658	1DPI	VSMCs-Neurons	Col4a1-Itgb1
Sema7a	Itgb1	Mouse	EndothelialCells	PeripheralMyeloidCells	65	0.218855	0	0.855153	1DPI	EndothelialCells-PeripheralMyeloidCells	Sema7a-Itgb1
Bsg	Itgb2	Mouse	VSMCs	Granulocytes	65	0.419355	0	0.809592	1DPI	VSMCs-Granulocytes	Bsg-Itgb2
Sema3g	Plxna4	Mouse	EndothelialCells	Neurons	65	0.0355191	0	0.754621	1DPI	EndothelialCells-Neurons	Sema3g-Plxna4
Mfge8	Itgb1	Mouse	OLs	EndothelialCells	65	0.0649351	0.032	0.704857	1DPI	OLs-EndothelialCells	Mfge8-Itgb1
Ncam1	Fgfr1	Mouse	Neurons	Fibroblasts	64	0.274678	0	0.999999	1DPI	Neurons-Fibroblasts	Ncam1-Fgfr1
Jam2	Itgb1	Mouse	EndothelialCells	Tcells	64	0.174387	0	0.939337	1DPI	EndothelialCells-Tcells	Jam2-Itgb1
Hmgb1	Itgav	Mouse	OLs	VSMCs	64	0.231884	0	0.914537	1DPI	OLs-VSMCs	Hmgb1-Itgav
Cd14	Itgb1	Mouse	Granulocytes	Tcells	64	0.25	0	0.89581	1DPI	Granulocytes-Tcells	Cd14-Itgb1
Fn1	Itgb7	Mouse	Neurons	Tcells	64	0.0501567	0	0.848737	1DPI	Neurons-Tcells	Fn1-Itgb7
Apoe	Sdc4	Mouse	Neurons	Microglia	64	0.0814249	0.021	0.848303	1DPI	Neurons-Microglia	Apoe-Sdc4
Bsg	Slc16a1	Mouse	Neurons	OPCs	64	0.212625	0	0.754561	1DPI	Neurons-OPCs	Bsg-Slc16a1
Grn	Tnfrsf1a	Mouse	OLs	PeripheralMyeloidCells	63	0.103448	0	0.997117	1DPI	OLs-PeripheralMyeloidCells	Grn-Tnfrsf1a
Sema4d	Plxnb2	Mouse	OLs	VSMCs	63	0.228261	0	0.947961	1DPI	OLs-VSMCs	Sema4d-Plxnb2
Col4a1	Itgb1	Mouse	EndothelialCells	Tcells	63	0.171662	0	0.939337	1DPI	EndothelialCells-Tcells	Col4a1-Itgb1
Nrg1	Erbb4	Mouse	Neurons	OLs	63	0.0169537	0	0.932448	1DPI	Neurons-OLs	Nrg1-Erbb4
Sema7a	Itgb1	Mouse	OLs	PeripheralMyeloidCells	63	0.103448	0	0.929164	1DPI	OLs-PeripheralMyeloidCells	Sema7a-Itgb1
Col1a1	Itgb1	Mouse	Fibroblasts	Neurons	63	0.231618	0	0.907542	1DPI	Fibroblasts-Neurons	Col1a1-Itgb1
Csf1	Csf1r	Mouse	OLs	Microglia	63	0.174515	0	0.867739	1DPI	OLs-Microglia	Csf1-Csf1r
Lgals3bp	Itgb1	Mouse	Microglia	Neurons	63	0.075	0	0.863754	1DPI	Microglia-Neurons	Lgals3bp-Itgb1
Efnb1	Epha5	Mouse	OLs	Neurons	63	0.016702	0.004	0.848833	1DPI	OLs-Neurons	Efnb1-Epha5
Lgals3	Itgb4	Mouse	Tcells	OLs	63	0.0635081	0	0.83005	1DPI	Tcells-OLs	Lgals3-Itgb4
Vim	Cd44	Mouse	Fibroblasts	Granulocytes	63	0.370588	0	0.778914	1DPI	Fibroblasts-Granulocytes	Vim-Cd44
Anxa2	Cd44	Mouse	OLs	Granulocytes	63	0.0563506	0	0.774781	1DPI	OLs-Granulocytes	Anxa2-Cd44
Bsg	Cd44	Mouse	VSMCs	Granulocytes	63	0.406452	0	0.758543	1DPI	VSMCs-Granulocytes	Bsg-Cd44
Sema3c	Plxna4	Mouse	OLs	Neurons	63	0.016702	0.001	0.747995	1DPI	OLs-Neurons	Sema3c-Plxna4
Tgfb1	Itgb1	Mouse	Tcells	EndothelialCells	63	0.17027	0	0.746779	1DPI	Tcells-EndothelialCells	Tgfb1-Itgb1
Adam17	Itga6	Mouse	OLs	EndothelialCells	63	0.0629371	0	0.708797	1DPI	OLs-EndothelialCells	Adam17-Itga6
Il1a	Il1r2	Mouse	PeripheralMyeloidCells	Granulocytes	62	0.0829987	0	0.989534	1DPI	PeripheralMyeloidCells-Granulocytes	Il1a-Il1r2
Igf1	Itgav	Mouse	Neurons	OLs	62	0.0166846	0	0.973541	1DPI	Neurons-OLs	Igf1-Itgav
Hmgb1	Itgav	Mouse	Microglia	OLs	62	0.172222	0	0.954956	1DPI	Microglia-OLs	Hmgb1-Itgav
Vegfd	Fgfr2	Mouse	Neurons	OLs	62	0.0166846	0	0.946898	1DPI	Neurons-OLs	Vegfd-Fgfr2
Ptn	Sdc2	Mouse	Neurons	EpendymalCells	62	0.266094	0	0.923911	1DPI	Neurons-EpendymalCells	Ptn-Sdc2
Mfge8	Itgb1	Mouse	OLs	Tcells	62	0.0734597	0.002	0.919936	1DPI	OLs-Tcells	Mfge8-Itgb1
Cd14	Itgb1	Mouse	Microglia	OLs	62	0.172222	0	0.87793	1DPI	Microglia-OLs	Cd14-Itgb1
Lama2	Itgb1	Mouse	OLs	Neurons	62	0.0164369	0.001	0.857486	1DPI	OLs-Neurons	Lama2-Itgb1
Itgb1bp1	Itgb1	Mouse	OLs	VSMCs	62	0.224638	0	0.829859	1DPI	OLs-VSMCs	Itgb1bp1-Itgb1
Apoe	Lrp6	Mouse	OPCs	Neurons	62	0.176136	0	0.801679	1DPI	OPCs-Neurons	Apoe-Lrp6
Apoe	Lrp6	Mouse	EpendymalCells	Neurons	62	0.246032	0	0.786452	1DPI	EpendymalCells-Neurons	Apoe-Lrp6
Bgn	Cd44	Mouse	VSMCs	Granulocytes	62	0.4	0	0.758543	1DPI	VSMCs-Granulocytes	Bgn-Cd44
Sema4d	Plxna2	Mouse	PeripheralMyeloidCells	Neurons	62	0.0444763	0.019	0.740861	1DPI	PeripheralMyeloidCells-Neurons	Sema4d-Plxna2
Agtrap	Rack1	Mouse	Tcells	Neurons	61	0.0424495	0.001	0.999348	1DPI	Tcells-Neurons	Agtrap-Rack1
Mif	Cxcr4	Mouse	Neurons	EpendymalCells	61	0.261803	0	0.928946	1DPI	Neurons-EpendymalCells	Mif-Cxcr4
Col1a2	Itgb1	Mouse	VSMCs	OLs	61	0.200658	0	0.895458	1DPI	VSMCs-OLs	Col1a2-Itgb1
Tln1	Itgb1	Mouse	Microglia	OLs	61	0.169444	0	0.87793	1DPI	Microglia-OLs	Tln1-Itgb1
Apoe	Lrp6	Mouse	Astrocytes	OLs	61	0.181009	0	0.871515	1DPI	Astrocytes-OLs	Apoe-Lrp6
Itgb1bp1	Itgb1	Mouse	PeripheralMyeloidCells	OLs	61	0.0862801	0	0.848834	1DPI	PeripheralMyeloidCells-OLs	Itgb1bp1-Itgb1
Gnas	Pth1r	Mouse	OLs	VSMCs	61	0.221014	0	0.84709	1DPI	OLs-VSMCs	Gnas-Pth1r
Vegfa	Itgav	Mouse	Astrocytes	Neurons	61	0.0647558	0	0.84419	1DPI	Astrocytes-Neurons	Vegfa-Itgav
Adam9	Itgb1	Mouse	OLs	VSMCs	61	0.221014	0	0.829859	1DPI	OLs-VSMCs	Adam9-Itgb1
Mif	Cxcr4	Mouse	Tcells	Granulocytes	61	0.221818	0	0.816054	1DPI	Tcells-Granulocytes	Mif-Cxcr4
Wnt4	Fzd6	Mouse	Neurons	EndothelialCells	61	0.0383889	0	0.774882	1DPI	Neurons-EndothelialCells	Wnt4-Fzd6
Tgfa	Erbb3	Mouse	Neurons	OLs	60	0.0161464	0	1	1DPI	Neurons-OLs	Tgfa-Erbb3
Igfbp4	Lrp6	Mouse	PeripheralMyeloidCells	OLs	60	0.0848656	0	0.899115	1DPI	PeripheralMyeloidCells-OLs	Igfbp4-Lrp6
Cxcl12	Itgb1	Mouse	EndothelialCells	VSMCs	60	0.535714	0	0.858444	1DPI	EndothelialCells-VSMCs	Cxcl12-Itgb1
Adam17	Itgb1	Mouse	PeripheralMyeloidCells	OLs	60	0.0848656	0	0.848834	1DPI	PeripheralMyeloidCells-OLs	Adam17-Itgb1
Adam17	Itgb1	Mouse	PeripheralMyeloidCells	Neurons	60	0.0430416	0.032	0.844575	1DPI	PeripheralMyeloidCells-Neurons	Adam17-Itgb1
Calm2	Cacna1c	Mouse	EpendymalCells	Neurons	60	0.238095	0	0.843043	1DPI	EpendymalCells-Neurons	Calm2-Cacna1c
Calm1	Cacna1c	Mouse	EpendymalCells	Neurons	60	0.238095	0	0.843043	1DPI	EpendymalCells-Neurons	Calm1-Cacna1c
Ptn	Sdc4	Mouse	OLs	Microglia	60	0.166205	0	0.83403	1DPI	OLs-Microglia	Ptn-Sdc4
Egfl7	Itgav	Mouse	Neurons	Microglia	60	0.0763359	0.001	0.82378	1DPI	Neurons-Microglia	Egfl7-Itgav
Adam15	Itgb1	Mouse	OLs	Microglia	60	0.166205	0	0.808798	1DPI	OLs-Microglia	Adam15-Itgb1
Hmgb1	Cxcr4	Mouse	VSMCs	Granulocytes	60	0.387097	0	0.796166	1DPI	VSMCs-Granulocytes	Hmgb1-Cxcr4
App	Notch2	Mouse	Fibroblasts	Granulocytes	60	0.352941	0	0.727798	1DPI	Fibroblasts-Granulocytes	App-Notch2
Icam1	Itgb2	Mouse	PeripheralMyeloidCells	Granulocytes	60	0.0803213	0	0.724468	1DPI	PeripheralMyeloidCells-Granulocytes	Icam1-Itgb2
Tln1	Itgb1	Mouse	PeripheralMyeloidCells	EndothelialCells	60	0.20339	0	0.713893	1DPI	PeripheralMyeloidCells-EndothelialCells	Tln1-Itgb1
Pdgfa	Pdgfra	Mouse	OLs	OPCs	59	0.409722	0	0.986609	1DPI	OLs-OPCs	Pdgfa-Pdgfra
Thbs1	Itgav	Mouse	Granulocytes	OLs	59	0.0484003	0	0.971502	1DPI	Granulocytes-OLs	Thbs1-Itgav
Wnt3	Lrp6	Mouse	OLs	PeripheralMyeloidCells	59	0.0968801	0	0.966509	1DPI	OLs-PeripheralMyeloidCells	Wnt3-Lrp6
Ptn	Sdc4	Mouse	OLs	EpendymalCells	59	0.710843	0	0.94045	1DPI	OLs-EpendymalCells	Ptn-Sdc4
Psen1	Erbb4	Mouse	Neurons	OLs	59	0.0158773	0	0.932448	1DPI	Neurons-OLs	Psen1-Erbb4
Cxcl1	Cxcr2	Mouse	PeripheralMyeloidCells	Granulocytes	59	0.0789826	0	0.817188	1DPI	PeripheralMyeloidCells-Granulocytes	Cxcl1-Cxcr2
Tln1	Itgb1	Mouse	OLs	Microglia	59	0.163435	0.001	0.808393	1DPI	OLs-Microglia	Tln1-Itgb1
Mif	Cxcr2	Mouse	VSMCs	Granulocytes	59	0.380645	0	0.803	1DPI	VSMCs-Granulocytes	Mif-Cxcr2
Gnai2	Cnr1	Mouse	Neuroblast	Neurons	59	0.15445	0	0.80006	1DPI	Neuroblast-Neurons	Gnai2-Cnr1
Bsg	Cd44	Mouse	Astrocytes	Granulocytes	59	0.433824	0	0.774593	1DPI	Astrocytes-Granulocytes	Bsg-Cd44
Adam17	Tnfrsf1a	Mouse	PeripheralMyeloidCells	Granulocytes	59	0.0789826	0	0.763465	1DPI	PeripheralMyeloidCells-Granulocytes	Adam17-Tnfrsf1a
Calm1	Mylk	Mouse	EndothelialCells	VSMCs	59	0.526786	0	0.758911	1DPI	EndothelialCells-VSMCs	Calm1-Mylk
Mfge8	Itgav	Mouse	VSMCs	Neurons	59	0.112381	0	0.753308	1DPI	VSMCs-Neurons	Mfge8-Itgav
Adam10	Il6ra	Mouse	OLs	PeripheralMyeloidCells	58	0.0952381	0	0.998472	1DPI	OLs-PeripheralMyeloidCells	Adam10-Il6ra
Col4a2	Itgb1	Mouse	EndothelialCells	Tcells	58	0.158038	0	0.939337	1DPI	EndothelialCells-Tcells	Col4a2-Itgb1
Tgfb2	Tgfbr2	Mouse	Neurons	EndothelialCells	58	0.0365009	0	0.922668	1DPI	Neurons-EndothelialCells	Tgfb2-Tgfbr2
Hsp90b1	Lrp6	Mouse	VSMCs	OLs	58	0.190789	0	0.896488	1DPI	VSMCs-OLs	Hsp90b1-Lrp6
Calm1	Cacna1c	Mouse	OLs	VSMCs	58	0.210145	0	0.865169	1DPI	OLs-VSMCs	Calm1-Cacna1c
Col4a1	Itgb1	Mouse	EndothelialCells	PeripheralMyeloidCells	58	0.195286	0	0.855153	1DPI	EndothelialCells-PeripheralMyeloidCells	Col4a1-Itgb1
Cthrc1	Fzd3	Mouse	EndothelialCells	Neurons	58	0.031694	0	0.846714	1DPI	EndothelialCells-Neurons	Cthrc1-Fzd3
Apoe	Sdc4	Mouse	OLs	Microglia	58	0.160665	0	0.83403	1DPI	OLs-Microglia	Apoe-Sdc4
Sema6d	Tyrobp	Mouse	PeripheralMyeloidCells	Granulocytes	58	0.0776439	0	0.829079	1DPI	PeripheralMyeloidCells-Granulocytes	Sema6d-Tyrobp
Calm3	Grm7	Mouse	EpendymalCells	Neurons	58	0.230159	0	0.800921	1DPI	EpendymalCells-Neurons	Calm3-Grm7
Bsg	Slc16a7	Mouse	OPCs	Neurons	58	0.164773	0	0.753863	1DPI	OPCs-Neurons	Bsg-Slc16a7
S100a1	Ryr2	Mouse	Microglia	Neurons	58	0.0690476	0	0.737483	1DPI	Microglia-Neurons	S100a1-Ryr2
Pdgfb	Pdgfrb	Mouse	Neurons	VSMCs	57	0.116327	0	0.988114	1DPI	Neurons-VSMCs	Pdgfb-Pdgfrb
Agtrap	Rack1	Mouse	EndothelialCells	OLs	57	0.0489691	0	0.983603	1DPI	EndothelialCells-OLs	Agtrap-Rack1
Hsp90aa1	Fgfr3	Mouse	Neurons	EpendymalCells	57	0.244635	0	0.972249	1DPI	Neurons-EpendymalCells	Hsp90aa1-Fgfr3
Icam1	Itgav	Mouse	Granulocytes	OLs	57	0.0467596	0	0.971502	1DPI	Granulocytes-OLs	Icam1-Itgav
Hmgb1	Itgav	Mouse	OLs	OPCs	57	0.395833	0	0.967929	1DPI	OLs-OPCs	Hmgb1-Itgav
Mmp9	Itgb2	Mouse	Granulocytes	Tcells	57	0.222656	0	0.952311	1DPI	Granulocytes-Tcells	Mmp9-Itgb2
Fgf22	Fgfr2	Mouse	Neurons	OLs	57	0.0153391	0	0.946898	1DPI	Neurons-OLs	Fgf22-Fgfr2
L1cam	Itgb1	Mouse	Neurons	EpendymalCells	57	0.244635	0	0.907246	1DPI	Neurons-EpendymalCells	L1cam-Itgb1
Fn1	Itgb1	Mouse	VSMCs	OLs	57	0.1875	0	0.895458	1DPI	VSMCs-OLs	Fn1-Itgb1
Lgals3bp	Itgb1	Mouse	Microglia	OLs	57	0.158333	0	0.87793	1DPI	Microglia-OLs	Lgals3bp-Itgb1
Adam15	Itgav	Mouse	Microglia	Neurons	57	0.0678571	0.001	0.862324	1DPI	Microglia-Neurons	Adam15-Itgav
Spp1	Itgav	Mouse	PeripheralMyeloidCells	Neurons	57	0.0408895	0	0.852699	1DPI	PeripheralMyeloidCells-Neurons	Spp1-Itgav
Hsp90b1	Lrp6	Mouse	EpendymalCells	Neurons	57	0.22619	0	0.786452	1DPI	EpendymalCells-Neurons	Hsp90b1-Lrp6
Adam9	Itgb5	Mouse	Neurons	PeripheralMyeloidCells	57	0.0450237	0	0.771728	1DPI	Neurons-PeripheralMyeloidCells	Adam9-Itgb5
Calm1	Mylk	Mouse	Tcells	VSMCs	57	0.633333	0	0.766621	1DPI	Tcells-VSMCs	Calm1-Mylk
Vcam1	Itgb2	Mouse	EndothelialCells	Granulocytes	57	0.0857143	0	0.725397	1DPI	EndothelialCells-Granulocytes	Vcam1-Itgb2
Tln1	Itgb2	Mouse	Neurons	Microglia	56	0.0712468	0	0.972999	1DPI	Neurons-Microglia	Tln1-Itgb2
Igf1	Igf1r	Mouse	Neurons	Granulocytes	56	0.0252025	0.009	0.972901	1DPI	Neurons-Granulocytes	Igf1-Igf1r
Apoe	Sdc4	Mouse	OLs	EpendymalCells	56	0.674699	0	0.94045	1DPI	OLs-EpendymalCells	Apoe-Sdc4
Jam3	Itgb1	Mouse	OLs	OPCs	56	0.388889	0	0.938847	1DPI	OLs-OPCs	Jam3-Itgb1
Pdgfa	Pdgfra	Mouse	Neurons	Fibroblasts	56	0.240343	0	0.929573	1DPI	Neurons-Fibroblasts	Pdgfa-Pdgfra
Adam17	Itgb1	Mouse	OLs	Tcells	56	0.0663507	0	0.920857	1DPI	OLs-Tcells	Adam17-Itgb1
Cxcl12	Itgb1	Mouse	Fibroblasts	Neurons	56	0.205882	0	0.907542	1DPI	Fibroblasts-Neurons	Cxcl12-Itgb1
App	Lrp6	Mouse	VSMCs	OLs	56	0.184211	0.012	0.891093	1DPI	VSMCs-OLs	App-Lrp6
Spp1	Itgb1	Mouse	Granulocytes	OLs	56	0.0459393	0	0.87576	1DPI	Granulocytes-OLs	Spp1-Itgb1
Adam17	Itgb1	Mouse	Granulocytes	OLs	56	0.0459393	0.009	0.87181	1DPI	Granulocytes-OLs	Adam17-Itgb1
Psen1	Notch1	Mouse	OLs	EndothelialCells	56	0.0559441	0	0.85502	1DPI	OLs-EndothelialCells	Psen1-Notch1
Jam2	Itgb1	Mouse	Astrocytes	Neurons	56	0.059448	0.001	0.853257	1DPI	Astrocytes-Neurons	Jam2-Itgb1
Mif	Cxcr2	Mouse	Fibroblasts	Granulocytes	56	0.329412	0	0.827597	1DPI	Fibroblasts-Granulocytes	Mif-Cxcr2
Tgfb1	Sdc2	Mouse	EndothelialCells	Neurons	56	0.0306011	0	0.782016	1DPI	EndothelialCells-Neurons	Tgfb1-Sdc2
Bgn	Cd44	Mouse	Fibroblasts	Granulocytes	56	0.329412	0	0.778914	1DPI	Fibroblasts-Granulocytes	Bgn-Cd44
Sema4d	Plxnb2	Mouse	OLs	Microglia	56	0.155125	0	0.773687	1DPI	OLs-Microglia	Sema4d-Plxnb2
Apoe	Abca1	Mouse	Neurons	EpendymalCells	56	0.240343	0	0.766619	1DPI	Neurons-EpendymalCells	Apoe-Abca1
Tnf	Tnfrsf1a	Mouse	PeripheralMyeloidCells	Granulocytes	56	0.0749665	0	0.763465	1DPI	PeripheralMyeloidCells-Granulocytes	Tnf-Tnfrsf1a
Mif	Cd44	Mouse	VSMCs	Granulocytes	56	0.36129	0	0.758543	1DPI	VSMCs-Granulocytes	Mif-Cd44
Plat	Itgam	Mouse	Fibroblasts	Granulocytes	56	0.329412	0	0.714194	1DPI	Fibroblasts-Granulocytes	Plat-Itgam
Bmp6	Bmpr2	Mouse	Fibroblasts	Neurons	55	0.202206	0	0.960443	1DPI	Fibroblasts-Neurons	Bmp6-Bmpr2
Jam3	Itgam	Mouse	Neurons	Microglia	55	0.0699746	0	0.953429	1DPI	Neurons-Microglia	Jam3-Itgam
Itgb1bp1	Itgb1	Mouse	Granulocytes	PeripheralMyeloidCells	55	0.0753425	0	0.922034	1DPI	Granulocytes-PeripheralMyeloidCells	Itgb1bp1-Itgb1
Col1a1	Itgb1	Mouse	Fibroblasts	OLs	55	0.504587	0	0.894087	1DPI	Fibroblasts-OLs	Col1a1-Itgb1
Col1a2	Itgb1	Mouse	Fibroblasts	OLs	55	0.504587	0	0.894087	1DPI	Fibroblasts-OLs	Col1a2-Itgb1
Efnb2	Epha4	Mouse	EndothelialCells	Neurons	55	0.0300546	0	0.867906	1DPI	EndothelialCells-Neurons	Efnb2-Epha4
Thbs1	Itgb8	Mouse	Granulocytes	OLs	55	0.0451189	0	0.838957	1DPI	Granulocytes-OLs	Thbs1-Itgb8
Sema7a	Itgb1	Mouse	OLs	VSMCs	55	0.199275	0	0.829859	1DPI	OLs-VSMCs	Sema7a-Itgb1
Egfl7	Notch2	Mouse	Neurons	VSMCs	55	0.112245	0	0.812598	1DPI	Neurons-VSMCs	Egfl7-Notch2
Adam9	Itgb5	Mouse	Neurons	Microglia	55	0.0699746	0	0.800369	1DPI	Neurons-Microglia	Adam9-Itgb5
Fyn	Thy1	Mouse	EpendymalCells	Neurons	55	0.218254	0	0.800161	1DPI	EpendymalCells-Neurons	Fyn-Thy1
Gnai2	Cnr1	Mouse	EpendymalCells	Neurons	55	0.218254	0	0.790615	1DPI	EpendymalCells-Neurons	Gnai2-Cnr1
Ltb	Tnfrsf1a	Mouse	Granulocytes	EndothelialCells	55	0.0838415	0	0.753103	1DPI	Granulocytes-EndothelialCells	Ltb-Tnfrsf1a
Hmgb1	Cxcr4	Mouse	EndothelialCells	Tcells	54	0.147139	0	0.936312	1DPI	EndothelialCells-Tcells	Hmgb1-Cxcr4
Adam9	Itgb5	Mouse	OLs	Microglia	54	0.149584	0	0.908903	1DPI	OLs-Microglia	Adam9-Itgb5
Calm2	Cacna1c	Mouse	OLs	VSMCs	54	0.195652	0	0.865169	1DPI	OLs-VSMCs	Calm2-Cacna1c
Apoe	Lrp6	Mouse	Fibroblasts	Neurons	54	0.198529	0	0.851643	1DPI	Fibroblasts-Neurons	Apoe-Lrp6
App	Lrp6	Mouse	Fibroblasts	Neurons	54	0.198529	0.002	0.850791	1DPI	Fibroblasts-Neurons	App-Lrp6
Calm3	Mylk	Mouse	Granulocytes	VSMCs	54	0.372414	0	0.78992	1DPI	Granulocytes-VSMCs	Calm3-Mylk
Tgfa	Erbb3	Mouse	EndothelialCells	OLs	53	0.0455326	0	0.999999	1DPI	EndothelialCells-OLs	Tgfa-Erbb3
Spp1	Itgav	Mouse	Neurons	OLs	53	0.0142626	0.012	0.967682	1DPI	Neurons-OLs	Spp1-Itgav
Adam15	Itgav	Mouse	PeripheralMyeloidCells	OLs	53	0.0749646	0.001	0.966122	1DPI	PeripheralMyeloidCells-OLs	Adam15-Itgav
Egfl7	Itgav	Mouse	PeripheralMyeloidCells	OLs	53	0.0749646	0.001	0.966122	1DPI	PeripheralMyeloidCells-OLs	Egfl7-Itgav
Icam1	Itgav	Mouse	EndothelialCells	OLs	53	0.0455326	0	0.96392	1DPI	EndothelialCells-OLs	Icam1-Itgav
Bmp7	Bmpr2	Mouse	Fibroblasts	Neurons	53	0.194853	0	0.960443	1DPI	Fibroblasts-Neurons	Bmp7-Bmpr2
Ebi3	Il6st	Mouse	Granulocytes	OLs	53	0.0434783	0	0.933374	1DPI	Granulocytes-OLs	Ebi3-Il6st
Cxcl12	Cxcr4	Mouse	OLs	Tcells	53	0.0627962	0	0.916767	1DPI	OLs-Tcells	Cxcl12-Cxcr4
Lgals3	Itgb1	Mouse	Granulocytes	Tcells	53	0.207031	0	0.89581	1DPI	Granulocytes-Tcells	Lgals3-Itgb1
Fn1	Itgb1	Mouse	Neurons	VSMCs	53	0.108163	0	0.868665	1DPI	Neurons-VSMCs	Fn1-Itgb1
Sema7a	Itgb1	Mouse	EndothelialCells	VSMCs	53	0.473214	0	0.858444	1DPI	EndothelialCells-VSMCs	Sema7a-Itgb1
Bmp6	Bmpr2	Mouse	EpendymalCells	Neurons	53	0.210317	0	0.840953	1DPI	EpendymalCells-Neurons	Bmp6-Bmpr2
Calm2	Grm7	Mouse	OPCs	Neurons	53	0.150568	0	0.807402	1DPI	OPCs-Neurons	Calm2-Grm7
Mmp9	Cd44	Mouse	Granulocytes	Tcells	53	0.207031	0	0.801603	1DPI	Granulocytes-Tcells	Mmp9-Cd44
Vegfa	Sdc2	Mouse	Astrocytes	Neurons	53	0.0562633	0	0.783988	1DPI	Astrocytes-Neurons	Vegfa-Sdc2
Bsg	Itgb2	Mouse	Astrocytes	Granulocytes	53	0.389706	0	0.72455	1DPI	Astrocytes-Granulocytes	Bsg-Itgb2
Npnt	Itgb1	Mouse	Neurons	EndothelialCells	53	0.0333543	0	0.715466	1DPI	Neurons-EndothelialCells	Npnt-Itgb1
Cfh	Itgam	Mouse	Fibroblasts	Granulocytes	53	0.311765	0	0.714194	1DPI	Fibroblasts-Granulocytes	Cfh-Itgam
Tnf	Tnfrsf1a	Mouse	Granulocytes	PeripheralMyeloidCells	52	0.0712329	0	0.998861	1DPI	Granulocytes-PeripheralMyeloidCells	Tnf-Tnfrsf1a
Itgb1bp1	Itgb1	Mouse	OLs	PeripheralMyeloidCells	52	0.0853859	0	0.929164	1DPI	OLs-PeripheralMyeloidCells	Itgb1bp1-Itgb1
Spp1	Itgb1	Mouse	PeripheralMyeloidCells	Neurons	52	0.0373027	0	0.858421	1DPI	PeripheralMyeloidCells-Neurons	Spp1-Itgb1
Lama4	Itgb1	Mouse	EndothelialCells	Neurons	52	0.0284153	0	0.856349	1DPI	EndothelialCells-Neurons	Lama4-Itgb1
Adam17	Notch1	Mouse	OLs	EndothelialCells	52	0.0519481	0	0.85502	1DPI	OLs-EndothelialCells	Adam17-Notch1
Ptn	Sdc2	Mouse	OLs	Fibroblasts	52	0.55914	0	0.83914	1DPI	OLs-Fibroblasts	Ptn-Sdc2
App	Lrp6	Mouse	Neurons	Fibroblasts	52	0.223176	0	0.806798	1DPI	Neurons-Fibroblasts	App-Lrp6
Anxa2	Cd44	Mouse	Granulocytes	Tcells	52	0.203125	0	0.801603	1DPI	Granulocytes-Tcells	Anxa2-Cd44
Mfge8	Itgb5	Mouse	Neurons	Microglia	52	0.0661578	0	0.800369	1DPI	Neurons-Microglia	Mfge8-Itgb5
Ltb	Tnfrsf1a	Mouse	Tcells	EndothelialCells	52	0.140541	0	0.754623	1DPI	Tcells-EndothelialCells	Ltb-Tnfrsf1a
Ptn	Ptprb	Mouse	Fibroblasts	EndothelialCells	52	0.8125	0	0.752328	1DPI	Fibroblasts-EndothelialCells	Ptn-Ptprb
Pdgfa	Pdgfra	Mouse	Neurons	OPCs	51	0.169435	0	0.957061	1DPI	Neurons-OPCs	Pdgfa-Pdgfra
Adam15	Itgb1	Mouse	EndothelialCells	Tcells	51	0.138965	0	0.939337	1DPI	EndothelialCells-Tcells	Adam15-Itgb1
Tln1	Itgb1	Mouse	Granulocytes	VSMCs	51	0.351724	0	0.895931	1DPI	Granulocytes-VSMCs	Tln1-Itgb1
Jam3	Itgb1	Mouse	VSMCs	OLs	51	0.167763	0	0.895458	1DPI	VSMCs-OLs	Jam3-Itgb1
Hspg2	Itgb1	Mouse	VSMCs	OLs	51	0.167763	0	0.895458	1DPI	VSMCs-OLs	Hspg2-Itgb1
Rspo3	Sdc4	Mouse	Neurons	PeripheralMyeloidCells	51	0.0402844	0	0.894539	1DPI	Neurons-PeripheralMyeloidCells	Rspo3-Sdc4
Adam15	Itgb1	Mouse	Neurons	Fibroblasts	51	0.218884	0	0.873236	1DPI	Neurons-Fibroblasts	Adam15-Itgb1
Jam2	Itgb1	Mouse	EndothelialCells	PeripheralMyeloidCells	51	0.171717	0	0.855153	1DPI	EndothelialCells-PeripheralMyeloidCells	Jam2-Itgb1
Gnai2	Cnr1	Mouse	Fibroblasts	Neurons	51	0.1875	0	0.853069	1DPI	Fibroblasts-Neurons	Gnai2-Cnr1
Adam9	Itgb1	Mouse	PeripheralMyeloidCells	OLs	51	0.0721358	0	0.848834	1DPI	PeripheralMyeloidCells-OLs	Adam9-Itgb1
L1cam	Itgav	Mouse	Neurons	Microglia	51	0.0648855	0	0.824192	1DPI	Neurons-Microglia	L1cam-Itgav
Calm3	Grm7	Mouse	Neuroblast	Neurons	51	0.133508	0	0.803978	1DPI	Neuroblast-Neurons	Calm3-Grm7
Adcyap1	Ramp2	Mouse	Neurons	EndothelialCells	51	0.0320957	0	0.772451	1DPI	Neurons-EndothelialCells	Adcyap1-Ramp2
Sema4d	Plxnb1	Mouse	Granulocytes	OLs	51	0.0418376	0	0.746098	1DPI	Granulocytes-OLs	Sema4d-Plxnb1
Itgb1bp1	Itgb1	Mouse	Granulocytes	EndothelialCells	51	0.0777439	0	0.726492	1DPI	Granulocytes-EndothelialCells	Itgb1bp1-Itgb1
Vegfb	Flt1	Mouse	PeripheralMyeloidCells	EndothelialCells	51	0.172881	0	0.715086	1DPI	PeripheralMyeloidCells-EndothelialCells	Vegfb-Flt1
Lgals3	Itgb1	Mouse	PeripheralMyeloidCells	EndothelialCells	51	0.172881	0	0.713893	1DPI	PeripheralMyeloidCells-EndothelialCells	Lgals3-Itgb1
Cx3cl1	Itgav	Mouse	Neurons	Fibroblasts	50	0.214592	0	0.995581	1DPI	Neurons-Fibroblasts	Cx3cl1-Itgav
Sema4d	Plxnb2	Mouse	Granulocytes	PeripheralMyeloidCells	50	0.0684932	0	0.977404	1DPI	Granulocytes-PeripheralMyeloidCells	Sema4d-Plxnb2
Apoe	Trem2	Mouse	Astrocytes	Microglia	50	0.694444	0	0.928569	1DPI	Astrocytes-Microglia	Apoe-Trem2
Thbs1	Itgb1	Mouse	Granulocytes	PeripheralMyeloidCells	50	0.0684932	0	0.922034	1DPI	Granulocytes-PeripheralMyeloidCells	Thbs1-Itgb1
Calm1	Cacna1c	Mouse	OPCs	Neurons	50	0.142045	0	0.866137	1DPI	OPCs-Neurons	Calm1-Cacna1c
Adam15	Itgb1	Mouse	EndothelialCells	PeripheralMyeloidCells	50	0.16835	0	0.855153	1DPI	EndothelialCells-PeripheralMyeloidCells	Adam15-Itgb1
Spp1	Cd44	Mouse	Neurons	Granulocytes	50	0.0225023	0	0.770418	1DPI	Neurons-Granulocytes	Spp1-Cd44
Icam2	Itgb2	Mouse	Neurons	Granulocytes	50	0.0225023	0	0.721678	1DPI	Neurons-Granulocytes	Icam2-Itgb2
Apoe	Trem2	Mouse	Astrocytes	PeripheralMyeloidCells	49	0.569767	0	0.991907	1DPI	Astrocytes-PeripheralMyeloidCells	Apoe-Trem2
Adam10	Axl	Mouse	Neurons	VSMCs	49	0.1	0	0.967982	1DPI	Neurons-VSMCs	Adam10-Axl
Jam3	Itgb2	Mouse	Neurons	Tcells	49	0.0384013	0.005	0.941174	1DPI	Neurons-Tcells	Jam3-Itgb2
Nrg2	Erbb4	Mouse	Neurons	OLs	49	0.0131862	0	0.932448	1DPI	Neurons-OLs	Nrg2-Erbb4
App	Lrp6	Mouse	OLs	OPCs	49	0.340278	0	0.898669	1DPI	OLs-OPCs	App-Lrp6
Rgma	Neo1	Mouse	Astrocytes	Neurons	49	0.052017	0	0.880845	1DPI	Astrocytes-Neurons	Rgma-Neo1
Icam1	Itgav	Mouse	Microglia	Neurons	49	0.0583333	0	0.862755	1DPI	Microglia-Neurons	Icam1-Itgav
Hsp90b1	Lrp6	Mouse	Fibroblasts	Neurons	49	0.180147	0	0.851643	1DPI	Fibroblasts-Neurons	Hsp90b1-Lrp6
Thbs1	Itgb1	Mouse	PeripheralMyeloidCells	OLs	49	0.0693069	0	0.848834	1DPI	PeripheralMyeloidCells-OLs	Thbs1-Itgb1
Lamc2	Itgb4	Mouse	Neurons	OLs	49	0.0131862	0	0.828426	1DPI	Neurons-OLs	Lamc2-Itgb4
Ptn	Sdc2	Mouse	EndothelialCells	VSMCs	49	0.4375	0	0.82815	1DPI	EndothelialCells-VSMCs	Ptn-Sdc2
Hmgb1	Cxcr4	Mouse	Fibroblasts	Granulocytes	49	0.288235	0	0.82373	1DPI	Fibroblasts-Granulocytes	Hmgb1-Cxcr4
Adam10	Notch1	Mouse	Neurons	VSMCs	49	0.1	0	0.813452	1DPI	Neurons-VSMCs	Adam10-Notch1
Gnai2	Cnr1	Mouse	OPCs	Neurons	49	0.139205	0	0.804899	1DPI	OPCs-Neurons	Gnai2-Cnr1
Fgf1	Cd44	Mouse	Neurons	Granulocytes	49	0.0220522	0	0.770418	1DPI	Neurons-Granulocytes	Fgf1-Cd44
Anxa2	Cd44	Mouse	VSMCs	Granulocytes	49	0.316129	0	0.758543	1DPI	VSMCs-Granulocytes	Anxa2-Cd44
Bsg	Slc16a7	Mouse	Neuroblast	Neurons	49	0.128272	0	0.754335	1DPI	Neuroblast-Neurons	Bsg-Slc16a7
Icam1	Itgb2	Mouse	EndothelialCells	Granulocytes	49	0.0736842	0	0.725397	1DPI	EndothelialCells-Granulocytes	Icam1-Itgb2
Hmgb1	Itgam	Mouse	Fibroblasts	Granulocytes	49	0.288235	0	0.714194	1DPI	Fibroblasts-Granulocytes	Hmgb1-Itgam
Hmgb1	Itgav	Mouse	Neurons	Fibroblasts	48	0.206009	0	0.995581	1DPI	Neurons-Fibroblasts	Hmgb1-Itgav
Apoe	Trem2	Mouse	PeripheralMyeloidCells	Microglia	48	0.705882	0	0.977166	1DPI	PeripheralMyeloidCells-Microglia	Apoe-Trem2
Vwf	Itgav	Mouse	Granulocytes	OLs	48	0.0393765	0	0.971502	1DPI	Granulocytes-OLs	Vwf-Itgav
Spp1	Itgav	Mouse	PeripheralMyeloidCells	OLs	48	0.0678925	0	0.966605	1DPI	PeripheralMyeloidCells-OLs	Spp1-Itgav
Gnai2	Igf1r	Mouse	Granulocytes	VSMCs	48	0.331034	0.018	0.943263	1DPI	Granulocytes-VSMCs	Gnai2-Igf1r
Apoe	Lrp6	Mouse	OLs	OPCs	48	0.333333	0	0.898669	1DPI	OLs-OPCs	Apoe-Lrp6
Jam3	Itgb1	Mouse	OLs	Fibroblasts	48	0.516129	0	0.861697	1DPI	OLs-Fibroblasts	Jam3-Itgb1
Jam2	Itgb1	Mouse	Microglia	Neurons	48	0.0571429	0.014	0.857686	1DPI	Microglia-Neurons	Jam2-Itgb1
Efnb1	Epha5	Mouse	EndothelialCells	Neurons	48	0.0262295	0	0.853973	1DPI	EndothelialCells-Neurons	Efnb1-Epha5
Wnt7a	Fzd3	Mouse	Astrocytes	Neurons	48	0.0509554	0	0.846312	1DPI	Astrocytes-Neurons	Wnt7a-Fzd3
Cxcl12	Cxcr4	Mouse	Fibroblasts	Granulocytes	48	0.282353	0	0.82373	1DPI	Fibroblasts-Granulocytes	Cxcl12-Cxcr4
Egfl7	Notch1	Mouse	Neurons	VSMCs	48	0.0979592	0	0.813452	1DPI	Neurons-VSMCs	Egfl7-Notch1
Tln1	Itgb2	Mouse	VSMCs	Granulocytes	48	0.309677	0	0.809592	1DPI	VSMCs-Granulocytes	Tln1-Itgb2
Wnt5a	Lrp6	Mouse	EndothelialCells	Neurons	48	0.0262295	0	0.806321	1DPI	EndothelialCells-Neurons	Wnt5a-Lrp6
L1cam	Itgav	Mouse	Neurons	PeripheralMyeloidCells	48	0.0379147	0	0.790373	1DPI	Neurons-PeripheralMyeloidCells	L1cam-Itgav
L1cam	Itgav	Mouse	Neurons	VSMCs	48	0.0979592	0	0.787799	1DPI	Neurons-VSMCs	L1cam-Itgav
Icam1	Itgav	Mouse	Tcells	Neurons	48	0.0334029	0	0.762305	1DPI	Tcells-Neurons	Icam1-Itgav
Vegfa	Kdr	Mouse	OLs	EndothelialCells	48	0.047952	0	0.75187	1DPI	OLs-EndothelialCells	Vegfa-Kdr
Hmgb1	Itgav	Mouse	Neuroblast	Neurons	48	0.125654	0.03	0.748544	1DPI	Neuroblast-Neurons	Hmgb1-Itgav
Lamb1	Itga6	Mouse	Neurons	EndothelialCells	48	0.0302077	0	0.708078	1DPI	Neurons-EndothelialCells	Lamb1-Itga6
Agtrap	Rack1	Mouse	Tcells	OLs	47	0.047379	0	0.98801	1DPI	Tcells-OLs	Agtrap-Rack1
Icam1	Itgav	Mouse	Tcells	OLs	47	0.047379	0	0.973801	1DPI	Tcells-OLs	Icam1-Itgav
Adam10	Notch1	Mouse	OLs	VSMCs	47	0.17029	0	0.898207	1DPI	OLs-VSMCs	Adam10-Notch1
Tgm2	Sdc4	Mouse	Granulocytes	PeripheralMyeloidCells	47	0.0643836	0	0.892934	1DPI	Granulocytes-PeripheralMyeloidCells	Tgm2-Sdc4
Jam3	Itgb1	Mouse	OPCs	Neurons	47	0.133523	0	0.872333	1DPI	OPCs-Neurons	Jam3-Itgb1
Mdk	Itgb1	Mouse	Astrocytes	OLs	47	0.139466	0	0.859107	1DPI	Astrocytes-OLs	Mdk-Itgb1
Calm2	Grm7	Mouse	Fibroblasts	Neurons	47	0.172794	0	0.85404	1DPI	Fibroblasts-Neurons	Calm2-Grm7
Tgfb1	Itgb8	Mouse	Microglia	OLs	47	0.130556	0	0.839422	1DPI	Microglia-OLs	Tgfb1-Itgb8
Bsg	Cd44	Mouse	Neuroblast	Granulocytes	47	0.479592	0	0.788099	1DPI	Neuroblast-Granulocytes	Bsg-Cd44
Adam15	Itgav	Mouse	Neurons	VSMCs	47	0.0959184	0	0.787799	1DPI	Neurons-VSMCs	Adam15-Itgav
Tgfb1	Tgfbr2	Mouse	PeripheralMyeloidCells	EndothelialCells	47	0.159322	0	0.773977	1DPI	PeripheralMyeloidCells-EndothelialCells	Tgfb1-Tgfbr2
Bmp2	Acvr2a	Mouse	PeripheralMyeloidCells	Neurons	47	0.0337159	0	0.752712	1DPI	PeripheralMyeloidCells-Neurons	Bmp2-Acvr2a
Sema6b	Plxna4	Mouse	Granulocytes	Neurons	47	0.0191915	0.004	0.742432	1DPI	Granulocytes-Neurons	Sema6b-Plxna4
Tln1	Itgal	Mouse	Tcells	Granulocytes	47	0.170909	0	0.725781	1DPI	Tcells-Granulocytes	Tln1-Itgal
Vegfa	Flt1	Mouse	Astrocytes	EndothelialCells	47	0.330986	0	0.724692	1DPI	Astrocytes-EndothelialCells	Vegfa-Flt1
Reln	Itgb1	Mouse	Neurons	EndothelialCells	47	0.0295784	0	0.715466	1DPI	Neurons-EndothelialCells	Reln-Itgb1
Lgals3bp	Itgb1	Mouse	PeripheralMyeloidCells	EndothelialCells	47	0.159322	0	0.713893	1DPI	PeripheralMyeloidCells-EndothelialCells	Lgals3bp-Itgb1
Adam17	Itga6	Mouse	Neurons	EndothelialCells	47	0.0295784	0	0.708078	1DPI	Neurons-EndothelialCells	Adam17-Itga6
Hsp90b1	Tlr2	Mouse	EndothelialCells	PeripheralMyeloidCells	46	0.154882	0	1	1DPI	EndothelialCells-PeripheralMyeloidCells	Hsp90b1-Tlr2
Hras	Tlr2	Mouse	PeripheralMyeloidCells	Granulocytes	46	0.0615797	0	0.997883	1DPI	PeripheralMyeloidCells-Granulocytes	Hras-Tlr2
Vtn	Itgav	Mouse	VSMCs	OLs	46	0.151316	0	0.987473	1DPI	VSMCs-OLs	Vtn-Itgav
Pdgfb	Pdgfra	Mouse	Neurons	OPCs	46	0.152824	0	0.957061	1DPI	Neurons-OPCs	Pdgfb-Pdgfra
L1cam	Itgb1	Mouse	Neurons	OPCs	46	0.152824	0	0.932347	1DPI	Neurons-OPCs	L1cam-Itgb1
Col3a1	Itgb1	Mouse	Fibroblasts	Neurons	46	0.169118	0	0.907542	1DPI	Fibroblasts-Neurons	Col3a1-Itgb1
Adam15	Itgb1	Mouse	Neurons	EpendymalCells	46	0.197425	0	0.907246	1DPI	Neurons-EpendymalCells	Adam15-Itgb1
Calm2	Cacna1c	Mouse	OPCs	Neurons	46	0.130682	0	0.866137	1DPI	OPCs-Neurons	Calm2-Cacna1c
Col4a1	Itgb1	Mouse	EndothelialCells	VSMCs	46	0.410714	0	0.858444	1DPI	EndothelialCells-VSMCs	Col4a1-Itgb1
Calm3	Grm7	Mouse	Fibroblasts	Neurons	46	0.169118	0	0.85404	1DPI	Fibroblasts-Neurons	Calm3-Grm7
Ntn1	Unc5b	Mouse	Neurons	OLs	46	0.0123789	0	0.852081	1DPI	Neurons-OLs	Ntn1-Unc5b
Calm3	Grm7	Mouse	OPCs	Neurons	46	0.130682	0	0.807402	1DPI	OPCs-Neurons	Calm3-Grm7
Ptn	Sdc2	Mouse	VSMCs	Neurons	46	0.087619	0	0.770086	1DPI	VSMCs-Neurons	Ptn-Sdc2
Grn	Tnfrsf1a	Mouse	Neurons	Microglia	46	0.0585242	0.046	0.769507	1DPI	Neurons-Microglia	Grn-Tnfrsf1a
Mfge8	Itgb1	Mouse	VSMCs	EndothelialCells	46	0.365079	0	0.752808	1DPI	VSMCs-EndothelialCells	Mfge8-Itgb1
Adam15	Itgav	Mouse	Neurons	OPCs	45	0.149502	0	0.962759	1DPI	Neurons-OPCs	Adam15-Itgav
L1cam	Itgav	Mouse	Neurons	OPCs	45	0.149502	0	0.962759	1DPI	Neurons-OPCs	L1cam-Itgav
Hsp90b1	Lrp6	Mouse	EndothelialCells	PeripheralMyeloidCells	45	0.151515	0.016	0.94631	1DPI	EndothelialCells-PeripheralMyeloidCells	Hsp90b1-Lrp6
Ptn	Sdc2	Mouse	OLs	EpendymalCells	45	0.542169	0	0.945493	1DPI	OLs-EpendymalCells	Ptn-Sdc2
Fn1	Itgb1	Mouse	EndothelialCells	Microglia	45	0.298013	0	0.926266	1DPI	EndothelialCells-Microglia	Fn1-Itgb1
Bsg	Itgb2	Mouse	Neuroblast	Granulocytes	45	0.459184	0	0.919672	1DPI	Neuroblast-Granulocytes	Bsg-Itgb2
Apoe	Lrp6	Mouse	Neurons	EpendymalCells	45	0.193133	0	0.915588	1DPI	Neurons-EpendymalCells	Apoe-Lrp6
Gpc3	Igf1r	Mouse	VSMCs	Neurons	45	0.0857143	0	0.889021	1DPI	VSMCs-Neurons	Gpc3-Igf1r
Cd14	Itgb1	Mouse	Granulocytes	Fibroblasts	45	0.333333	0	0.882561	1DPI	Granulocytes-Fibroblasts	Cd14-Itgb1
Efnb1	Epha5	Mouse	Fibroblasts	Neurons	45	0.165441	0	0.87615	1DPI	Fibroblasts-Neurons	Efnb1-Epha5
Hmgb1	Cxcr4	Mouse	Neuroblast	Granulocytes	45	0.459184	0	0.866168	1DPI	Neuroblast-Granulocytes	Hmgb1-Cxcr4
Slit1	Gpc1	Mouse	Neurons	OLs	45	0.0121098	0	0.84639	1DPI	Neurons-OLs	Slit1-Gpc1
Fn1	Cd44	Mouse	EndothelialCells	Tcells	45	0.122616	0	0.841545	1DPI	EndothelialCells-Tcells	Fn1-Cd44
Calm1	Mylk	Mouse	PeripheralMyeloidCells	VSMCs	45	0.592105	0	0.777119	1DPI	PeripheralMyeloidCells-VSMCs	Calm1-Mylk
App	Lrp6	Mouse	EpendymalCells	Neurons	45	0.178571	0.027	0.775763	1DPI	EpendymalCells-Neurons	App-Lrp6
Calm2	Mylk	Mouse	Tcells	VSMCs	45	0.5	0	0.766621	1DPI	Tcells-VSMCs	Calm2-Mylk
Adam17	Tnfrsf1a	Mouse	Neurons	Granulocytes	45	0.020252	0.023	0.758185	1DPI	Neurons-Granulocytes	Adam17-Tnfrsf1a
L1cam	Itgav	Mouse	Neurons	Tcells	45	0.0352665	0	0.725875	1DPI	Neurons-Tcells	L1cam-Itgav
Adam15	Itgb1	Mouse	PeripheralMyeloidCells	EndothelialCells	45	0.152542	0	0.713893	1DPI	PeripheralMyeloidCells-EndothelialCells	Adam15-Itgb1
Thbs1	Itga1	Mouse	Granulocytes	EndothelialCells	45	0.0685976	0	0.711868	1DPI	Granulocytes-EndothelialCells	Thbs1-Itga1
Ltb	Tnfrsf1a	Mouse	Tcells	PeripheralMyeloidCells	44	0.221106	0	0.990685	1DPI	Tcells-PeripheralMyeloidCells	Ltb-Tnfrsf1a
Gas6	Axl	Mouse	Neurons	VSMCs	44	0.0897959	0	0.967982	1DPI	Neurons-VSMCs	Gas6-Axl
Bsg	Slc16a1	Mouse	OLs	EpendymalCells	44	0.53012	0	0.964259	1DPI	OLs-EpendymalCells	Bsg-Slc16a1
Cd14	Itgb2	Mouse	Granulocytes	Tcells	44	0.171875	0	0.952311	1DPI	Granulocytes-Tcells	Cd14-Itgb2
Tgfb1	Tgfbr2	Mouse	Tcells	EndothelialCells	44	0.118919	0	0.949803	1DPI	Tcells-EndothelialCells	Tgfb1-Tgfbr2
Rgma	Neo1	Mouse	Astrocytes	OLs	44	0.130564	0	0.939755	1DPI	Astrocytes-OLs	Rgma-Neo1
Hsp90b1	Lrp6	Mouse	Tcells	PeripheralMyeloidCells	44	0.221106	0	0.922571	1DPI	Tcells-PeripheralMyeloidCells	Hsp90b1-Lrp6
Lgals3	Itgb1	Mouse	Granulocytes	Fibroblasts	44	0.325926	0	0.882561	1DPI	Granulocytes-Fibroblasts	Lgals3-Itgb1
Jam2	Itgb1	Mouse	Microglia	OLs	44	0.122222	0	0.87793	1DPI	Microglia-OLs	Jam2-Itgb1
Adam9	Itgb1	Mouse	Neurons	VSMCs	44	0.0897959	0	0.868665	1DPI	Neurons-VSMCs	Adam9-Itgb1
Adam10	Notch1	Mouse	Granulocytes	EndothelialCells	44	0.0670732	0	0.85502	1DPI	Granulocytes-EndothelialCells	Adam10-Notch1
Cntn6	Notch1	Mouse	Neurons	EndothelialCells	44	0.0276904	0	0.85502	1DPI	Neurons-EndothelialCells	Cntn6-Notch1
Mdk	Itgb1	Mouse	Astrocytes	Neurons	44	0.0467091	0	0.853684	1DPI	Astrocytes-Neurons	Mdk-Itgb1
Sema6d	Tyrobp	Mouse	EndothelialCells	Granulocytes	44	0.0661654	0	0.835405	1DPI	EndothelialCells-Granulocytes	Sema6d-Tyrobp
Adam9	Itgb1	Mouse	OLs	Microglia	44	0.121884	0	0.808798	1DPI	OLs-Microglia	Adam9-Itgb1
Sema4d	Plxnb1	Mouse	OLs	VSMCs	44	0.15942	0	0.796721	1DPI	OLs-VSMCs	Sema4d-Plxnb1
Mif	Cxcr4	Mouse	VSMCs	Granulocytes	44	0.283871	0	0.796166	1DPI	VSMCs-Granulocytes	Mif-Cxcr4
Wnt5b	Lrp6	Mouse	VSMCs	Neurons	44	0.0838095	0	0.791106	1DPI	VSMCs-Neurons	Wnt5b-Lrp6
Ptn	Ptprb	Mouse	Tcells	EndothelialCells	44	0.118919	0.022	0.759772	1DPI	Tcells-EndothelialCells	Ptn-Ptprb
Ptn	Ptprb	Mouse	PeripheralMyeloidCells	EndothelialCells	44	0.149153	0.001	0.756435	1DPI	PeripheralMyeloidCells-EndothelialCells	Ptn-Ptprb
Bmp2	Acvr2a	Mouse	OLs	Neurons	44	0.0116649	0	0.749924	1DPI	OLs-Neurons	Bmp2-Acvr2a
S100a1	Ryr2	Mouse	Fibroblasts	Neurons	44	0.161765	0	0.747989	1DPI	Fibroblasts-Neurons	S100a1-Ryr2
Mfge8	Itgb1	Mouse	Astrocytes	EndothelialCells	44	0.309859	0	0.727899	1DPI	Astrocytes-EndothelialCells	Mfge8-Itgb1
Bsg	Slc16a7	Mouse	OLs	VSMCs	44	0.15942	0	0.717915	1DPI	OLs-VSMCs	Bsg-Slc16a7
Hmgb1	Tlr2	Mouse	EndothelialCells	PeripheralMyeloidCells	43	0.144781	0	1	1DPI	EndothelialCells-PeripheralMyeloidCells	Hmgb1-Tlr2
Agtrap	Rack1	Mouse	EpendymalCells	Neurons	43	0.170635	0	0.99991	1DPI	EpendymalCells-Neurons	Agtrap-Rack1
Egfl7	Itgav	Mouse	EndothelialCells	Fibroblasts	43	0.477778	0	0.999835	1DPI	EndothelialCells-Fibroblasts	Egfl7-Itgav
Mdk	Itgb1	Mouse	Fibroblasts	Neurons	43	0.158088	0	0.907542	1DPI	Fibroblasts-Neurons	Mdk-Itgb1
Hsp90b1	Lrp6	Mouse	OLs	OPCs	43	0.298611	0	0.898669	1DPI	OLs-OPCs	Hsp90b1-Lrp6
Pdgfa	Pdgfra	Mouse	OLs	Fibroblasts	43	0.462366	0	0.893023	1DPI	OLs-Fibroblasts	Pdgfa-Pdgfra
Col1a2	Itgb1	Mouse	VSMCs	Neurons	43	0.0819048	0	0.869658	1DPI	VSMCs-Neurons	Col1a2-Itgb1
Reln	Notch1	Mouse	Neurons	EndothelialCells	43	0.027061	0	0.85502	1DPI	Neurons-EndothelialCells	Reln-Notch1
Mfge8	Itgb1	Mouse	OLs	VSMCs	43	0.155797	0	0.829859	1DPI	OLs-VSMCs	Mfge8-Itgb1
Mif	Cxcr4	Mouse	Fibroblasts	Granulocytes	43	0.252941	0	0.82373	1DPI	Fibroblasts-Granulocytes	Mif-Cxcr4
App	Notch1	Mouse	OLs	OPCs	43	0.298611	0	0.81429	1DPI	OLs-OPCs	App-Notch1
Fadd	Tnfrsf1a	Mouse	OLs	Granulocytes	43	0.0384615	0	0.775738	1DPI	OLs-Granulocytes	Fadd-Tnfrsf1a
Bsg	Slc16a7	Mouse	Fibroblasts	Neurons	43	0.158088	0	0.765865	1DPI	Fibroblasts-Neurons	Bsg-Slc16a7
Ncam1	Fgfr1	Mouse	OLs	Fibroblasts	43	0.462366	0	0.760425	1DPI	OLs-Fibroblasts	Ncam1-Fgfr1
Bsg	Slc16a1	Mouse	Microglia	EndothelialCells	43	0.311594	0	0.73696	1DPI	Microglia-EndothelialCells	Bsg-Slc16a1
Lama4	Itgb1	Mouse	Neurons	EndothelialCells	43	0.027061	0	0.715466	1DPI	Neurons-EndothelialCells	Lama4-Itgb1
Hbegf	Erbb3	Mouse	EndothelialCells	OLs	42	0.0360825	0	0.999999	1DPI	EndothelialCells-OLs	Hbegf-Erbb3
Hras	Tlr2	Mouse	OLs	Microglia	42	0.116343	0	0.999998	1DPI	OLs-Microglia	Hras-Tlr2
Hmgb1	Tlr2	Mouse	Tcells	Granulocytes	42	0.152727	0	0.99691	1DPI	Tcells-Granulocytes	Hmgb1-Tlr2
Sema4g	Plxnb2	Mouse	Neurons	PeripheralMyeloidCells	42	0.0331754	0	0.980703	1DPI	Neurons-PeripheralMyeloidCells	Sema4g-Plxnb2
Wnt4	Lrp6	Mouse	Neurons	PeripheralMyeloidCells	42	0.0331754	0	0.967163	1DPI	Neurons-PeripheralMyeloidCells	Wnt4-Lrp6
Ncam1	Fgfr1	Mouse	OLs	EpendymalCells	42	0.506024	0	0.964344	1DPI	OLs-EpendymalCells	Ncam1-Fgfr1
Fgf12	Fgfr1	Mouse	Neurons	EpendymalCells	42	0.180258	0	0.960115	1DPI	Neurons-EpendymalCells	Fgf12-Fgfr1
Csf1	Csf1r	Mouse	Neurons	PeripheralMyeloidCells	42	0.0331754	0	0.917076	1DPI	Neurons-PeripheralMyeloidCells	Csf1-Csf1r
Hspg2	Itgb1	Mouse	Fibroblasts	Neurons	42	0.154412	0	0.907542	1DPI	Fibroblasts-Neurons	Hspg2-Itgb1
Angpt2	Itgb1	Mouse	VSMCs	OLs	42	0.138158	0	0.895458	1DPI	VSMCs-OLs	Angpt2-Itgb1
Igf1	Insr	Mouse	PeripheralMyeloidCells	OLs	42	0.0594059	0	0.879779	1DPI	PeripheralMyeloidCells-OLs	Igf1-Insr
L1cam	Itgb1	Mouse	Neurons	Fibroblasts	42	0.180258	0	0.873236	1DPI	Neurons-Fibroblasts	L1cam-Itgb1
Vegfc	Itgb1	Mouse	EndothelialCells	OLs	42	0.0360825	0	0.871363	1DPI	EndothelialCells-OLs	Vegfc-Itgb1
Efnb2	Epha7	Mouse	EndothelialCells	Neurons	42	0.0229508	0	0.869844	1DPI	EndothelialCells-Neurons	Efnb2-Epha7
Tgfb1	Itgb1	Mouse	PeripheralMyeloidCells	VSMCs	42	0.552632	0	0.859422	1DPI	PeripheralMyeloidCells-VSMCs	Tgfb1-Itgb1
Jam2	Itgb1	Mouse	EndothelialCells	VSMCs	42	0.375	0	0.858444	1DPI	EndothelialCells-VSMCs	Jam2-Itgb1
Col4a2	Itgb1	Mouse	EndothelialCells	PeripheralMyeloidCells	42	0.141414	0	0.855153	1DPI	EndothelialCells-PeripheralMyeloidCells	Col4a2-Itgb1
Cthrc1	Fzd3	Mouse	OPCs	Neurons	42	0.119318	0	0.835738	1DPI	OPCs-Neurons	Cthrc1-Fzd3
Mif	Cd44	Mouse	Fibroblasts	Granulocytes	42	0.247059	0	0.778914	1DPI	Fibroblasts-Granulocytes	Mif-Cd44
Ptn	Ptprb	Mouse	VSMCs	EndothelialCells	42	0.333333	0	0.776134	1DPI	VSMCs-EndothelialCells	Ptn-Ptprb
Hmgb1	Tlr2	Mouse	Tcells	PeripheralMyeloidCells	41	0.20603	0	1	1DPI	Tcells-PeripheralMyeloidCells	Hmgb1-Tlr2
Bsg	Itgb2	Mouse	EndothelialCells	Microglia	41	0.271523	0	0.993905	1DPI	EndothelialCells-Microglia	Bsg-Itgb2
Agtrap	Rack1	Mouse	Granulocytes	PeripheralMyeloidCells	41	0.0561644	0	0.983036	1DPI	Granulocytes-PeripheralMyeloidCells	Agtrap-Rack1
Bsg	Itgb2	Mouse	PeripheralMyeloidCells	Tcells	41	0.232955	0	0.963481	1DPI	PeripheralMyeloidCells-Tcells	Bsg-Itgb2
Ntn1	Neo1	Mouse	Neurons	OLs	41	0.0110334	0	0.950888	1DPI	Neurons-OLs	Ntn1-Neo1
Jam3	Itgb1	Mouse	OLs	ChoroidPlexusCells	41	0.745455	0	0.940908	1DPI	OLs-ChoroidPlexusCells	Jam3-Itgb1
Adam15	Itgb1	Mouse	Neurons	OPCs	41	0.136213	0.001	0.931881	1DPI	Neurons-OPCs	Adam15-Itgb1
Adam17	Itgb1	Mouse	OLs	PeripheralMyeloidCells	41	0.0673235	0	0.929164	1DPI	OLs-PeripheralMyeloidCells	Adam17-Itgb1
Hmgb1	Itgav	Mouse	Neuroblast	OLs	41	0.216931	0	0.92309	1DPI	Neuroblast-OLs	Hmgb1-Itgav
Reln	Itgb1	Mouse	Neurons	PeripheralMyeloidCells	41	0.0323855	0	0.904038	1DPI	Neurons-PeripheralMyeloidCells	Reln-Itgb1
Mdk	Itgb1	Mouse	Fibroblasts	OLs	41	0.376147	0	0.894087	1DPI	Fibroblasts-OLs	Mdk-Itgb1
Col3a1	Itgb1	Mouse	Fibroblasts	OLs	41	0.376147	0	0.894087	1DPI	Fibroblasts-OLs	Col3a1-Itgb1
Tln1	Itgb1	Mouse	Neurons	Fibroblasts	41	0.175966	0.001	0.8728	1DPI	Neurons-Fibroblasts	Tln1-Itgb1
Mdk	Lrp6	Mouse	Fibroblasts	Neurons	41	0.150735	0	0.851643	1DPI	Fibroblasts-Neurons	Mdk-Lrp6
Lgals3	Itgb1	Mouse	EpendymalCells	Neurons	41	0.162698	0	0.848763	1DPI	EpendymalCells-Neurons	Lgals3-Itgb1
Tln1	Itgb1	Mouse	Tcells	PeripheralMyeloidCells	41	0.20603	0	0.836825	1DPI	Tcells-PeripheralMyeloidCells	Tln1-Itgb1
Bsg	Cd44	Mouse	Microglia	Granulocytes	41	0.445652	0	0.808935	1DPI	Microglia-Granulocytes	Bsg-Cd44
Efnb2	Ephb1	Mouse	EndothelialCells	OLs	41	0.0352234	0	0.807717	1DPI	EndothelialCells-OLs	Efnb2-Ephb1
Igfbp4	Lrp6	Mouse	VSMCs	Neurons	41	0.0780952	0	0.791106	1DPI	VSMCs-Neurons	Igfbp4-Lrp6
Adam10	Itgav	Mouse	Neurons	VSMCs	41	0.0836735	0	0.787799	1DPI	Neurons-VSMCs	Adam10-Itgav
Calm1	Mylk	Mouse	Neurons	EpendymalCells	41	0.175966	0	0.756947	1DPI	Neurons-EpendymalCells	Calm1-Mylk
Sema6d	Plxna4	Mouse	Astrocytes	Neurons	41	0.0435244	0	0.748831	1DPI	Astrocytes-Neurons	Sema6d-Plxna4
Grn	Tnfrsf1a	Mouse	Granulocytes	EndothelialCells	41	0.0625	0.023	0.744392	1DPI	Granulocytes-EndothelialCells	Grn-Tnfrsf1a
Thbs1	Itgb1	Mouse	Granulocytes	EndothelialCells	41	0.0625	0	0.726492	1DPI	Granulocytes-EndothelialCells	Thbs1-Itgb1
Vcam1	Itgb2	Mouse	Neurons	Granulocytes	41	0.0184518	0	0.721678	1DPI	Neurons-Granulocytes	Vcam1-Itgb2
Spp1	Itgb1	Mouse	PeripheralMyeloidCells	EndothelialCells	41	0.138983	0	0.713893	1DPI	PeripheralMyeloidCells-EndothelialCells	Spp1-Itgb1
Psen1	Notch3	Mouse	OLs	VSMCs	40	0.144928	0	0.982784	1DPI	OLs-VSMCs	Psen1-Notch3
Jam3	Itgb2	Mouse	Neurons	Microglia	40	0.0508906	0.001	0.972513	1DPI	Neurons-Microglia	Jam3-Itgb2
Cxcl12	Cxcr4	Mouse	Neurons	PeripheralMyeloidCells	40	0.0315956	0.005	0.964718	1DPI	Neurons-PeripheralMyeloidCells	Cxcl12-Cxcr4
Adam10	Itgav	Mouse	Neurons	OPCs	40	0.13289	0	0.962759	1DPI	Neurons-OPCs	Adam10-Itgav
Ptn	Sdc4	Mouse	Neurons	Fibroblasts	40	0.171674	0	0.95122	1DPI	Neurons-Fibroblasts	Ptn-Sdc4
Tgfb3	Tgfbr2	Mouse	Neurons	EndothelialCells	40	0.0251731	0	0.922668	1DPI	Neurons-EndothelialCells	Tgfb3-Tgfbr2
Jam3	Itgb1	Mouse	OLs	EpendymalCells	40	0.481928	0	0.916127	1DPI	OLs-EpendymalCells	Jam3-Itgb1
Spp1	Itgb1	Mouse	Fibroblasts	Neurons	40	0.147059	0	0.907542	1DPI	Fibroblasts-Neurons	Spp1-Itgb1
Tln1	Itgb1	Mouse	Tcells	VSMCs	40	0.444444	0	0.887012	1DPI	Tcells-VSMCs	Tln1-Itgb1
Efnb1	Epha4	Mouse	Fibroblasts	Neurons	40	0.147059	0	0.885831	1DPI	Fibroblasts-Neurons	Efnb1-Epha4
Spp1	Itgav	Mouse	Granulocytes	Neurons	40	0.0163332	0.001	0.860086	1DPI	Granulocytes-Neurons	Spp1-Itgav
Bsg	Cd44	Mouse	EndothelialCells	PeripheralMyeloidCells	40	0.13468	0.002	0.857152	1DPI	EndothelialCells-PeripheralMyeloidCells	Bsg-Cd44
Jam2	Itgb1	Mouse	EpendymalCells	Neurons	40	0.15873	0	0.848763	1DPI	EpendymalCells-Neurons	Jam2-Itgb1
Calm1	Cacna1c	Mouse	Granulocytes	VSMCs	40	0.275862	0	0.820787	1DPI	Granulocytes-VSMCs	Calm1-Cacna1c
Jag2	Notch1	Mouse	Neurons	VSMCs	40	0.0816327	0	0.813452	1DPI	Neurons-VSMCs	Jag2-Notch1
Vcam1	Itgb2	Mouse	Fibroblasts	Granulocytes	40	0.235294	0	0.797596	1DPI	Fibroblasts-Granulocytes	Vcam1-Itgb2
Ptn	Sdc2	Mouse	OPCs	Neurons	40	0.113636	0	0.785609	1DPI	OPCs-Neurons	Ptn-Sdc2
Mfge8	Itgb5	Mouse	Neurons	PeripheralMyeloidCells	40	0.0315956	0	0.771728	1DPI	Neurons-PeripheralMyeloidCells	Mfge8-Itgb5
Grn	Tnfrsf1a	Mouse	EndothelialCells	Granulocytes	40	0.0601504	0.03	0.762237	1DPI	EndothelialCells-Granulocytes	Grn-Tnfrsf1a
Calm2	Mylk	Mouse	Neurons	EpendymalCells	40	0.171674	0	0.756947	1DPI	Neurons-EpendymalCells	Calm2-Mylk
Bsg	Slc16a1	Mouse	VSMCs	EndothelialCells	40	0.31746	0	0.722447	1DPI	VSMCs-EndothelialCells	Bsg-Slc16a1
Fgf12	Fgfr1	Mouse	Neurons	VSMCs	39	0.0795918	0	0.997747	1DPI	Neurons-VSMCs	Fgf12-Fgfr1
Rspo3	Lrp6	Mouse	Neurons	PeripheralMyeloidCells	39	0.0308057	0	0.967163	1DPI	Neurons-PeripheralMyeloidCells	Rspo3-Lrp6
Tln1	Itgb2	Mouse	OLs	Microglia	39	0.108033	0	0.963497	1DPI	OLs-Microglia	Tln1-Itgb2
Pdgfb	Pdgfra	Mouse	Neurons	Fibroblasts	39	0.167382	0	0.929573	1DPI	Neurons-Fibroblasts	Pdgfb-Pdgfra
Cxcl12	Itgb1	Mouse	EndothelialCells	Microglia	39	0.258278	0	0.926266	1DPI	EndothelialCells-Microglia	Cxcl12-Itgb1
Reln	Itgb1	Mouse	Neurons	Tcells	39	0.0305643	0	0.910533	1DPI	Neurons-Tcells	Reln-Itgb1
Vcam1	Itgb1	Mouse	Fibroblasts	Neurons	39	0.143382	0	0.907542	1DPI	Fibroblasts-Neurons	Vcam1-Itgb1
Lgals3bp	Itgb1	Mouse	Fibroblasts	OLs	39	0.357798	0	0.894087	1DPI	Fibroblasts-OLs	Lgals3bp-Itgb1
Apoe	Sdc4	Mouse	Astrocytes	PeripheralMyeloidCells	39	0.453488	0	0.893826	1DPI	Astrocytes-PeripheralMyeloidCells	Apoe-Sdc4
Hspg2	Itgb1	Mouse	VSMCs	Neurons	39	0.0742857	0	0.869658	1DPI	VSMCs-Neurons	Hspg2-Itgb1
Itgb1bp1	Itgb1	Mouse	Neurons	VSMCs	39	0.0795918	0.004	0.866926	1DPI	Neurons-VSMCs	Itgb1bp1-Itgb1
Jam3	Itgb1	Mouse	EpendymalCells	Neurons	39	0.154762	0	0.848763	1DPI	EpendymalCells-Neurons	Jam3-Itgb1
Adam17	Itgb1	Mouse	OLs	VSMCs	39	0.141304	0	0.829859	1DPI	OLs-VSMCs	Adam17-Itgb1
Fgf1	Cd44	Mouse	OLs	Tcells	39	0.0462085	0	0.82125	1DPI	OLs-Tcells	Fgf1-Cd44
Sema4d	Plxnb2	Mouse	Neurons	Microglia	39	0.0496183	0	0.816038	1DPI	Neurons-Microglia	Sema4d-Plxnb2
Anxa2	Cd44	Mouse	Tcells	Granulocytes	39	0.141818	0	0.797304	1DPI	Tcells-Granulocytes	Anxa2-Cd44
Egfl7	Itgav	Mouse	Neurons	VSMCs	39	0.0795918	0.003	0.786616	1DPI	Neurons-VSMCs	Egfl7-Itgav
Wnt4	Lrp6	Mouse	EpendymalCells	Neurons	39	0.154762	0	0.786452	1DPI	EpendymalCells-Neurons	Wnt4-Lrp6
Adam9	Itga6	Mouse	OLs	PeripheralMyeloidCells	39	0.0640394	0	0.765413	1DPI	OLs-PeripheralMyeloidCells	Adam9-Itga6
Efnb2	Ephb6	Mouse	EndothelialCells	Neurons	39	0.0213115	0	0.747431	1DPI	EndothelialCells-Neurons	Efnb2-Ephb6
Bsg	Slc16a7	Mouse	EpendymalCells	Neurons	39	0.154762	0	0.745447	1DPI	EpendymalCells-Neurons	Bsg-Slc16a7
Bsg	Itgb2	Mouse	Microglia	Granulocytes	39	0.423913	0	0.72644	1DPI	Microglia-Granulocytes	Bsg-Itgb2
Bsg	Itgb2	Mouse	OPCs	Granulocytes	39	0.47561	0	0.719627	1DPI	OPCs-Granulocytes	Bsg-Itgb2
Egfl7	Notch3	Mouse	OLs	VSMCs	38	0.137681	0	0.982784	1DPI	OLs-VSMCs	Egfl7-Notch3
Cd14	Itgb2	Mouse	PeripheralMyeloidCells	Tcells	38	0.215909	0	0.963481	1DPI	PeripheralMyeloidCells-Tcells	Cd14-Itgb2
Hmgb1	Itgam	Mouse	Neuroblast	Granulocytes	38	0.387755	0	0.953654	1DPI	Neuroblast-Granulocytes	Hmgb1-Itgam
Fbln1	Itgb1	Mouse	Fibroblasts	Neurons	38	0.139706	0	0.907542	1DPI	Fibroblasts-Neurons	Fbln1-Itgb1
Vtn	Itgav	Mouse	Fibroblasts	Neurons	38	0.139706	0	0.900212	1DPI	Fibroblasts-Neurons	Vtn-Itgav
Col3a1	Itgb1	Mouse	VSMCs	OLs	38	0.125	0	0.895458	1DPI	VSMCs-OLs	Col3a1-Itgb1
Cxcl12	Itgb1	Mouse	Fibroblasts	OLs	38	0.348624	0	0.894087	1DPI	Fibroblasts-OLs	Cxcl12-Itgb1
Apoe	Sdc4	Mouse	PeripheralMyeloidCells	VSMCs	38	0.5	0	0.867533	1DPI	PeripheralMyeloidCells-VSMCs	Apoe-Sdc4
Lgals3bp	Itgb1	Mouse	Astrocytes	OLs	38	0.11276	0	0.859107	1DPI	Astrocytes-OLs	Lgals3bp-Itgb1
Ptn	Sdc4	Mouse	EndothelialCells	VSMCs	38	0.339286	0	0.856927	1DPI	EndothelialCells-VSMCs	Ptn-Sdc4
Mdk	Itgb1	Mouse	EpendymalCells	Neurons	38	0.150794	0	0.848763	1DPI	EpendymalCells-Neurons	Mdk-Itgb1
Vim	Cd44	Mouse	EndothelialCells	Tcells	38	0.103542	0	0.841545	1DPI	EndothelialCells-Tcells	Vim-Cd44
Cxcl12	Itgb1	Mouse	OLs	VSMCs	38	0.137681	0	0.829859	1DPI	OLs-VSMCs	Cxcl12-Itgb1
Mdk	Lrp6	Mouse	Astrocytes	Neurons	38	0.0403397	0	0.799086	1DPI	Astrocytes-Neurons	Mdk-Lrp6
Mdk	Lrp6	Mouse	EpendymalCells	Neurons	38	0.150794	0	0.786452	1DPI	EpendymalCells-Neurons	Mdk-Lrp6
Calm2	Mylk	Mouse	PeripheralMyeloidCells	VSMCs	38	0.5	0	0.777119	1DPI	PeripheralMyeloidCells-VSMCs	Calm2-Mylk
Adam9	Itga6	Mouse	Neurons	PeripheralMyeloidCells	38	0.0300158	0	0.763873	1DPI	Neurons-PeripheralMyeloidCells	Adam9-Itga6
Ptn	Ptprb	Mouse	OPCs	EndothelialCells	38	0.612903	0	0.76384	1DPI	OPCs-EndothelialCells	Ptn-Ptprb
Bsg	Slc16a1	Mouse	OPCs	OLs	38	0.2375	0	0.734752	1DPI	OPCs-OLs	Bsg-Slc16a1
Icam2	Itgb2	Mouse	OLs	Granulocytes	38	0.0339893	0	0.730547	1DPI	OLs-Granulocytes	Icam2-Itgb2
Sema3a	Plxna2	Mouse	Neurons	EndothelialCells	38	0.0239144	0	0.720547	1DPI	Neurons-EndothelialCells	Sema3a-Plxna2
Adam17	Tnfrsf1a	Mouse	Neurons	PeripheralMyeloidCells	37	0.0292259	0.001	0.999014	1DPI	Neurons-PeripheralMyeloidCells	Adam17-Tnfrsf1a
Cxcl12	Itgb1	Mouse	EndothelialCells	Fibroblasts	37	0.411111	0	0.977978	1DPI	EndothelialCells-Fibroblasts	Cxcl12-Itgb1
Ccl3	Ccr1	Mouse	Granulocytes	PeripheralMyeloidCells	37	0.0506849	0	0.97664	1DPI	Granulocytes-PeripheralMyeloidCells	Ccl3-Ccr1
Adam15	Itgav	Mouse	Microglia	OLs	37	0.102778	0	0.954956	1DPI	Microglia-OLs	Adam15-Itgav
Sema7a	Itgb1	Mouse	EndothelialCells	Microglia	37	0.245033	0	0.926266	1DPI	EndothelialCells-Microglia	Sema7a-Itgb1
Tln1	Itgb1	Mouse	Neurons	EpendymalCells	37	0.158798	0.01	0.902699	1DPI	Neurons-EpendymalCells	Tln1-Itgb1
Thbs1	Itgb1	Mouse	VSMCs	OLs	37	0.121711	0	0.895458	1DPI	VSMCs-OLs	Thbs1-Itgb1
Hspg2	Itgb1	Mouse	Fibroblasts	OLs	37	0.33945	0	0.894087	1DPI	Fibroblasts-OLs	Hspg2-Itgb1
Calm2	Cacna1c	Mouse	Fibroblasts	Neurons	37	0.136029	0	0.892561	1DPI	Fibroblasts-Neurons	Calm2-Cacna1c
Tln1	Itgb1	Mouse	Tcells	Microglia	37	0.266187	0	0.886302	1DPI	Tcells-Microglia	Tln1-Itgb1
Efnb2	Epha4	Mouse	Fibroblasts	Neurons	37	0.136029	0	0.885831	1DPI	Fibroblasts-Neurons	Efnb2-Epha4
Sema7a	Itgb1	Mouse	Neurons	Fibroblasts	37	0.158798	0	0.873236	1DPI	Neurons-Fibroblasts	Sema7a-Itgb1
Cd14	Itgb1	Mouse	PeripheralMyeloidCells	VSMCs	37	0.486842	0	0.859422	1DPI	PeripheralMyeloidCells-VSMCs	Cd14-Itgb1
Adam15	Itgb1	Mouse	EndothelialCells	VSMCs	37	0.330357	0	0.858444	1DPI	EndothelialCells-VSMCs	Adam15-Itgb1
Fn1	Itgb7	Mouse	OLs	Tcells	37	0.0438389	0	0.847076	1DPI	OLs-Tcells	Fn1-Itgb7
Cxcl12	Itgav	Mouse	Neurons	Microglia	37	0.0470738	0.033	0.810479	1DPI	Neurons-Microglia	Cxcl12-Itgav
Vcan	Cd44	Mouse	OPCs	Granulocytes	37	0.45122	0	0.763542	1DPI	OPCs-Granulocytes	Vcan-Cd44
Wnt4	Fzd4	Mouse	Neurons	EndothelialCells	37	0.0232851	0	0.762029	1DPI	Neurons-EndothelialCells	Wnt4-Fzd4
Apoe	Abca1	Mouse	OLs	EpendymalCells	37	0.445783	0	0.75725	1DPI	OLs-EpendymalCells	Apoe-Abca1
Vtn	Itgav	Mouse	VSMCs	Neurons	37	0.0704762	0	0.753308	1DPI	VSMCs-Neurons	Vtn-Itgav
Lgals3	Itgb1	Mouse	Tcells	EndothelialCells	37	0.1	0	0.746779	1DPI	Tcells-EndothelialCells	Lgals3-Itgb1
Bsg	Slc16a1	Mouse	Astrocytes	EndothelialCells	37	0.260563	0	0.715579	1DPI	Astrocytes-EndothelialCells	Bsg-Slc16a1
Lamb1	Itgb1	Mouse	Neurons	EndothelialCells	37	0.0232851	0	0.715466	1DPI	Neurons-EndothelialCells	Lamb1-Itgb1
Adam10	Il6ra	Mouse	Granulocytes	PeripheralMyeloidCells	36	0.0493151	0	0.992306	1DPI	Granulocytes-PeripheralMyeloidCells	Adam10-Il6ra
App	Lrp6	Mouse	OLs	ChoroidPlexusCells	36	0.654545	0	0.952593	1DPI	OLs-ChoroidPlexusCells	App-Lrp6
Hmgb1	Cxcr4	Mouse	OLs	EpendymalCells	36	0.433735	0	0.937455	1DPI	OLs-EpendymalCells	Hmgb1-Cxcr4
Gnai2	Igf1r	Mouse	EndothelialCells	VSMCs	36	0.321429	0.041	0.935665	1DPI	EndothelialCells-VSMCs	Gnai2-Igf1r
Tgfb2	Tgfbr2	Mouse	Neurons	PeripheralMyeloidCells	36	0.028436	0	0.921368	1DPI	Neurons-PeripheralMyeloidCells	Tgfb2-Tgfbr2
Adam17	Itgb1	Mouse	Granulocytes	PeripheralMyeloidCells	36	0.0493151	0.01	0.917413	1DPI	Granulocytes-PeripheralMyeloidCells	Adam17-Itgb1
Vcam1	Itgb1	Mouse	Fibroblasts	OLs	36	0.330275	0	0.894087	1DPI	Fibroblasts-OLs	Vcam1-Itgb1
Mif	Cxcr2	Mouse	Neuroblast	Granulocytes	36	0.367347	0	0.867887	1DPI	Neuroblast-Granulocytes	Mif-Cxcr2
Egfl7	Notch1	Mouse	Granulocytes	EndothelialCells	36	0.054878	0.009	0.851163	1DPI	Granulocytes-EndothelialCells	Egfl7-Notch1
Tgfb1	Itgb8	Mouse	EndothelialCells	OLs	36	0.0309278	0	0.838195	1DPI	EndothelialCells-OLs	Tgfb1-Itgb8
Ptn	Sdc2	Mouse	Fibroblasts	Neurons	36	0.132353	0	0.836644	1DPI	Fibroblasts-Neurons	Ptn-Sdc2
Thbs1	Itgb8	Mouse	PeripheralMyeloidCells	OLs	36	0.0509194	0	0.82962	1DPI	PeripheralMyeloidCells-OLs	Thbs1-Itgb8
Fn1	Cd44	Mouse	Neurons	Tcells	36	0.0282132	0.012	0.817618	1DPI	Neurons-Tcells	Fn1-Cd44
Jam3	Itgb2	Mouse	VSMCs	Granulocytes	36	0.232258	0	0.809592	1DPI	VSMCs-Granulocytes	Jam3-Itgb2
Tln1	Itgb2	Mouse	Fibroblasts	Granulocytes	36	0.211765	0	0.797596	1DPI	Fibroblasts-Granulocytes	Tln1-Itgb2
Hsp90b1	Lrp6	Mouse	Neurons	Fibroblasts	36	0.154506	0.024	0.797058	1DPI	Neurons-Fibroblasts	Hsp90b1-Lrp6
Grn	Tnfrsf1a	Mouse	Fibroblasts	Granulocytes	36	0.211765	0	0.788619	1DPI	Fibroblasts-Granulocytes	Grn-Tnfrsf1a
Tgfb2	Tgfbr1	Mouse	Neurons	Microglia	36	0.0458015	0	0.788592	1DPI	Neurons-Microglia	Tgfb2-Tgfbr1
Mif	Cd44	Mouse	Neuroblast	Granulocytes	36	0.367347	0	0.788099	1DPI	Neuroblast-Granulocytes	Mif-Cd44
Mif	Cxcr2	Mouse	OPCs	Granulocytes	36	0.439024	0	0.78796	1DPI	OPCs-Granulocytes	Mif-Cxcr2
Col4a1	Itgb1	Mouse	VSMCs	EndothelialCells	36	0.285714	0	0.752808	1DPI	VSMCs-EndothelialCells	Col4a1-Itgb1
Lama2	Itgb1	Mouse	OLs	EndothelialCells	36	0.035964	0	0.716413	1DPI	OLs-EndothelialCells	Lama2-Itgb1
Hsp90b1	Tlr2	Mouse	Tcells	PeripheralMyeloidCells	35	0.175879	0	1	1DPI	Tcells-PeripheralMyeloidCells	Hsp90b1-Tlr2
Apoe	Trem2	Mouse	OPCs	PeripheralMyeloidCells	35	0.466667	0	0.971315	1DPI	OPCs-PeripheralMyeloidCells	Apoe-Trem2
App	Lrp6	Mouse	Neurons	ChoroidPlexusCells	35	0.564516	0	0.950099	1DPI	Neurons-ChoroidPlexusCells	App-Lrp6
Mfge8	Itgb1	Mouse	EndothelialCells	Tcells	35	0.0953678	0	0.939337	1DPI	EndothelialCells-Tcells	Mfge8-Itgb1
Bmp2	Bmpr2	Mouse	PeripheralMyeloidCells	OLs	35	0.049505	0	0.936113	1DPI	PeripheralMyeloidCells-OLs	Bmp2-Bmpr2
Bsg	Itgb2	Mouse	Microglia	Tcells	35	0.284553	0	0.925243	1DPI	Microglia-Tcells	Bsg-Itgb2
Cd14	Itgb1	Mouse	PeripheralMyeloidCells	Tcells	35	0.198864	0	0.908889	1DPI	PeripheralMyeloidCells-Tcells	Cd14-Itgb1
Lamb1	Itgb1	Mouse	Fibroblasts	Neurons	35	0.128676	0	0.907542	1DPI	Fibroblasts-Neurons	Lamb1-Itgb1
Hmgb1	Cxcr4	Mouse	Granulocytes	Tcells	35	0.136719	0	0.879314	1DPI	Granulocytes-Tcells	Hmgb1-Cxcr4
Jam2	Itgb1	Mouse	OPCs	Neurons	35	0.0994318	0	0.872333	1DPI	OPCs-Neurons	Jam2-Itgb1
Jam2	Itgb1	Mouse	Neurons	VSMCs	35	0.0714286	0.002	0.867796	1DPI	Neurons-VSMCs	Jam2-Itgb1
Ptn	Sdc2	Mouse	OLs	OPCs	35	0.243056	0	0.863194	1DPI	OLs-OPCs	Ptn-Sdc2
Bmp4	Bmpr2	Mouse	OPCs	Neurons	35	0.0994318	0	0.861258	1DPI	OPCs-Neurons	Bmp4-Bmpr2
Jam2	Itgb1	Mouse	Astrocytes	OLs	35	0.103858	0	0.859107	1DPI	Astrocytes-OLs	Jam2-Itgb1
Thbs1	Itgb1	Mouse	PeripheralMyeloidCells	Neurons	35	0.0251076	0.002	0.857562	1DPI	PeripheralMyeloidCells-Neurons	Thbs1-Itgb1
Icam1	Itgav	Mouse	EndothelialCells	Neurons	35	0.0191257	0.017	0.857201	1DPI	EndothelialCells-Neurons	Icam1-Itgav
Icam1	Itgav	Mouse	PeripheralMyeloidCells	Neurons	35	0.0251076	0.001	0.852272	1DPI	PeripheralMyeloidCells-Neurons	Icam1-Itgav
Bmp2	Bmpr2	Mouse	VSMCs	Neurons	35	0.0666667	0	0.840503	1DPI	VSMCs-Neurons	Bmp2-Bmpr2
Tgfb1	Itgb8	Mouse	Granulocytes	OLs	35	0.0287121	0	0.838957	1DPI	Granulocytes-OLs	Tgfb1-Itgb8
Sema4a	Plxnb2	Mouse	Neurons	Microglia	35	0.0445293	0	0.816038	1DPI	Neurons-Microglia	Sema4a-Plxnb2
Jag2	Notch2	Mouse	Neurons	VSMCs	35	0.0714286	0	0.812598	1DPI	Neurons-VSMCs	Jag2-Notch2
Anxa1	Fpr1	Mouse	PeripheralMyeloidCells	Granulocytes	35	0.0468541	0	0.802093	1DPI	PeripheralMyeloidCells-Granulocytes	Anxa1-Fpr1
Gnai2	Igf1r	Mouse	Fibroblasts	EndothelialCells	35	0.546875	0	0.802043	1DPI	Fibroblasts-EndothelialCells	Gnai2-Igf1r
Bsg	Cd44	Mouse	Granulocytes	Tcells	35	0.136719	0	0.801603	1DPI	Granulocytes-Tcells	Bsg-Cd44
Vtn	Itgb5	Mouse	Neurons	Microglia	35	0.0445293	0	0.800369	1DPI	Neurons-Microglia	Vtn-Itgb5
Anxa2	Cd44	Mouse	Fibroblasts	Granulocytes	35	0.205882	0	0.778914	1DPI	Fibroblasts-Granulocytes	Anxa2-Cd44
Spp1	Cd44	Mouse	Fibroblasts	Granulocytes	35	0.205882	0	0.778914	1DPI	Fibroblasts-Granulocytes	Spp1-Cd44
Cthrc1	Fzd6	Mouse	Neurons	EndothelialCells	35	0.0220264	0	0.774882	1DPI	Neurons-EndothelialCells	Cthrc1-Fzd6
Bsg	Cd44	Mouse	OPCs	Granulocytes	35	0.426829	0	0.763542	1DPI	OPCs-Granulocytes	Bsg-Cd44
Vegfa	Ptprb	Mouse	Astrocytes	EndothelialCells	35	0.246479	0	0.762427	1DPI	Astrocytes-EndothelialCells	Vegfa-Ptprb
Grn	Tnfrsf1a	Mouse	PeripheralMyeloidCells	EndothelialCells	35	0.118644	0	0.735896	1DPI	PeripheralMyeloidCells-EndothelialCells	Grn-Tnfrsf1a
Adam9	Itga6	Mouse	OLs	Microglia	35	0.0969529	0	0.734535	1DPI	OLs-Microglia	Adam9-Itga6
Vcam1	Itgb1	Mouse	PeripheralMyeloidCells	EndothelialCells	35	0.118644	0	0.713893	1DPI	PeripheralMyeloidCells-EndothelialCells	Vcam1-Itgb1
Spp1	Itgav	Mouse	Granulocytes	OLs	34	0.0278917	0	0.971502	1DPI	Granulocytes-OLs	Spp1-Itgav
Adam9	Itgav	Mouse	PeripheralMyeloidCells	OLs	34	0.0480905	0	0.966605	1DPI	PeripheralMyeloidCells-OLs	Adam9-Itgav
Vegfa	Itgav	Mouse	Astrocytes	OLs	34	0.10089	0	0.963176	1DPI	Astrocytes-OLs	Vegfa-Itgav
Ptn	Sdc4	Mouse	OLs	ChoroidPlexusCells	34	0.618182	0	0.949155	1DPI	OLs-ChoroidPlexusCells	Ptn-Sdc4
Sema7a	Itgb1	Mouse	Neurons	OPCs	34	0.112957	0.002	0.931415	1DPI	Neurons-OPCs	Sema7a-Itgb1
Lamc2	Itgb1	Mouse	Neurons	PeripheralMyeloidCells	34	0.0268562	0	0.904038	1DPI	Neurons-PeripheralMyeloidCells	Lamc2-Itgb1
Lgals3	Itgb1	Mouse	VSMCs	OLs	34	0.111842	0	0.895458	1DPI	VSMCs-OLs	Lgals3-Itgb1
Spp1	Itgb1	Mouse	Fibroblasts	OLs	34	0.311927	0	0.894087	1DPI	Fibroblasts-OLs	Spp1-Itgb1
Ptn	Ptprb	Mouse	Neurons	EpendymalCells	34	0.145923	0.005	0.893765	1DPI	Neurons-EpendymalCells	Ptn-Ptprb
Gpc3	Igf1r	Mouse	Neurons	EndothelialCells	34	0.0213971	0	0.879485	1DPI	Neurons-EndothelialCells	Gpc3-Igf1r
Sema3c	Plxnb1	Mouse	Neurons	VSMCs	34	0.0693878	0	0.87746	1DPI	Neurons-VSMCs	Sema3c-Plxnb1
Col4a2	Itgb1	Mouse	Neurons	Fibroblasts	34	0.145923	0	0.873236	1DPI	Neurons-Fibroblasts	Col4a2-Itgb1
Ptn	Sdc2	Mouse	Neurons	OPCs	34	0.112957	0	0.87093	1DPI	Neurons-OPCs	Ptn-Sdc2
Tgm2	Sdc4	Mouse	EndothelialCells	PeripheralMyeloidCells	34	0.114478	0	0.870865	1DPI	EndothelialCells-PeripheralMyeloidCells	Tgm2-Sdc4
Reln	Itgb1	Mouse	Neurons	VSMCs	34	0.0693878	0	0.868665	1DPI	Neurons-VSMCs	Reln-Itgb1
Spp1	Itgb1	Mouse	Microglia	Neurons	34	0.0404762	0	0.863754	1DPI	Microglia-Neurons	Spp1-Itgb1
Apoe	Sdc4	Mouse	EndothelialCells	VSMCs	34	0.303571	0	0.856927	1DPI	EndothelialCells-VSMCs	Apoe-Sdc4
Adam10	Notch1	Mouse	Tcells	EndothelialCells	34	0.0918919	0	0.85502	1DPI	Tcells-EndothelialCells	Adam10-Notch1
Col4a1	Itgb1	Mouse	EpendymalCells	Neurons	34	0.134921	0	0.848763	1DPI	EpendymalCells-Neurons	Col4a1-Itgb1
Fbln1	Itgb1	Mouse	EpendymalCells	Neurons	34	0.134921	0	0.848763	1DPI	EpendymalCells-Neurons	Fbln1-Itgb1
Lama5	Itgb4	Mouse	VSMCs	OLs	34	0.111842	0	0.8339	1DPI	VSMCs-OLs	Lama5-Itgb4
Icam2	Itgal	Mouse	EndothelialCells	Tcells	34	0.0926431	0	0.790692	1DPI	EndothelialCells-Tcells	Icam2-Itgal
Calm3	Mylk	Mouse	Neurons	EpendymalCells	34	0.145923	0	0.756947	1DPI	Neurons-EpendymalCells	Calm3-Mylk
Tln1	Itgb1	Mouse	VSMCs	EndothelialCells	34	0.269841	0	0.752808	1DPI	VSMCs-EndothelialCells	Tln1-Itgb1
Sema4d	Plxnb1	Mouse	Tcells	OLs	34	0.0342742	0.001	0.742012	1DPI	Tcells-OLs	Sema4d-Plxnb1
Adam9	Itga6	Mouse	OLs	Tcells	34	0.0402844	0	0.727374	1DPI	OLs-Tcells	Adam9-Itga6
Vegfb	Flt1	Mouse	Tcells	EndothelialCells	34	0.0918919	0	0.722779	1DPI	Tcells-EndothelialCells	Vegfb-Flt1
Agtrap	Rack1	Mouse	Microglia	Neurons	33	0.0392857	0.026	0.98615	1DPI	Microglia-Neurons	Agtrap-Rack1
Fgf12	Fgfr2	Mouse	Neurons	EpendymalCells	33	0.141631	0	0.969102	1DPI	Neurons-EpendymalCells	Fgf12-Fgfr2
Egfl7	Itgav	Mouse	Neurons	OPCs	33	0.109635	0	0.962759	1DPI	Neurons-OPCs	Egfl7-Itgav
Bmp4	Bmpr2	Mouse	Fibroblasts	Neurons	33	0.121324	0	0.960443	1DPI	Fibroblasts-Neurons	Bmp4-Bmpr2
Fgf13	Fgfr1	Mouse	Neurons	EpendymalCells	33	0.141631	0	0.960115	1DPI	Neurons-EpendymalCells	Fgf13-Fgfr1
Col4a2	Itgb1	Mouse	Neurons	EpendymalCells	33	0.141631	0	0.907246	1DPI	Neurons-EpendymalCells	Col4a2-Itgb1
Sema7a	Itgb1	Mouse	Neurons	EpendymalCells	33	0.141631	0	0.907246	1DPI	Neurons-EpendymalCells	Sema7a-Itgb1
Npnt	Itgb1	Mouse	Neurons	PeripheralMyeloidCells	33	0.0260664	0	0.904038	1DPI	Neurons-PeripheralMyeloidCells	Npnt-Itgb1
Cxcl12	Itgav	Mouse	Fibroblasts	Neurons	33	0.121324	0	0.900212	1DPI	Fibroblasts-Neurons	Cxcl12-Itgav
Wnt5a	Fzd3	Mouse	Fibroblasts	Neurons	33	0.121324	0	0.890708	1DPI	Fibroblasts-Neurons	Wnt5a-Fzd3
Calm1	Cacna1c	Mouse	Fibroblasts	Neurons	33	0.121324	0.009	0.888535	1DPI	Fibroblasts-Neurons	Calm1-Cacna1c
Cxcl12	Itgb1	Mouse	Neurons	Fibroblasts	33	0.141631	0	0.873236	1DPI	Neurons-Fibroblasts	Cxcl12-Itgb1
Tln1	Itgb1	Mouse	EndothelialCells	VSMCs	33	0.294643	0	0.858444	1DPI	EndothelialCells-VSMCs	Tln1-Itgb1
Col4a2	Itgb1	Mouse	EndothelialCells	VSMCs	33	0.294643	0	0.858444	1DPI	EndothelialCells-VSMCs	Col4a2-Itgb1
Gnas	Pth1r	Mouse	Neurons	OPCs	33	0.109635	0	0.855488	1DPI	Neurons-OPCs	Gnas-Pth1r
Selplg	Cxcr2	Mouse	Microglia	Granulocytes	33	0.358696	0	0.828815	1DPI	Microglia-Granulocytes	Selplg-Cxcr2
Cxcl12	Cxcr4	Mouse	PeripheralMyeloidCells	Granulocytes	33	0.0441767	0	0.812934	1DPI	PeripheralMyeloidCells-Granulocytes	Cxcl12-Cxcr4
Itgb1bp1	Itgb1	Mouse	OLs	Microglia	33	0.0914127	0	0.808798	1DPI	OLs-Microglia	Itgb1bp1-Itgb1
Bgn	Cd44	Mouse	Neurons	Granulocytes	33	0.0148515	0	0.770418	1DPI	Neurons-Granulocytes	Bgn-Cd44
Jam3	Itgb1	Mouse	OLs	Neuroblast	33	0.195266	0	0.744246	1DPI	OLs-Neuroblast	Jam3-Itgb1
Icam1	Itgb2	Mouse	Neurons	Granulocytes	33	0.0148515	0.002	0.720956	1DPI	Neurons-Granulocytes	Icam1-Itgb2
Cxcl12	Itgav	Mouse	EndothelialCells	Fibroblasts	32	0.355556	0	0.999835	1DPI	EndothelialCells-Fibroblasts	Cxcl12-Itgav
Adam17	Tnfrsf1a	Mouse	OLs	PeripheralMyeloidCells	32	0.0525452	0	0.997117	1DPI	OLs-PeripheralMyeloidCells	Adam17-Tnfrsf1a
Gnai2	Igf1r	Mouse	OLs	EpendymalCells	32	0.385542	0.002	0.989104	1DPI	OLs-EpendymalCells	Gnai2-Igf1r
Apoe	Trem2	Mouse	Tcells	PeripheralMyeloidCells	32	0.160804	0	0.987498	1DPI	Tcells-PeripheralMyeloidCells	Apoe-Trem2
Mfge8	Itgav	Mouse	PeripheralMyeloidCells	OLs	32	0.0452617	0.003	0.965154	1DPI	PeripheralMyeloidCells-OLs	Mfge8-Itgav
App	Notch1	Mouse	OLs	EpendymalCells	32	0.385542	0	0.965108	1DPI	OLs-EpendymalCells	App-Notch1
Agtrap	Rack1	Mouse	OLs	Tcells	32	0.0379147	0.041	0.960747	1DPI	OLs-Tcells	Agtrap-Rack1
Hspg2	Itgb1	Mouse	EndothelialCells	Tcells	32	0.0871935	0	0.939337	1DPI	EndothelialCells-Tcells	Hspg2-Itgb1
Npnt	Itgb1	Mouse	Neurons	Tcells	32	0.0250784	0	0.910533	1DPI	Neurons-Tcells	Npnt-Itgb1
Tgfb1	Itgb1	Mouse	PeripheralMyeloidCells	Tcells	32	0.181818	0	0.908889	1DPI	PeripheralMyeloidCells-Tcells	Tgfb1-Itgb1
Col4a1	Itgb1	Mouse	Fibroblasts	Neurons	32	0.117647	0	0.907542	1DPI	Fibroblasts-Neurons	Col4a1-Itgb1
Col4a1	Itgb1	Mouse	Fibroblasts	OLs	32	0.293578	0	0.894087	1DPI	Fibroblasts-OLs	Col4a1-Itgb1
Fbln1	Itgb1	Mouse	Fibroblasts	OLs	32	0.293578	0	0.894087	1DPI	Fibroblasts-OLs	Fbln1-Itgb1
Jam3	Itgb1	Mouse	EpendymalCells	OLs	32	0.336842	0	0.889098	1DPI	EpendymalCells-OLs	Jam3-Itgb1
Lgals3	Itgb1	Mouse	EpendymalCells	OLs	32	0.336842	0	0.889098	1DPI	EpendymalCells-OLs	Lgals3-Itgb1
Tgfb2	Tgfbr2	Mouse	EndothelialCells	PeripheralMyeloidCells	32	0.107744	0	0.8811	1DPI	EndothelialCells-PeripheralMyeloidCells	Tgfb2-Tgfbr2
Fn1	Itgb1	Mouse	Microglia	OLs	32	0.0888889	0.024	0.867331	1DPI	Microglia-OLs	Fn1-Itgb1
Mif	Cxcr4	Mouse	Neuroblast	Granulocytes	32	0.326531	0	0.866168	1DPI	Neuroblast-Granulocytes	Mif-Cxcr4
Vegfc	Itgb1	Mouse	EndothelialCells	Neurons	32	0.0174863	0	0.856349	1DPI	EndothelialCells-Neurons	Vegfc-Itgb1
Psen2	Notch2	Mouse	OLs	PeripheralMyeloidCells	32	0.0525452	0	0.85502	1DPI	OLs-PeripheralMyeloidCells	Psen2-Notch2
Psen1	Notch2	Mouse	OLs	PeripheralMyeloidCells	32	0.0525452	0	0.85502	1DPI	OLs-PeripheralMyeloidCells	Psen1-Notch2
Jag1	Notch1	Mouse	Neurons	EndothelialCells	32	0.0201385	0	0.85502	1DPI	Neurons-EndothelialCells	Jag1-Notch1
Bmp5	Bmpr2	Mouse	VSMCs	Neurons	32	0.0609524	0	0.840503	1DPI	VSMCs-Neurons	Bmp5-Bmpr2
Bmp4	Bmpr2	Mouse	VSMCs	Neurons	32	0.0609524	0	0.840503	1DPI	VSMCs-Neurons	Bmp4-Bmpr2
Vegfc	Itgb1	Mouse	Neurons	OLs	32	0.00861141	0.032	0.833045	1DPI	Neurons-OLs	Vegfc-Itgb1
Vim	Cd44	Mouse	Granulocytes	Tcells	32	0.125	0	0.801603	1DPI	Granulocytes-Tcells	Vim-Cd44
Sema6d	Tyrobp	Mouse	EpendymalCells	Granulocytes	32	0.603774	0	0.797283	1DPI	EpendymalCells-Granulocytes	Sema6d-Tyrobp
Apoe	Sdc4	Mouse	EndothelialCells	Tcells	32	0.0871935	0.039	0.796465	1DPI	EndothelialCells-Tcells	Apoe-Sdc4
Bmp2	Bmpr2	Mouse	OLs	EndothelialCells	32	0.031968	0	0.793061	1DPI	OLs-EndothelialCells	Bmp2-Bmpr2
Hmgb1	Cxcr4	Mouse	OPCs	Granulocytes	32	0.390244	0	0.791759	1DPI	OPCs-Granulocytes	Hmgb1-Cxcr4
App	Ncstn	Mouse	OLs	ChoroidPlexusCells	32	0.581818	0	0.782575	1DPI	OLs-ChoroidPlexusCells	App-Ncstn
Bmp2	Bmpr2	Mouse	PeripheralMyeloidCells	EndothelialCells	32	0.108475	0	0.765395	1DPI	PeripheralMyeloidCells-EndothelialCells	Bmp2-Bmpr2
Efnb1	Ephb6	Mouse	OLs	Neurons	32	0.00848356	0.013	0.733016	1DPI	OLs-Neurons	Efnb1-Ephb6
Adam15	Itgav	Mouse	OLs	Microglia	32	0.0886427	0	0.731973	1DPI	OLs-Microglia	Adam15-Itgav
Vegfb	Flt1	Mouse	VSMCs	EndothelialCells	32	0.253968	0	0.725144	1DPI	VSMCs-EndothelialCells	Vegfb-Flt1
Lamc2	Itgb1	Mouse	Neurons	EndothelialCells	32	0.0201385	0	0.715466	1DPI	Neurons-EndothelialCells	Lamc2-Itgb1
Cfh	Itgam	Mouse	OLs	Granulocytes	32	0.0286225	0	0.712973	1DPI	OLs-Granulocytes	Cfh-Itgam
Adam17	Itga6	Mouse	PeripheralMyeloidCells	EndothelialCells	32	0.108475	0	0.707624	1DPI	PeripheralMyeloidCells-EndothelialCells	Adam17-Itga6
Fgf12	Fgfr1	Mouse	Neurons	Fibroblasts	31	0.133047	0	0.999999	1DPI	Neurons-Fibroblasts	Fgf12-Fgfr1
Hsp90b1	Tlr2	Mouse	VSMCs	Granulocytes	31	0.2	0	0.996476	1DPI	VSMCs-Granulocytes	Hsp90b1-Tlr2
Adam15	Itgav	Mouse	Neurons	Fibroblasts	31	0.133047	0	0.995581	1DPI	Neurons-Fibroblasts	Adam15-Itgav
Apoe	Trem2	Mouse	Fibroblasts	PeripheralMyeloidCells	31	0.596154	0	0.99066	1DPI	Fibroblasts-PeripheralMyeloidCells	Apoe-Trem2
Egfl7	Itgav	Mouse	EndothelialCells	VSMCs	31	0.276786	0	0.989173	1DPI	EndothelialCells-VSMCs	Egfl7-Itgav
Sema7a	Itgb1	Mouse	EndothelialCells	Fibroblasts	31	0.344444	0	0.977978	1DPI	EndothelialCells-Fibroblasts	Sema7a-Itgb1
Rgma	Neo1	Mouse	OLs	VSMCs	31	0.112319	0	0.977151	1DPI	OLs-VSMCs	Rgma-Neo1
Bmp2	Bmpr2	Mouse	Fibroblasts	Neurons	31	0.113971	0	0.960443	1DPI	Fibroblasts-Neurons	Bmp2-Bmpr2
Ptgs2	Ptger4	Mouse	Granulocytes	PeripheralMyeloidCells	31	0.0424658	0	0.959995	1DPI	Granulocytes-PeripheralMyeloidCells	Ptgs2-Ptger4
Agtrap	Rack1	Mouse	PeripheralMyeloidCells	Tcells	31	0.176136	0	0.953617	1DPI	PeripheralMyeloidCells-Tcells	Agtrap-Rack1
Hmgb1	Itgam	Mouse	Tcells	Microglia	31	0.223022	0	0.95222	1DPI	Tcells-Microglia	Hmgb1-Itgam
Adam10	Notch3	Mouse	EndothelialCells	VSMCs	31	0.276786	0	0.951946	1DPI	EndothelialCells-VSMCs	Adam10-Notch3
Sema4a	Plxnb2	Mouse	Neurons	EpendymalCells	31	0.133047	0	0.943601	1DPI	Neurons-EpendymalCells	Sema4a-Plxnb2
Gpc3	Igf1r	Mouse	Fibroblasts	Neurons	31	0.113971	0	0.939122	1DPI	Fibroblasts-Neurons	Gpc3-Igf1r
Adam10	Notch1	Mouse	Neurons	EpendymalCells	31	0.133047	0	0.929768	1DPI	Neurons-EpendymalCells	Adam10-Notch1
App	Lrp6	Mouse	EndothelialCells	VSMCs	31	0.276786	0	0.928825	1DPI	EndothelialCells-VSMCs	App-Lrp6
Mfge8	Itgb1	Mouse	Fibroblasts	OLs	31	0.284404	0	0.894087	1DPI	Fibroblasts-OLs	Mfge8-Itgb1
Tgfb1	Itgb1	Mouse	Tcells	VSMCs	31	0.344444	0	0.887012	1DPI	Tcells-VSMCs	Tgfb1-Itgb1
Spp1	Itgb1	Mouse	Microglia	OLs	31	0.0861111	0	0.87793	1DPI	Microglia-OLs	Spp1-Itgb1
Sema6d	Tyrobp	Mouse	Astrocytes	Granulocytes	31	0.227941	0	0.861648	1DPI	Astrocytes-Granulocytes	Sema6d-Tyrobp
Ntn1	Unc5b	Mouse	EndothelialCells	OLs	31	0.0266323	0	0.851802	1DPI	EndothelialCells-OLs	Ntn1-Unc5b
Gnai2	Igf1r	Mouse	Neuroblast	EndothelialCells	31	0.553571	0	0.819898	1DPI	Neuroblast-EndothelialCells	Gnai2-Igf1r
Cxcl14	Cxcr4	Mouse	Astrocytes	Granulocytes	31	0.227941	0	0.816177	1DPI	Astrocytes-Granulocytes	Cxcl14-Cxcr4
Hsp90aa1	Fgfr3	Mouse	Tcells	Astrocytes	31	0.27193	0	0.779635	1DPI	Tcells-Astrocytes	Hsp90aa1-Fgfr3
Psen1	Nectin1	Mouse	PeripheralMyeloidCells	OLs	31	0.0438472	0	0.779278	1DPI	PeripheralMyeloidCells-OLs	Psen1-Nectin1
Vcan	Cd44	Mouse	Neurons	Granulocytes	31	0.0139514	0	0.770418	1DPI	Neurons-Granulocytes	Vcan-Cd44
Slit3	Robo2	Mouse	VSMCs	Neurons	31	0.0590476	0	0.768566	1DPI	VSMCs-Neurons	Slit3-Robo2
Adam9	Itga6	Mouse	Neurons	Microglia	31	0.0394402	0	0.751856	1DPI	Neurons-Microglia	Adam9-Itga6
Mfge8	Itgb1	Mouse	Tcells	EndothelialCells	31	0.0837838	0.003	0.745658	1DPI	Tcells-EndothelialCells	Mfge8-Itgb1
Icam2	Itgal	Mouse	Neurons	Tcells	31	0.0242947	0	0.741077	1DPI	Neurons-Tcells	Icam2-Itgal
Lamc2	Itga6	Mouse	Neurons	EndothelialCells	31	0.0195091	0	0.708078	1DPI	Neurons-EndothelialCells	Lamc2-Itga6
Hsp90b1	Tlr2	Mouse	Tcells	Granulocytes	30	0.109091	0	0.99691	1DPI	Tcells-Granulocytes	Hsp90b1-Tlr2
Hsp90b1	Tlr2	Mouse	Fibroblasts	Granulocytes	30	0.176471	0	0.996681	1DPI	Fibroblasts-Granulocytes	Hsp90b1-Tlr2
Gnai2	Igf1r	Mouse	Neurons	ChoroidPlexusCells	30	0.483871	0	0.996242	1DPI	Neurons-ChoroidPlexusCells	Gnai2-Igf1r
Gnai2	Igf1r	Mouse	OLs	ChoroidPlexusCells	30	0.545455	0	0.985866	1DPI	OLs-ChoroidPlexusCells	Gnai2-Igf1r
Egfl7	Itgav	Mouse	EndothelialCells	OPCs	30	0.454545	0	0.982449	1DPI	EndothelialCells-OPCs	Egfl7-Itgav
Adam10	Axl	Mouse	OLs	VSMCs	30	0.108696	0	0.97629	1DPI	OLs-VSMCs	Adam10-Axl
Fgf13	Fgfr2	Mouse	Neurons	EpendymalCells	30	0.128755	0	0.969102	1DPI	Neurons-EpendymalCells	Fgf13-Fgfr2
Sema4d	Plxnb2	Mouse	OLs	EpendymalCells	30	0.361446	0	0.955308	1DPI	OLs-EpendymalCells	Sema4d-Plxnb2
Apoe	Lrp6	Mouse	OLs	ChoroidPlexusCells	30	0.545455	0	0.952593	1DPI	OLs-ChoroidPlexusCells	Apoe-Lrp6
Sema4d	Plxnb2	Mouse	Neurons	EpendymalCells	30	0.128755	0	0.943601	1DPI	Neurons-EpendymalCells	Sema4d-Plxnb2
Ntn1	Neo1	Mouse	EndothelialCells	OLs	30	0.0257732	0	0.941206	1DPI	EndothelialCells-OLs	Ntn1-Neo1
Lamb1	Itgb1	Mouse	Neurons	Tcells	30	0.023511	0	0.910533	1DPI	Neurons-Tcells	Lamb1-Itgb1
Mfge8	Itgb5	Mouse	OLs	Microglia	30	0.0831025	0	0.908903	1DPI	OLs-Microglia	Mfge8-Itgb5
Igfbp4	Lrp6	Mouse	VSMCs	OLs	30	0.0986842	0	0.896488	1DPI	VSMCs-OLs	Igfbp4-Lrp6
Tgfb1	Itgb1	Mouse	VSMCs	OLs	30	0.0986842	0	0.895458	1DPI	VSMCs-OLs	Tgfb1-Itgb1
Lamb1	Itgb1	Mouse	Fibroblasts	OLs	30	0.275229	0	0.894087	1DPI	Fibroblasts-OLs	Lamb1-Itgb1
Hmgb1	Cxcr4	Mouse	PeripheralMyeloidCells	Tcells	30	0.170455	0	0.884787	1DPI	PeripheralMyeloidCells-Tcells	Hmgb1-Cxcr4
Tln1	Itgb1	Mouse	Granulocytes	Fibroblasts	30	0.222222	0	0.882561	1DPI	Granulocytes-Fibroblasts	Tln1-Itgb1
Efnb1	Epha5	Mouse	VSMCs	Neurons	30	0.0571429	0	0.876153	1DPI	VSMCs-Neurons	Efnb1-Epha5
Efnb1	Epha4	Mouse	EndothelialCells	Neurons	30	0.0163934	0.007	0.864863	1DPI	EndothelialCells-Neurons	Efnb1-Epha4
Jam2	Itgb1	Mouse	OPCs	OLs	30	0.1875	0	0.862868	1DPI	OPCs-OLs	Jam2-Itgb1
Bsg	Slc16a1	Mouse	Fibroblasts	OLs	30	0.275229	0	0.860898	1DPI	Fibroblasts-OLs	Bsg-Slc16a1
Mfap2	Notch1	Mouse	Neurons	EndothelialCells	30	0.0188798	0	0.85502	1DPI	Neurons-EndothelialCells	Mfap2-Notch1
Gnai2	Igf1r	Mouse	OPCs	EndothelialCells	30	0.483871	0	0.828279	1DPI	OPCs-EndothelialCells	Gnai2-Igf1r
Adam9	Itgb5	Mouse	OLs	VSMCs	30	0.108696	0	0.805878	1DPI	OLs-VSMCs	Adam9-Itgb5
Mdk	Lrp6	Mouse	Neuroblast	Neurons	30	0.078534	0	0.797608	1DPI	Neuroblast-Neurons	Mdk-Lrp6
Calm3	Mylk	Mouse	PeripheralMyeloidCells	VSMCs	30	0.394737	0	0.777119	1DPI	PeripheralMyeloidCells-VSMCs	Calm3-Mylk
Spp1	Cd44	Mouse	OLs	Granulocytes	30	0.0268336	0	0.774781	1DPI	OLs-Granulocytes	Spp1-Cd44
Vim	Cd44	Mouse	Astrocytes	Granulocytes	30	0.220588	0	0.774593	1DPI	Astrocytes-Granulocytes	Vim-Cd44
Sema4d	Plxnb1	Mouse	OLs	OPCs	30	0.208333	0	0.773135	1DPI	OLs-OPCs	Sema4d-Plxnb1
Wnt5a	Ryk	Mouse	EndothelialCells	Neurons	30	0.0163934	0	0.769456	1DPI	EndothelialCells-Neurons	Wnt5a-Ryk
Efnb1	Ephb4	Mouse	Neurons	EndothelialCells	30	0.0188798	0	0.755416	1DPI	Neurons-EndothelialCells	Efnb1-Ephb4
Egfl7	Itgav	Mouse	EndothelialCells	PeripheralMyeloidCells	30	0.10101	0	0.754006	1DPI	EndothelialCells-PeripheralMyeloidCells	Egfl7-Itgav
Grn	Tnfrsf1b	Mouse	PeripheralMyeloidCells	Tcells	30	0.170455	0	0.752522	1DPI	PeripheralMyeloidCells-Tcells	Grn-Tnfrsf1b
Bsg	Slc16a7	Mouse	VSMCs	OLs	30	0.0986842	0.046	0.734476	1DPI	VSMCs-OLs	Bsg-Slc16a7
Bdnf	Bex3	Mouse	Neurons	PeripheralMyeloidCells	30	0.0236967	0	0.731627	1DPI	Neurons-PeripheralMyeloidCells	Bdnf-Bex3
Icam1	Itgb2	Mouse	Tcells	Granulocytes	30	0.109091	0	0.725449	1DPI	Tcells-Granulocytes	Icam1-Itgb2
Icam2	Itgam	Mouse	OLs	Granulocytes	30	0.0268336	0	0.712973	1DPI	OLs-Granulocytes	Icam2-Itgam
Tgfa	Erbb3	Mouse	OPCs	OLs	29	0.18125	0	0.99998	1DPI	OPCs-OLs	Tgfa-Erbb3
Hmgb1	Itgav	Mouse	OLs	Fibroblasts	29	0.311828	0	0.998098	1DPI	OLs-Fibroblasts	Hmgb1-Itgav
Egfl7	Itgav	Mouse	EndothelialCells	Microglia	29	0.192053	0	0.997263	1DPI	EndothelialCells-Microglia	Egfl7-Itgav
Bgn	Tlr2	Mouse	VSMCs	Granulocytes	29	0.187097	0	0.996476	1DPI	VSMCs-Granulocytes	Bgn-Tlr2
Fgf1	Fgfr1	Mouse	OLs	VSMCs	29	0.105072	0	0.99604	1DPI	OLs-VSMCs	Fgf1-Fgfr1
Apoe	Trem2	Mouse	Microglia	PeripheralMyeloidCells	29	0.408451	0	0.990495	1DPI	Microglia-PeripheralMyeloidCells	Apoe-Trem2
Tslp	Crlf2	Mouse	PeripheralMyeloidCells	Granulocytes	29	0.038822	0	0.988712	1DPI	PeripheralMyeloidCells-Granulocytes	Tslp-Crlf2
Pdgfb	Pdgfra	Mouse	EndothelialCells	Fibroblasts	29	0.322222	0	0.98679	1DPI	EndothelialCells-Fibroblasts	Pdgfb-Pdgfra
Apoe	Lrp6	Mouse	Astrocytes	PeripheralMyeloidCells	29	0.337209	0	0.984888	1DPI	Astrocytes-PeripheralMyeloidCells	Apoe-Lrp6
Agtrap	Rack1	Mouse	EndothelialCells	Tcells	29	0.0790191	0	0.983092	1DPI	EndothelialCells-Tcells	Agtrap-Rack1
Apoe	Trem2	Mouse	Tcells	Microglia	29	0.208633	0	0.969696	1DPI	Tcells-Microglia	Apoe-Trem2
Tln1	Itgb2	Mouse	PeripheralMyeloidCells	Tcells	29	0.164773	0	0.963481	1DPI	PeripheralMyeloidCells-Tcells	Tln1-Itgb2
Apoe	Sdc4	Mouse	OLs	ChoroidPlexusCells	29	0.527273	0	0.949155	1DPI	OLs-ChoroidPlexusCells	Apoe-Sdc4
App	Notch2	Mouse	OLs	EpendymalCells	29	0.349398	0	0.947523	1DPI	OLs-EpendymalCells	App-Notch2
App	Lrp6	Mouse	OLs	EpendymalCells	29	0.349398	0	0.939192	1DPI	OLs-EpendymalCells	App-Lrp6
Apoe	Sdc4	Mouse	PeripheralMyeloidCells	EpendymalCells	29	0.878788	0	0.93651	1DPI	PeripheralMyeloidCells-EpendymalCells	Apoe-Sdc4
Col4a2	Itgb1	Mouse	Neurons	OPCs	29	0.0963455	0	0.932347	1DPI	Neurons-OPCs	Col4a2-Itgb1
Egfl7	Notch1	Mouse	Neurons	EpendymalCells	29	0.124464	0	0.929768	1DPI	Neurons-EpendymalCells	Egfl7-Notch1
Lama2	Itgb1	Mouse	OLs	Tcells	29	0.0343602	0	0.920857	1DPI	OLs-Tcells	Lama2-Itgb1
Cxcl12	Itgb1	Mouse	Neurons	EpendymalCells	29	0.124464	0.001	0.906793	1DPI	Neurons-EpendymalCells	Cxcl12-Itgb1
Spp1	Itgav	Mouse	Fibroblasts	Neurons	29	0.106618	0	0.900212	1DPI	Fibroblasts-Neurons	Spp1-Itgav
Mfge8	Itgb1	Mouse	VSMCs	PeripheralMyeloidCells	29	0.353659	0	0.895621	1DPI	VSMCs-PeripheralMyeloidCells	Mfge8-Itgb1
Lama4	Itgb1	Mouse	VSMCs	OLs	29	0.0953947	0	0.895458	1DPI	VSMCs-OLs	Lama4-Itgb1
Lgals3	Itgb1	Mouse	Microglia	OLs	29	0.0805556	0.001	0.877491	1DPI	Microglia-OLs	Lgals3-Itgb1
Rgma	Neo1	Mouse	EpendymalCells	Neurons	29	0.115079	0	0.873144	1DPI	EpendymalCells-Neurons	Rgma-Neo1
Jam3	Itgb1	Mouse	OPCs	OLs	29	0.18125	0	0.862868	1DPI	OPCs-OLs	Jam3-Itgb1
Lgals3bp	Itgb1	Mouse	PeripheralMyeloidCells	VSMCs	29	0.381579	0	0.859422	1DPI	PeripheralMyeloidCells-VSMCs	Lgals3bp-Itgb1
Igfbp4	Lrp6	Mouse	Fibroblasts	Neurons	29	0.106618	0	0.851643	1DPI	Fibroblasts-Neurons	Igfbp4-Lrp6
Efna1	Epha5	Mouse	EpendymalCells	Neurons	29	0.115079	0	0.843988	1DPI	EpendymalCells-Neurons	Efna1-Epha5
Tgfb1	Itgb1	Mouse	Tcells	PeripheralMyeloidCells	29	0.145729	0	0.836825	1DPI	Tcells-PeripheralMyeloidCells	Tgfb1-Itgb1
Hmgb1	Cxcr4	Mouse	VSMCs	Tcells	29	0.311828	0	0.831414	1DPI	VSMCs-Tcells	Hmgb1-Cxcr4
Col18a1	Gpc1	Mouse	Fibroblasts	Neurons	29	0.106618	0	0.82754	1DPI	Fibroblasts-Neurons	Col18a1-Gpc1
Ccl4	Ccr1	Mouse	Tcells	Granulocytes	29	0.105455	0	0.81851	1DPI	Tcells-Granulocytes	Ccl4-Ccr1
Mif	Cxcr2	Mouse	Astrocytes	Granulocytes	29	0.213235	0	0.817049	1DPI	Astrocytes-Granulocytes	Mif-Cxcr2
App	Notch2	Mouse	OLs	ChoroidPlexusCells	29	0.527273	0	0.791602	1DPI	OLs-ChoroidPlexusCells	App-Notch2
Calm2	Mylk	Mouse	EndothelialCells	VSMCs	29	0.258929	0	0.758911	1DPI	EndothelialCells-VSMCs	Calm2-Mylk
Fgf1	Cd44	Mouse	VSMCs	Granulocytes	29	0.187097	0	0.758543	1DPI	VSMCs-Granulocytes	Fgf1-Cd44
Egfl7	Itgav	Mouse	EndothelialCells	Tcells	29	0.0790191	0.006	0.745925	1DPI	EndothelialCells-Tcells	Egfl7-Itgav
Sema4a	Plxnb1	Mouse	Tcells	OLs	29	0.0292339	0	0.742383	1DPI	Tcells-OLs	Sema4a-Plxnb1
S100a1	Ryr2	Mouse	ChoroidPlexusCells	Neurons	29	0.391892	0	0.730494	1DPI	ChoroidPlexusCells-Neurons	S100a1-Ryr2
Bsg	Itgb2	Mouse	Tcells	Microglia	28	0.201439	0	0.982754	1DPI	Tcells-Microglia	Bsg-Itgb2
Bsg	Slc16a1	Mouse	EndothelialCells	EpendymalCells	28	0.651163	0	0.981559	1DPI	EndothelialCells-EpendymalCells	Bsg-Slc16a1
Fn1	Itgb1	Mouse	EndothelialCells	Fibroblasts	28	0.311111	0	0.977978	1DPI	EndothelialCells-Fibroblasts	Fn1-Itgb1
Fgf14	Fgfr1	Mouse	Neurons	EpendymalCells	28	0.120172	0	0.960115	1DPI	Neurons-EpendymalCells	Fgf14-Fgfr1
Plat	Itgam	Mouse	Neurons	Microglia	28	0.0356234	0	0.953429	1DPI	Neurons-Microglia	Plat-Itgam
Hsp90b1	Lrp6	Mouse	OLs	ChoroidPlexusCells	28	0.509091	0	0.952593	1DPI	OLs-ChoroidPlexusCells	Hsp90b1-Lrp6
Col4a1	Itgb1	Mouse	EndothelialCells	Microglia	28	0.18543	0	0.926266	1DPI	EndothelialCells-Microglia	Col4a1-Itgb1
Bsg	Itgb2	Mouse	Astrocytes	Tcells	28	0.233333	0	0.925187	1DPI	Astrocytes-Tcells	Bsg-Itgb2
Ptn	Ptprb	Mouse	OLs	ChoroidPlexusCells	28	0.509091	0	0.915772	1DPI	OLs-ChoroidPlexusCells	Ptn-Ptprb
Mfge8	Itgb1	Mouse	Fibroblasts	Neurons	28	0.102941	0	0.907542	1DPI	Fibroblasts-Neurons	Mfge8-Itgb1
Jam3	Itgb1	Mouse	Neurons	EpendymalCells	28	0.120172	0.009	0.903155	1DPI	Neurons-EpendymalCells	Jam3-Itgb1
Apoe	Sdc4	Mouse	Microglia	PeripheralMyeloidCells	28	0.394366	0	0.899163	1DPI	Microglia-PeripheralMyeloidCells	Apoe-Sdc4
Igf1	Igf1r	Mouse	Microglia	Neurons	28	0.0333333	0.001	0.894751	1DPI	Microglia-Neurons	Igf1-Igf1r
Ptn	Sdc4	Mouse	Astrocytes	PeripheralMyeloidCells	28	0.325581	0	0.893826	1DPI	Astrocytes-PeripheralMyeloidCells	Ptn-Sdc4
Vcam1	Itgb1	Mouse	ChoroidPlexusCells	OLs	28	0.491228	0	0.891849	1DPI	ChoroidPlexusCells-OLs	Vcam1-Itgb1
Apoe	Sdc4	Mouse	OPCs	PeripheralMyeloidCells	28	0.373333	0	0.874147	1DPI	OPCs-PeripheralMyeloidCells	Apoe-Sdc4
Bsg	Cd44	Mouse	Neurons	EpendymalCells	28	0.120172	0.034	0.872529	1DPI	Neurons-EpendymalCells	Bsg-Cd44
Lama4	Itgb1	Mouse	VSMCs	Neurons	28	0.0533333	0	0.869658	1DPI	VSMCs-Neurons	Lama4-Itgb1
Hspg2	Itgb1	Mouse	Neurons	VSMCs	28	0.0571429	0	0.868665	1DPI	Neurons-VSMCs	Hspg2-Itgb1
Tln1	Itgb1	Mouse	PeripheralMyeloidCells	VSMCs	28	0.368421	0	0.859422	1DPI	PeripheralMyeloidCells-VSMCs	Tln1-Itgb1
Vcam1	Itgb1	Mouse	Astrocytes	OLs	28	0.0830861	0	0.859107	1DPI	Astrocytes-OLs	Vcam1-Itgb1
Fn1	Cd44	Mouse	EndothelialCells	PeripheralMyeloidCells	28	0.0942761	0	0.85801	1DPI	EndothelialCells-PeripheralMyeloidCells	Fn1-Cd44
Adam17	Notch2	Mouse	OLs	PeripheralMyeloidCells	28	0.045977	0	0.85502	1DPI	OLs-PeripheralMyeloidCells	Adam17-Notch2
Tgfb2	Tgfbr1	Mouse	Neurons	PeripheralMyeloidCells	28	0.0221169	0	0.849867	1DPI	Neurons-PeripheralMyeloidCells	Tgfb2-Tgfbr1
Vegfa	Gpc1	Mouse	Fibroblasts	Neurons	28	0.102941	0	0.82754	1DPI	Fibroblasts-Neurons	Vegfa-Gpc1
Calm2	Cacna1c	Mouse	Granulocytes	VSMCs	28	0.193103	0	0.820787	1DPI	Granulocytes-VSMCs	Calm2-Cacna1c
Adam10	Notch1	Mouse	Neurons	OPCs	28	0.0930233	0	0.813562	1DPI	Neurons-OPCs	Adam10-Notch1
Egfl7	Notch1	Mouse	Neurons	OPCs	28	0.0930233	0	0.813562	1DPI	Neurons-OPCs	Egfl7-Notch1
Dlk2	Notch1	Mouse	Neurons	VSMCs	28	0.0571429	0	0.813452	1DPI	Neurons-VSMCs	Dlk2-Notch1
App	Notch2	Mouse	Granulocytes	VSMCs	28	0.193103	0	0.813012	1DPI	Granulocytes-VSMCs	App-Notch2
App	Notch2	Mouse	EndothelialCells	VSMCs	28	0.25	0	0.812667	1DPI	EndothelialCells-VSMCs	App-Notch2
Efnb1	Ephb1	Mouse	EndothelialCells	OLs	28	0.024055	0	0.807717	1DPI	EndothelialCells-OLs	Efnb1-Ephb1
Spp1	Itgb5	Mouse	Neurons	Microglia	28	0.0356234	0	0.800369	1DPI	Neurons-Microglia	Spp1-Itgb5
Igf1	Insr	Mouse	Neurons	EndothelialCells	28	0.0176211	0	0.800142	1DPI	Neurons-EndothelialCells	Igf1-Insr
Wnt5b	Lrp6	Mouse	OLs	Neurons	28	0.00742312	0.012	0.791996	1DPI	OLs-Neurons	Wnt5b-Lrp6
Adam17	Tnfrsf1a	Mouse	OLs	EndothelialCells	28	0.027972	0.001	0.774268	1DPI	OLs-EndothelialCells	Adam17-Tnfrsf1a
Adam17	Tnfrsf1a	Mouse	EndothelialCells	Granulocytes	28	0.0421053	0	0.773934	1DPI	EndothelialCells-Granulocytes	Adam17-Tnfrsf1a
Col4a2	Itgb1	Mouse	VSMCs	EndothelialCells	28	0.222222	0	0.752808	1DPI	VSMCs-EndothelialCells	Col4a2-Itgb1
Grn	Tnfrsf1a	Mouse	VSMCs	Granulocytes	28	0.180645	0	0.741309	1DPI	VSMCs-Granulocytes	Grn-Tnfrsf1a
Sema6a	Plxna2	Mouse	OPCs	Neurons	28	0.0795455	0	0.731028	1DPI	OPCs-Neurons	Sema6a-Plxna2
Mfge8	Itgb5	Mouse	Astrocytes	Microglia	28	0.388889	0	0.725595	1DPI	Astrocytes-Microglia	Mfge8-Itgb5
Tln1	Itgal	Mouse	Granulocytes	Tcells	28	0.109375	0	0.721973	1DPI	Granulocytes-Tcells	Tln1-Itgal
Adam9	Itgb1	Mouse	PeripheralMyeloidCells	EndothelialCells	28	0.0949153	0	0.713893	1DPI	PeripheralMyeloidCells-EndothelialCells	Adam9-Itgb1
Adam9	Itga6	Mouse	PeripheralMyeloidCells	EndothelialCells	28	0.0949153	0	0.707624	1DPI	PeripheralMyeloidCells-EndothelialCells	Adam9-Itga6
Adam10	Il6ra	Mouse	EndothelialCells	Granulocytes	27	0.0406015	0	0.99967	1DPI	EndothelialCells-Granulocytes	Adam10-Il6ra
Hmgb1	Tlr2	Mouse	VSMCs	Granulocytes	27	0.174194	0	0.996476	1DPI	VSMCs-Granulocytes	Hmgb1-Tlr2
Adam10	Itgav	Mouse	Neurons	Fibroblasts	27	0.11588	0	0.995581	1DPI	Neurons-Fibroblasts	Adam10-Itgav
Gnai2	Igf1r	Mouse	Granulocytes	EpendymalCells	27	0.5	0	0.981547	1DPI	Granulocytes-EpendymalCells	Gnai2-Igf1r
Pdgfb	Pdgfra	Mouse	EndothelialCells	OPCs	27	0.409091	0	0.978687	1DPI	EndothelialCells-OPCs	Pdgfb-Pdgfra
Rgmb	Neo1	Mouse	Neurons	VSMCs	27	0.055102	0	0.97525	1DPI	Neurons-VSMCs	Rgmb-Neo1
Hmgb1	Itgav	Mouse	Granulocytes	Fibroblasts	27	0.2	0	0.969377	1DPI	Granulocytes-Fibroblasts	Hmgb1-Itgav
Icam1	Itgav	Mouse	Microglia	OLs	27	0.075	0	0.954956	1DPI	Microglia-OLs	Icam1-Itgav
Afdn	Nectin3	Mouse	Neurons	EpendymalCells	27	0.11588	0	0.952891	1DPI	Neurons-EpendymalCells	Afdn-Nectin3
Tln1	Itgb2	Mouse	Granulocytes	Tcells	27	0.105469	0	0.952311	1DPI	Granulocytes-Tcells	Tln1-Itgb2
Fgf5	Fgfr2	Mouse	Neurons	OLs	27	0.00726588	0	0.946898	1DPI	Neurons-OLs	Fgf5-Fgfr2
Plat	Itgam	Mouse	OLs	Microglia	27	0.0747922	0	0.944983	1DPI	OLs-Microglia	Plat-Itgam
Icam2	Itgb2	Mouse	Neurons	Tcells	27	0.0211599	0.001	0.943064	1DPI	Neurons-Tcells	Icam2-Itgb2
Cx3cl1	Itgav	Mouse	Neurons	EpendymalCells	27	0.11588	0	0.941768	1DPI	Neurons-EpendymalCells	Cx3cl1-Itgav
Hmgb1	Itgav	Mouse	OPCs	OLs	27	0.16875	0.001	0.940793	1DPI	OPCs-OLs	Hmgb1-Itgav
Angpt1	Tek	Mouse	Neurons	EndothelialCells	27	0.0169918	0	0.935971	1DPI	Neurons-EndothelialCells	Angpt1-Tek
Cxcl12	Cxcr4	Mouse	Neurons	EpendymalCells	27	0.11588	0	0.928946	1DPI	Neurons-EpendymalCells	Cxcl12-Cxcr4
Col4a2	Itgb1	Mouse	EndothelialCells	Microglia	27	0.178808	0	0.926266	1DPI	EndothelialCells-Microglia	Col4a2-Itgb1
Tgfb2	Tgfbr2	Mouse	Neurons	Tcells	27	0.0211599	0.005	0.910057	1DPI	Neurons-Tcells	Tgfb2-Tgfbr2
Mfge8	Itgb1	Mouse	Astrocytes	PeripheralMyeloidCells	27	0.313953	0	0.900402	1DPI	Astrocytes-PeripheralMyeloidCells	Mfge8-Itgb1
Sema6b	Plxna4	Mouse	Neurons	EpendymalCells	27	0.11588	0	0.896721	1DPI	Neurons-EpendymalCells	Sema6b-Plxna4
Fbln1	Itgb1	Mouse	VSMCs	OLs	27	0.0888158	0	0.895458	1DPI	VSMCs-OLs	Fbln1-Itgb1
Cthrc1	Fzd3	Mouse	Fibroblasts	Neurons	27	0.0992647	0	0.890708	1DPI	Fibroblasts-Neurons	Cthrc1-Fzd3
Col4a1	Itgb1	Mouse	Neurons	Fibroblasts	27	0.11588	0	0.873236	1DPI	Neurons-Fibroblasts	Col4a1-Itgb1
Vcam1	Itgb7	Mouse	EndothelialCells	Tcells	27	0.0735695	0	0.863654	1DPI	EndothelialCells-Tcells	Vcam1-Itgb7
Spp1	Itgav	Mouse	Microglia	Neurons	27	0.0321429	0	0.862755	1DPI	Microglia-Neurons	Spp1-Itgav
Fgf1	Cd44	Mouse	OLs	PeripheralMyeloidCells	27	0.044335	0	0.860652	1DPI	OLs-PeripheralMyeloidCells	Fgf1-Cd44
Mfge8	Itgb1	Mouse	EndothelialCells	PeripheralMyeloidCells	27	0.0909091	0.002	0.854297	1DPI	EndothelialCells-PeripheralMyeloidCells	Mfge8-Itgb1
Itgb1bp1	Itgb1	Mouse	EpendymalCells	Neurons	27	0.107143	0	0.848763	1DPI	EpendymalCells-Neurons	Itgb1bp1-Itgb1
Cxcl3	Cxcr2	Mouse	PeripheralMyeloidCells	Granulocytes	27	0.0361446	0	0.817188	1DPI	PeripheralMyeloidCells-Granulocytes	Cxcl3-Cxcr2
Bsg	Cd44	Mouse	PeripheralMyeloidCells	Tcells	27	0.153409	0	0.790962	1DPI	PeripheralMyeloidCells-Tcells	Bsg-Cd44
Tln1	Itgal	Mouse	EndothelialCells	Tcells	27	0.0735695	0	0.790692	1DPI	EndothelialCells-Tcells	Tln1-Itgal
Vim	Cd44	Mouse	EpendymalCells	Granulocytes	27	0.509434	0	0.789037	1DPI	EpendymalCells-Granulocytes	Vim-Cd44
Psen1	Ncstn	Mouse	OLs	PeripheralMyeloidCells	27	0.044335	0	0.788961	1DPI	OLs-PeripheralMyeloidCells	Psen1-Ncstn
Calm1	Grm4	Mouse	OPCs	Neurons	27	0.0767045	0	0.781193	1DPI	OPCs-Neurons	Calm1-Grm4
Bgn	Cd44	Mouse	OLs	Granulocytes	27	0.0241503	0	0.774781	1DPI	OLs-Granulocytes	Bgn-Cd44
Mif	Cd44	Mouse	Astrocytes	Granulocytes	27	0.198529	0	0.774593	1DPI	Astrocytes-Granulocytes	Mif-Cd44
Pltp	Abca1	Mouse	Neurons	EpendymalCells	27	0.11588	0	0.766619	1DPI	Neurons-EpendymalCells	Pltp-Abca1
Col1a2	Cd44	Mouse	VSMCs	Granulocytes	27	0.174194	0	0.758543	1DPI	VSMCs-Granulocytes	Col1a2-Cd44
Adam15	Itgb1	Mouse	Microglia	EndothelialCells	27	0.195652	0	0.751678	1DPI	Microglia-EndothelialCells	Adam15-Itgb1
S100a1	Ryr2	Mouse	OLs	VSMCs	27	0.0978261	0	0.749741	1DPI	OLs-VSMCs	S100a1-Ryr2
Vcam1	Itgb2	Mouse	OLs	Granulocytes	27	0.0241503	0	0.730547	1DPI	OLs-Granulocytes	Vcam1-Itgb2
Mmp14	Flt1	Mouse	Neurons	EndothelialCells	27	0.0169918	0	0.726757	1DPI	Neurons-EndothelialCells	Mmp14-Flt1
Bsg	Itgb2	Mouse	EpendymalCells	Granulocytes	27	0.509434	0	0.719205	1DPI	EpendymalCells-Granulocytes	Bsg-Itgb2
Adam17	Itga6	Mouse	Granulocytes	EndothelialCells	27	0.0411585	0	0.713166	1DPI	Granulocytes-EndothelialCells	Adam17-Itga6
Adam17	Tnfrsf1a	Mouse	Granulocytes	PeripheralMyeloidCells	26	0.0356164	0	0.998861	1DPI	Granulocytes-PeripheralMyeloidCells	Adam17-Tnfrsf1a
Cxcl12	Itgav	Mouse	Neurons	Fibroblasts	26	0.111588	0	0.995581	1DPI	Neurons-Fibroblasts	Cxcl12-Itgav
Sema4c	Plxnb2	Mouse	Neurons	PeripheralMyeloidCells	26	0.0205371	0	0.980703	1DPI	Neurons-PeripheralMyeloidCells	Sema4c-Plxnb2
Apoe	Trem2	Mouse	Granulocytes	Microglia	26	0.273684	0	0.980073	1DPI	Granulocytes-Microglia	Apoe-Trem2
Gnai2	Igf1r	Mouse	Granulocytes	OPCs	26	0.342105	0.038	0.976138	1DPI	Granulocytes-OPCs	Gnai2-Igf1r
Fbn1	Itgav	Mouse	Neurons	OLs	26	0.00699677	0	0.973541	1DPI	Neurons-OLs	Fbn1-Itgav
Hsp90aa1	Fgfr3	Mouse	OLs	EpendymalCells	26	0.313253	0	0.973328	1DPI	OLs-EpendymalCells	Hsp90aa1-Fgfr3
Vtn	Itgav	Mouse	Granulocytes	OLs	26	0.021329	0.006	0.968583	1DPI	Granulocytes-OLs	Vtn-Itgav
Icam1	Itgav	Mouse	PeripheralMyeloidCells	OLs	26	0.0367751	0	0.966605	1DPI	PeripheralMyeloidCells-OLs	Icam1-Itgav
Cd14	Itgb1	Mouse	Granulocytes	OPCs	26	0.342105	0	0.94888	1DPI	Granulocytes-OPCs	Cd14-Itgb1
Lgals3bp	Itgb1	Mouse	EndothelialCells	Tcells	26	0.0708447	0	0.939337	1DPI	EndothelialCells-Tcells	Lgals3bp-Itgb1
Apoe	Lrp6	Mouse	OLs	EpendymalCells	26	0.313253	0	0.939192	1DPI	OLs-EpendymalCells	Apoe-Lrp6
Mif	Cxcr4	Mouse	OLs	EpendymalCells	26	0.313253	0	0.937455	1DPI	OLs-EpendymalCells	Mif-Cxcr4
Ptn	Sdc2	Mouse	OLs	ChoroidPlexusCells	26	0.472727	0	0.934452	1DPI	OLs-ChoroidPlexusCells	Ptn-Sdc2
Egfl7	Notch2	Mouse	Neurons	EpendymalCells	26	0.111588	0	0.932107	1DPI	Neurons-EpendymalCells	Egfl7-Notch2
Jam2	Itgb1	Mouse	EndothelialCells	Microglia	26	0.172185	0	0.926266	1DPI	EndothelialCells-Microglia	Jam2-Itgb1
Adam10	Itgav	Mouse	OLs	VSMCs	26	0.0942029	0	0.914537	1DPI	OLs-VSMCs	Adam10-Itgav
Lgals3bp	Itgb1	Mouse	Fibroblasts	Neurons	26	0.0955882	0	0.907542	1DPI	Fibroblasts-Neurons	Lgals3bp-Itgb1
Gnai2	Igf1r	Mouse	ChoroidPlexusCells	Neurons	26	0.351351	0.026	0.903572	1DPI	ChoroidPlexusCells-Neurons	Gnai2-Igf1r
Thbs1	Itgb1	Mouse	Granulocytes	VSMCs	26	0.17931	0	0.895931	1DPI	Granulocytes-VSMCs	Thbs1-Itgb1
Tln1	Itgb1	Mouse	Fibroblasts	OLs	26	0.238532	0	0.894087	1DPI	Fibroblasts-OLs	Tln1-Itgb1
Mfge8	Itgb1	Mouse	ChoroidPlexusCells	OLs	26	0.45614	0	0.891849	1DPI	ChoroidPlexusCells-OLs	Mfge8-Itgb1
Mdk	Itgb1	Mouse	EpendymalCells	OLs	26	0.273684	0	0.889098	1DPI	EpendymalCells-OLs	Mdk-Itgb1
Tgfb2	Tgfbr2	Mouse	EndothelialCells	Tcells	26	0.0708447	0	0.888954	1DPI	EndothelialCells-Tcells	Tgfb2-Tgfbr2
Apoe	Sdc4	Mouse	Microglia	VSMCs	26	0.604651	0	0.87833	1DPI	Microglia-VSMCs	Apoe-Sdc4
App	Ncstn	Mouse	OLs	EpendymalCells	26	0.313253	0	0.875926	1DPI	OLs-EpendymalCells	App-Ncstn
Apoe	Sdc4	Mouse	Tcells	PeripheralMyeloidCells	26	0.130653	0	0.861551	1DPI	Tcells-PeripheralMyeloidCells	Apoe-Sdc4
Mfge8	Itgb1	Mouse	OPCs	Neurons	26	0.0738636	0.034	0.857375	1DPI	OPCs-Neurons	Mfge8-Itgb1
Efnb1	Epha5	Mouse	Tcells	Neurons	26	0.0180932	0.019	0.852991	1DPI	Tcells-Neurons	Efnb1-Epha5
Thbs1	Itgav	Mouse	PeripheralMyeloidCells	Neurons	26	0.0186514	0	0.852699	1DPI	PeripheralMyeloidCells-Neurons	Thbs1-Itgav
Fn1	Cd44	Mouse	OLs	Tcells	26	0.0308057	0.007	0.818371	1DPI	OLs-Tcells	Fn1-Cd44
Ccl4	Ccr1	Mouse	Neurons	Granulocytes	26	0.0117012	0.012	0.814017	1DPI	Neurons-Granulocytes	Ccl4-Ccr1
Egfl7	Notch2	Mouse	EndothelialCells	VSMCs	26	0.232143	0	0.812667	1DPI	EndothelialCells-VSMCs	Egfl7-Notch2
Mfge8	Itgb5	Mouse	OLs	VSMCs	26	0.0942029	0	0.805878	1DPI	OLs-VSMCs	Mfge8-Itgb5
Mif	Cxcr4	Mouse	OPCs	Granulocytes	26	0.317073	0	0.791759	1DPI	OPCs-Granulocytes	Mif-Cxcr4
Adam9	Itgb5	Mouse	Neurons	VSMCs	26	0.0530612	0	0.791597	1DPI	Neurons-VSMCs	Adam9-Itgb5
Calm3	Mylk	Mouse	Tcells	VSMCs	26	0.288889	0	0.766621	1DPI	Tcells-VSMCs	Calm3-Mylk
Col18a1	Gpc1	Mouse	VSMCs	Neurons	26	0.0495238	0	0.762314	1DPI	VSMCs-Neurons	Col18a1-Gpc1
Pdgfa	Pdgfrb	Mouse	OLs	Fibroblasts	26	0.27957	0	0.759148	1DPI	OLs-Fibroblasts	Pdgfa-Pdgfrb
Gnai2	Igf1r	Mouse	EpendymalCells	EndothelialCells	26	0.634146	0	0.756283	1DPI	EpendymalCells-EndothelialCells	Gnai2-Igf1r
Cd14	Itgb1	Mouse	Microglia	EndothelialCells	26	0.188406	0	0.751678	1DPI	Microglia-EndothelialCells	Cd14-Itgb1
L1cam	Itgb1	Mouse	Neurons	Neuroblast	26	0.0728291	0.002	0.742159	1DPI	Neurons-Neuroblast	L1cam-Itgb1
Vegfb	Flt1	Mouse	Microglia	EndothelialCells	26	0.188406	0	0.726642	1DPI	Microglia-EndothelialCells	Vegfb-Flt1
Apoe	Abca1	Mouse	PeripheralMyeloidCells	Microglia	26	0.382353	0	0.724357	1DPI	PeripheralMyeloidCells-Microglia	Apoe-Abca1
Igf1	Insr	Mouse	PeripheralMyeloidCells	EndothelialCells	26	0.0881356	0	0.720029	1DPI	PeripheralMyeloidCells-EndothelialCells	Igf1-Insr
Itgb1bp1	Itgb1	Mouse	PeripheralMyeloidCells	EndothelialCells	26	0.0881356	0.002	0.713178	1DPI	PeripheralMyeloidCells-EndothelialCells	Itgb1bp1-Itgb1
Col1a1	Itgb1	Mouse	Fibroblasts	EndothelialCells	26	0.40625	0	0.709872	1DPI	Fibroblasts-EndothelialCells	Col1a1-Itgb1
Col1a2	Itgb1	Mouse	Fibroblasts	EndothelialCells	26	0.40625	0	0.709872	1DPI	Fibroblasts-EndothelialCells	Col1a2-Itgb1
Hsp90b1	Tlr2	Mouse	OPCs	PeripheralMyeloidCells	25	0.333333	0	1	1DPI	OPCs-PeripheralMyeloidCells	Hsp90b1-Tlr2
Hsp90b1	Tlr2	Mouse	Tcells	Microglia	25	0.179856	0	1	1DPI	Tcells-Microglia	Hsp90b1-Tlr2
Hmgb1	Tlr2	Mouse	Tcells	Microglia	25	0.179856	0	1	1DPI	Tcells-Microglia	Hmgb1-Tlr2
Adam10	Il6ra	Mouse	PeripheralMyeloidCells	Granulocytes	25	0.0334672	0.001	0.999118	1DPI	PeripheralMyeloidCells-Granulocytes	Adam10-Il6ra
L1cam	Itgav	Mouse	Neurons	Fibroblasts	25	0.107296	0	0.995581	1DPI	Neurons-Fibroblasts	L1cam-Itgav
Apoe	Trem2	Mouse	VSMCs	PeripheralMyeloidCells	25	0.304878	0	0.989811	1DPI	VSMCs-PeripheralMyeloidCells	Apoe-Trem2
Apoe	Lrp6	Mouse	OPCs	PeripheralMyeloidCells	25	0.333333	0	0.977707	1DPI	OPCs-PeripheralMyeloidCells	Apoe-Lrp6
Sema4d	Plxnb2	Mouse	OLs	Fibroblasts	25	0.268817	0	0.976337	1DPI	OLs-Fibroblasts	Sema4d-Plxnb2
Icam4	Itgav	Mouse	Neurons	OLs	25	0.00672766	0	0.973541	1DPI	Neurons-OLs	Icam4-Itgav
Thbs1	Itgav	Mouse	PeripheralMyeloidCells	OLs	25	0.0353607	0	0.966605	1DPI	PeripheralMyeloidCells-OLs	Thbs1-Itgav
Pdgfb	Pdgfrb	Mouse	EndothelialCells	VSMCs	25	0.223214	0	0.961455	1DPI	EndothelialCells-VSMCs	Pdgfb-Pdgfrb
Icam2	Itgb2	Mouse	EndothelialCells	Tcells	25	0.0681199	0	0.95641	1DPI	EndothelialCells-Tcells	Icam2-Itgb2
Mfge8	Pdgfrb	Mouse	OLs	VSMCs	25	0.0905797	0	0.954517	1DPI	OLs-VSMCs	Mfge8-Pdgfrb
C3	Itgb2	Mouse	Granulocytes	Tcells	25	0.0976562	0	0.952311	1DPI	Granulocytes-Tcells	C3-Itgb2
Hsp90b1	Lrp6	Mouse	Neurons	ChoroidPlexusCells	25	0.403226	0	0.950099	1DPI	Neurons-ChoroidPlexusCells	Hsp90b1-Lrp6
Apoe	Sdc4	Mouse	Neurons	Fibroblasts	25	0.107296	0.005	0.948839	1DPI	Neurons-Fibroblasts	Apoe-Sdc4
Adam15	Itgb1	Mouse	OLs	OPCs	25	0.173611	0.001	0.938378	1DPI	OLs-OPCs	Adam15-Itgb1
Adam15	Itgav	Mouse	OLs	VSMCs	25	0.0905797	0	0.914537	1DPI	OLs-VSMCs	Adam15-Itgav
Col4a2	Itgb1	Mouse	Fibroblasts	Neurons	25	0.0919118	0.006	0.904816	1DPI	Fibroblasts-Neurons	Col4a2-Itgb1
Tgfb1	Itgb1	Mouse	Microglia	Tcells	25	0.203252	0	0.89844	1DPI	Microglia-Tcells	Tgfb1-Itgb1
Wnt5b	Lrp6	Mouse	VSMCs	OLs	25	0.0822368	0	0.896488	1DPI	VSMCs-OLs	Wnt5b-Lrp6
Col4a1	Itgb1	Mouse	VSMCs	PeripheralMyeloidCells	25	0.304878	0	0.895621	1DPI	VSMCs-PeripheralMyeloidCells	Col4a1-Itgb1
Timp1	Itgb1	Mouse	VSMCs	OLs	25	0.0822368	0	0.895458	1DPI	VSMCs-OLs	Timp1-Itgb1
Tgm2	Sdc4	Mouse	Neurons	PeripheralMyeloidCells	25	0.0197472	0.004	0.892749	1DPI	Neurons-PeripheralMyeloidCells	Tgm2-Sdc4
Sema4a	Plxnb1	Mouse	Neurons	VSMCs	25	0.0510204	0	0.87746	1DPI	Neurons-VSMCs	Sema4a-Plxnb1
Efnb1	Epha5	Mouse	PeripheralMyeloidCells	Neurons	25	0.017934	0.017	0.858531	1DPI	PeripheralMyeloidCells-Neurons	Efnb1-Epha5
Mfng	Notch1	Mouse	Tcells	EndothelialCells	25	0.0675676	0	0.85502	1DPI	Tcells-EndothelialCells	Mfng-Notch1
Npnt	Itgb1	Mouse	EpendymalCells	Neurons	25	0.0992063	0	0.848763	1DPI	EpendymalCells-Neurons	Npnt-Itgb1
Ccl5	Ccr1	Mouse	PeripheralMyeloidCells	Granulocytes	25	0.0334672	0	0.8362	1DPI	PeripheralMyeloidCells-Granulocytes	Ccl5-Ccr1
Egfl7	Notch1	Mouse	EndothelialCells	VSMCs	25	0.223214	0	0.824862	1DPI	EndothelialCells-VSMCs	Egfl7-Notch1
Mif	Cxcr4	Mouse	Astrocytes	Granulocytes	25	0.183824	0	0.816177	1DPI	Astrocytes-Granulocytes	Mif-Cxcr4
Calm1	Cacna1c	Mouse	EndothelialCells	VSMCs	25	0.223214	0	0.815233	1DPI	EndothelialCells-VSMCs	Calm1-Cacna1c
Psen2	Notch2	Mouse	Neurons	VSMCs	25	0.0510204	0	0.812598	1DPI	Neurons-VSMCs	Psen2-Notch2
Adam17	Itgb1	Mouse	OLs	Microglia	25	0.0692521	0	0.808798	1DPI	OLs-Microglia	Adam17-Itgb1
Tgfb2	Tgfbr2	Mouse	Neurons	Microglia	25	0.0318066	0	0.804402	1DPI	Neurons-Microglia	Tgfb2-Tgfbr2
Vip	Ramp2	Mouse	Neurons	EndothelialCells	25	0.0157332	0	0.772451	1DPI	Neurons-EndothelialCells	Vip-Ramp2
Efnb2	Ephb6	Mouse	Fibroblasts	Neurons	25	0.0919118	0	0.772225	1DPI	Fibroblasts-Neurons	Efnb2-Ephb6
App	Notch2	Mouse	Neurons	ChoroidPlexusCells	25	0.403226	0	0.764196	1DPI	Neurons-ChoroidPlexusCells	App-Notch2
Col1a2	Itgb1	Mouse	VSMCs	EndothelialCells	25	0.198413	0	0.752808	1DPI	VSMCs-EndothelialCells	Col1a2-Itgb1
Jam3	Itgb1	Mouse	VSMCs	EndothelialCells	25	0.198413	0	0.752808	1DPI	VSMCs-EndothelialCells	Jam3-Itgb1
Vegfd	Kdr	Mouse	Neurons	EndothelialCells	25	0.0157332	0	0.741807	1DPI	Neurons-EndothelialCells	Vegfd-Kdr
Bsg	Slc16a1	Mouse	EpendymalCells	OLs	25	0.263158	0.004	0.734137	1DPI	EpendymalCells-OLs	Bsg-Slc16a1
Efnb2	Epha4	Mouse	VSMCs	Neurons	25	0.047619	0	0.719496	1DPI	VSMCs-Neurons	Efnb2-Epha4
Sema4d	Plxna2	Mouse	Tcells	EndothelialCells	25	0.0675676	0.001	0.7189	1DPI	Tcells-EndothelialCells	Sema4d-Plxna2
Egf	Erbb3	Mouse	Neurons	OLs	24	0.00645856	0	1	1DPI	Neurons-OLs	Egf-Erbb3
Hras	Tlr2	Mouse	EndothelialCells	Granulocytes	24	0.0360902	0	0.997671	1DPI	EndothelialCells-Granulocytes	Hras-Tlr2
Hmgb1	Tlr2	Mouse	Fibroblasts	Granulocytes	24	0.141176	0	0.996681	1DPI	Fibroblasts-Granulocytes	Hmgb1-Tlr2
L1cam	Erbb3	Mouse	Neurons	OPCs	24	0.0797342	0	0.994615	1DPI	Neurons-OPCs	L1cam-Erbb3
Sema4a	Plxnb2	Mouse	Neurons	Fibroblasts	24	0.103004	0	0.991294	1DPI	Neurons-Fibroblasts	Sema4a-Plxnb2
Mfge8	Pdgfrb	Mouse	Neurons	VSMCs	24	0.0489796	0	0.988114	1DPI	Neurons-VSMCs	Mfge8-Pdgfrb
Vtn	Itgav	Mouse	Fibroblasts	OLs	24	0.220183	0	0.984971	1DPI	Fibroblasts-OLs	Vtn-Itgav
Ncam1	Fgfr1	Mouse	OLs	ChoroidPlexusCells	24	0.436364	0	0.983148	1DPI	OLs-ChoroidPlexusCells	Ncam1-Fgfr1
Apoe	Lrp6	Mouse	Microglia	PeripheralMyeloidCells	24	0.338028	0	0.982335	1DPI	Microglia-PeripheralMyeloidCells	Apoe-Lrp6
Hsp90b1	Lrp6	Mouse	VSMCs	PeripheralMyeloidCells	24	0.292683	0	0.981958	1DPI	VSMCs-PeripheralMyeloidCells	Hsp90b1-Lrp6
App	Lrp6	Mouse	VSMCs	PeripheralMyeloidCells	24	0.292683	0.001	0.981467	1DPI	VSMCs-PeripheralMyeloidCells	App-Lrp6
Rgma	Neo1	Mouse	VSMCs	OLs	24	0.0789474	0	0.960236	1DPI	VSMCs-OLs	Rgma-Neo1
Jag2	Notch3	Mouse	EndothelialCells	VSMCs	24	0.214286	0	0.951946	1DPI	EndothelialCells-VSMCs	Jag2-Notch3
Cxcl12	Cxcr4	Mouse	EndothelialCells	PeripheralMyeloidCells	24	0.0808081	0	0.946359	1DPI	EndothelialCells-PeripheralMyeloidCells	Cxcl12-Cxcr4
Sema4a	Plxnb2	Mouse	Neurons	VSMCs	24	0.0489796	0	0.944458	1DPI	Neurons-VSMCs	Sema4a-Plxnb2
Mfge8	Itgb1	Mouse	Astrocytes	VSMCs	24	0.585366	0	0.944157	1DPI	Astrocytes-VSMCs	Mfge8-Itgb1
Fn1	Itgb1	Mouse	EndothelialCells	OPCs	24	0.363636	0	0.937356	1DPI	EndothelialCells-OPCs	Fn1-Itgb1
Adam17	Erbb4	Mouse	PeripheralMyeloidCells	OLs	24	0.0339463	0	0.93481	1DPI	PeripheralMyeloidCells-OLs	Adam17-Erbb4
Hbegf	Erbb4	Mouse	Neurons	OLs	24	0.00645856	0.005	0.930114	1DPI	Neurons-OLs	Hbegf-Erbb4
Spp1	Itgb1	Mouse	Granulocytes	PeripheralMyeloidCells	24	0.0328767	0.02	0.912768	1DPI	Granulocytes-PeripheralMyeloidCells	Spp1-Itgb1
Lgals3bp	Itgb1	Mouse	PeripheralMyeloidCells	Tcells	24	0.136364	0	0.908889	1DPI	PeripheralMyeloidCells-Tcells	Lgals3bp-Itgb1
Vegfa	Itgav	Mouse	Fibroblasts	Neurons	24	0.0882353	0	0.900212	1DPI	Fibroblasts-Neurons	Vegfa-Itgav
Cxcl14	Cxcr4	Mouse	Neurons	Tcells	24	0.0188088	0	0.898819	1DPI	Neurons-Tcells	Cxcl14-Cxcr4
Adam9	Itgb1	Mouse	VSMCs	OLs	24	0.0789474	0.003	0.894114	1DPI	VSMCs-OLs	Adam9-Itgb1
Mif	Cxcr4	Mouse	PeripheralMyeloidCells	Tcells	24	0.136364	0	0.884787	1DPI	PeripheralMyeloidCells-Tcells	Mif-Cxcr4
Wnt5a	Lrp6	Mouse	EndothelialCells	OLs	24	0.0206186	0	0.874458	1DPI	EndothelialCells-OLs	Wnt5a-Lrp6
Col3a1	Itgb1	Mouse	VSMCs	Neurons	24	0.0457143	0	0.869658	1DPI	VSMCs-Neurons	Col3a1-Itgb1
Tgfb1	Tgfbr2	Mouse	Granulocytes	PeripheralMyeloidCells	24	0.0328767	0.005	0.866785	1DPI	Granulocytes-PeripheralMyeloidCells	Tgfb1-Tgfbr2
Ptn	Sdc4	Mouse	OLs	Fibroblasts	24	0.258065	0	0.864909	1DPI	OLs-Fibroblasts	Ptn-Sdc4
Mdk	Itgb1	Mouse	OPCs	OLs	24	0.15	0	0.862868	1DPI	OPCs-OLs	Mdk-Itgb1
Bmp7	Bmpr2	Mouse	OPCs	Neurons	24	0.0681818	0	0.861258	1DPI	OPCs-Neurons	Bmp7-Bmpr2
Col1a2	Itgb1	Mouse	Astrocytes	OLs	24	0.0712166	0	0.859107	1DPI	Astrocytes-OLs	Col1a2-Itgb1
Mdk	Itgb1	Mouse	Neuroblast	Neurons	24	0.0628272	0	0.857054	1DPI	Neuroblast-Neurons	Mdk-Itgb1
Bmp5	Bmpr2	Mouse	Granulocytes	Neurons	24	0.00979992	0	0.855994	1DPI	Granulocytes-Neurons	Bmp5-Bmpr2
Mfge8	Itgb1	Mouse	Astrocytes	Tcells	24	0.2	0	0.817889	1DPI	Astrocytes-Tcells	Mfge8-Itgb1
Tgfb1	Sdc2	Mouse	PeripheralMyeloidCells	VSMCs	24	0.315789	0	0.813064	1DPI	PeripheralMyeloidCells-VSMCs	Tgfb1-Sdc2
Fn1	Itgb1	Mouse	OLs	VSMCs	24	0.0869565	0.046	0.810548	1DPI	OLs-VSMCs	Fn1-Itgb1
Anxa2	Cd44	Mouse	EpendymalCells	Granulocytes	24	0.45283	0	0.789037	1DPI	EpendymalCells-Granulocytes	Anxa2-Cd44
Csf1	Csf1r	Mouse	EndothelialCells	PeripheralMyeloidCells	24	0.0808081	0	0.786382	1DPI	EndothelialCells-PeripheralMyeloidCells	Csf1-Csf1r
Grn	Tnfrsf1a	Mouse	Neurons	Fibroblasts	24	0.103004	0	0.785156	1DPI	Neurons-Fibroblasts	Grn-Tnfrsf1a
Fn1	Cd44	Mouse	Fibroblasts	Granulocytes	24	0.141176	0	0.778914	1DPI	Fibroblasts-Granulocytes	Fn1-Cd44
Efnb1	Ephb6	Mouse	Fibroblasts	Neurons	24	0.0882353	0	0.772225	1DPI	Fibroblasts-Neurons	Efnb1-Ephb6
Vegfa	Sdc2	Mouse	Neurons	VSMCs	24	0.0489796	0	0.769229	1DPI	Neurons-VSMCs	Vegfa-Sdc2
Lin7c	Abca1	Mouse	Neurons	EpendymalCells	24	0.103004	0	0.766619	1DPI	Neurons-EpendymalCells	Lin7c-Abca1
Calm3	Mylk	Mouse	EndothelialCells	VSMCs	24	0.214286	0	0.758911	1DPI	EndothelialCells-VSMCs	Calm3-Mylk
Sema3g	Plxna4	Mouse	OLs	Neurons	24	0.00636267	0	0.748369	1DPI	OLs-Neurons	Sema3g-Plxna4
Lgals3bp	Itgb1	Mouse	Tcells	EndothelialCells	24	0.0648649	0.003	0.745658	1DPI	Tcells-EndothelialCells	Lgals3bp-Itgb1
Sema6d	Plxna1	Mouse	EpendymalCells	Neurons	24	0.0952381	0	0.745412	1DPI	EpendymalCells-Neurons	Sema6d-Plxna1
Sema6d	Plxna4	Mouse	EpendymalCells	Neurons	24	0.0952381	0	0.742283	1DPI	EpendymalCells-Neurons	Sema6d-Plxna4
Vegfb	Flt1	Mouse	Astrocytes	EndothelialCells	24	0.169014	0	0.724692	1DPI	Astrocytes-EndothelialCells	Vegfb-Flt1
Jam3	Itgb2	Mouse	OPCs	Granulocytes	24	0.292683	0	0.719627	1DPI	OPCs-Granulocytes	Jam3-Itgb2
Vcan	Tlr2	Mouse	OPCs	PeripheralMyeloidCells	23	0.306667	0	1	1DPI	OPCs-PeripheralMyeloidCells	Vcan-Tlr2
Hmgb1	Itgav	Mouse	EndothelialCells	Fibroblasts	23	0.255556	0	0.999835	1DPI	EndothelialCells-Fibroblasts	Hmgb1-Itgav
Adam10	Il6ra	Mouse	Neurons	EpendymalCells	23	0.0987124	0	0.999516	1DPI	Neurons-EpendymalCells	Adam10-Il6ra
Fgf2	Fgfr2	Mouse	VSMCs	OLs	23	0.0756579	0	0.973291	1DPI	VSMCs-OLs	Fgf2-Fgfr2
Agtrap	Rack1	Mouse	Granulocytes	Tcells	23	0.0898438	0	0.968928	1DPI	Granulocytes-Tcells	Agtrap-Rack1
Sema4a	Plxnb2	Mouse	Granulocytes	Fibroblasts	23	0.17037	0	0.96495	1DPI	Granulocytes-Fibroblasts	Sema4a-Plxnb2
Cxcl12	Itgav	Mouse	Neurons	OPCs	23	0.076412	0	0.962759	1DPI	Neurons-OPCs	Cxcl12-Itgav
Lgals3	Itgb1	Mouse	Granulocytes	OPCs	23	0.302632	0	0.94888	1DPI	Granulocytes-OPCs	Lgals3-Itgb1
Cx3cl1	Itgb1	Mouse	Neurons	ChoroidPlexusCells	23	0.370968	0	0.945292	1DPI	Neurons-ChoroidPlexusCells	Cx3cl1-Itgb1
Vcam1	Itgb1	Mouse	EndothelialCells	Tcells	23	0.0626703	0	0.939337	1DPI	EndothelialCells-Tcells	Vcam1-Itgb1
Sema7a	Itgb1	Mouse	EndothelialCells	OPCs	23	0.348485	0	0.937356	1DPI	EndothelialCells-OPCs	Sema7a-Itgb1
Cxcl12	Itgb1	Mouse	EndothelialCells	OPCs	23	0.348485	0	0.937356	1DPI	EndothelialCells-OPCs	Cxcl12-Itgb1
Apoe	Trem2	Mouse	VSMCs	Microglia	23	0.589744	0	0.932693	1DPI	VSMCs-Microglia	Apoe-Trem2
Apoe	Lrp6	Mouse	EndothelialCells	VSMCs	23	0.205357	0.004	0.926966	1DPI	EndothelialCells-VSMCs	Apoe-Lrp6
Tgfb1	Tgfbr2	Mouse	Granulocytes	EndothelialCells	23	0.035061	0.004	0.926101	1DPI	Granulocytes-EndothelialCells	Tgfb1-Tgfbr2
Clcf1	Il6st	Mouse	Tcells	OLs	23	0.0231855	0	0.918478	1DPI	Tcells-OLs	Clcf1-Il6st
Bsg	Slc16a1	Mouse	Neurons	ChoroidPlexusCells	23	0.370968	0	0.90746	1DPI	Neurons-ChoroidPlexusCells	Bsg-Slc16a1
Edn1	Ednrb	Mouse	EndothelialCells	PeripheralMyeloidCells	23	0.0774411	0	0.901552	1DPI	EndothelialCells-PeripheralMyeloidCells	Edn1-Ednrb
Egfl7	Notch1	Mouse	OLs	VSMCs	23	0.0833333	0	0.898207	1DPI	OLs-VSMCs	Egfl7-Notch1
Ntn1	Neo1	Mouse	EndothelialCells	Neurons	23	0.0125683	0	0.892206	1DPI	EndothelialCells-Neurons	Ntn1-Neo1
Apoe	Sdc4	Mouse	EndothelialCells	Microglia	23	0.152318	0	0.888882	1DPI	EndothelialCells-Microglia	Apoe-Sdc4
Itgb1bp1	Itgb1	Mouse	VSMCs	OLs	23	0.0756579	0.031	0.881469	1DPI	VSMCs-OLs	Itgb1bp1-Itgb1
Adam17	Itgb1	Mouse	Microglia	OLs	23	0.0638889	0.001	0.877491	1DPI	Microglia-OLs	Adam17-Itgb1
Sema4d	Plxnb1	Mouse	Neurons	VSMCs	23	0.0469388	0	0.87746	1DPI	Neurons-VSMCs	Sema4d-Plxnb1
Ptn	Sdc4	Mouse	OPCs	PeripheralMyeloidCells	23	0.306667	0	0.874147	1DPI	OPCs-PeripheralMyeloidCells	Ptn-Sdc4
Efna2	Epha5	Mouse	OPCs	Neurons	23	0.0653409	0	0.87231	1DPI	OPCs-Neurons	Efna2-Epha5
Fn1	Itgb1	Mouse	Neurons	Fibroblasts	23	0.0987124	0.015	0.866662	1DPI	Neurons-Fibroblasts	Fn1-Itgb1
Apoe	Sdc4	Mouse	OLs	Fibroblasts	23	0.247312	0	0.864909	1DPI	OLs-Fibroblasts	Apoe-Sdc4
Mfng	Notch1	Mouse	Neurons	EndothelialCells	23	0.0144745	0.004	0.853308	1DPI	Neurons-EndothelialCells	Mfng-Notch1
Efna4	Epha5	Mouse	EpendymalCells	Neurons	23	0.0912698	0	0.843988	1DPI	EpendymalCells-Neurons	Efna4-Epha5
Hmgb1	Cxcr4	Mouse	Microglia	Granulocytes	23	0.25	0	0.841271	1DPI	Microglia-Granulocytes	Hmgb1-Cxcr4
Tgfb1	Sdc2	Mouse	Tcells	VSMCs	23	0.255556	0	0.838141	1DPI	Tcells-VSMCs	Tgfb1-Sdc2
Jam2	Itgb1	Mouse	OLs	VSMCs	23	0.0833333	0.001	0.829444	1DPI	OLs-VSMCs	Jam2-Itgb1
App	Notch1	Mouse	EndothelialCells	VSMCs	23	0.205357	0.003	0.823624	1DPI	EndothelialCells-VSMCs	App-Notch1
Tgfb1	Tgfbr1	Mouse	Tcells	Microglia	23	0.165468	0	0.820097	1DPI	Tcells-Microglia	Tgfb1-Tgfbr1
Tgfb3	Tgfbr2	Mouse	OLs	EndothelialCells	23	0.022977	0	0.811503	1DPI	OLs-EndothelialCells	Tgfb3-Tgfbr2
Rspo3	Sdc4	Mouse	Neurons	VSMCs	23	0.0469388	0	0.802464	1DPI	Neurons-VSMCs	Rspo3-Sdc4
Grn	Tnfrsf1a	Mouse	OLs	VSMCs	23	0.0833333	0	0.78116	1DPI	OLs-VSMCs	Grn-Tnfrsf1a
Adam9	Itgav	Mouse	OLs	PeripheralMyeloidCells	23	0.0377668	0.007	0.78023	1DPI	OLs-PeripheralMyeloidCells	Adam9-Itgav
Grn	Tnfrsf1a	Mouse	Microglia	Granulocytes	23	0.25	0	0.778436	1DPI	Microglia-Granulocytes	Grn-Tnfrsf1a
Wnt5a	Fzd6	Mouse	Neurons	EndothelialCells	23	0.0144745	0	0.774882	1DPI	Neurons-EndothelialCells	Wnt5a-Fzd6
Ptn	Sdc2	Mouse	EpendymalCells	Neurons	23	0.0912698	0.017	0.769823	1DPI	EpendymalCells-Neurons	Ptn-Sdc2
Mif	Cd44	Mouse	OPCs	Granulocytes	23	0.280488	0	0.763542	1DPI	OPCs-Granulocytes	Mif-Cd44
Calm1	Mylk	Mouse	Microglia	VSMCs	23	0.534884	0	0.758573	1DPI	Microglia-VSMCs	Calm1-Mylk
Cxcl12	Itgav	Mouse	EndothelialCells	PeripheralMyeloidCells	23	0.0774411	0.001	0.753628	1DPI	EndothelialCells-PeripheralMyeloidCells	Cxcl12-Itgav
Pdgfa	Pdgfrb	Mouse	Neurons	Fibroblasts	23	0.0987124	0	0.746489	1DPI	Neurons-Fibroblasts	Pdgfa-Pdgfrb
Calm1	Mylk	Mouse	Neuroblast	VSMCs	23	0.741935	0	0.742962	1DPI	Neuroblast-VSMCs	Calm1-Mylk
Calm2	Mylk	Mouse	Neuroblast	VSMCs	23	0.741935	0	0.742962	1DPI	Neuroblast-VSMCs	Calm2-Mylk
Adam9	Itgav	Mouse	OLs	Microglia	23	0.0637119	0	0.731973	1DPI	OLs-Microglia	Adam9-Itgav
Spp1	Itgb1	Mouse	Granulocytes	EndothelialCells	23	0.035061	0.009	0.723215	1DPI	Granulocytes-EndothelialCells	Spp1-Itgb1
Efnb1	Epha4	Mouse	VSMCs	Neurons	23	0.0438095	0	0.719496	1DPI	VSMCs-Neurons	Efnb1-Epha4
Sema4d	Plxnb2	Mouse	OLs	Neuroblast	23	0.136095	0	0.715876	1DPI	OLs-Neuroblast	Sema4d-Plxnb2
Hsp90b1	Tlr2	Mouse	EndothelialCells	Microglia	22	0.145695	0	1	1DPI	EndothelialCells-Microglia	Hsp90b1-Tlr2
Grn	Tnfrsf1a	Mouse	Microglia	PeripheralMyeloidCells	22	0.309859	0	0.999899	1DPI	Microglia-PeripheralMyeloidCells	Grn-Tnfrsf1a
Hmgb1	Itgav	Mouse	OLs	ChoroidPlexusCells	22	0.4	0	0.999481	1DPI	OLs-ChoroidPlexusCells	Hmgb1-Itgav
Bgn	Tlr2	Mouse	Fibroblasts	Granulocytes	22	0.129412	0	0.996681	1DPI	Fibroblasts-Granulocytes	Bgn-Tlr2
Egfl7	Itgav	Mouse	Neurons	Fibroblasts	22	0.0944206	0.001	0.995083	1DPI	Neurons-Fibroblasts	Egfl7-Itgav
Sema4d	Plxnb2	Mouse	OLs	ChoroidPlexusCells	22	0.4	0	0.990717	1DPI	OLs-ChoroidPlexusCells	Sema4d-Plxnb2
Il1rn	Il1r2	Mouse	PeripheralMyeloidCells	Granulocytes	22	0.0294511	0	0.989534	1DPI	PeripheralMyeloidCells-Granulocytes	Il1rn-Il1r2
Cxcl12	Itgav	Mouse	EndothelialCells	VSMCs	22	0.196429	0	0.989173	1DPI	EndothelialCells-VSMCs	Cxcl12-Itgav
Hmgb1	Itgav	Mouse	Tcells	OPCs	22	0.366667	0	0.987577	1DPI	Tcells-OPCs	Hmgb1-Itgav
Hsp90b1	Lrp6	Mouse	OPCs	PeripheralMyeloidCells	22	0.293333	0	0.977707	1DPI	OPCs-PeripheralMyeloidCells	Hsp90b1-Lrp6
Fgf14	Fgfr2	Mouse	Neurons	EpendymalCells	22	0.0944206	0	0.969102	1DPI	Neurons-EpendymalCells	Fgf14-Fgfr2
Adam10	Itgav	Mouse	OLs	OPCs	22	0.152778	0	0.967929	1DPI	OLs-OPCs	Adam10-Itgav
Adam15	Itgav	Mouse	OLs	OPCs	22	0.152778	0	0.967929	1DPI	OLs-OPCs	Adam15-Itgav
Egfl7	Notch1	Mouse	EndothelialCells	EpendymalCells	22	0.511628	0	0.966981	1DPI	EndothelialCells-EpendymalCells	Egfl7-Notch1
L1cam	Itgav	Mouse	Neurons	EpendymalCells	22	0.0944206	0	0.941768	1DPI	Neurons-EpendymalCells	L1cam-Itgav
Rgmb	Neo1	Mouse	PeripheralMyeloidCells	OLs	22	0.0311174	0.031	0.934107	1DPI	PeripheralMyeloidCells-OLs	Rgmb-Neo1
Cd14	Itgb1	Mouse	PeripheralMyeloidCells	OPCs	22	0.328358	0	0.932319	1DPI	PeripheralMyeloidCells-OPCs	Cd14-Itgb1
Jag2	Notch2	Mouse	Neurons	EpendymalCells	22	0.0944206	0	0.932107	1DPI	Neurons-EpendymalCells	Jag2-Notch2
Dlk2	Notch1	Mouse	Neurons	EpendymalCells	22	0.0944206	0	0.929768	1DPI	Neurons-EpendymalCells	Dlk2-Notch1
Lama2	Itgb1	Mouse	OLs	PeripheralMyeloidCells	22	0.0361248	0	0.929164	1DPI	OLs-PeripheralMyeloidCells	Lama2-Itgb1
Hp	Itgam	Mouse	Granulocytes	Microglia	22	0.231579	0	0.926228	1DPI	Granulocytes-Microglia	Hp-Itgam
Cd14	Itgb1	Mouse	PeripheralMyeloidCells	Fibroblasts	22	0.431373	0	0.923289	1DPI	PeripheralMyeloidCells-Fibroblasts	Cd14-Itgb1
Gnas	Pth1r	Mouse	OLs	OPCs	22	0.152778	0	0.915496	1DPI	OLs-OPCs	Gnas-Pth1r
Apoe	Lrp6	Mouse	PeripheralMyeloidCells	OPCs	22	0.328358	0	0.913072	1DPI	PeripheralMyeloidCells-OPCs	Apoe-Lrp6
Sema4a	Plxnb1	Mouse	Granulocytes	VSMCs	22	0.151724	0	0.911523	1DPI	Granulocytes-VSMCs	Sema4a-Plxnb1
App	Lrp6	Mouse	EndothelialCells	OPCs	22	0.333333	0	0.908015	1DPI	EndothelialCells-OPCs	App-Lrp6
Apoe	Sdc4	Mouse	Astrocytes	VSMCs	22	0.536585	0	0.90571	1DPI	Astrocytes-VSMCs	Apoe-Sdc4
Mfge8	Itgav	Mouse	Fibroblasts	Neurons	22	0.0808824	0	0.900212	1DPI	Fibroblasts-Neurons	Mfge8-Itgav
App	Lrp6	Mouse	EndothelialCells	Fibroblasts	22	0.244444	0.006	0.899973	1DPI	EndothelialCells-Fibroblasts	App-Lrp6
Igfbp4	Lrp6	Mouse	Neurons	OPCs	22	0.0730897	0	0.899491	1DPI	Neurons-OPCs	Igfbp4-Lrp6
Tln1	Itgal	Mouse	Fibroblasts	Granulocytes	22	0.129412	0	0.896873	1DPI	Fibroblasts-Granulocytes	Tln1-Itgal
Itgb1bp1	Itgb1	Mouse	Granulocytes	VSMCs	22	0.151724	0	0.895931	1DPI	Granulocytes-VSMCs	Itgb1bp1-Itgb1
Tln1	Itgb1	Mouse	VSMCs	PeripheralMyeloidCells	22	0.268293	0	0.895621	1DPI	VSMCs-PeripheralMyeloidCells	Tln1-Itgb1
Spp1	Itgb1	Mouse	VSMCs	OLs	22	0.0723684	0	0.895458	1DPI	VSMCs-OLs	Spp1-Itgb1
Col4a2	Itgb1	Mouse	EpendymalCells	OLs	22	0.231579	0	0.889098	1DPI	EpendymalCells-OLs	Col4a2-Itgb1
Jam2	Itgb1	Mouse	EpendymalCells	OLs	22	0.231579	0	0.889098	1DPI	EpendymalCells-OLs	Jam2-Itgb1
Gnas	Pth1r	Mouse	Tcells	VSMCs	22	0.244444	0	0.881151	1DPI	Tcells-VSMCs	Gnas-Pth1r
Col3a1	Itgb1	Mouse	Granulocytes	OLs	22	0.0180476	0	0.87576	1DPI	Granulocytes-OLs	Col3a1-Itgb1
Efnb2	Epha7	Mouse	VSMCs	Neurons	22	0.0419048	0	0.869999	1DPI	VSMCs-Neurons	Efnb2-Epha7
Apoe	Sdc4	Mouse	Granulocytes	VSMCs	22	0.151724	0	0.869864	1DPI	Granulocytes-VSMCs	Apoe-Sdc4
Efnb1	Epha7	Mouse	EndothelialCells	Neurons	22	0.0120219	0	0.869844	1DPI	EndothelialCells-Neurons	Efnb1-Epha7
Npnt	Itgb1	Mouse	Microglia	Neurons	22	0.0261905	0	0.863754	1DPI	Microglia-Neurons	Npnt-Itgb1
Hspg2	Itgb1	Mouse	EndothelialCells	VSMCs	22	0.196429	0	0.858444	1DPI	EndothelialCells-VSMCs	Hspg2-Itgb1
Hspg2	Itgb1	Mouse	EndothelialCells	PeripheralMyeloidCells	22	0.0740741	0	0.855153	1DPI	EndothelialCells-PeripheralMyeloidCells	Hspg2-Itgb1
Wnt5a	Notch1	Mouse	Neurons	EndothelialCells	22	0.0138452	0	0.85502	1DPI	Neurons-EndothelialCells	Wnt5a-Notch1
Lama2	Itgb1	Mouse	Astrocytes	Neurons	22	0.0233546	0.001	0.853257	1DPI	Astrocytes-Neurons	Lama2-Itgb1
Efnb2	Epha4	Mouse	Neuroblast	Neurons	22	0.0575916	0	0.851661	1DPI	Neuroblast-Neurons	Efnb2-Epha4
Wnt5a	Lrp6	Mouse	Fibroblasts	Neurons	22	0.0808824	0	0.851643	1DPI	Fibroblasts-Neurons	Wnt5a-Lrp6
Efna2	Epha5	Mouse	Neuroblast	Neurons	22	0.0575916	0	0.850977	1DPI	Neuroblast-Neurons	Efna2-Epha5
Ntn1	Unc5a	Mouse	EndothelialCells	Neurons	22	0.0120219	0	0.847675	1DPI	EndothelialCells-Neurons	Ntn1-Unc5a
Tnc	Itgb1	Mouse	Neurons	OLs	22	0.00592034	0	0.846702	1DPI	Neurons-OLs	Tnc-Itgb1
Thbs1	Itgb8	Mouse	VSMCs	OLs	22	0.0723684	0	0.831527	1DPI	VSMCs-OLs	Thbs1-Itgb8
Mif	Cxcr2	Mouse	EpendymalCells	Granulocytes	22	0.415094	0	0.830793	1DPI	EpendymalCells-Granulocytes	Mif-Cxcr2
Vcam1	Itgb7	Mouse	PeripheralMyeloidCells	Tcells	22	0.125	0	0.819846	1DPI	PeripheralMyeloidCells-Tcells	Vcam1-Itgb7
Apoe	Lrp6	Mouse	OLs	Fibroblasts	22	0.236559	0.001	0.80624	1DPI	OLs-Fibroblasts	Apoe-Lrp6
App	Lrp6	Mouse	OLs	Fibroblasts	22	0.236559	0.007	0.803815	1DPI	OLs-Fibroblasts	App-Lrp6
Bmp7	Acvr2a	Mouse	Fibroblasts	Neurons	22	0.0808824	0	0.802672	1DPI	Fibroblasts-Neurons	Bmp7-Acvr2a
Il34	Csf1r	Mouse	VSMCs	PeripheralMyeloidCells	22	0.268293	0	0.789395	1DPI	VSMCs-PeripheralMyeloidCells	Il34-Csf1r
Bsg	Cd44	Mouse	EpendymalCells	Granulocytes	22	0.415094	0	0.789037	1DPI	EpendymalCells-Granulocytes	Bsg-Cd44
Mfge8	Itgb5	Mouse	Astrocytes	PeripheralMyeloidCells	22	0.255814	0	0.770402	1DPI	Astrocytes-PeripheralMyeloidCells	Mfge8-Itgb5
Tnf	Tnfrsf1a	Mouse	Granulocytes	EndothelialCells	22	0.0335366	0	0.753103	1DPI	Granulocytes-EndothelialCells	Tnf-Tnfrsf1a
Adam17	Itga6	Mouse	OLs	Microglia	22	0.0609418	0	0.734535	1DPI	OLs-Microglia	Adam17-Itga6
Vegfa	Kdr	Mouse	Astrocytes	EndothelialCells	22	0.15493	0	0.731137	1DPI	Astrocytes-EndothelialCells	Vegfa-Kdr
Bdnf	Bex3	Mouse	Neurons	Neuroblast	22	0.0616246	0	0.729619	1DPI	Neurons-Neuroblast	Bdnf-Bex3
Icam1	Itgal	Mouse	Tcells	Granulocytes	22	0.08	0	0.725781	1DPI	Tcells-Granulocytes	Icam1-Itgal
Hbegf	Erbb3	Mouse	VSMCs	OLs	21	0.0690789	0	1	1DPI	VSMCs-OLs	Hbegf-Erbb3
Hsp90b1	Tlr2	Mouse	VSMCs	PeripheralMyeloidCells	21	0.256098	0	1	1DPI	VSMCs-PeripheralMyeloidCells	Hsp90b1-Tlr2
Hmgb1	Tlr2	Mouse	VSMCs	PeripheralMyeloidCells	21	0.256098	0	1	1DPI	VSMCs-PeripheralMyeloidCells	Hmgb1-Tlr2
Fgf14	Fgfr1	Mouse	Neurons	Fibroblasts	21	0.0901288	0	0.999999	1DPI	Neurons-Fibroblasts	Fgf14-Fgfr1
Adam10	Il6ra	Mouse	EndothelialCells	PeripheralMyeloidCells	21	0.0707071	0	0.994903	1DPI	EndothelialCells-PeripheralMyeloidCells	Adam10-Il6ra
Ltb	Tnfrsf1a	Mouse	Tcells	VSMCs	21	0.233333	0	0.99415	1DPI	Tcells-VSMCs	Ltb-Tnfrsf1a
Agtrap	Rack1	Mouse	VSMCs	OLs	21	0.0690789	0.001	0.993073	1DPI	VSMCs-OLs	Agtrap-Rack1
Bsg	Itgb2	Mouse	OPCs	PeripheralMyeloidCells	21	0.28	0	0.991938	1DPI	OPCs-PeripheralMyeloidCells	Bsg-Itgb2
Gnai2	Igf1r	Mouse	Tcells	EpendymalCells	21	0.525	0	0.982863	1DPI	Tcells-EpendymalCells	Gnai2-Igf1r
Sema6d	Tyrobp	Mouse	EpendymalCells	PeripheralMyeloidCells	21	0.677419	0	0.97834	1DPI	EpendymalCells-PeripheralMyeloidCells	Sema6d-Tyrobp
Col4a1	Itgb1	Mouse	EndothelialCells	Fibroblasts	21	0.233333	0	0.977978	1DPI	EndothelialCells-Fibroblasts	Col4a1-Itgb1
Jam2	Itgb1	Mouse	EndothelialCells	Fibroblasts	21	0.233333	0	0.977978	1DPI	EndothelialCells-Fibroblasts	Jam2-Itgb1
Ccl4	Ccr1	Mouse	Granulocytes	PeripheralMyeloidCells	21	0.0287671	0	0.97664	1DPI	Granulocytes-PeripheralMyeloidCells	Ccl4-Ccr1
Tgfb1	Tgfbr2	Mouse	Tcells	PeripheralMyeloidCells	21	0.105528	0	0.967215	1DPI	Tcells-PeripheralMyeloidCells	Tgfb1-Tgfbr2
Ptn	Sdc4	Mouse	Neurons	ChoroidPlexusCells	21	0.33871	0	0.954755	1DPI	Neurons-ChoroidPlexusCells	Ptn-Sdc4
Jag1	Notch3	Mouse	Neurons	VSMCs	21	0.0428571	0	0.950758	1DPI	Neurons-VSMCs	Jag1-Notch3
Apoe	Lrp6	Mouse	PeripheralMyeloidCells	Fibroblasts	21	0.411765	0	0.950453	1DPI	PeripheralMyeloidCells-Fibroblasts	Apoe-Lrp6
Fgf12	Fgfr2	Mouse	OPCs	OLs	21	0.13125	0	0.949083	1DPI	OPCs-OLs	Fgf12-Fgfr2
Adam15	Itgb1	Mouse	OLs	ChoroidPlexusCells	21	0.381818	0	0.940908	1DPI	OLs-ChoroidPlexusCells	Adam15-Itgb1
Lama4	Itgb1	Mouse	EndothelialCells	Tcells	21	0.0572207	0	0.939337	1DPI	EndothelialCells-Tcells	Lama4-Itgb1
Hsp90b1	Lrp6	Mouse	OLs	EpendymalCells	21	0.253012	0.001	0.938722	1DPI	OLs-EpendymalCells	Hsp90b1-Lrp6
Adam17	Itgb1	Mouse	EndothelialCells	Tcells	21	0.0572207	0.014	0.932738	1DPI	EndothelialCells-Tcells	Adam17-Itgb1
Adam9	Itgb1	Mouse	Neurons	OPCs	21	0.0697674	0.013	0.926267	1DPI	Neurons-OPCs	Adam9-Itgb1
Hsp90b1	Lrp6	Mouse	EndothelialCells	VSMCs	21	0.1875	0.01	0.924169	1DPI	EndothelialCells-VSMCs	Hsp90b1-Lrp6
Tgfb1	Itgb1	Mouse	PeripheralMyeloidCells	Fibroblasts	21	0.411765	0	0.923289	1DPI	PeripheralMyeloidCells-Fibroblasts	Tgfb1-Itgb1
Mif	Cxcr4	Mouse	Microglia	Tcells	21	0.170732	0	0.922367	1DPI	Microglia-Tcells	Mif-Cxcr4
Tgfb3	Tgfbr2	Mouse	Neurons	PeripheralMyeloidCells	21	0.0165877	0	0.921368	1DPI	Neurons-PeripheralMyeloidCells	Tgfb3-Tgfbr2
Bdnf	Ntrk2	Mouse	Neurons	EpendymalCells	21	0.0901288	0	0.921259	1DPI	Neurons-EpendymalCells	Bdnf-Ntrk2
Cd14	Itgb1	Mouse	Granulocytes	EpendymalCells	21	0.388889	0	0.920062	1DPI	Granulocytes-EpendymalCells	Cd14-Itgb1
Sema4a	Plxnb1	Mouse	Neurons	EpendymalCells	21	0.0901288	0	0.916219	1DPI	Neurons-EpendymalCells	Sema4a-Plxnb1
Timp1	Itgb1	Mouse	Fibroblasts	Neurons	21	0.0772059	0	0.907542	1DPI	Fibroblasts-Neurons	Timp1-Itgb1
Lamb1	Itgb1	Mouse	Neurons	PeripheralMyeloidCells	21	0.0165877	0.006	0.901322	1DPI	Neurons-PeripheralMyeloidCells	Lamb1-Itgb1
Col4a1	Itgb1	Mouse	Neurons	EpendymalCells	21	0.0901288	0.017	0.899502	1DPI	Neurons-EpendymalCells	Col4a1-Itgb1
Thbs1	Itgb1	Mouse	Granulocytes	Tcells	21	0.0820312	0	0.89581	1DPI	Granulocytes-Tcells	Thbs1-Itgb1
Col4a2	Itgb1	Mouse	VSMCs	PeripheralMyeloidCells	21	0.256098	0	0.895621	1DPI	VSMCs-PeripheralMyeloidCells	Col4a2-Itgb1
Timp1	Itgb1	Mouse	Fibroblasts	OLs	21	0.192661	0	0.894087	1DPI	Fibroblasts-OLs	Timp1-Itgb1
Lama2	Itgb1	Mouse	Fibroblasts	OLs	21	0.192661	0	0.894087	1DPI	Fibroblasts-OLs	Lama2-Itgb1
Mdk	Itgb1	Mouse	OPCs	Neurons	21	0.0596591	0	0.872333	1DPI	OPCs-Neurons	Mdk-Itgb1
Fbln1	Itgb1	Mouse	VSMCs	Neurons	21	0.04	0	0.869658	1DPI	VSMCs-Neurons	Fbln1-Itgb1
Mdk	Itgb1	Mouse	Neuroblast	OLs	21	0.111111	0	0.865383	1DPI	Neuroblast-OLs	Mdk-Itgb1
Mfge8	Itgb1	Mouse	OPCs	OLs	21	0.13125	0.001	0.862437	1DPI	OPCs-OLs	Mfge8-Itgb1
Ptn	Sdc2	Mouse	Astrocytes	VSMCs	21	0.512195	0	0.8621	1DPI	Astrocytes-VSMCs	Ptn-Sdc2
Vim	Cd44	Mouse	EndothelialCells	PeripheralMyeloidCells	21	0.0707071	0.005	0.855863	1DPI	EndothelialCells-PeripheralMyeloidCells	Vim-Cd44
Lgals3bp	Itgb1	Mouse	EndothelialCells	PeripheralMyeloidCells	21	0.0707071	0.001	0.854725	1DPI	EndothelialCells-PeripheralMyeloidCells	Lgals3bp-Itgb1
Reln	Itgb1	Mouse	Neurons	Microglia	21	0.0267176	0	0.848772	1DPI	Neurons-Microglia	Reln-Itgb1
Mfge8	Itgb1	Mouse	VSMCs	Tcells	21	0.225806	0	0.844707	1DPI	VSMCs-Tcells	Mfge8-Itgb1
Anxa2	Cd44	Mouse	EndothelialCells	Tcells	21	0.0572207	0	0.841545	1DPI	EndothelialCells-Tcells	Anxa2-Cd44
Col4a2	Itgb1	Mouse	EpendymalCells	Neurons	21	0.0833333	0.02	0.840233	1DPI	EpendymalCells-Neurons	Col4a2-Itgb1
Mfge8	Itgb1	Mouse	EpendymalCells	Neurons	21	0.0833333	0.025	0.838087	1DPI	EpendymalCells-Neurons	Mfge8-Itgb1
Hsp90b1	Lrp6	Mouse	ChoroidPlexusCells	Neurons	21	0.283784	0	0.836876	1DPI	ChoroidPlexusCells-Neurons	Hsp90b1-Lrp6
Apoe	Lrp6	Mouse	ChoroidPlexusCells	Neurons	21	0.283784	0	0.836876	1DPI	ChoroidPlexusCells-Neurons	Apoe-Lrp6
Tgfb1	Tgfbr1	Mouse	Tcells	PeripheralMyeloidCells	21	0.105528	0	0.828865	1DPI	Tcells-PeripheralMyeloidCells	Tgfb1-Tgfbr1
Bsg	Cd44	Mouse	Microglia	Tcells	21	0.170732	0	0.825292	1DPI	Microglia-Tcells	Bsg-Cd44
Calm2	Adcy8	Mouse	Fibroblasts	Neurons	21	0.0772059	0	0.818955	1DPI	Fibroblasts-Neurons	Calm2-Adcy8
Sema4g	Plxnb2	Mouse	Neurons	Microglia	21	0.0267176	0	0.816038	1DPI	Neurons-Microglia	Sema4g-Plxnb2
Mif	Cd44	Mouse	Microglia	Granulocytes	21	0.228261	0	0.808935	1DPI	Microglia-Granulocytes	Mif-Cd44
Vcan	Cd44	Mouse	Neuroblast	Granulocytes	21	0.214286	0	0.788099	1DPI	Neuroblast-Granulocytes	Vcan-Cd44
Calm1	Mylk	Mouse	Astrocytes	VSMCs	21	0.512195	0	0.772634	1DPI	Astrocytes-VSMCs	Calm1-Mylk
Ptn	Ptprb	Mouse	Microglia	EndothelialCells	21	0.152174	0.011	0.770202	1DPI	Microglia-EndothelialCells	Ptn-Ptprb
Mfge8	Itgav	Mouse	OPCs	Neurons	21	0.0596591	0.001	0.766881	1DPI	OPCs-Neurons	Mfge8-Itgav
Fgf1	Fgfr1	Mouse	OLs	Fibroblasts	21	0.225806	0	0.760425	1DPI	OLs-Fibroblasts	Fgf1-Fgfr1
Pltp	Abca1	Mouse	EndothelialCells	EpendymalCells	21	0.488372	0	0.760152	1DPI	EndothelialCells-EpendymalCells	Pltp-Abca1
Mfge8	Itgb5	Mouse	OLs	PeripheralMyeloidCells	21	0.0344828	0	0.760072	1DPI	OLs-PeripheralMyeloidCells	Mfge8-Itgb5
App	Ncstn	Mouse	EndothelialCells	VSMCs	21	0.1875	0.01	0.759622	1DPI	EndothelialCells-VSMCs	App-Ncstn
Calm2	Mylk	Mouse	Microglia	VSMCs	21	0.488372	0	0.758573	1DPI	Microglia-VSMCs	Calm2-Mylk
Spp1	Itgb5	Mouse	Granulocytes	PeripheralMyeloidCells	21	0.0287671	0	0.752844	1DPI	Granulocytes-PeripheralMyeloidCells	Spp1-Itgb5
Sema4a	Plxnb1	Mouse	PeripheralMyeloidCells	OLs	21	0.029703	0	0.742733	1DPI	PeripheralMyeloidCells-OLs	Sema4a-Plxnb1
Cxcl12	Itgav	Mouse	EndothelialCells	Tcells	21	0.0572207	0.015	0.742541	1DPI	EndothelialCells-Tcells	Cxcl12-Itgav
Bsg	Slc16a7	Mouse	EndothelialCells	VSMCs	21	0.1875	0	0.733914	1DPI	EndothelialCells-VSMCs	Bsg-Slc16a7
Sema4d	Plxna2	Mouse	OPCs	Neurons	21	0.0596591	0.006	0.728832	1DPI	OPCs-Neurons	Sema4d-Plxna2
Adam17	Itgb1	Mouse	PeripheralMyeloidCells	EndothelialCells	21	0.0711864	0	0.713893	1DPI	PeripheralMyeloidCells-EndothelialCells	Adam17-Itgb1
Cxcl12	Itgb1	Mouse	Fibroblasts	EndothelialCells	21	0.328125	0	0.709872	1DPI	Fibroblasts-EndothelialCells	Cxcl12-Itgb1
Fgf13	Fgfr1	Mouse	Neurons	VSMCs	20	0.0408163	0	0.997747	1DPI	Neurons-VSMCs	Fgf13-Fgfr1
Grn	Tnfrsf1a	Mouse	Neurons	EpendymalCells	20	0.0858369	0.003	0.995087	1DPI	Neurons-EpendymalCells	Grn-Tnfrsf1a
Il1a	Il1r2	Mouse	Microglia	Granulocytes	20	0.217391	0	0.994462	1DPI	Microglia-Granulocytes	Il1a-Il1r2
Hmgb1	Itgam	Mouse	EndothelialCells	Microglia	20	0.13245	0.001	0.990355	1DPI	EndothelialCells-Microglia	Hmgb1-Itgam
Adam9	Itgav	Mouse	VSMCs	OLs	20	0.0657895	0	0.987473	1DPI	VSMCs-OLs	Adam9-Itgav
Thbs1	Itgav	Mouse	VSMCs	OLs	20	0.0657895	0	0.987473	1DPI	VSMCs-OLs	Thbs1-Itgav
Angpt2	Itgav	Mouse	VSMCs	OLs	20	0.0657895	0	0.987473	1DPI	VSMCs-OLs	Angpt2-Itgav
Bsg	Itgb2	Mouse	Microglia	PeripheralMyeloidCells	20	0.28169	0	0.984128	1DPI	Microglia-PeripheralMyeloidCells	Bsg-Itgb2
Apoe	Lrp6	Mouse	VSMCs	PeripheralMyeloidCells	20	0.243902	0.001	0.981467	1DPI	VSMCs-PeripheralMyeloidCells	Apoe-Lrp6
Col4a2	Itgb1	Mouse	EndothelialCells	Fibroblasts	20	0.222222	0	0.977978	1DPI	EndothelialCells-Fibroblasts	Col4a2-Itgb1
Sema4d	Plxnb2	Mouse	Granulocytes	VSMCs	20	0.137931	0	0.975283	1DPI	Granulocytes-VSMCs	Sema4d-Plxnb2
Sema4a	Plxnb2	Mouse	Granulocytes	VSMCs	20	0.137931	0	0.975283	1DPI	Granulocytes-VSMCs	Sema4a-Plxnb2
Wnt5a	Lrp6	Mouse	Neurons	PeripheralMyeloidCells	20	0.0157978	0.003	0.965711	1DPI	Neurons-PeripheralMyeloidCells	Wnt5a-Lrp6
Apoe	Sdc4	Mouse	Neurons	ChoroidPlexusCells	20	0.322581	0	0.954755	1DPI	Neurons-ChoroidPlexusCells	Apoe-Sdc4
Hmgb1	Itgav	Mouse	EpendymalCells	OLs	20	0.210526	0.002	0.952047	1DPI	EpendymalCells-OLs	Hmgb1-Itgav
Apoe	Lrp6	Mouse	Neurons	ChoroidPlexusCells	20	0.322581	0	0.950099	1DPI	Neurons-ChoroidPlexusCells	Apoe-Lrp6
Fn1	Itgb1	Mouse	EndothelialCells	EpendymalCells	20	0.465116	0	0.940019	1DPI	EndothelialCells-EpendymalCells	Fn1-Itgb1
Cd14	Itgb1	Mouse	PeripheralMyeloidCells	Microglia	20	0.294118	0	0.939008	1DPI	PeripheralMyeloidCells-Microglia	Cd14-Itgb1
Jam2	Itgb1	Mouse	EndothelialCells	OPCs	20	0.30303	0	0.937356	1DPI	EndothelialCells-OPCs	Jam2-Itgb1
Sema4d	Plxnb1	Mouse	OLs	EpendymalCells	20	0.240964	0	0.92526	1DPI	OLs-EpendymalCells	Sema4d-Plxnb1
Adam17	Erbb4	Mouse	EndothelialCells	OLs	20	0.0171821	0	0.923734	1DPI	EndothelialCells-OLs	Adam17-Erbb4
Ccl5	Ccr1	Mouse	Tcells	PeripheralMyeloidCells	20	0.100503	0	0.92291	1DPI	Tcells-PeripheralMyeloidCells	Ccl5-Ccr1
Bmp5	Bmpr2	Mouse	VSMCs	OLs	20	0.0657895	0	0.916471	1DPI	VSMCs-OLs	Bmp5-Bmpr2
Tln1	Itgb1	Mouse	OLs	EpendymalCells	20	0.240964	0.001	0.915669	1DPI	OLs-EpendymalCells	Tln1-Itgb1
Adam15	Itgb1	Mouse	EndothelialCells	Microglia	20	0.13245	0.033	0.910855	1DPI	EndothelialCells-Microglia	Adam15-Itgb1
Wnt3	Lrp6	Mouse	OLs	VSMCs	20	0.0724638	0	0.907302	1DPI	OLs-VSMCs	Wnt3-Lrp6
Tgfb1	Tgfbr2	Mouse	PeripheralMyeloidCells	Tcells	20	0.113636	0	0.904993	1DPI	PeripheralMyeloidCells-Tcells	Tgfb1-Tgfbr2
Adam17	Notch1	Mouse	OLs	VSMCs	20	0.0724638	0	0.898207	1DPI	OLs-VSMCs	Adam17-Notch1
Col4a2	Itgb1	Mouse	Fibroblasts	OLs	20	0.183486	0	0.894087	1DPI	Fibroblasts-OLs	Col4a2-Itgb1
Apoe	Sdc4	Mouse	VSMCs	PeripheralMyeloidCells	20	0.243902	0	0.890485	1DPI	VSMCs-PeripheralMyeloidCells	Apoe-Sdc4
Tln1	Itgb1	Mouse	EpendymalCells	OLs	20	0.210526	0.001	0.888653	1DPI	EpendymalCells-OLs	Tln1-Itgb1
Lgals3	Itgb1	Mouse	Tcells	VSMCs	20	0.222222	0	0.887012	1DPI	Tcells-VSMCs	Lgals3-Itgb1
Tgfb1	Itgb1	Mouse	Tcells	Microglia	20	0.143885	0.001	0.885858	1DPI	Tcells-Microglia	Tgfb1-Itgb1
Ntn1	Unc5b	Mouse	VSMCs	OLs	20	0.0657895	0	0.885474	1DPI	VSMCs-OLs	Ntn1-Unc5b
Apoe	Trem2	Mouse	OPCs	Microglia	20	0.625	0	0.880453	1DPI	OPCs-Microglia	Apoe-Trem2
Wnt3	Fzd2	Mouse	OLs	VSMCs	20	0.0724638	0	0.874901	1DPI	OLs-VSMCs	Wnt3-Fzd2
Rgmb	Neo1	Mouse	Neurons	OPCs	20	0.0664452	0	0.870845	1DPI	Neurons-OPCs	Rgmb-Neo1
Bmp7	Bmpr2	Mouse	Astrocytes	Neurons	20	0.0212314	0	0.867963	1DPI	Astrocytes-Neurons	Bmp7-Bmpr2
Adam15	Itgb1	Mouse	OLs	Fibroblasts	20	0.215054	0	0.861697	1DPI	OLs-Fibroblasts	Adam15-Itgb1
Adam15	Itgb1	Mouse	PeripheralMyeloidCells	VSMCs	20	0.263158	0	0.859422	1DPI	PeripheralMyeloidCells-VSMCs	Adam15-Itgb1
Lgals3	Itgb1	Mouse	PeripheralMyeloidCells	VSMCs	20	0.263158	0	0.859422	1DPI	PeripheralMyeloidCells-VSMCs	Lgals3-Itgb1
Vcam1	Itgb1	Mouse	EndothelialCells	VSMCs	20	0.178571	0	0.858444	1DPI	EndothelialCells-VSMCs	Vcam1-Itgb1
Lgals3bp	Itgb1	Mouse	EpendymalCells	Neurons	20	0.0793651	0	0.848763	1DPI	EpendymalCells-Neurons	Lgals3bp-Itgb1
Col1a2	Itgb1	Mouse	Fibroblasts	PeripheralMyeloidCells	20	0.384615	0	0.843515	1DPI	Fibroblasts-PeripheralMyeloidCells	Col1a2-Itgb1
Mfge8	Itgb5	Mouse	VSMCs	Microglia	20	0.512821	0	0.842508	1DPI	VSMCs-Microglia	Mfge8-Itgb5
App	Lrp6	Mouse	ChoroidPlexusCells	Neurons	20	0.27027	0.002	0.836038	1DPI	ChoroidPlexusCells-Neurons	App-Lrp6
Cd14	Cd55	Mouse	Granulocytes	EpendymalCells	20	0.37037	0	0.835649	1DPI	Granulocytes-EpendymalCells	Cd14-Cd55
Mif	Cxcr4	Mouse	VSMCs	Tcells	20	0.215054	0	0.831414	1DPI	VSMCs-Tcells	Mif-Cxcr4
Lama2	Itgb4	Mouse	Neurons	OLs	20	0.00538213	0	0.828426	1DPI	Neurons-OLs	Lama2-Itgb4
Apoe	Abca1	Mouse	PeripheralMyeloidCells	EpendymalCells	20	0.606061	0	0.82715	1DPI	PeripheralMyeloidCells-EpendymalCells	Apoe-Abca1
Adcyap1	Ramp2	Mouse	Neurons	OLs	20	0.00538213	0.011	0.823835	1DPI	Neurons-OLs	Adcyap1-Ramp2
Calm2	Grm7	Mouse	ChoroidPlexusCells	Neurons	20	0.27027	0	0.822398	1DPI	ChoroidPlexusCells-Neurons	Calm2-Grm7
Calm3	Adcy8	Mouse	Fibroblasts	Neurons	20	0.0735294	0	0.818955	1DPI	Fibroblasts-Neurons	Calm3-Adcy8
Calm1	Adcy8	Mouse	Fibroblasts	Neurons	20	0.0735294	0.003	0.817725	1DPI	Fibroblasts-Neurons	Calm1-Adcy8
Dlk2	Notch1	Mouse	Neurons	OPCs	20	0.0664452	0	0.813562	1DPI	Neurons-OPCs	Dlk2-Notch1
Vegfa	Flt1	Mouse	Fibroblasts	Neurons	20	0.0735294	0	0.791144	1DPI	Fibroblasts-Neurons	Vegfa-Flt1
Sema4d	Plxna2	Mouse	OLs	Fibroblasts	20	0.215054	0	0.77503	1DPI	OLs-Fibroblasts	Sema4d-Plxna2
Vtn	Itgb5	Mouse	Neurons	PeripheralMyeloidCells	20	0.0157978	0.001	0.771342	1DPI	Neurons-PeripheralMyeloidCells	Vtn-Itgb5
Adam17	Itga6	Mouse	OLs	PeripheralMyeloidCells	20	0.0328407	0.002	0.764648	1DPI	OLs-PeripheralMyeloidCells	Adam17-Itga6
Sema6a	Plxna2	Mouse	EpendymalCells	Neurons	20	0.0793651	0	0.745884	1DPI	EpendymalCells-Neurons	Sema6a-Plxna2
Efnb2	Epha7	Mouse	Fibroblasts	Neurons	20	0.0735294	0	0.72764	1DPI	Fibroblasts-Neurons	Efnb2-Epha7
Calm1	Mylk	Mouse	Neurons	Pericytes	20	0.540541	0	0.720687	1DPI	Neurons-Pericytes	Calm1-Mylk
Hsp90b1	Tlr2	Mouse	PeripheralMyeloidCells	Microglia	19	0.279412	0	1	1DPI	PeripheralMyeloidCells-Microglia	Hsp90b1-Tlr2
Hmgb1	Tlr2	Mouse	OPCs	PeripheralMyeloidCells	19	0.253333	0	1	1DPI	OPCs-PeripheralMyeloidCells	Hmgb1-Tlr2
Fgf13	Fgfr1	Mouse	Neurons	Fibroblasts	19	0.0815451	0	0.999999	1DPI	Neurons-Fibroblasts	Fgf13-Fgfr1
Hbegf	Erbb3	Mouse	PeripheralMyeloidCells	OLs	19	0.0268741	0	0.999999	1DPI	PeripheralMyeloidCells-OLs	Hbegf-Erbb3
Tgfa	Erbb3	Mouse	Granulocytes	OLs	19	0.0155865	0.001	0.9995	1DPI	Granulocytes-OLs	Tgfa-Erbb3
Bsg	Itgb2	Mouse	VSMCs	PeripheralMyeloidCells	19	0.231707	0	0.998103	1DPI	VSMCs-PeripheralMyeloidCells	Bsg-Itgb2
Agtrap	Rack1	Mouse	EpendymalCells	OLs	19	0.2	0	0.996964	1DPI	EpendymalCells-OLs	Agtrap-Rack1
Hsp90b1	Tlr2	Mouse	OPCs	Granulocytes	19	0.231707	0	0.989	1DPI	OPCs-Granulocytes	Hsp90b1-Tlr2
Vcan	Tlr2	Mouse	OPCs	Granulocytes	19	0.231707	0	0.989	1DPI	OPCs-Granulocytes	Vcan-Tlr2
Bsg	Itgb2	Mouse	Astrocytes	PeripheralMyeloidCells	19	0.22093	0	0.985563	1DPI	Astrocytes-PeripheralMyeloidCells	Bsg-Itgb2
Tgfb1	Tgfbr2	Mouse	Microglia	PeripheralMyeloidCells	19	0.267606	0	0.984183	1DPI	Microglia-PeripheralMyeloidCells	Tgfb1-Tgfbr2
Cxcl12	Itgav	Mouse	EndothelialCells	OPCs	19	0.287879	0	0.982449	1DPI	EndothelialCells-OPCs	Cxcl12-Itgav
Apoe	Trem2	Mouse	EpendymalCells	PeripheralMyeloidCells	19	0.612903	0	0.976399	1DPI	EpendymalCells-PeripheralMyeloidCells	Apoe-Trem2
Fgf12	Fgfr3	Mouse	Neurons	EpendymalCells	19	0.0815451	0	0.972249	1DPI	Neurons-EpendymalCells	Fgf12-Fgfr3
Ccl3	Ccr5	Mouse	Granulocytes	PeripheralMyeloidCells	19	0.0260274	0	0.966262	1DPI	Granulocytes-PeripheralMyeloidCells	Ccl3-Ccr5
Rgmb	Neo1	Mouse	VSMCs	OLs	19	0.0625	0	0.960236	1DPI	VSMCs-OLs	Rgmb-Neo1
Vegfd	Fgfr2	Mouse	EndothelialCells	OLs	19	0.016323	0	0.955973	1DPI	EndothelialCells-OLs	Vegfd-Fgfr2
Ptn	Sdc2	Mouse	EndothelialCells	Fibroblasts	19	0.211111	0	0.952586	1DPI	EndothelialCells-Fibroblasts	Ptn-Sdc2
Apoe	Sdc4	Mouse	EndothelialCells	EpendymalCells	19	0.44186	0	0.946088	1DPI	EndothelialCells-EpendymalCells	Apoe-Sdc4
Tgfb1	Itgb1	Mouse	PeripheralMyeloidCells	OPCs	19	0.283582	0	0.932319	1DPI	PeripheralMyeloidCells-OPCs	Tgfb1-Itgb1
Sema5a	Plxnb3	Mouse	VSMCs	OLs	19	0.0625	0	0.930918	1DPI	VSMCs-OLs	Sema5a-Plxnb3
Sema4d	Plxnb2	Mouse	Neurons	VSMCs	19	0.0387755	0.045	0.922963	1DPI	Neurons-VSMCs	Sema4d-Plxnb2
Lgals3	Itgb1	Mouse	PeripheralMyeloidCells	Tcells	19	0.107955	0	0.908889	1DPI	PeripheralMyeloidCells-Tcells	Lgals3-Itgb1
Lama4	Itgb1	Mouse	Fibroblasts	Neurons	19	0.0698529	0	0.907542	1DPI	Fibroblasts-Neurons	Lama4-Itgb1
Psen1	Notch1	Mouse	OLs	VSMCs	19	0.0688406	0	0.898207	1DPI	OLs-VSMCs	Psen1-Notch1
Adam17	Itgb1	Mouse	Granulocytes	VSMCs	19	0.131034	0	0.895931	1DPI	Granulocytes-VSMCs	Adam17-Itgb1
Lgals3bp	Itgb1	Mouse	VSMCs	OLs	19	0.0625	0.001	0.89501	1DPI	VSMCs-OLs	Lgals3bp-Itgb1
Wnt4	Lrp6	Mouse	Neurons	VSMCs	19	0.0387755	0	0.89225	1DPI	Neurons-VSMCs	Wnt4-Lrp6
Gas6	Axl	Mouse	PeripheralMyeloidCells	VSMCs	19	0.25	0	0.890721	1DPI	PeripheralMyeloidCells-VSMCs	Gas6-Axl
Igfbp4	Lrp6	Mouse	Neurons	VSMCs	19	0.0387755	0.032	0.877858	1DPI	Neurons-VSMCs	Igfbp4-Lrp6
Calm1	Fas	Mouse	OLs	EpendymalCells	19	0.228916	0	0.871898	1DPI	OLs-EpendymalCells	Calm1-Fas
Fbln1	Itgb1	Mouse	Neuroblast	OLs	19	0.100529	0	0.865383	1DPI	Neuroblast-OLs	Fbln1-Itgb1
Vegfb	Flt1	Mouse	Neurons	OPCs	19	0.0631229	0.048	0.863546	1DPI	Neurons-OPCs	Vegfb-Flt1
Ntn1	Unc5c	Mouse	Neurons	OLs	19	0.00511302	0.001	0.862071	1DPI	Neurons-OLs	Ntn1-Unc5c
Timp1	Itgb1	Mouse	Astrocytes	OLs	19	0.0563798	0	0.859107	1DPI	Astrocytes-OLs	Timp1-Itgb1
Sema3c	Plxnb1	Mouse	EndothelialCells	VSMCs	19	0.169643	0	0.856191	1DPI	EndothelialCells-VSMCs	Sema3c-Plxnb1
Adam17	Notch2	Mouse	Granulocytes	PeripheralMyeloidCells	19	0.0260274	0.001	0.854592	1DPI	Granulocytes-PeripheralMyeloidCells	Adam17-Notch2
Adam17	Itgb1	Mouse	EndothelialCells	PeripheralMyeloidCells	19	0.0639731	0.005	0.853012	1DPI	EndothelialCells-PeripheralMyeloidCells	Adam17-Itgb1
Psen1	Notch1	Mouse	Granulocytes	EndothelialCells	19	0.0289634	0.006	0.852451	1DPI	Granulocytes-EndothelialCells	Psen1-Notch1
Apoe	Lrp6	Mouse	EpendymalCells	OLs	19	0.2	0.002	0.843429	1DPI	EpendymalCells-OLs	Apoe-Lrp6
Lgals3	Itgb4	Mouse	EpendymalCells	OLs	19	0.2	0	0.839982	1DPI	EpendymalCells-OLs	Lgals3-Itgb4
Lgals3	Itgb4	Mouse	Microglia	OLs	19	0.0527778	0	0.839792	1DPI	Microglia-OLs	Lgals3-Itgb4
Mif	Cxcr2	Mouse	Microglia	Granulocytes	19	0.206522	0	0.828815	1DPI	Microglia-Granulocytes	Mif-Cxcr2
[truncated: 4,752 more rows]

## Sheet: 3DPI
ligand	receptor	species	celltype_sender	celltype_receiver	lr_co_exp_num	lr_co_ratio	lr_co_ratio_pvalue	score	Condition	CellPair	LRpair
[truncated: 4,263 more rows]

[truncated: 1 more sheets: 7DPI]
