# Supplementary material for: Spatiotemporal transcriptomic map of glial cell response in a mouse model of acute brain ischemia
Source: Proc Natl Acad Sci U S A. 2024 Nov 5;121(46):e2404203121. doi: 10.1073/pnas.2404203121 (PMC11573666; doi:10.1073/pnas.2404203121)
Supplement: Supplementary file 7 — Dataset S06 (XLSX) [file pnas.2404203121.sd06.xlsx]

## Sheet: Volume_Iba
SampleName	Replicate	Crop	Condition	Volume_um3
CTRL 4488	ex1	crop1	Ctrl	1207.3
CTRL 4488	ex1	crop2	Ctrl	1015.35
CTRL 4488	ex1	crop3	Ctrl	553.758
CTRL 4488	ex2	crop1	Ctrl	733.069
CTRL 4488	ex2	crop2	Ctrl	460.779
CTRL 4488	ex2	crop3	Ctrl	782.733
CTRL 4617	ex2	crop1	Ctrl	641.913
CTRL 4617	ex2	crop2	Ctrl	850.619
CTRL 4617	ex2	crop3	Ctrl	518.667
FCI D1 868	ex1	crop1	1DPI	3025.52
FCI D1 868	ex1	crop2	1DPI	4905.46
FCI D1 868	ex1	crop3	1DPI	1717.56
FCI D1 868	ex2	crop1	1DPI	2532.82
FCI D1 868	ex2	crop2	1DPI	1793.85
FCI D1 868	ex2	crop3	1DPI	2408.64
FCI D1 4488	ex1	crop1	1DPI	1613.03
FCI D1 4488	ex1	crop2	1DPI	2054.93
FCI D1 4488	ex1	crop3	1DPI	2754.68
FCI D1 4488	ex2	crop1	1DPI	1724.42
FCI D1 4488	ex2	crop2	1DPI	1208.14
FCI D3 725	ex1	crop1	3DPI	4226.51
FCI D3 725	ex1	crop2	3DPI	2651.56
FCI D3 725	ex1	crop3	3DPI	2552.29
FCI D3 725	ex2	crop1	3DPI	3428.83
FCI D3 725	ex2	crop2	3DPI	1889.89
FCI D3 725	ex2	crop3	3DPI	2801.92
FCI D3 729	ex1	crop1	3DPI	1811.45
FCI D3 729	ex1	crop2	3DPI	2567.26
FCI D7 1	ex1	crop1	7DPI	4312.29
FCI D7 1	ex1	crop2	7DPI	2659.8
FCI D7 1	ex1	crop3	7DPI	2245.01
FCI D7 1	ex2	crop1	7DPI	2105.21
FCI D7 1	ex2	crop2	7DPI	2392.74
FCI D7 1	ex2	crop3	7DPI	2895.9
FCI D7 2	ex1	crop1	7DPI	2230.39
FCI D7 2	ex1	crop2	7DPI	1602.58
FCI D7 2	ex2	crop1	7DPI	3919.48
FCI D7 2	ex2	crop2	7DPI	2207.06

## Sheet: Aldh1l1_Gfap
SampleName	Replicate	Condition	Proportion_Colocalized
CTRL 1	ex1	Ctrl	0.0756
CTRL 1	ex2	Ctrl	0.0861
CTRL 1	ex3	Ctrl	0.0081
CTRL	ex1	Ctrl	0.0043
FCI D1 868	ex1	1DPI	0.2268
FCI D1 868	ex2	1DPI	0.1009
FCI D1 868	ex3	1DPI	0.0323
FCI D1 4488	ex1	1DPI	0.1009
FCI D1 4488	ex2	1DPI	0.0434
FCI D3 1	ex1	3DPI	0.5655
FCI D3 1	ex2	3DPI	0.4865
FCI D3 725	ex1	3DPI	0.4125
FCI D3 729	ex1	3DPI	0.1699
FCI D3	ex1	3DPI	0.1863
FCI D7 1	ex1	7DPI	0.7435
FCI D7 1	ex2	7DPI	0.2909
FCI D7	ex1	7DPI	0.0602
FCI D7 2	ex1	7DPI	0.3018
FCI D7 2	ex2	7DPI	0.1037

## Sheet: Iba1_Ctsb
SampleName	Replicate	Condition	Proportion_Colocalized
CTRL	ex1	Ctrl	0.0686
CTRL	ex2	Ctrl	0.0247
CTRL	ex3	Ctrl	0.0322
CTRL 886	ex1	Ctrl	0.0257
CTRL 886	ex2	Ctrl	0.0194
CTRL 4281	ex1	Ctrl	0.1015
CTRL 4281	ex2	Ctrl	0.0601
FCI D1 873	ex1	1DPI	0.0007
FCI D1 873	ex2	1DPI	0.047
FCI D1 873	ex3	1DPI	0.0432
FCI D1 883	ex1	1DPI	0.041
FCI D1 883	ex2	1DPI	0.0404
FCI D1 4488	ex1	1DPI	0.0459
FCI D1 4488	ex2	1DPI	0.0423
FCI D3 729	ex1	3DPI	0.0921
FCI D3 729	ex2	3DPI	0.1495
FCI D3 4277	ex1	3DPI	0.2246
FCI D3 4277	ex2	3DPI	0.2366
FCI D3 4277	ex3	3DPI	0.1666
FCI D3 510	ex1	3DPI	0.3355
FCI D3 510	ex2	3DPI	0.35
FCI D7 1	ex1	7DPI	0.1872
FCI D7 1	ex2	7DPI	0.0881
FCI D7 2	ex1	7DPI	0.1932
FCI D7 2	ex2	7DPI	0.1919
FCI D7 3	ex1	7DPI	0.3384
FCI D7 3	ex2	7DPI	0.1752

## Sheet: Plp1_B2m
SampleName	Replicate	Condition	DAPI	Homeostatic_Marker	DoublePositive	Proportion
CTRL 1	ex1	Ctrl	9622	1420	0	0
CTRL 1	ex2	Ctrl	3894	349	0	0
CTRL 3856	ex1	Ctrl	6146	1027	0	0
CTRL 3856	ex2	Ctrl	6116	1007	0	0
CTRL 3853	ex1	Ctrl	4122	1038	0	0
FCI D1 3858	ex1	1DPI	4823	655	6	0.00916031
FCI D1 3858	ex2	1DPI	5724	731	8	0.0109439
FCI D1 4284	ex1	1DPI	3177	600	32	0.0533333
FCI D1 4284	ex2	1DPI	3945	739	22	0.02977
FCI D1 3859	ex1	1DPI	5159	885	2	0.00225989
FCI D1 3859	ex2	1DPI	3385	369	4	0.0108401
FCI D3 4283	ex1	3DPI	5385	972	3	0.00308642
FCI D3 4283	ex2	3DPI	3335	600	3	0.005
FCI D3 3855	ex1	3DPI	5438	950	63	0.0663158
FCI D3 3855	ex2	3DPI	7910	1260	168	0.133333
FCI D3 3854	ex1	3DPI	4911	8911	21	0.00235664
FCI D3 3854	ex2	3DPI	4190	779	17	0.0218228
FCI D7 4287	ex1	7DPI	8365	1125	24	0.0213333
FCI D7 4287	ex2	7DPI	4620	756	22	0.0291005
FCI D7 4283	ex1	7DPI	6646	937	53	0.0565635
FCI D7 4283	ex2	7DPI	4496	607	11	0.0181219
FCI D7 4278	ex1	7DPI	6845	1129	23	0.020372
FCI D7 4278	ex2	7DPI	4895	838	29	0.0346062

## Sheet: Plp1_Serpina3n
SampleName	Replicate	Condition	DAPI	Homeostatic_Marker	DoublePositive	Proportion
20220812 CTRL PLPtom Gfap Serpina 1	ex1	Ctrl	5109	905	0	0
20220812 CTRL PLPtom Gfap Serpina 1	ex2	Ctrl	6541	1197	3	0.00250627
20220812 CTRL PLPtom Gfap Serpina 1	ex3	Ctrl	6660	1107	0	0
20220812 CTRL PLPtom Gfap Serpina 2	ex1	Ctrl	4225	534	0	0
20220812 CTRL PLPtom Gfap Serpina 2	ex2	Ctrl	5901	778	0	0
20220812 CTRL PLPtom Gfap Serpina 3	ex1	Ctrl	7182	1212	0	0
20220811 FCID1 PLPtom Gfap Serpina 4280	ex1	1DPI	14922	1613	13	0.00805952
20220811 FCID1 PLPtom Gfap Serpina 4280	ex2	1DPI	18242	2131	0	0
20220811 FCID1 PLPtom Gfap Serpina 4278	ex1	1DPI	28302	2114	0	0
20220811 FCID1 PLPtom Gfap Serpina 4278	ex2	1DPI	11942	1877	3	0.0015983
20220811 FCID1 PLPtom Gfap Serpina 4278	ex3	1DPI	11592	3238	1	0.000308833
20220811 FCID1 PLPtom Gfap Serpina 4279	ex1	1DPI	16902	4330	1	0.000230947
20220811 FCID1 PLPtom Gfap Serpina 4279	ex2	1DPI	9099	1660	1	0.00060241
20220811 FCID1 PLPtom Gfap Serpina 4279	ex3	1DPI	15158	2496	0	0
20220811 FCID3 PLPtom Gfap Serpina 13	ex1	3DPI	8574	994	6	0.00603622
20220811 FCID3 PLPtom Gfap Serpina 13	ex2	3DPI	10489	1642	6	0.00365408
20220811 FCID3 PLPtom Gfap Serpina 13	ex3	3DPI	17664	4114	3	0.000729217
20220812 FCID3 PLPtom Gfap Serpina 9	ex1	3DPI	9337	1033	6	0.00580833
20220812 FCID3 PLPtom Gfap Serpina 9	ex2	3DPI	13688	1722	4	0.00232288
20220812 FCID3 PLPtom Gfap Serpina 9	ex3	3DPI	14641	1950	2	0.00102564
20220812 FCID3 PLPtom Gfap Serpina 12	ex1	3DPI	17948	3002	5	0.00166556
20220812 FCID3 PLPtom Gfap Serpina 12	ex2	3DPI	18609	2782	8	0.00287563
20220812 FCID3 PLPtom Gfap Serpina 12	ex3	3DPI	15120	2601	3	0.0011534
20220811 FCID7 PLPtom Gfap Serpina 18	ex1	7DPI	8632	839	25	0.0297974
20220811 FCID7 PLPtom Gfap Serpina 18	ex2	7DPI	11999	1840	10	0.00543478
20220811 FCID7 PLPtom Gfap Serpina 18	ex3	7DPI	8249	1444	9	0.00623269
20220811 FCID7 PLPtom Gfap Serpina 17	ex1	7DPI	10587	2823	63	0.0223167
20220811 FCID7 PLPtom Gfap Serpina 17	ex2	7DPI	18745	3924	46	0.0117227
20220811 FCID7 PLPtom Gfap Serpina 17	ex3	7DPI	12609	2557	4	0.00156433
20220811 FCID7 PLPtom Gfap Serpina 272	ex1	7DPI	17065	2521	19	0.00753669
20220811 FCID7 PLPtom Gfap Serpina 272	ex2	7DPI	12075	1704	38	0.0223005
20220811 FCID7 PLPtom Gfap Serpina 272	ex3	7DPI	38000	2762	17	0.00615496

## Sheet: Plp1_Tnfrsf1a
SampleName	Replicate	Condition	DAPI	Homeostatic_Marker	DoublePositive	Proportion
CTRL 3853	ex1	Ctrl	2869	531	0	0
CTRL 3853	ex2	Ctrl	3640	930	0	0
CTRL 3853	ex3	Ctrl	1624	415	0	0
CTRL 3856	ex1	Ctrl	3418	831	0	0
CTRL 3856	ex2	Ctrl	2584	366	0	0
CTRL 3856	ex3	Ctrl	4666	650	0	0
CTRL 1	ex1	Ctrl	3476	524	0	0
CTRL 1	ex2	Ctrl	4367	389	0	0
FCI D1 3856	ex1	1DPI	7729	460	140	0.304348
FCI D1 3856	ex2	1DPI	8300	1002	23	0.0229541
FCI D1 3856	ex3	1DPI	14100	1464	837	0.571721
FCI D1 3857	ex1	1DPI	4534	653	36	0.0551302
FCI D1 3857	ex2	1DPI	6758	689	6	0.00870827
FCI D1 3857	ex3	1DPI	6455	903	363	0.401993
FCI D1 3858	ex1	1DPI	1542	128	66	0.515625
FCI D1 3858	ex2	1DPI	1401	129	37	0.286822
FCI D1 3859	ex1	1DPI	5788	560	417	0.744643
FCI D1 3859	ex2	1DPI	2168	233	47	0.201717
FCI D3 3854	ex1	3DPI	3993	1081	592	0.547641
FCI D3 3854	ex2	3DPI	2941	583	441	0.756432
FCI D3 4283	ex1	3DPI	5565	950	526	0.553684
FCI D3 4283	ex2	3DPI	3263	352	249	0.707386
FCI D3 3855	ex1	3DPI	3254	670	221	0.329851
FCI D3 3855	ex2	3DPI	4892	872	423	0.485092
FCI D7 3855	ex1	7DPI	3310	369	266	0.720867
FCI D7 3855	ex2	7DPI	10900	1604	1354	0.84414
FCI D7 4287	ex1	7DPI	6393	918	769	0.837691
FCI D7 4287	ex2	7DPI	6235	893	719	0.805151
FCI D7 4287	ex3	7DPI	1210	185	172	0.92973
FCI D7 4278	ex1	7DPI	7651	347	252	0.726225
